# Supplementary material for: Charge guides pathway selection in β-sheet fibrillizing peptide co-assembly
Source: Commun Chem. 2020 Nov 13;3:172. doi: 10.1038/s42004-020-00414-w (PMC9814569; doi:10.1038/s42004-020-00414-w)
Supplement: Supplementary file 3 — Supplementary Data 1 [file 42004_2020_414_MOESM3_ESM.txt]

ATOM      1  N   GLN A   1      23.584 -74.898 -22.958
ATOM      2  CA  GLN A   1      22.528 -74.308 -23.730
ATOM      3  C   GLN A   1      22.839 -73.052 -24.439
ATOM      4  O   GLN A   1      23.972 -72.691 -24.755
ATOM      5  CB  GLN A   1      20.877 -77.150 -24.710
ATOM      6  N   GLN A   2      21.957 -72.176 -24.815
ATOM      7  CA  GLN A   2      22.241 -70.741 -25.038
ATOM      8  C   GLN A   2      21.476 -69.802 -24.170
ATOM      9  O   GLN A   2      21.007 -70.052 -23.060
ATOM     10  CB  GLN A   2      23.007 -70.594 -28.370
ATOM     11  N   LYS A   3      21.257 -68.573 -24.595
ATOM     12  CA  LYS A   3      20.708 -67.531 -23.675
ATOM     13  C   LYS A   3      19.250 -67.399 -23.851
ATOM     14  O   LYS A   3      18.562 -67.969 -24.697
ATOM     15  CB  LYS A   3      22.222 -64.671 -25.315
ATOM     16  N   PHE A   4      18.606 -66.592 -23.028
ATOM     17  CA  PHE A   4      17.165 -66.616 -22.907
ATOM     18  C   PHE A   4      16.490 -65.937 -24.036
ATOM     19  O   PHE A   4      16.756 -66.111 -25.225
ATOM     20  CB  PHE A   4      17.671 -64.059 -20.615
ATOM     21  N   GLN A   5      15.519 -65.063 -23.843
ATOM     22  CA  GLN A   5      14.800 -64.248 -24.778
ATOM     23  C   GLN A   5      15.255 -62.799 -24.642
ATOM     24  O   GLN A   5      15.574 -62.216 -23.606
ATOM     25  CB  GLN A   5      11.747 -65.570 -24.580
ATOM     26  N   PHE A   6      15.325 -62.056 -25.761
ATOM     27  CA  PHE A   6      15.425 -60.617 -25.741
ATOM     28  C   PHE A   6      15.195 -60.033 -27.101
ATOM     29  O   PHE A   6      16.016 -59.995 -28.017
ATOM     30  CB  PHE A   6      18.770 -60.947 -25.566
ATOM     31  N   GLN A   7      14.073 -59.490 -27.469
ATOM     32  CA  GLN A   7      13.756 -59.090 -28.847
ATOM     33  C   GLN A   7      13.589 -57.624 -28.979
ATOM     34  O   GLN A   7      14.427 -56.800 -29.346
ATOM     35  CB  GLN A   7      11.542 -61.607 -29.697
ATOM     36  N   PHE A   8      12.356 -57.205 -28.643
ATOM     37  CA  PHE A   8      11.991 -55.760 -28.711
ATOM     38  C   PHE A   8      10.872 -55.381 -27.791
ATOM     39  O   PHE A   8      10.644 -55.838 -26.671
ATOM     40  CB  PHE A   8      10.391 -56.462 -31.667
ATOM     41  N   LYS A   9      10.023 -54.458 -28.203
ATOM     42  CA  LYS A   9       9.064 -53.711 -27.410
ATOM     43  C   LYS A   9       7.717 -53.733 -28.030
ATOM     44  O   LYS A   9       7.164 -52.784 -28.586
ATOM     45  CB  LYS A   9      10.235 -50.424 -28.279
ATOM     46  N   GLN A  10       6.987 -54.816 -28.028
ATOM     47  CA  GLN A  10       5.740 -55.103 -28.739
ATOM     48  C   GLN A  10       4.821 -55.941 -27.917
ATOM     49  O   GLN A  10       3.763 -55.614 -27.380
ATOM     50  CB  GLN A  10       6.544 -55.186 -32.007
ATOM     51  N   GLN A  11       5.208 -57.183 -27.757
ATOM     52  CA  GLN A  11       4.406 -58.088 -26.939
ATOM     53  C   GLN A  11       5.269 -59.041 -26.199
ATOM     54  O   GLN A  11       5.985 -59.832 -25.585
ATOM     55  CB  GLN A  11       1.815 -58.701 -29.076
ATOM     56  N   GLN A   1     -90.628   5.412 -72.037
ATOM     57  CA  GLN A   1     -89.757   4.381 -72.597
ATOM     58  C   GLN A   1     -88.676   5.005 -73.459
ATOM     59  O   GLN A   1     -87.598   5.475 -73.098
ATOM     60  CB  GLN A   1     -92.097   2.164 -73.801
ATOM     61  N   GLN A   2     -88.870   5.072 -74.748
ATOM     62  CA  GLN A   2     -88.272   5.954 -75.735
ATOM     63  C   GLN A   2     -89.228   7.067 -76.089
ATOM     64  O   GLN A   2     -89.113   7.844 -77.037
ATOM     65  CB  GLN A   2     -87.282   3.521 -77.970
ATOM     66  N   LYS A   3     -90.319   7.262 -75.325
ATOM     67  CA  LYS A   3     -91.424   8.108 -75.762
ATOM     68  C   LYS A   3     -92.176   8.797 -74.676
ATOM     69  O   LYS A   3     -91.955   8.690 -73.470
ATOM     70  CB  LYS A   3     -93.495   5.424 -76.855
ATOM     71  N   PHE A   4     -93.169   9.603 -74.904
ATOM     72  CA  PHE A   4     -93.983  10.296 -73.864
ATOM     73  C   PHE A   4     -95.463   9.989 -74.017
ATOM     74  O   PHE A   4     -95.999   9.101 -74.681
ATOM     75  CB  PHE A   4     -93.477  13.281 -75.437
ATOM     76  N   GLN A   5     -96.296  10.752 -73.371
ATOM     77  CA  GLN A   5     -97.647  10.434 -72.907
ATOM     78  C   GLN A   5     -98.678  10.496 -73.991
ATOM     79  O   GLN A   5     -98.833  11.407 -74.805
ATOM     80  CB  GLN A   5     -97.206   8.256 -70.402
ATOM     81  N   PHE A   6     -99.517   9.430 -74.068
ATOM     82  CA  PHE A   6      99.697   9.106 -75.279
ATOM     83  C   PHE A   6      98.259   8.953 -74.921
ATOM     84  O   PHE A   6      97.795   8.118 -74.145
ATOM     85  CB  PHE A   6     -99.278   5.822 -74.837
ATOM     86  N   GLN A   7      97.355   9.762 -75.457
ATOM     87  CA  GLN A   7      96.145  10.120 -74.677
ATOM     88  C   GLN A   7      94.992   9.146 -74.889
ATOM     89  O   GLN A   7      94.757   8.098 -74.287
ATOM     90  CB  GLN A   7      95.940  13.410 -75.520
ATOM     91  N   PHE A   8      94.130   9.465 -75.845
ATOM     92  CA  PHE A   8      92.688   9.176 -75.845
ATOM     93  C   PHE A   8      92.338   8.281 -76.970
ATOM     94  O   PHE A   8      92.309   8.574 -78.165
ATOM     95  CB  PHE A   8      91.977  12.304 -76.956
ATOM     96  N   LYS A   9      92.023   7.044 -76.695
ATOM     97  CA  LYS A   9      91.559   6.073 -77.671
ATOM     98  C   LYS A   9      90.228   5.572 -77.272
ATOM     99  O   LYS A   9      89.876   5.338 -76.116
ATOM    100  CB  LYS A   9      93.791   3.398 -77.387
ATOM    101  N   GLN A  10      89.301   5.337 -78.198
ATOM    102  CA  GLN A  10      87.898   5.175 -77.734
ATOM    103  C   GLN A  10      87.277   3.992 -78.384
ATOM    104  O   GLN A  10      87.775   2.867 -78.424
ATOM    105  CB  GLN A  10      86.965   8.220 -76.650
ATOM    106  N   GLN A  11      86.074   4.127 -78.988
ATOM    107  CA  GLN A  11      85.175   3.034 -79.258
ATOM    108  C   GLN A  11      85.064   2.825 -80.768
ATOM    109  O   GLN A  11      84.975   2.658 -81.985
ATOM    110  CB  GLN A  11      82.559   3.806 -77.104
ATOM    111  N   GLN A   1      -0.496 -14.637  14.166
ATOM    112  CA  GLN A   1      -1.164 -13.871  15.247
ATOM    113  C   GLN A   1      -0.402 -14.068  16.539
ATOM    114  O   GLN A   1      -0.124 -13.216  17.384
ATOM    115  CB  GLN A   1      -4.466 -14.303  14.460
ATOM    116  N   GLN A   2       0.028 -15.280  16.825
ATOM    117  CA  GLN A   2       1.001 -15.531  17.846
ATOM    118  C   GLN A   2       2.038 -16.508  17.416
ATOM    119  O   GLN A   2       2.162 -17.652  17.854
ATOM    120  CB  GLN A   2      -0.904 -15.729  20.652
ATOM    121  N   LYS A   3       2.935 -16.203  16.496
ATOM    122  CA  LYS A   3       4.252 -16.733  16.269
ATOM    123  C   LYS A   3       5.342 -15.771  16.588
ATOM    124  O   LYS A   3       6.525 -16.067  16.757
ATOM    125  CB  LYS A   3       4.137 -16.644  12.657
ATOM    126  N   PHE A   4       5.106 -14.476  16.717
ATOM    127  CA  PHE A   4       5.981 -13.556  17.404
ATOM    128  C   PHE A   4       5.396 -13.231  18.786
ATOM    129  O   PHE A   4       4.724 -12.252  19.109
ATOM    130  CB  PHE A   4       5.222 -11.021  15.337
ATOM    131  N   GLN A   5       5.614 -14.074  19.784
ATOM    132  CA  GLN A   5       5.582 -13.581  21.151
ATOM    133  C   GLN A   5       6.562 -14.344  22.021
ATOM    134  O   GLN A   5       6.863 -15.536  21.958
ATOM    135  CB  GLN A   5       2.243 -13.173  21.825
ATOM    136  N   PHE A   6       7.156 -13.580  22.970
ATOM    137  CA  PHE A   6       7.781 -14.240  24.081
ATOM    138  C   PHE A   6       7.006 -14.260  25.361
ATOM    139  O   PHE A   6       6.538 -13.296  25.966
ATOM    140  CB  PHE A   6       9.771 -11.567  24.416
ATOM    141  N   GLN A   7       6.800 -15.451  25.907
ATOM    142  CA  GLN A   7       5.838 -15.580  27.008
ATOM    143  C   GLN A   7       6.589 -15.520  28.301
ATOM    144  O   GLN A   7       6.140 -15.829  29.405
ATOM    145  CB  GLN A   7       3.767 -18.085  25.922
ATOM    146  N   PHE A   8       7.830 -15.124  28.388
ATOM    147  CA  PHE A   8       8.371 -14.298  29.479
ATOM    148  C   PHE A   8       9.244 -13.164  29.018
ATOM    149  O   PHE A   8       9.826 -13.059  27.938
ATOM    150  CB  PHE A   8      10.693 -16.758  29.819
ATOM    151  N   LYS A   9       9.429 -12.155  29.833
ATOM    152  CA  LYS A   9      10.270 -11.013  29.635
ATOM    153  C   LYS A   9      10.521 -10.246  30.927
ATOM    154  O   LYS A   9      10.060 -10.436  32.053
ATOM    155  CB  LYS A   9       8.350  -8.966  27.508
ATOM    156  N   GLN A  10      11.372  -9.230  30.751
ATOM    157  CA  GLN A  10      12.118  -8.499  31.724
ATOM    158  C   GLN A  10      11.370  -7.911  32.865
ATOM    159  O   GLN A  10      11.083  -6.722  33.004
ATOM    160  CB  GLN A  10      15.340  -9.236  31.001
ATOM    161  N   GLN A  11      10.950  -8.678  33.849
ATOM    162  CA  GLN A  11       9.962  -8.247  34.832
ATOM    163  C   GLN A  11      10.497  -7.179  35.736
ATOM    164  O   GLN A  11      10.936  -6.302  36.480
ATOM    165  CB  GLN A  11       8.726 -11.220  35.789
ATOM    166  N   GLN A   1      -9.512 -51.958 -83.813
ATOM    167  CA  GLN A   1     -10.638 -52.852 -83.747
ATOM    168  C   GLN A   1     -11.325 -53.085 -85.106
ATOM    169  O   GLN A   1     -12.217 -52.444 -85.662
ATOM    170  CB  GLN A   1     -12.108 -51.932 -80.729
ATOM    171  N   GLN A   2     -10.883 -54.128 -85.763
ATOM    172  CA  GLN A   2     -10.937 -54.176 -87.199
ATOM    173  C   GLN A   2     -12.315 -54.308 -87.806
ATOM    174  O   GLN A   2     -12.680 -53.955 -88.928
ATOM    175  CB  GLN A   2      -7.832 -53.379 -88.063
ATOM    176  N   LYS A   3     -13.253 -54.866 -87.063
ATOM    177  CA  LYS A   3     -14.598 -55.105 -87.513
ATOM    178  C   LYS A   3     -15.581 -54.308 -86.646
ATOM    179  O   LYS A   3     -15.648 -54.245 -85.418
ATOM    180  CB  LYS A   3     -14.996 -58.573 -87.121
ATOM    181  N   PHE A   4     -16.480 -53.591 -87.321
ATOM    182  CA  PHE A   4     -17.726 -53.245 -86.602
ATOM    183  C   PHE A   4     -18.966 -53.563 -87.401
ATOM    184  O   PHE A   4     -19.781 -52.774 -87.879
ATOM    185  CB  PHE A   4     -17.141 -49.936 -87.169
ATOM    186  N   GLN A   5     -19.235 -54.823 -87.631
ATOM    187  CA  GLN A   5     -20.299 -55.302 -88.528
ATOM    188  C   GLN A   5     -21.673 -55.218 -87.854
ATOM    189  O   GLN A   5     -22.739 -54.793 -88.300
ATOM    190  CB  GLN A   5     -19.334 -54.363 -91.612
ATOM    191  N   PHE A   6     -21.735 -55.658 -86.630
ATOM    192  CA  PHE A   6     -22.938 -55.788 -85.811
ATOM    193  C   PHE A   6     -22.660 -56.087 -84.381
ATOM    194  O   PHE A   6     -22.761 -57.188 -83.841
ATOM    195  CB  PHE A   6     -23.170 -58.951 -87.176
ATOM    196  N   GLN A   7     -22.269 -55.154 -83.555
ATOM    197  CA  GLN A   7     -21.497 -55.535 -82.335
ATOM    198  C   GLN A   7     -22.407 -55.402 -81.157
ATOM    199  O   GLN A   7     -22.086 -54.996 -80.040
ATOM    200  CB  GLN A   7     -18.318 -54.981 -83.181
ATOM    201  N   PHE A   8     -23.688 -55.735 -81.266
ATOM    202  CA  PHE A   8     -24.519 -55.926 -80.061
ATOM    203  C   PHE A   8     -25.556 -57.014 -80.278
ATOM    204  O   PHE A   8     -26.034 -57.776 -79.438
ATOM    205  CB  PHE A   8     -26.240 -53.144 -80.862
ATOM    206  N   LYS A   9     -26.026 -57.200 -81.493
ATOM    207  CA  LYS A   9     -26.992 -58.262 -81.837
ATOM    208  C   LYS A   9     -26.424 -59.421 -82.555
ATOM    209  O   LYS A   9     -26.626 -59.710 -83.734
ATOM    210  CB  LYS A   9     -28.778 -56.365 -84.216
ATOM    211  N   GLN A  10     -25.610 -60.228 -81.840
ATOM    212  CA  GLN A  10     -25.071 -61.486 -82.260
ATOM    213  C   GLN A  10     -25.051 -62.483 -81.126
ATOM    214  O   GLN A  10     -25.568 -63.600 -81.119
ATOM    215  CB  GLN A  10     -22.257 -60.247 -83.866
ATOM    216  N   GLN A  11     -24.408 -62.131 -80.002
ATOM    217  CA  GLN A  11     -23.721 -63.201 -79.218
ATOM    218  C   GLN A  11     -24.323 -63.182 -77.824
ATOM    219  O   GLN A  11     -24.810 -63.168 -76.694
ATOM    220  CB  GLN A  11     -20.444 -62.629 -80.221
ATOM    221  N   GLN A   1       8.512  -5.501 -49.759
ATOM    222  CA  GLN A   1       7.652  -6.300 -50.659
ATOM    223  C   GLN A   1       7.998  -7.746 -50.736
ATOM    224  O   GLN A   1       7.526  -8.593 -51.494
ATOM    225  CB  GLN A   1       7.050  -4.207 -53.205
ATOM    226  N   GLN A   2       8.925  -8.149 -49.879
ATOM    227  CA  GLN A   2       9.589  -9.451 -49.830
ATOM    228  C   GLN A   2       8.592 -10.582 -49.635
ATOM    229  O   GLN A   2       7.516 -10.762 -50.207
ATOM    230  CB  GLN A   2      12.247  -9.034 -51.800
ATOM    231  N   LYS A   3       8.981 -11.482 -48.704
ATOM    232  CA  LYS A   3       8.235 -12.694 -48.440
ATOM    233  C   LYS A   3       8.301 -13.179 -46.989
ATOM    234  O   LYS A   3       8.018 -14.286 -46.531
ATOM    235  CB  LYS A   3       9.701 -14.867 -50.715
ATOM    236  N   PHE A   4       8.712 -12.316 -46.096
ATOM    237  CA  PHE A   4       9.049 -12.675 -44.748
ATOM    238  C   PHE A   4       7.930 -12.788 -43.771
ATOM    239  O   PHE A   4       7.611 -11.978 -42.901
ATOM    240  CB  PHE A   4      10.062  -9.461 -44.371
ATOM    241  N   GLN A   5       7.215 -13.930 -43.899
ATOM    242  CA  GLN A   5       6.088 -14.178 -43.008
ATOM    243  C   GLN A   5       6.407 -15.265 -41.990
ATOM    244  O   GLN A   5       6.931 -16.360 -42.198
ATOM    245  CB  GLN A   5       3.488 -14.499 -45.205
ATOM    246  N   PHE A   6       6.063 -14.967 -40.709
ATOM    247  CA  PHE A   6       5.818 -15.897 -39.638
ATOM    248  C   PHE A   6       4.709 -15.575 -38.699
ATOM    249  O   PHE A   6       4.559 -14.556 -38.026
ATOM    250  CB  PHE A   6       8.649 -14.599 -38.250
ATOM    251  N   GLN A   7       3.781 -16.486 -38.576
ATOM    252  CA  GLN A   7       2.708 -16.598 -37.610
ATOM    253  C   GLN A   7       2.744 -17.920 -36.900
ATOM    254  O   GLN A   7       3.293 -18.951 -37.288
ATOM    255  CB  GLN A   7       0.094 -15.216 -39.442
ATOM    256  N   PHE A   8       2.099 -17.960 -35.706
ATOM    257  CA  PHE A   8       1.354 -19.100 -35.181
ATOM    258  C   PHE A   8      -0.010 -18.647 -34.679
ATOM    259  O   PHE A   8      -0.325 -17.541 -34.239
ATOM    260  CB  PHE A   8       3.428 -18.908 -32.466
ATOM    261  N   LYS A   9      -0.982 -19.574 -34.726
ATOM    262  CA  LYS A   9      -2.272 -19.467 -34.109
ATOM    263  C   LYS A   9      -3.125 -20.711 -34.134
ATOM    264  O   LYS A   9      -4.186 -20.900 -33.540
ATOM    265  CB  LYS A   9      -3.776 -17.474 -36.704
ATOM    266  N   GLN A  10      -2.668 -21.720 -34.894
ATOM    267  CA  GLN A  10      -3.329 -23.015 -35.016
ATOM    268  C   GLN A  10      -2.571 -24.059 -34.249
ATOM    269  O   GLN A  10      -2.688 -24.306 -33.049
ATOM    270  CB  GLN A  10      -4.511 -23.169 -38.186
ATOM    271  N   GLN A  11      -1.685 -24.832 -34.805
ATOM    272  CA  GLN A  11      -0.596 -25.453 -33.993
ATOM    273  C   GLN A  11       0.647 -25.691 -34.824
ATOM    274  O   GLN A  11       1.658 -25.884 -35.500
ATOM    275  CB  GLN A  11      -2.271 -27.748 -32.170
ATOM    276  N   GLN A   1      42.639 -29.229 -88.446
ATOM    277  CA  GLN A   1      42.002 -30.503 -88.544
ATOM    278  C   GLN A   1      42.847 -31.605 -87.920
ATOM    279  O   GLN A   1      43.897 -31.479 -87.291
ATOM    280  CB  GLN A   1      38.821 -29.609 -87.961
ATOM    281  N   GLN A   2      42.475 -32.853 -88.024
ATOM    282  CA  GLN A   2      42.954 -33.896 -87.115
ATOM    283  C   GLN A   2      43.526 -35.064 -87.857
ATOM    284  O   GLN A   2      42.895 -35.949 -88.435
ATOM    285  CB  GLN A   2      40.090 -34.185 -85.170
ATOM    286  N   LYS A   3      44.837 -35.194 -87.922
ATOM    287  CA  LYS A   3      45.448 -36.414 -88.452
ATOM    288  C   LYS A   3      46.882 -36.570 -87.902
ATOM    289  O   LYS A   3      47.522 -35.851 -87.134
ATOM    290  CB  LYS A   3      45.770 -35.185 -91.829
ATOM    291  N   PHE A   4      47.460 -37.687 -88.380
ATOM    292  CA  PHE A   4      48.701 -38.148 -87.850
ATOM    293  C   PHE A   4      49.949 -37.690 -88.566
ATOM    294  O   PHE A   4      50.980 -38.343 -88.729
ATOM    295  CB  PHE A   4      47.907 -41.070 -89.407
ATOM    296  N   GLN A   5      49.935 -36.433 -89.083
ATOM    297  CA  GLN A   5      51.167 -35.832 -89.554
ATOM    298  C   GLN A   5      51.780 -34.809 -88.630
ATOM    299  O   GLN A   5      51.526 -33.607 -88.561
ATOM    300  CB  GLN A   5      51.268 -36.446 -92.888
ATOM    301  N   PHE A   6      52.711 -35.301 -87.792
ATOM    302  CA  PHE A   6      53.522 -34.391 -86.999
ATOM    303  C   PHE A   6      55.012 -34.644 -87.127
ATOM    304  O   PHE A   6      55.898 -33.792 -87.190
ATOM    305  CB  PHE A   6      52.616 -36.077 -84.237
ATOM    306  N   GLN A   7      55.443 -35.915 -87.178
ATOM    307  CA  GLN A   7      56.873 -36.167 -87.335
ATOM    308  C   GLN A   7      57.176 -37.145 -88.462
ATOM    309  O   GLN A   7      56.386 -37.768 -89.171
ATOM    310  CB  GLN A   7      58.232 -35.479 -84.320
ATOM    311  N   PHE A   8      58.463 -37.346 -88.705
ATOM    312  CA  PHE A   8      59.049 -38.141 -89.734
ATOM    313  C   PHE A   8      59.946 -39.225 -89.222
ATOM    314  O   PHE A   8      60.588 -39.216 -88.171
ATOM    315  CB  PHE A   8      61.295 -35.728 -90.512
ATOM    316  N   LYS A   9      60.114 -40.321 -89.906
ATOM    317  CA  LYS A   9      60.733 -41.558 -89.348
ATOM    318  C   LYS A   9      62.243 -41.539 -89.526
ATOM    319  O   LYS A   9      63.099 -41.757 -88.669
ATOM    320  CB  LYS A   9      59.363 -44.046 -91.439
ATOM    321  N   GLN A  10      62.675 -41.247 -90.782
ATOM    322  CA  GLN A  10      64.065 -41.146 -91.199
ATOM    323  C   GLN A  10      64.314 -39.718 -91.731
ATOM    324  O   GLN A  10      64.353 -38.662 -91.100
ATOM    325  CB  GLN A  10      64.467 -43.858 -93.294
ATOM    326  N   GLN A  11      64.513 -39.621 -93.058
ATOM    327  CA  GLN A  11      64.286 -38.440 -93.866
ATOM    328  C   GLN A  11      63.717 -38.849 -95.189
ATOM    329  O   GLN A  11      63.250 -39.185 -96.277
ATOM    330  CB  GLN A  11      66.828 -36.480 -93.004
ATOM    331  N   GLN A   1     -17.241   1.688 -50.881
ATOM    332  CA  GLN A   1     -18.167   2.473 -50.043
ATOM    333  C   GLN A   1     -17.540   3.764 -49.531
ATOM    334  O   GLN A   1     -16.958   3.931 -48.459
ATOM    335  CB  GLN A   1     -21.084   2.290 -51.900
ATOM    336  N   GLN A   2     -17.599   4.860 -50.283
ATOM    337  CA  GLN A   2     -17.400   6.222 -49.845
ATOM    338  C   GLN A   2     -18.584   7.058 -50.354
ATOM    339  O   GLN A   2     -19.785   6.794 -50.298
ATOM    340  CB  GLN A   2     -14.061   6.493 -49.860
ATOM    341  N   LYS A   3     -18.306   8.215 -50.930
ATOM    342  CA  LYS A   3     -19.178   8.908 -51.824
ATOM    343  C   LYS A   3     -18.514  10.000 -52.656
ATOM    344  O   LYS A   3     -17.778  10.920 -52.301
ATOM    345  CB  LYS A   3     -20.720  10.877 -49.192
ATOM    346  N   PHE A   4     -18.810   9.895 -53.950
ATOM    347  CA  PHE A   4     -18.718  11.070 -54.837
ATOM    348  C   PHE A   4     -19.984  11.284 -55.595
ATOM    349  O   PHE A   4     -20.280  10.784 -56.681
ATOM    350  CB  PHE A   4     -16.987   8.897 -56.945
ATOM    351  N   GLN A   5     -20.886  12.113 -55.018
ATOM    352  CA  GLN A   5     -22.049  12.609 -55.684
ATOM    353  C   GLN A   5     -22.247  14.100 -55.661
ATOM    354  O   GLN A   5     -22.601  14.806 -54.716
ATOM    355  CB  GLN A   5     -24.409  10.209 -55.428
ATOM    356  N   PHE A   6     -22.003  14.708 -56.818
ATOM    357  CA  PHE A   6     -21.935  16.138 -57.010
ATOM    358  C   PHE A   6     -23.190  16.738 -57.611
ATOM    359  O   PHE A   6     -23.299  17.732 -58.329
ATOM    360  CB  PHE A   6     -20.121  15.190 -59.821
ATOM    361  N   GLN A   7     -24.309  16.094 -57.313
ATOM    362  CA  GLN A   7     -25.614  16.689 -57.638
ATOM    363  C   GLN A   7     -26.275  17.251 -56.385
ATOM    364  O   GLN A   7     -27.283  16.861 -55.796
ATOM    365  CB  GLN A   7     -26.423  15.792 -60.737
ATOM    366  N   PHE A   8     -25.704  18.290 -55.853
ATOM    367  CA  PHE A   8     -26.294  19.236 -54.861
ATOM    368  C   PHE A   8     -25.675  20.614 -54.967
ATOM    369  O   PHE A   8     -24.606  21.003 -54.497
ATOM    370  CB  PHE A   8     -24.929  17.566 -52.301
ATOM    371  N   LYS A   9     -26.378  21.513 -55.653
ATOM    372  CA  LYS A   9     -25.912  22.888 -55.782
ATOM    373  C   LYS A   9     -26.756  23.788 -54.945
ATOM    374  O   LYS A   9     -27.845  23.505 -54.447
ATOM    375  CB  LYS A   9     -26.717  23.480 -59.249
ATOM    376  N   GLN A  10     -26.311  25.025 -54.696
ATOM    377  CA  GLN A  10     -26.429  25.729 -53.404
ATOM    378  C   GLN A  10     -27.850  25.975 -53.001
ATOM    379  O   GLN A  10     -28.696  25.146 -52.667
ATOM    380  CB  GLN A  10     -23.331  26.682 -52.546
ATOM    381  N   GLN A  11     -28.233  27.239 -53.007
ATOM    382  CA  GLN A  11     -29.479  27.808 -52.545
ATOM    383  C   GLN A  11     -29.924  29.001 -53.354
ATOM    384  O   GLN A  11     -30.287  29.974 -54.013
ATOM    385  CB  GLN A  11     -30.341  26.350 -49.684
ATOM    386  N   GLN A   1     -56.035 -95.526 -53.821
ATOM    387  CA  GLN A   1     -54.660 -95.109 -53.709
ATOM    388  C   GLN A   1     -54.421 -93.616 -53.691
ATOM    389  O   GLN A   1     -54.674 -92.835 -52.773
ATOM    390  CB  GLN A   1     -53.262 -97.554 -51.724
ATOM    391  N   GLN A   2     -53.878 -93.062 -54.777
ATOM    392  CA  GLN A   2     -54.247 -91.761 -55.361
ATOM    393  C   GLN A   2     -54.532 -91.807 -56.828
ATOM    394  O   GLN A   2     -54.088 -91.039 -57.681
ATOM    395  CB  GLN A   2     -52.030 -89.756 -53.701
ATOM    396  N   LYS A   3     -55.360 -92.795 -57.248
ATOM    397  CA  LYS A   3     -56.252 -92.596 -58.403
ATOM    398  C   LYS A   3     -57.572 -93.267 -58.231
ATOM    399  O   LYS A   3     -58.008 -93.769 -57.195
ATOM    400  CB  LYS A   3     -54.512 -94.353 -60.878
ATOM    401  N   PHE A   4     -58.391 -93.360 -59.247
ATOM    402  CA  PHE A   4     -59.849 -93.234 -59.175
ATOM    403  C   PHE A   4     -60.573 -94.514 -59.039
ATOM    404  O   PHE A   4     -61.793 -94.630 -58.916
ATOM    405  CB  PHE A   4     -59.491 -92.775 -62.592
ATOM    406  N   GLN A   5     -59.943 -95.666 -59.039
ATOM    407  CA  GLN A   5     -60.650 -96.906 -59.415
ATOM    408  C   GLN A   5     -61.541 -97.445 -58.293
ATOM    409  O   GLN A   5     -61.268 -97.691 -57.118
ATOM    410  CB  GLN A   5     -57.979 -98.694 -60.566
ATOM    411  N   PHE A   6     -62.786 -97.667 -58.689
ATOM    412  CA  PHE A   6     -63.697 -98.561 -58.049
ATOM    413  C   PHE A   6     -64.439 -99.360 -59.068
ATOM    414  O   PHE A   6     -64.444-100.591 -59.075
ATOM    415  CB  PHE A   6     -65.670 -95.818 -57.507
ATOM    416  N   GLN A   7     -64.335  99.285 -59.037
ATOM    417  CA  GLN A   7     -65.345  98.502 -59.738
ATOM    418  C   GLN A   7     -66.510  98.064 -58.862
ATOM    419  O   GLN A   7     -67.589  98.629 -58.686
ATOM    420  CB  GLN A   7     -63.211  96.165 -61.127
ATOM    421  N   PHE A   8     -66.349  96.935 -58.202
ATOM    422  CA  PHE A   8     -67.223  96.463 -57.108
ATOM    423  C   PHE A   8     -66.527  96.703 -55.763
ATOM    424  O   PHE A   8     -65.392  97.108 -55.515
ATOM    425  CB  PHE A   8     -66.407  93.282 -57.879
ATOM    426  N   LYS A   9     -67.270  96.429 -54.731
ATOM    427  CA  LYS A   9     -66.977  96.612 -53.333
ATOM    428  C   LYS A   9     -67.137  95.368 -52.487
ATOM    429  O   LYS A   9     -67.588  94.267 -52.801
ATOM    430  CB  LYS A   9     -69.603  98.853 -52.634
ATOM    431  N   GLN A  10     -66.737  95.496 -51.250
ATOM    432  CA  GLN A  10     -67.068  94.523 -50.204
ATOM    433  C   GLN A  10     -68.253  94.969 -49.365
ATOM    434  O   GLN A  10     -69.183  95.693 -49.722
ATOM    435  CB  GLN A  10     -63.942  93.463 -49.391
ATOM    436  N   GLN A  11     -68.298  94.527 -48.089
ATOM    437  CA  GLN A  11     -69.378  94.904 -47.214
ATOM    438  C   GLN A  11     -68.979  95.424 -45.863
ATOM    439  O   GLN A  11     -68.652  95.851 -44.755
ATOM    440  CB  GLN A  11     -72.173  93.728 -48.679
ATOM    441  N   GLN A   1     -97.783  12.793  27.065
ATOM    442  CA  GLN A   1     -98.309  12.052  28.188
ATOM    443  C   GLN A   1     -99.381  11.075  27.908
ATOM    444  O   GLN A   1    -100.056  11.035  26.879
ATOM    445  CB  GLN A   1     -97.011  13.737  30.818
ATOM    446  N   GLN A   2     -99.640  10.147  28.869
ATOM    447  CA  GLN A   2      99.383   9.077  28.752
ATOM    448  C   GLN A   2      97.996   9.412  29.164
ATOM    449  O   GLN A   2      96.974   8.830  28.799
ATOM    450  CB  GLN A   2     -98.567   6.370  28.969
ATOM    451  N   LYS A   3      97.792  10.419  29.999
ATOM    452  CA  LYS A   3      96.607  11.160  30.292
ATOM    453  C   LYS A   3      96.644  12.525  29.655
ATOM    454  O   LYS A   3      97.035  13.571  30.173
ATOM    455  CB  LYS A   3      96.832  11.437  33.815
ATOM    456  N   PHE A   4      96.198  12.602  28.378
ATOM    457  CA  PHE A   4      95.616  13.879  27.899
ATOM    458  C   PHE A   4      94.795  13.641  26.654
ATOM    459  O   PHE A   4      94.575  14.427  25.732
ATOM    460  CB  PHE A   4      98.776  14.719  26.897
ATOM    461  N   GLN A   5      94.233  12.482  26.489
ATOM    462  CA  GLN A   5      93.070  12.190  25.631
ATOM    463  C   GLN A   5      91.824  11.961  26.464
ATOM    464  O   GLN A   5      91.467  12.582  27.466
ATOM    465  CB  GLN A   5      94.737  10.355  23.299
ATOM    466  N   PHE A   6      91.012  10.976  26.078
ATOM    467  CA  PHE A   6      89.685  10.851  26.624
ATOM    468  C   PHE A   6      89.448   9.571  27.402
ATOM    469  O   PHE A   6      89.716   8.422  27.050
ATOM    470  CB  PHE A   6      88.405  10.440  23.497
ATOM    471  N   GLN A   7      88.878   9.719  28.618
ATOM    472  CA  GLN A   7      88.685   8.447  29.373
ATOM    473  C   GLN A   7      87.261   8.367  29.855
ATOM    474  O   GLN A   7      86.323   9.066  29.470
ATOM    475  CB  GLN A   7      91.468   8.153  31.218
ATOM    476  N   PHE A   8      86.928   7.474  30.786
ATOM    477  CA  PHE A   8      85.519   7.281  31.139
ATOM    478  C   PHE A   8      85.314   7.779  32.580
ATOM    479  O   PHE A   8      85.762   7.298  33.621
ATOM    480  CB  PHE A   8      86.306   3.974  31.757
ATOM    481  N   LYS A   9      84.542   8.885  32.704
ATOM    482  CA  LYS A   9      84.309   9.482  34.011
ATOM    483  C   LYS A   9      82.926  10.094  33.989
ATOM    484  O   LYS A   9      82.588  11.256  33.759
ATOM    485  CB  LYS A   9      86.534  12.245  33.359
ATOM    486  N   GLN A  10      81.984   9.190  34.266
ATOM    487  CA  GLN A  10      80.573   9.482  34.193
ATOM    488  C   GLN A  10      80.055  10.340  35.302
ATOM    489  O   GLN A  10      80.698  11.167  35.948
ATOM    490  CB  GLN A  10      79.201   6.601  32.973
ATOM    491  N   GLN A  11      78.741  10.172  35.609
ATOM    492  CA  GLN A  11      78.109  10.389  36.872
ATOM    493  C   GLN A  11      77.496   9.132  37.502
ATOM    494  O   GLN A  11      77.004   8.124  38.008
ATOM    495  CB  GLN A  11      77.033  13.540  36.477
ATOM    496  N   GLN A   1      -6.403  73.591  78.084
ATOM    497  CA  GLN A   1      -7.396  74.491  77.588
ATOM    498  C   GLN A   1      -7.957  75.432  78.621
ATOM    499  O   GLN A   1      -7.483  75.680  79.729
ATOM    500  CB  GLN A   1      -9.237  72.556  75.401
ATOM    501  N   GLN A   2      -9.099  76.069  78.292
ATOM    502  CA  GLN A   2      -9.857  76.840  79.286
ATOM    503  C   GLN A   2     -10.820  75.920  80.064
ATOM    504  O   GLN A   2     -10.637  75.245  81.077
ATOM    505  CB  GLN A   2     -10.020  79.931  78.038
ATOM    506  N   LYS A   3     -12.031  75.915  79.469
ATOM    507  CA  LYS A   3     -13.301  75.710  80.103
ATOM    508  C   LYS A   3     -13.750  74.291  79.897
ATOM    509  O   LYS A   3     -13.110  73.401  79.338
ATOM    510  CB  LYS A   3     -15.464  77.620  77.976
ATOM    511  N   PHE A   4     -14.930  73.891  80.330
ATOM    512  CA  PHE A   4     -15.545  72.610  80.154
ATOM    513  C   PHE A   4     -16.063  72.277  78.808
ATOM    514  O   PHE A   4     -15.430  72.405  77.761
ATOM    515  CB  PHE A   4     -18.089  73.430  82.176
ATOM    516  N   GLN A   5     -17.257  71.807  78.579
ATOM    517  CA  GLN A   5     -18.044  72.163  77.406
ATOM    518  C   GLN A   5     -19.522  72.348  77.676
ATOM    519  O   GLN A   5     -20.262  71.703  78.418
ATOM    520  CB  GLN A   5     -16.906  69.676  75.360
ATOM    521  N   PHE A   6     -20.074  73.341  77.018
ATOM    522  CA  PHE A   6     -21.491  73.327  76.654
ATOM    523  C   PHE A   6     -21.775  74.137  75.430
ATOM    524  O   PHE A   6     -22.214  73.698  74.366
ATOM    525  CB  PHE A   6     -22.216  75.123  79.414
ATOM    526  N   GLN A   7     -21.567  75.441  75.403
ATOM    527  CA  GLN A   7     -21.152  76.244  74.270
ATOM    528  C   GLN A   7     -20.226  77.342  74.839
ATOM    529  O   GLN A   7     -20.481  78.173  75.711
ATOM    530  CB  GLN A   7     -24.192  76.644  72.797
ATOM    531  N   PHE A   8     -18.984  77.409  74.327
ATOM    532  CA  PHE A   8     -17.806  77.953  74.965
ATOM    533  C   PHE A   8     -16.955  78.831  74.036
ATOM    534  O   PHE A   8     -16.078  79.644  74.330
ATOM    535  CB  PHE A   8     -16.344  74.801  74.678
ATOM    536  N   LYS A   9     -17.221  78.672  72.732
ATOM    537  CA  LYS A   9     -16.449  79.453  71.776
ATOM    538  C   LYS A   9     -16.939  80.850  71.547
ATOM    539  O   LYS A   9     -18.100  81.248  71.636
ATOM    540  CB  LYS A   9     -16.305  77.561  68.868
ATOM    541  N   GLN A  10     -16.003  81.757  71.209
ATOM    542  CA  GLN A  10     -16.185  83.191  71.573
ATOM    543  C   GLN A  10     -17.020  83.944  70.541
ATOM    544  O   GLN A  10     -17.825  84.858  70.716
ATOM    545  CB  GLN A  10     -13.557  84.008  73.478
ATOM    546  N   GLN A  11     -16.869  83.576  69.295
ATOM    547  CA  GLN A  11     -17.852  83.670  68.262
ATOM    548  C   GLN A  11     -18.241  82.338  67.691
ATOM    549  O   GLN A  11     -18.559  81.246  67.222
ATOM    550  CB  GLN A  11     -16.715  86.403  66.450
ATOM    551  N   GLN A   1       7.646 -36.014 -28.286
ATOM    552  CA  GLN A   1       7.386 -37.233 -27.511
ATOM    553  C   GLN A   1       8.227 -38.408 -27.928
ATOM    554  O   GLN A   1       9.447 -38.468 -28.078
ATOM    555  CB  GLN A   1       4.437 -36.709 -26.015
ATOM    556  N   GLN A   2       7.562 -39.508 -28.160
ATOM    557  CA  GLN A   2       8.198 -40.772 -28.437
ATOM    558  C   GLN A   2       8.237 -41.178 -29.893
ATOM    559  O   GLN A   2       8.600 -40.485 -30.844
ATOM    560  CB  GLN A   2       8.734 -42.177 -25.433
ATOM    561  N   LYS A   3       7.826 -42.445 -30.171
ATOM    562  CA  LYS A   3       7.634 -42.983 -31.481
ATOM    563  C   LYS A   3       6.500 -42.474 -32.282
ATOM    564  O   LYS A   3       5.659 -41.640 -31.944
ATOM    565  CB  LYS A   3       6.472 -46.273 -30.536
ATOM    566  N   PHE A   4       6.372 -42.962 -33.489
ATOM    567  CA  PHE A   4       5.668 -42.186 -34.532
ATOM    568  C   PHE A   4       5.074 -43.165 -35.532
ATOM    569  O   PHE A   4       5.656 -43.808 -36.406
ATOM    570  CB  PHE A   4       8.613 -41.209 -35.836
ATOM    571  N   GLN A   5       3.739 -43.324 -35.417
ATOM    572  CA  GLN A   5       2.906 -44.117 -36.294
ATOM    573  C   GLN A   5       1.972 -43.324 -37.116
ATOM    574  O   GLN A   5       2.301 -42.418 -37.882
ATOM    575  CB  GLN A   5       2.928 -47.224 -34.994
ATOM    576  N   PHE A   6       0.655 -43.588 -37.045
ATOM    577  CA  PHE A   6      -0.229 -43.019 -38.099
ATOM    578  C   PHE A   6      -0.543 -41.554 -37.835
ATOM    579  O   PHE A   6      -0.470 -40.919 -36.783
ATOM    580  CB  PHE A   6      -2.861 -44.779 -36.726
ATOM    581  N   GLN A   7      -0.953 -40.932 -38.968
ATOM    582  CA  GLN A   7      -1.588 -39.624 -38.886
ATOM    583  C   GLN A   7      -2.770 -39.546 -39.777
ATOM    584  O   GLN A   7      -3.003 -40.230 -40.774
ATOM    585  CB  GLN A   7       1.172 -37.693 -39.008
ATOM    586  N   PHE A   8      -3.655 -38.600 -39.405
ATOM    587  CA  PHE A   8      -4.872 -38.430 -40.219
ATOM    588  C   PHE A   8      -5.596 -37.129 -39.828
ATOM    589  O   PHE A   8      -6.359 -36.878 -38.894
ATOM    590  CB  PHE A   8      -6.289 -40.750 -38.258
ATOM    591  N   LYS A   9      -5.310 -36.161 -40.674
ATOM    592  CA  LYS A   9      -5.502 -34.717 -40.486
ATOM    593  C   LYS A   9      -6.650 -34.255 -41.307
ATOM    594  O   LYS A   9      -6.654 -33.265 -42.039
ATOM    595  CB  LYS A   9      -2.538 -33.586 -42.190
ATOM    596  N   GLN A  10      -7.793 -34.930 -41.289
ATOM    597  CA  GLN A  10      -8.809 -34.751 -42.295
ATOM    598  C   GLN A  10     -10.083 -34.226 -41.741
ATOM    599  O   GLN A  10     -10.584 -34.552 -40.665
ATOM    600  CB  GLN A  10      -8.110 -37.426 -44.266
ATOM    601  N   GLN A  11     -10.770 -33.320 -42.445
ATOM    602  CA  GLN A  11     -12.119 -32.936 -41.970
ATOM    603  C   GLN A  11     -13.151 -33.913 -42.508
ATOM    604  O   GLN A  11     -13.988 -34.703 -42.944
ATOM    605  CB  GLN A  11     -11.687 -31.455 -39.013
ATOM    606  N   GLN A   1      27.329 -18.916  32.962
ATOM    607  CA  GLN A   1      26.920 -20.254  33.467
ATOM    608  C   GLN A   1      26.476 -20.146  34.924
ATOM    609  O   GLN A   1      26.538 -19.178  35.682
ATOM    610  CB  GLN A   1      28.708 -22.496  31.738
ATOM    611  N   GLN A   2      25.957 -21.215  35.460
ATOM    612  CA  GLN A   2      25.372 -21.396  36.785
ATOM    613  C   GLN A   2      26.277 -22.131  37.695
ATOM    614  O   GLN A   2      27.439 -22.451  37.446
ATOM    615  CB  GLN A   2      22.097 -22.010  36.300
ATOM    616  N   LYS A   3      25.870 -22.506  38.886
ATOM    617  CA  LYS A   3      26.083 -23.755  39.590
ATOM    618  C   LYS A   3      24.811 -24.300  40.200
ATOM    619  O   LYS A   3      23.914 -23.654  40.741
ATOM    620  CB  LYS A   3      28.040 -22.737  42.318
ATOM    621  N   PHE A   4      24.589 -25.601  40.178
ATOM    622  CA  PHE A   4      23.377 -26.116  40.860
ATOM    623  C   PHE A   4      23.744 -27.375  41.615
ATOM    624  O   PHE A   4      23.101 -28.414  41.767
ATOM    625  CB  PHE A   4      22.457 -27.440  37.783
ATOM    626  N   GLN A   5      24.929 -27.315  42.178
ATOM    627  CA  GLN A   5      25.473 -28.135  43.258
ATOM    628  C   GLN A   5      26.136 -27.372  44.348
ATOM    629  O   GLN A   5      27.270 -26.898  44.282
ATOM    630  CB  GLN A   5      26.872 -30.537  41.173
ATOM    631  N   PHE A   6      25.474 -27.163  45.515
ATOM    632  CA  PHE A   6      26.109 -26.407  46.602
ATOM    633  C   PHE A   6      25.894 -27.104  47.900
ATOM    634  O   PHE A   6      25.420 -28.234  48.023
ATOM    635  CB  PHE A   6      23.367 -24.377  46.503
ATOM    636  N   GLN A   7      26.236 -26.470  49.053
ATOM    637  CA  GLN A   7      26.269 -27.145  50.335
ATOM    638  C   GLN A   7      25.017 -26.722  51.124
ATOM    639  O   GLN A   7      24.711 -25.633  51.610
ATOM    640  CB  GLN A   7      29.542 -26.591  51.125
ATOM    641  N   PHE A   8      24.155 -27.682  51.297
ATOM    642  CA  PHE A   8      22.803 -27.351  51.774
ATOM    643  C   PHE A   8      22.690 -27.633  53.255
ATOM    644  O   PHE A   8      23.263 -28.486  53.933
ATOM    645  CB  PHE A   8      21.774 -30.031  50.057
ATOM    646  N   LYS A   9      21.815 -26.780  53.833
ATOM    647  CA  LYS A   9      21.485 -26.924  55.232
ATOM    648  C   LYS A   9      20.154 -26.367  55.570
ATOM    649  O   LYS A   9      19.726 -26.113  56.697
ATOM    650  CB  LYS A   9      23.980 -24.692  56.477
ATOM    651  N   GLN A  10      19.348 -26.123  54.525
ATOM    652  CA  GLN A  10      17.923 -25.963  54.634
ATOM    653  C   GLN A  10      17.224 -26.882  53.703
ATOM    654  O   GLN A  10      17.733 -27.377  52.698
ATOM    655  CB  GLN A  10      17.313 -23.415  56.722
ATOM    656  N   GLN A  11      15.958 -27.250  53.889
ATOM    657  CA  GLN A  11      15.569 -28.624  53.550
ATOM    658  C   GLN A  11      14.861 -28.573  52.217
ATOM    659  O   GLN A  11      14.284 -28.531  51.130
ATOM    660  CB  GLN A  11      14.799 -29.698  56.655
ATOM    661  N   GLN A   1     -91.414 -89.530 -83.280
ATOM    662  CA  GLN A   1     -92.066 -88.473 -82.572
ATOM    663  C   GLN A   1     -93.143 -89.064 -81.675
ATOM    664  O   GLN A   1     -93.103 -89.217 -80.455
ATOM    665  CB  GLN A   1     -89.559 -86.493 -81.412
ATOM    666  N   GLN A   2     -94.269 -89.468 -82.255
ATOM    667  CA  GLN A   2     -95.001 -90.683 -82.043
ATOM    668  C   GLN A   2     -95.836 -91.054 -83.284
ATOM    669  O   GLN A   2     -97.056 -91.060 -83.446
ATOM    670  CB  GLN A   2     -96.065 -89.977 -78.843
ATOM    671  N   LYS A   3     -95.134 -91.417 -84.320
ATOM    672  CA  LYS A   3     -95.670 -91.930 -85.611
ATOM    673  C   LYS A   3     -96.281 -93.295 -85.391
ATOM    674  O   LYS A   3     -95.674 -94.349 -85.199
ATOM    675  CB  LYS A   3     -92.841 -92.214 -87.595
ATOM    676  N   PHE A   4     -97.564 -93.493 -85.385
ATOM    677  CA  PHE A   4     -98.193 -94.785 -85.601
ATOM    678  C   PHE A   4     -99.355 -94.730 -86.564
ATOM    679  O   PHE A   4    -100.195 -93.841 -86.710
ATOM    680  CB  PHE A   4     -99.567 -94.576 -82.440
ATOM    681  N   GLN A   5     -99.481 -95.773 -87.348
ATOM    682  CA  GLN A   5      99.657 -95.902 -88.485
ATOM    683  C   GLN A   5      99.037 -97.306 -88.575
ATOM    684  O   GLN A   5      99.193 -98.271 -87.826
ATOM    685  CB  GLN A   5     -98.981 -93.858 -90.830
ATOM    686  N   PHE A   6      98.222 -97.502 -89.603
ATOM    687  CA  PHE A   6      98.078 -98.809 -90.180
ATOM    688  C   PHE A   6      97.875 -98.818 -91.709
ATOM    689  O   PHE A   6      96.896 -99.139 -92.382
ATOM    690  CB  PHE A   6      94.763 -98.744 -89.266
ATOM    691  N   GLN A   7      98.970 -98.403 -92.345
ATOM    692  CA  GLN A   7      99.202 -98.375 -93.788
ATOM    693  C   GLN A   7     -99.927 -99.493 -94.237
ATOM    694  O   GLN A   7    -101.158 -99.495 -94.234
ATOM    695  CB  GLN A   7      99.665 -95.004 -94.398
ATOM    696  N   PHE A   8      99.879 -99.929 -95.468
ATOM    697  CA  PHE A   8     -99.119  99.211 -96.129
ATOM    698  C   PHE A   8     -99.204  99.271 -97.618
ATOM    699  O   PHE A   8    -100.435  99.268 -97.624
ATOM    700  CB  PHE A   8      99.474  96.426 -94.916
ATOM    701  N   LYS A   9      99.786  99.891 -98.152
ATOM    702  CA  LYS A   9      99.657 -99.880 -99.578
ATOM    703  C   LYS A   9     -99.484 -98.813  99.842
ATOM    704  O   LYS A   9    -100.036 -98.813 100.943
ATOM    705  CB  LYS A   9      96.272 -98.670 -99.528
ATOM    706  N   GLN A  10     -98.818 -98.016 -99.298
ATOM    707  CA  GLN A  10     -98.295 -96.684 -99.626
ATOM    708  C   GLN A  10     -96.780 -96.639 -99.580
ATOM    709  O   GLN A  10     -96.774 -96.633-100.811
ATOM    710  CB  GLN A  10      99.350 -94.720 -98.231
ATOM    711  N   GLN A  11     -96.203 -97.645  99.744
ATOM    712  CA  GLN A  11     -94.728 -97.712  99.786
ATOM    713  C   GLN A  11     -94.151 -96.919  98.606
ATOM    714  O   GLN A  11     -93.688 -96.282  97.660
ATOM    715  CB  GLN A  11     -94.413  98.964 -99.706
ATOM    716  N   GLN A   1      91.362 -26.418 -79.151
ATOM    717  CA  GLN A   1      92.179 -27.366 -79.855
ATOM    718  C   GLN A   1      92.942 -28.184 -78.812
ATOM    719  O   GLN A   1      92.893 -28.072 -77.587
ATOM    720  CB  GLN A   1      90.226 -28.369 -82.350
ATOM    721  N   GLN A   2      93.768 -29.142 -79.299
ATOM    722  CA  GLN A   2      94.845 -29.673 -78.454
ATOM    723  C   GLN A   2      96.159 -29.817 -79.160
ATOM    724  O   GLN A   2      96.754 -28.978 -79.836
ATOM    725  CB  GLN A   2      93.317 -31.934 -76.491
ATOM    726  N   LYS A   3      96.760 -30.963 -79.059
ATOM    727  CA  LYS A   3      97.840 -31.325 -79.973
ATOM    728  C   LYS A   3      97.524 -32.574 -80.802
ATOM    729  O   LYS A   3      96.940 -33.598 -80.446
ATOM    730  CB  LYS A   3     -99.741 -32.605 -77.640
ATOM    731  N   PHE A   4      97.893 -32.623 -82.049
ATOM    732  CA  PHE A   4      97.561 -33.696 -82.951
ATOM    733  C   PHE A   4      98.650 -34.689 -83.225
ATOM    734  O   PHE A   4      99.853 -34.446 -83.310
ATOM    735  CB  PHE A   4      97.422 -31.498 -85.471
ATOM    736  N   GLN A   5      98.296 -35.973 -83.396
ATOM    737  CA  GLN A   5      98.823 -36.899 -84.390
ATOM    738  C   GLN A   5      97.644 -37.783 -84.841
ATOM    739  O   GLN A   5      96.437 -37.601 -84.684
ATOM    740  CB  GLN A   5     -98.382 -38.052 -82.689
ATOM    741  N   PHE A   6      97.929 -38.888 -85.481
ATOM    742  CA  PHE A   6      97.428 -40.246 -85.173
ATOM    743  C   PHE A   6      98.256 -41.351 -85.791
ATOM    744  O   PHE A   6      99.148 -41.254 -86.633
ATOM    745  CB  PHE A   6      94.666 -39.720 -87.057
ATOM    746  N   GLN A   7      97.973 -42.577 -85.357
ATOM    747  CA  GLN A   7      98.156 -43.795 -86.140
ATOM    748  C   GLN A   7      96.897 -44.596 -86.208
ATOM    749  O   GLN A   7      95.844 -44.288 -86.767
ATOM    750  CB  GLN A   7     -98.715 -44.829 -85.587
ATOM    751  N   PHE A   8      96.907 -45.768 -85.601
ATOM    752  CA  PHE A   8      95.830 -46.729 -85.487
ATOM    753  C   PHE A   8      95.947 -47.539 -84.193
ATOM    754  O   PHE A   8      96.651 -48.518 -83.946
ATOM    755  CB  PHE A   8      97.647 -48.642 -87.786
ATOM    756  N   LYS A   9      95.203 -47.149 -83.201
ATOM    757  CA  LYS A   9      95.198 -47.703 -81.870
ATOM    758  C   LYS A   9      93.902 -48.321 -81.497
ATOM    759  O   LYS A   9      93.771 -49.418 -80.953
ATOM    760  CB  LYS A   9      95.888 -44.803 -79.958
ATOM    761  N   GLN A  10      92.753 -47.712 -81.734
ATOM    762  CA  GLN A  10      91.526 -47.992 -80.937
ATOM    763  C   GLN A  10      90.409 -48.254 -81.895
ATOM    764  O   GLN A  10      89.497 -49.073 -81.780
ATOM    765  CB  GLN A  10      91.901 -46.445 -78.007
ATOM    766  N   GLN A  11      90.381 -47.540 -82.990
ATOM    767  CA  GLN A  11      89.134 -47.213 -83.674
ATOM    768  C   GLN A  11      89.141 -47.908 -85.025
ATOM    769  O   GLN A  11      89.148 -48.471 -86.119
ATOM    770  CB  GLN A  11      88.964 -43.851 -82.864
ATOM    771  N   GLN A   1     -89.217  55.906  -8.534
ATOM    772  CA  GLN A   1     -90.492  56.450  -8.882
ATOM    773  C   GLN A   1     -91.210  55.745  -9.993
ATOM    774  O   GLN A   1     -90.916  55.734 -11.188
ATOM    775  CB  GLN A   1     -91.423  58.313  -6.201
ATOM    776  N   GLN A   2     -92.300  55.053  -9.598
ATOM    777  CA  GLN A   2     -93.252  54.360 -10.402
ATOM    778  C   GLN A   2     -94.435  55.309 -10.676
ATOM    779  O   GLN A   2     -94.917  56.177  -9.948
ATOM    780  CB  GLN A   2     -92.920  51.187  -9.469
ATOM    781  N   LYS A   3     -95.008  55.164 -11.868
ATOM    782  CA  LYS A   3     -95.940  56.217 -12.327
ATOM    783  C   LYS A   3     -97.371  55.853 -12.169
ATOM    784  O   LYS A   3     -97.816  54.707 -12.121
ATOM    785  CB  LYS A   3     -95.104  56.049 -15.831
ATOM    786  N   PHE A   4     -98.309  56.760 -12.065
ATOM    787  CA  PHE A   4     -99.714  56.563 -12.425
ATOM    788  C   PHE A   4      99.929  57.675 -13.413
ATOM    789  O   PHE A   4     101.160  57.683 -13.413
ATOM    790  CB  PHE A   4      99.491  57.781  -9.353
ATOM    791  N   GLN A   5      98.937  57.378 -14.279
ATOM    792  CA  GLN A   5      98.331  58.326 -15.170
ATOM    793  C   GLN A   5      97.001  57.823 -15.731
ATOM    794  O   GLN A   5      96.717  56.679 -16.084
ATOM    795  CB  GLN A   5     -99.070  59.232 -17.151
ATOM    796  N   PHE A   6      96.021  58.723 -15.861
ATOM    797  CA  PHE A   6      94.626  58.432 -15.829
ATOM    798  C   PHE A   6      94.068  58.535 -17.238
ATOM    799  O   PHE A   6      93.850  59.534 -17.923
ATOM    800  CB  PHE A   6      94.250  61.560 -14.417
ATOM    801  N   GLN A   7      93.791  57.345 -17.760
ATOM    802  CA  GLN A   7      93.392  57.169 -19.134
ATOM    803  C   GLN A   7      91.971  56.755 -19.303
ATOM    804  O   GLN A   7      91.397  55.779 -18.820
ATOM    805  CB  GLN A   7      96.143  57.279 -20.999
ATOM    806  N   PHE A   8      91.271  57.569 -20.079
ATOM    807  CA  PHE A   8      89.846  57.512 -20.348
ATOM    808  C   PHE A   8      89.425  56.672 -21.503
ATOM    809  O   PHE A   8      90.134  55.894 -22.141
ATOM    810  CB  PHE A   8      89.745  60.768 -21.179
ATOM    811  N   LYS A   9      88.179  56.735 -21.916
ATOM    812  CA  LYS A   9      87.676  56.280 -23.170
ATOM    813  C   LYS A   9      86.530  57.005 -23.772
ATOM    814  O   LYS A   9      86.526  57.664 -24.812
ATOM    815  CB  LYS A   9      86.824  52.976 -22.541
ATOM    816  N   GLN A  10      85.389  56.913 -23.086
ATOM    817  CA  GLN A  10      84.094  57.296 -23.577
ATOM    818  C   GLN A  10      83.428  58.433 -22.872
ATOM    819  O   GLN A  10      83.215  59.567 -23.302
ATOM    820  CB  GLN A  10      82.606  54.587 -24.838
ATOM    821  N   GLN A  11      83.039  58.103 -21.611
ATOM    822  CA  GLN A  11      82.310  58.988 -20.738
ATOM    823  C   GLN A  11      82.829  59.072 -19.328
ATOM    824  O   GLN A  11      83.254  59.140 -18.175
ATOM    825  CB  GLN A  11      79.146  58.047 -21.622
ATOM    826  N   GLN A   1     -51.904 -45.395  49.806
ATOM    827  CA  GLN A   1     -50.753 -46.334  49.825
ATOM    828  C   GLN A   1     -49.468 -45.662  50.292
ATOM    829  O   GLN A   1     -48.449 -45.430  49.643
ATOM    830  CB  GLN A   1     -52.363 -48.971  51.321
ATOM    831  N   GLN A   2     -49.485 -45.287  51.589
ATOM    832  CA  GLN A   2     -48.395 -44.577  52.191
ATOM    833  C   GLN A   2     -47.180 -45.405  52.355
ATOM    834  O   GLN A   2     -46.808 -45.896  53.420
ATOM    835  CB  GLN A   2     -49.702 -42.384  54.337
ATOM    836  N   LYS A   3     -46.380 -45.684  51.328
ATOM    837  CA  LYS A   3     -45.122 -46.377  51.588
ATOM    838  C   LYS A   3     -43.890 -45.586  51.263
ATOM    839  O   LYS A   3     -42.857 -45.482  51.924
ATOM    840  CB  LYS A   3     -45.469 -49.004  49.152
ATOM    841  N   PHE A   4     -43.916 -44.923  50.132
ATOM    842  CA  PHE A   4     -42.789 -44.034  49.785
ATOM    843  C   PHE A   4     -43.229 -42.575  49.615
ATOM    844  O   PHE A   4     -44.330 -42.106  49.322
ATOM    845  CB  PHE A   4     -42.884 -45.233  46.644
ATOM    846  N   GLN A   5     -42.274 -41.709  49.815
ATOM    847  CA  GLN A   5     -42.512 -40.321  50.055
ATOM    848  C   GLN A   5     -42.320 -39.508  48.817
ATOM    849  O   GLN A   5     -42.879 -39.632  47.727
ATOM    850  CB  GLN A   5     -40.642 -39.807  52.914
ATOM    851  N   PHE A   6     -41.430 -38.540  48.939
ATOM    852  CA  PHE A   6     -41.458 -37.280  48.204
ATOM    853  C   PHE A   6     -40.560 -37.326  46.948
ATOM    854  O   PHE A   6     -39.990 -38.265  46.393
ATOM    855  CB  PHE A   6     -39.280 -36.175  50.638
ATOM    856  N   GLN A   7     -40.429 -36.108  46.438
ATOM    857  CA  GLN A   7     -39.457 -35.764  45.452
ATOM    858  C   GLN A   7     -39.118 -34.321  45.491
ATOM    859  O   GLN A   7     -38.850 -33.674  46.503
ATOM    860  CB  GLN A   7     -40.757 -37.414  42.755
ATOM    861  N   PHE A   8     -39.074 -33.591  44.415
ATOM    862  CA  PHE A   8     -38.515 -32.256  44.321
ATOM    863  C   PHE A   8     -39.509 -31.130  44.455
ATOM    864  O   PHE A   8     -40.474 -31.095  45.218
ATOM    865  CB  PHE A   8     -38.024 -32.755  41.003
ATOM    866  N   LYS A   9     -39.329 -30.048  43.659
ATOM    867  CA  LYS A   9     -39.681 -28.721  44.119
ATOM    868  C   LYS A   9     -41.160 -28.473  43.875
ATOM    869  O   LYS A   9     -41.755 -28.519  42.798
ATOM    870  CB  LYS A   9     -38.124 -26.768  41.491
ATOM    871  N   GLN A  10     -41.968 -28.173  44.846
ATOM    872  CA  GLN A  10     -43.416 -27.909  44.728
ATOM    873  C   GLN A  10     -43.734 -26.467  44.463
ATOM    874  O   GLN A  10     -43.068 -25.507  44.849
ATOM    875  CB  GLN A  10     -44.874 -30.883  44.255
ATOM    876  N   GLN A  11     -44.820 -26.133  43.754
ATOM    877  CA  GLN A  11     -45.564 -24.891  43.949
ATOM    878  C   GLN A  11     -47.015 -25.165  44.322
ATOM    879  O   GLN A  11     -48.188 -25.388  44.624
ATOM    880  CB  GLN A  11     -44.313 -22.809  41.675
ATOM    881  N   GLN A   1       0.701 -31.359 -99.155
ATOM    882  CA  GLN A   1      -0.224 -30.361 -99.765
ATOM    883  C   GLN A   1      -1.494 -30.981  99.814
ATOM    884  O   GLN A   1      -1.501 -30.983 101.045
ATOM    885  CB  GLN A   1       0.068 -27.664 -97.702
ATOM    886  N   GLN A   2      -1.680 -31.226  98.502
ATOM    887  CA  GLN A   2      -3.013 -31.126  97.865
ATOM    888  C   GLN A   2      -3.945 -32.217  98.367
ATOM    889  O   GLN A   2      -4.140 -32.599  99.521
ATOM    890  CB  GLN A   2      -2.498 -29.777  94.851
ATOM    891  N   LYS A   3      -4.635 -32.833  97.433
ATOM    892  CA  LYS A   3      -5.729 -33.796  97.688
ATOM    893  C   LYS A   3      -5.813 -34.780  96.592
ATOM    894  O   LYS A   3      -6.407 -35.857  96.640
ATOM    895  CB  LYS A   3      -8.522 -31.669  97.255
ATOM    896  N   PHE A   4      -5.213 -34.523  95.441
ATOM    897  CA  PHE A   4      -5.514 -35.326  94.272
ATOM    898  C   PHE A   4      -4.232 -35.439  93.434
ATOM    899  O   PHE A   4      -3.809 -34.705  92.541
ATOM    900  CB  PHE A   4      -7.297 -32.700  93.173
ATOM    901  N   GLN A   5      -3.473 -36.462  93.702
ATOM    902  CA  GLN A   5      -2.036 -36.490  93.486
ATOM    903  C   GLN A   5      -1.672 -37.626  92.608
ATOM    904  O   GLN A   5      -1.747 -38.826  92.873
ATOM    905  CB  GLN A   5      -0.611 -35.031  96.147
ATOM    906  N   PHE A   6      -1.216 -37.268  91.402
ATOM    907  CA  PHE A   6      -0.879 -38.162  90.336
ATOM    908  C   PHE A   6       0.438 -38.851  90.450
ATOM    909  O   PHE A   6       1.552 -38.361  90.265
ATOM    910  CB  PHE A   6      -0.422 -35.452  88.325
ATOM    911  N   GLN A   7       0.468 -40.107  90.779
ATOM    912  CA  GLN A   7       1.550 -41.039  90.732
ATOM    913  C   GLN A   7       1.517 -42.002  89.548
ATOM    914  O   GLN A   7       1.211 -41.743  88.384
ATOM    915  CB  GLN A   7       2.314 -41.686  93.950
ATOM    916  N   PHE A   8       1.845 -43.270  89.740
ATOM    917  CA  PHE A   8       2.529 -44.106  88.807
ATOM    918  C   PHE A   8       1.769 -45.244  88.196
ATOM    919  O   PHE A   8       0.563 -45.456  88.317
ATOM    920  CB  PHE A   8       4.074 -45.487  91.560
ATOM    921  N   LYS A   9       2.446 -46.130  87.440
ATOM    922  CA  LYS A   9       1.968 -47.483  87.355
ATOM    923  C   LYS A   9       3.000 -48.513  87.580
ATOM    924  O   LYS A   9       4.200 -48.309  87.765
ATOM    925  CB  LYS A   9       0.257 -47.714  84.348
ATOM    926  N   GLN A  10       2.600 -49.787  87.584
ATOM    927  CA  GLN A  10       3.527 -50.877  87.814
ATOM    928  C   GLN A  10       4.016 -51.442  86.542
ATOM    929  O   GLN A  10       4.575 -50.817  85.641
ATOM    930  CB  GLN A  10       4.447 -50.565  91.006
ATOM    931  N   GLN A  11       3.816 -52.778  86.379
ATOM    932  CA  GLN A  11       4.377 -53.354  85.122
ATOM    933  C   GLN A  11       3.416 -53.181  83.978
ATOM    934  O   GLN A  11       2.629 -53.039  83.042
ATOM    935  CB  GLN A  11       5.248 -56.361  86.472
ATOM    936  N   GLN A   1      30.600  65.963  93.558
ATOM    937  CA  GLN A   1      31.774  65.211  94.016
ATOM    938  C   GLN A   1      32.499  64.709  92.806
ATOM    939  O   GLN A   1      32.127  63.797  92.068
ATOM    940  CB  GLN A   1      30.473  63.304  96.496
ATOM    941  N   GLN A   2      33.649  65.243  92.434
ATOM    942  CA  GLN A   2      34.480  64.542  91.429
ATOM    943  C   GLN A   2      35.570  63.714  92.030
ATOM    944  O   GLN A   2      36.596  64.116  92.577
ATOM    945  CB  GLN A   2      34.777  66.874  89.031
ATOM    946  N   LYS A   3      35.362  62.376  91.939
ATOM    947  CA  LYS A   3      36.194  61.324  92.421
ATOM    948  C   LYS A   3      36.659  60.397  91.278
ATOM    949  O   LYS A   3      36.125  59.390  90.813
ATOM    950  CB  LYS A   3      33.747  59.401  94.093
ATOM    951  N   PHE A   4      37.794  60.736  90.721
ATOM    952  CA  PHE A   4      38.668  59.751  90.052
ATOM    953  C   PHE A   4      40.102  59.920  90.449
ATOM    954  O   PHE A   4      40.833  60.856  90.126
ATOM    955  CB  PHE A   4      38.141  61.679  87.296
ATOM    956  N   GLN A   5      40.730  59.056  91.203
ATOM    957  CA  GLN A   5      42.149  59.170  91.635
ATOM    958  C   GLN A   5      42.977  57.977  91.296
ATOM    959  O   GLN A   5      42.550  56.880  90.938
ATOM    960  CB  GLN A   5      41.856  61.437  94.055
ATOM    961  N   PHE A   6      44.285  58.021  91.360
ATOM    962  CA  PHE A   6      45.299  57.129  90.897
ATOM    963  C   PHE A   6      45.754  56.113  91.884
ATOM    964  O   PHE A   6      45.499  56.135  93.088
ATOM    965  CB  PHE A   6      47.450  59.735  91.259
ATOM    966  N   GLN A   7      46.496  55.071  91.514
ATOM    967  CA  GLN A   7      47.150  54.222  92.472
ATOM    968  C   GLN A   7      48.582  53.929  92.271
ATOM    969  O   GLN A   7      49.463  54.147  93.102
ATOM    970  CB  GLN A   7      44.639  52.068  93.179
ATOM    971  N   PHE A   8      49.046  53.398  91.156
ATOM    972  CA  PHE A   8      50.244  52.599  91.140
ATOM    973  C   PHE A   8      51.397  53.409  90.569
ATOM    974  O   PHE A   8      51.521  53.885  89.440
ATOM    975  CB  PHE A   8      49.029  51.275  88.187
ATOM    976  N   LYS A   9      52.388  53.597  91.474
ATOM    977  CA  LYS A   9      53.768  53.867  91.140
ATOM    978  C   LYS A   9      54.780  53.049  91.919
ATOM    979  O   LYS A   9      55.961  52.849  91.636
ATOM    980  CB  LYS A   9      54.116  57.324  91.547
ATOM    981  N   GLN A  10      54.393  52.467  93.032
ATOM    982  CA  GLN A  10      55.220  52.206  94.234
ATOM    983  C   GLN A  10      55.400  50.711  94.472
ATOM    984  O   GLN A  10      55.130  50.077  95.492
ATOM    985  CB  GLN A  10      53.786  54.540  96.264
ATOM    986  N   GLN A  11      55.895  49.949  93.530
ATOM    987  CA  GLN A  11      56.395  48.594  93.751
ATOM    988  C   GLN A  11      57.640  48.515  94.599
ATOM    989  O   GLN A  11      58.656  48.451  95.291
ATOM    990  CB  GLN A  11      56.263  47.669  90.432
ATOM    991  N   GLN A   1      53.427 -17.596  -2.463
ATOM    992  CA  GLN A   1      54.340 -18.735  -2.364
ATOM    993  C   GLN A   1      54.267 -19.273  -0.938
ATOM    994  O   GLN A   1      54.991 -19.016   0.024
ATOM    995  CB  GLN A   1      53.805 -20.416  -5.181
ATOM    996  N   GLN A   2      53.302 -20.128  -0.700
ATOM    997  CA  GLN A   2      53.242 -20.959   0.480
ATOM    998  C   GLN A   2      53.588 -22.382   0.270
ATOM    999  O   GLN A   2      54.676 -22.821  -0.102
ATOM   1000  CB  GLN A   2      51.277 -19.157   2.573
ATOM   1001  N   LYS A   3      52.642 -23.283   0.503
ATOM   1002  CA  LYS A   3      52.837 -24.700   0.747
ATOM   1003  C   LYS A   3      53.387 -25.462  -0.471
ATOM   1004  O   LYS A   3      53.014 -25.423  -1.644
ATOM   1005  CB  LYS A   3      49.490 -25.740   0.977
ATOM   1006  N   PHE A   4      54.394 -26.273  -0.249
ATOM   1007  CA  PHE A   4      54.988 -27.034  -1.389
ATOM   1008  C   PHE A   4      54.855 -28.516  -1.175
ATOM   1009  O   PHE A   4      55.517 -29.209  -0.403
ATOM   1010  CB  PHE A   4      57.969 -26.214   0.126
ATOM   1011  N   GLN A   5      53.914 -29.154  -1.901
ATOM   1012  CA  GLN A   5      53.711 -30.566  -1.981
ATOM   1013  C   GLN A   5      54.805 -31.288  -2.761
ATOM   1014  O   GLN A   5      55.890 -30.865  -3.160
ATOM   1015  CB  GLN A   5      52.090 -31.125   0.873
ATOM   1016  N   PHE A   6      54.525 -32.546  -3.037
ATOM   1017  CA  PHE A   6      55.511 -33.416  -3.745
ATOM   1018  C   PHE A   6      54.809 -34.414  -4.680
ATOM   1019  O   PHE A   6      54.581 -35.608  -4.489
ATOM   1020  CB  PHE A   6      55.927 -35.048  -0.800
ATOM   1021  N   GLN A   7      54.378 -33.985  -5.842
ATOM   1022  CA  GLN A   7      53.279 -34.462  -6.633
ATOM   1023  C   GLN A   7      53.471 -35.921  -7.029
ATOM   1024  O   GLN A   7      53.123 -36.922  -6.404
ATOM   1025  CB  GLN A   7      52.750 -31.670  -8.610
ATOM   1026  N   PHE A   8      54.086 -36.160  -8.188
ATOM   1027  CA  PHE A   8      53.748 -37.307  -9.041
ATOM   1028  C   PHE A   8      55.061 -37.969  -9.435
ATOM   1029  O   PHE A   8      56.035 -38.246  -8.735
ATOM   1030  CB  PHE A   8      53.177 -34.945 -11.511
ATOM   1031  N   LYS A   9      55.167 -38.287 -10.696
ATOM   1032  CA  LYS A   9      56.293 -39.063 -11.249
ATOM   1033  C   LYS A   9      57.008 -38.180 -12.229
ATOM   1034  O   LYS A   9      56.604 -37.112 -12.690
ATOM   1035  CB  LYS A   9      54.377 -41.234 -13.368
ATOM   1036  N   GLN A  10      58.199 -38.554 -12.668
ATOM   1037  CA  GLN A  10      59.101 -37.542 -13.226
ATOM   1038  C   GLN A  10      59.241 -37.625 -14.746
ATOM   1039  O   GLN A  10      60.238 -37.863 -15.428
ATOM   1040  CB  GLN A  10      61.567 -37.902 -10.895
ATOM   1041  N   GLN A  11      58.117 -37.406 -15.399
ATOM   1042  CA  GLN A  11      57.927 -36.902 -16.737
ATOM   1043  C   GLN A  11      56.740 -36.036 -16.924
ATOM   1044  O   GLN A  11      55.753 -35.317 -17.080
ATOM   1045  CB  GLN A  11      59.150 -39.331 -18.695
ATOM   1046  N   GLN A   1     -34.992  92.924 -33.886
ATOM   1047  CA  GLN A   1     -35.045  94.377 -33.679
ATOM   1048  C   GLN A   1     -35.700  94.691 -32.392
ATOM   1049  O   GLN A   1     -35.201  94.580 -31.272
ATOM   1050  CB  GLN A   1     -35.612  95.627 -36.705
ATOM   1051  N   GLN A   2     -36.954  95.139 -32.452
ATOM   1052  CA  GLN A   2     -37.887  95.359 -31.391
ATOM   1053  C   GLN A   2     -39.357  95.356 -31.855
ATOM   1054  O   GLN A   2     -40.072  94.395 -32.142
ATOM   1055  CB  GLN A   2     -36.418  97.833 -29.509
ATOM   1056  N   LYS A   3     -39.901  96.597 -31.948
ATOM   1057  CA  LYS A   3     -41.231  96.851 -32.420
ATOM   1058  C   LYS A   3     -41.297  98.216 -33.124
ATOM   1059  O   LYS A   3     -42.133  99.108 -32.977
ATOM   1060  CB  LYS A   3     -42.761  97.354 -29.322
ATOM   1061  N   PHE A   4     -40.303  98.447 -34.015
ATOM   1062  CA  PHE A   4     -40.167  99.672 -34.767
ATOM   1063  C   PHE A   4     -40.117  99.330 -36.247
ATOM   1064  O   PHE A   4     -40.478 100.032 -37.192
ATOM   1065  CB  PHE A   4     -36.789  99.539 -33.956
ATOM   1066  N   GLN A   5     -39.651  98.180 -36.638
ATOM   1067  CA  GLN A   5     -39.535  97.762 -38.024
ATOM   1068  C   GLN A   5     -40.287  96.516 -38.381
ATOM   1069  O   GLN A   5     -41.501  96.435 -38.570
ATOM   1070  CB  GLN A   5     -36.279  98.747 -38.627
ATOM   1071  N   PHE A   6     -39.703  95.360 -38.529
ATOM   1072  CA  PHE A   6     -40.298  94.207 -39.146
ATOM   1073  C   PHE A   6     -40.791  93.129 -38.181
ATOM   1074  O   PHE A   6     -40.947  93.163 -36.961
ATOM   1075  CB  PHE A   6     -37.058  93.164 -39.593
ATOM   1076  N   GLN A   7     -41.081  92.006 -38.811
ATOM   1077  CA  GLN A   7     -42.013  90.981 -38.323
ATOM   1078  C   GLN A   7     -41.339  89.610 -38.149
ATOM   1079  O   GLN A   7     -40.492  89.069 -38.861
ATOM   1080  CB  GLN A   7     -44.730  91.609 -40.175
ATOM   1081  N   PHE A   8     -41.733  88.921 -37.078
ATOM   1082  CA  PHE A   8     -41.996  87.508 -36.950
ATOM   1083  C   PHE A   8     -43.419  87.079 -36.843
ATOM   1084  O   PHE A   8     -44.084  87.037 -35.809
ATOM   1085  CB  PHE A   8     -40.949  87.773 -33.682
ATOM   1086  N   LYS A   9     -44.101  86.696 -37.885
ATOM   1087  CA  LYS A   9     -45.495  86.223 -37.881
ATOM   1088  C   LYS A   9     -45.604  84.776 -37.447
ATOM   1089  O   LYS A   9     -46.408  84.290 -36.652
ATOM   1090  CB  LYS A   9     -45.755  86.241 -41.456
ATOM   1091  N   GLN A  10     -44.741  83.915 -37.974
ATOM   1092  CA  GLN A  10     -44.672  82.476 -37.645
ATOM   1093  C   GLN A  10     -43.336  82.192 -36.982
ATOM   1094  O   GLN A  10     -42.649  82.976 -36.327
ATOM   1095  CB  GLN A  10     -45.697  81.175 -40.704
ATOM   1096  N   GLN A  11     -42.790  81.005 -37.074
ATOM   1097  CA  GLN A  11     -41.429  80.729 -36.554
ATOM   1098  C   GLN A  11     -40.771  79.631 -37.404
ATOM   1099  O   GLN A  11     -40.244  78.752 -38.086
ATOM   1100  CB  GLN A  11     -41.800  81.246 -33.226
ATOM   1101  N   GLN A   1      77.657 -41.090  55.573
ATOM   1102  CA  GLN A   1      77.813 -41.002  54.127
ATOM   1103  C   GLN A   1      77.010 -39.840  53.537
ATOM   1104  O   GLN A   1      76.575 -39.740  52.390
ATOM   1105  CB  GLN A   1      77.898 -44.161  53.087
ATOM   1106  N   GLN A   2      76.733 -38.799  54.337
ATOM   1107  CA  GLN A   2      75.933 -37.663  53.885
ATOM   1108  C   GLN A   2      76.842 -36.500  53.583
ATOM   1109  O   GLN A   2      78.040 -36.362  53.831
ATOM   1110  CB  GLN A   2      73.513 -37.982  56.320
ATOM   1111  N   LYS A   3      76.238 -35.509  52.969
ATOM   1112  CA  LYS A   3      76.826 -34.154  53.021
ATOM   1113  C   LYS A   3      75.769 -33.071  53.167
ATOM   1114  O   LYS A   3      75.572 -32.121  52.410
ATOM   1115  CB  LYS A   3      77.589 -34.057  49.476
ATOM   1116  N   PHE A   4      74.946 -33.113  54.209
ATOM   1117  CA  PHE A   4      73.875 -32.153  54.435
ATOM   1118  C   PHE A   4      73.804 -31.666  55.871
ATOM   1119  O   PHE A   4      72.836 -31.759  56.625
ATOM   1120  CB  PHE A   4      71.800 -34.790  54.197
ATOM   1121  N   GLN A   5      74.907 -31.065  56.391
ATOM   1122  CA  GLN A   5      74.898 -30.367  57.678
ATOM   1123  C   GLN A   5      75.374 -28.914  57.461
ATOM   1124  O   GLN A   5      76.491 -28.479  57.180
ATOM   1125  CB  GLN A   5      76.147 -32.617  59.898
ATOM   1126  N   PHE A   6      74.338 -28.049  57.624
ATOM   1127  CA  PHE A   6      74.569 -26.601  57.791
ATOM   1128  C   PHE A   6      74.654 -26.172  59.245
ATOM   1129  O   PHE A   6      75.368 -25.290  59.721
ATOM   1130  CB  PHE A   6      71.393 -25.984  56.872
ATOM   1131  N   GLN A   7      73.906 -26.769  60.146
ATOM   1132  CA  GLN A   7      74.439 -27.234  61.452
ATOM   1133  C   GLN A   7      74.013 -28.649  61.768
ATOM   1134  O   GLN A   7      73.666 -29.530  60.982
ATOM   1135  CB  GLN A   7      73.471 -24.542  63.361
ATOM   1136  N   PHE A   8      74.000 -29.016  63.021
ATOM   1137  CA  PHE A   8      73.098 -30.008  63.544
ATOM   1138  C   PHE A   8      71.911 -29.460  64.304
ATOM   1139  O   PHE A   8      71.556 -28.284  64.384
ATOM   1140  CB  PHE A   8      75.315 -30.808  65.971
ATOM   1141  N   LYS A   9      71.153 -30.328  64.968
ATOM   1142  CA  LYS A   9      70.149 -29.974  65.948
ATOM   1143  C   LYS A   9      70.466 -30.623  67.240
ATOM   1144  O   LYS A   9      69.725 -31.343  67.909
ATOM   1145  CB  LYS A   9      67.237 -31.444  64.503
ATOM   1146  N   GLN A  10      71.687 -30.395  67.717
ATOM   1147  CA  GLN A  10      72.134 -30.439  69.100
ATOM   1148  C   GLN A  10      72.753 -29.140  69.522
ATOM   1149  O   GLN A  10      72.198 -28.044  69.601
ATOM   1150  CB  GLN A  10      72.801 -33.739  69.677
ATOM   1151  N   GLN A  11      74.030 -29.143  69.850
ATOM   1152  CA  GLN A  11      74.867 -28.018  70.168
ATOM   1153  C   GLN A  11      75.288 -27.251  68.929
ATOM   1154  O   GLN A  11      75.629 -26.628  67.923
ATOM   1155  CB  GLN A  11      75.402 -28.041  73.446
ATOM   1156  N   GLN A   1     -25.347 -42.960  23.530
ATOM   1157  CA  GLN A   1     -25.819 -41.676  23.067
ATOM   1158  C   GLN A   1     -26.970 -41.104  23.794
ATOM   1159  O   GLN A   1     -28.085 -40.930  23.303
ATOM   1160  CB  GLN A   1     -23.533 -40.635  20.778
ATOM   1161  N   GLN A   2     -26.895 -40.723  25.063
ATOM   1162  CA  GLN A   2     -27.908 -40.192  25.921
ATOM   1163  C   GLN A   2     -28.662 -38.979  25.398
ATOM   1164  O   GLN A   2     -29.792 -38.607  25.716
ATOM   1165  CB  GLN A   2     -28.855 -42.915  27.586
ATOM   1166  N   LYS A   3     -28.124 -38.192  24.512
ATOM   1167  CA  LYS A   3     -28.025 -36.744  24.513
ATOM   1168  C   LYS A   3     -29.144 -36.049  23.818
ATOM   1169  O   LYS A   3     -29.538 -36.219  22.664
ATOM   1170  CB  LYS A   3     -25.008 -36.335  22.534
ATOM   1171  N   PHE A   4     -29.788 -35.150  24.519
ATOM   1172  CA  PHE A   4     -30.713 -34.132  23.994
ATOM   1173  C   PHE A   4     -29.956 -32.815  23.961
ATOM   1174  O   PHE A   4     -29.185 -32.365  24.808
ATOM   1175  CB  PHE A   4     -31.778 -34.055  27.317
ATOM   1176  N   GLN A   5     -30.121 -32.035  22.916
ATOM   1177  CA  GLN A   5     -29.466 -30.718  22.770
ATOM   1178  C   GLN A   5     -30.207 -29.685  23.536
ATOM   1179  O   GLN A   5     -30.298 -29.611  24.762
ATOM   1180  CB  GLN A   5     -27.126 -31.044  20.413
ATOM   1181  N   PHE A   6     -30.843 -28.739  22.875
ATOM   1182  CA  PHE A   6     -32.042 -28.125  23.457
ATOM   1183  C   PHE A   6     -33.244 -28.408  22.541
ATOM   1184  O   PHE A   6     -33.308 -28.519  21.317
ATOM   1185  CB  PHE A   6     -30.885 -25.285  21.937
ATOM   1186  N   GLN A   7     -34.362 -28.548  23.220
ATOM   1187  CA  GLN A   7     -35.702 -28.776  22.745
ATOM   1188  C   GLN A   7     -36.516 -27.539  22.904
ATOM   1189  O   GLN A   7     -36.189 -26.543  23.548
ATOM   1190  CB  GLN A   7     -36.206 -31.977  23.484
ATOM   1191  N   PHE A   8     -37.697 -27.417  22.342
ATOM   1192  CA  PHE A   8     -38.291 -26.099  22.043
ATOM   1193  C   PHE A   8     -38.934 -25.487  23.282
ATOM   1194  O   PHE A   8     -39.889 -25.896  23.942
ATOM   1195  CB  PHE A   8     -40.918 -27.831  20.567
ATOM   1196  N   LYS A   9     -38.382 -24.364  23.696
ATOM   1197  CA  LYS A   9     -38.996 -23.301  24.451
ATOM   1198  C   LYS A   9     -38.258 -21.986  24.456
ATOM   1199  O   LYS A   9     -38.588 -20.934  25.005
ATOM   1200  CB  LYS A   9     -38.864 -24.472  27.752
ATOM   1201  N   GLN A  10     -37.114 -21.966  23.785
ATOM   1202  CA  GLN A  10     -36.133 -20.872  23.820
ATOM   1203  C   GLN A  10     -35.357 -20.769  22.520
ATOM   1204  O   GLN A  10     -34.511 -21.562  22.105
ATOM   1205  CB  GLN A  10     -34.871 -21.502  26.964
ATOM   1206  N   GLN A  11     -35.569 -19.739  21.705
ATOM   1207  CA  GLN A  11     -35.386 -19.780  20.265
ATOM   1208  C   GLN A  11     -34.186 -19.071  19.757
ATOM   1209  O   GLN A  11     -33.191 -18.482  19.335
ATOM   1210  CB  GLN A  11     -38.560 -19.471  19.129
ATOM   1211  N   GLN A   1     -21.132 -64.529  71.644
ATOM   1212  CA  GLN A   1     -22.587 -64.543  71.721
ATOM   1213  C   GLN A   1     -23.234 -65.160  70.506
ATOM   1214  O   GLN A   1     -24.261 -64.782  69.942
ATOM   1215  CB  GLN A   1     -23.108 -61.173  72.361
ATOM   1216  N   GLN A   2     -22.636 -66.236  69.976
ATOM   1217  CA  GLN A   2     -23.134 -67.084  68.904
ATOM   1218  C   GLN A   2     -23.637 -68.381  69.396
ATOM   1219  O   GLN A   2     -23.285 -68.924  70.444
ATOM   1220  CB  GLN A   2     -20.735 -66.641  66.551
ATOM   1221  N   LYS A   3     -24.544 -69.056  68.685
ATOM   1222  CA  LYS A   3     -25.248 -70.209  69.208
ATOM   1223  C   LYS A   3     -25.599 -71.187  68.126
ATOM   1224  O   LYS A   3     -26.686 -71.739  67.957
ATOM   1225  CB  LYS A   3     -28.215 -69.052  70.595
ATOM   1226  N   PHE A   4     -24.619 -71.490  67.251
ATOM   1227  CA  PHE A   4     -24.702 -72.484  66.209
ATOM   1228  C   PHE A   4     -23.370 -72.947  65.735
ATOM   1229  O   PHE A   4     -22.970 -72.915  64.571
ATOM   1230  CB  PHE A   4     -25.754 -70.082  63.998
ATOM   1231  N   GLN A   5     -22.491 -73.445  66.579
ATOM   1232  CA  GLN A   5     -21.365 -74.269  66.220
ATOM   1233  C   GLN A   5     -21.132 -75.481  67.034
ATOM   1234  O   GLN A   5     -20.181 -75.629  67.801
ATOM   1235  CB  GLN A   5     -19.037 -71.842  65.371
ATOM   1236  N   PHE A   6     -21.978 -76.525  66.978
ATOM   1237  CA  PHE A   6     -21.714 -77.900  67.328
ATOM   1238  C   PHE A   6     -22.142 -78.781  66.191
ATOM   1239  O   PHE A   6     -23.127 -79.518  66.152
ATOM   1240  CB  PHE A   6     -24.217 -77.848  69.578
ATOM   1241  N   GLN A   7     -21.360 -78.758  65.102
ATOM   1242  CA  GLN A   7     -21.125 -79.902  64.248
ATOM   1243  C   GLN A   7     -19.696 -80.340  64.235
ATOM   1244  O   GLN A   7     -18.855 -80.178  65.118
ATOM   1245  CB  GLN A   7     -23.241 -79.154  61.718
ATOM   1246  N   PHE A   8     -19.265 -80.970  63.175
ATOM   1247  CA  PHE A   8     -18.227 -81.931  62.983
ATOM   1248  C   PHE A   8     -16.926 -81.361  62.522
ATOM   1249  O   PHE A   8     -15.797 -81.662  62.910
ATOM   1250  CB  PHE A   8     -19.809 -82.888  60.033
ATOM   1251  N   LYS A   9     -16.990 -80.429  61.591
ATOM   1252  CA  LYS A   9     -15.831 -79.936  60.921
ATOM   1253  C   LYS A   9     -15.491 -78.493  61.277
ATOM   1254  O   LYS A   9     -16.238 -77.532  61.455
ATOM   1255  CB  LYS A   9     -17.401 -79.884  57.646
ATOM   1256  N   GLN A  10     -14.216 -78.254  61.410
ATOM   1257  CA  GLN A  10     -13.682 -76.893  61.612
ATOM   1258  C   GLN A  10     -12.639 -76.508  60.564
ATOM   1259  O   GLN A  10     -12.508 -76.931  59.415
ATOM   1260  CB  GLN A  10     -13.176 -77.087  64.944
ATOM   1261  N   GLN A  11     -11.757 -75.602  60.937
ATOM   1262  CA  GLN A  11     -10.933 -74.839  59.974
ATOM   1263  C   GLN A  11      -9.477 -75.227  59.998
ATOM   1264  O   GLN A  11      -8.288 -75.545  60.018
ATOM   1265  CB  GLN A  11     -12.361 -71.841  60.020
ATOM   1266  N   GLN A   1      67.543 -35.538  44.270
ATOM   1267  CA  GLN A   1      66.145 -35.150  44.528
ATOM   1268  C   GLN A   1      65.258 -35.655  43.438
ATOM   1269  O   GLN A   1      64.936 -36.822  43.216
ATOM   1270  CB  GLN A   1      65.888 -35.798  47.866
ATOM   1271  N   GLN A   2      64.763 -34.744  42.618
ATOM   1272  CA  GLN A   2      63.827 -34.963  41.542
ATOM   1273  C   GLN A   2      64.608 -35.607  40.388
ATOM   1274  O   GLN A   2      65.796 -35.929  40.355
ATOM   1275  CB  GLN A   2      62.398 -31.846  41.439
ATOM   1276  N   LYS A   3      63.880 -35.842  39.276
ATOM   1277  CA  LYS A   3      64.620 -35.888  38.010
ATOM   1278  C   LYS A   3      63.945 -35.038  36.926
ATOM   1279  O   LYS A   3      62.876 -34.430  36.986
ATOM   1280  CB  LYS A   3      63.703 -39.243  37.188
ATOM   1281  N   PHE A   4      64.539 -34.908  35.771
ATOM   1282  CA  PHE A   4      63.850 -34.453  34.587
ATOM   1283  C   PHE A   4      64.505 -34.959  33.336
ATOM   1284  O   PHE A   4      65.715 -35.078  33.144
ATOM   1285  CB  PHE A   4      64.978 -31.268  35.056
ATOM   1286  N   GLN A   5      63.726 -35.324  32.312
ATOM   1287  CA  GLN A   5      64.276 -35.335  30.943
ATOM   1288  C   GLN A   5      63.104 -35.256  30.000
ATOM   1289  O   GLN A   5      62.552 -34.240  29.578
ATOM   1290  CB  GLN A   5      66.158 -38.248  31.232
ATOM   1291  N   PHE A   6      62.603 -36.412  29.571
ATOM   1292  CA  PHE A   6      61.826 -36.564  28.369
ATOM   1293  C   PHE A   6      60.360 -36.715  28.496
ATOM   1294  O   PHE A   6      59.698 -36.763  29.533
ATOM   1295  CB  PHE A   6      62.619 -39.962  28.438
ATOM   1296  N   GLN A   7      59.696 -36.807  27.366
ATOM   1297  CA  GLN A   7      58.256 -36.721  27.290
ATOM   1298  C   GLN A   7      57.635 -38.030  27.574
ATOM   1299  O   GLN A   7      56.446 -38.219  27.833
ATOM   1300  CB  GLN A   7      57.994 -34.839  24.479
ATOM   1301  N   PHE A   8      58.394 -39.121  27.556
ATOM   1302  CA  PHE A   8      57.748 -40.433  27.699
ATOM   1303  C   PHE A   8      58.807 -41.464  27.960
ATOM   1304  O   PHE A   8      59.892 -41.590  27.392
ATOM   1305  CB  PHE A   8      57.241 -40.592  24.389
ATOM   1306  N   LYS A   9      58.505 -42.339  28.932
ATOM   1307  CA  LYS A   9      59.541 -43.123  29.646
ATOM   1308  C   LYS A   9      59.593 -44.571  29.275
ATOM   1309  O   LYS A   9      58.689 -45.203  28.729
ATOM   1310  CB  LYS A   9      58.251 -42.993  32.931
ATOM   1311  N   GLN A  10      60.642 -45.324  29.506
ATOM   1312  CA  GLN A  10      60.860 -46.667  29.067
ATOM   1313  C   GLN A  10      60.535 -47.639  30.218
ATOM   1314  O   GLN A  10      60.461 -47.413  31.426
ATOM   1315  CB  GLN A  10      63.458 -46.305  26.966
ATOM   1316  N   GLN A  11      60.301 -48.894  29.855
ATOM   1317  CA  GLN A  11      59.956 -49.869  30.891
ATOM   1318  C   GLN A  11      61.129 -50.805  31.232
ATOM   1319  O   GLN A  11      62.067 -51.554  31.505
ATOM   1320  CB  GLN A  11      56.697 -50.520  30.607
ATOM   1321  N   GLN A   1     -47.707 -15.794 -89.151
ATOM   1322  CA  GLN A   1     -48.206 -15.127 -87.935
ATOM   1323  C   GLN A   1     -49.135 -15.929 -87.100
ATOM   1324  O   GLN A   1     -49.456 -17.098 -87.319
ATOM   1325  CB  GLN A   1     -45.617 -13.242 -86.893
ATOM   1326  N   GLN A   2     -49.710 -15.438 -86.024
ATOM   1327  CA  GLN A   2     -51.031 -15.753 -85.553
ATOM   1328  C   GLN A   2     -51.872 -14.541 -85.376
ATOM   1329  O   GLN A   2     -52.350 -13.859 -86.283
ATOM   1330  CB  GLN A   2     -50.898 -18.929 -84.387
ATOM   1331  N   LYS A   3     -52.155 -14.126 -84.142
ATOM   1332  CA  LYS A   3     -53.036 -12.934 -83.968
ATOM   1333  C   LYS A   3     -52.456 -12.037 -82.911
ATOM   1334  O   LYS A   3     -52.201 -12.324 -81.741
ATOM   1335  CB  LYS A   3     -55.971 -14.409 -82.853
ATOM   1336  N   PHE A   4     -52.173 -10.806 -83.216
ATOM   1337  CA  PHE A   4     -51.256 -10.039 -82.320
ATOM   1338  C   PHE A   4     -52.050  -8.946 -81.637
ATOM   1339  O   PHE A   4     -51.740  -7.759 -81.543
ATOM   1340  CB  PHE A   4     -50.093  -8.505 -85.110
ATOM   1341  N   GLN A   5     -53.227  -9.321 -81.070
ATOM   1342  CA  GLN A   5     -54.208  -8.381 -80.565
ATOM   1343  C   GLN A   5     -54.137  -8.161 -79.047
ATOM   1344  O   GLN A   5     -54.542  -7.197 -78.396
ATOM   1345  CB  GLN A   5     -56.715  -8.543 -82.743
ATOM   1346  N   PHE A   6     -53.562  -9.139 -78.339
ATOM   1347  CA  PHE A   6     -52.671  -8.864 -77.195
ATOM   1348  C   PHE A   6     -51.824 -10.094 -76.873
ATOM   1349  O   PHE A   6     -51.578 -11.078 -77.570
ATOM   1350  CB  PHE A   6     -55.391  -8.961 -75.140
ATOM   1351  N   GLN A   7     -51.293 -10.067 -75.660
ATOM   1352  CA  GLN A   7     -50.391 -11.126 -75.249
ATOM   1353  C   GLN A   7     -51.189 -12.193 -74.516
ATOM   1354  O   GLN A   7     -52.348 -12.537 -74.748
ATOM   1355  CB  GLN A   7     -47.982  -9.155 -73.704
ATOM   1356  N   PHE A   8     -50.612 -12.852 -73.508
ATOM   1357  CA  PHE A   8     -51.322 -13.353 -72.310
ATOM   1358  C   PHE A   8     -50.454 -13.304 -71.077
ATOM   1359  O   PHE A   8     -49.328 -13.781 -70.942
ATOM   1360  CB  PHE A   8     -50.414 -16.481 -73.453
ATOM   1361  N   LYS A   9     -50.904 -12.698 -70.002
ATOM   1362  CA  LYS A   9     -50.449 -13.007 -68.654
ATOM   1363  C   LYS A   9     -51.672 -13.171 -67.739
ATOM   1364  O   LYS A   9     -52.687 -12.476 -67.704
ATOM   1365  CB  LYS A   9     -48.984  -9.874 -67.858
ATOM   1366  N   GLN A  10     -51.660 -14.181 -66.868
ATOM   1367  CA  GLN A  10     -52.832 -15.002 -66.576
ATOM   1368  C   GLN A  10     -53.412 -14.689 -65.198
ATOM   1369  O   GLN A  10     -54.523 -14.230 -64.932
ATOM   1370  CB  GLN A  10     -52.203 -17.906 -68.266
ATOM   1371  N   GLN A  11     -52.692 -14.913 -64.131
ATOM   1372  CA  GLN A  11     -53.190 -14.582 -62.778
ATOM   1373  C   GLN A  11     -52.031 -14.193 -61.873
ATOM   1374  O   GLN A  11     -51.093 -13.878 -61.141
ATOM   1375  CB  GLN A  11     -55.618 -16.881 -62.411
ATOM   1376  N   GLN A   1      67.280  97.163  74.041
ATOM   1377  CA  GLN A   1      67.020  96.315  72.909
ATOM   1378  C   GLN A   1      68.094  96.178  71.905
ATOM   1379  O   GLN A   1      67.913  95.796  70.749
ATOM   1380  CB  GLN A   1      65.240  93.845  74.341
ATOM   1381  N   GLN A   2      69.367  96.458  72.167
ATOM   1382  CA  GLN A   2      70.354  97.084  71.315
ATOM   1383  C   GLN A   2      70.962  96.148  70.336
ATOM   1384  O   GLN A   2      71.822  95.299  70.574
ATOM   1385  CB  GLN A   2      69.958 -99.596  71.693
ATOM   1386  N   LYS A   3      70.567  96.201  69.080
ATOM   1387  CA  LYS A   3      71.197  95.362  68.063
ATOM   1388  C   LYS A   3      72.198  96.119  67.204
ATOM   1389  O   LYS A   3      72.193  97.294  66.836
ATOM   1390  CB  LYS A   3      68.531  94.419  66.053
ATOM   1391  N   PHE A   4      73.206  95.350  66.823
ATOM   1392  CA  PHE A   4      74.443  95.785  66.205
ATOM   1393  C   PHE A   4      74.491  95.234  64.765
ATOM   1394  O   PHE A   4      74.867  95.809  63.743
ATOM   1395  CB  PHE A   4      76.131  93.576  68.102
ATOM   1396  N   GLN A   5      74.076  93.980  64.577
ATOM   1397  CA  GLN A   5      74.717  93.202  63.481
ATOM   1398  C   GLN A   5      73.795  93.293  62.285
ATOM   1399  O   GLN A   5      72.593  93.559  62.312
ATOM   1400  CB  GLN A   5      75.871  90.488  65.250
ATOM   1401  N   PHE A   6      74.308  93.067  61.057
ATOM   1402  CA  PHE A   6      73.430  92.475  60.054
ATOM   1403  C   PHE A   6      73.847  91.126  59.580
ATOM   1404  O   PHE A   6      74.067  90.763  58.425
ATOM   1405  CB  PHE A   6      74.516  94.523  57.633
ATOM   1406  N   GLN A   7      73.993  90.222  60.526
ATOM   1407  CA  GLN A   7      73.735  88.783  60.342
ATOM   1408  C   GLN A   7      73.410  88.060  61.656
ATOM   1409  O   GLN A   7      73.623  88.388  62.823
ATOM   1410  CB  GLN A   7      75.959  87.891  57.959
ATOM   1411  N   PHE A   8      72.799  86.898  61.401
ATOM   1412  CA  PHE A   8      72.351  85.981  62.477
ATOM   1413  C   PHE A   8      72.665  84.560  62.211
ATOM   1414  O   PHE A   8      73.102  84.129  61.144
ATOM   1415  CB  PHE A   8      69.226  86.352  61.154
ATOM   1416  N   LYS A   9      72.483  83.631  63.160
ATOM   1417  CA  LYS A   9      72.378  82.179  62.832
ATOM   1418  C   LYS A   9      71.179  81.603  63.576
ATOM   1419  O   LYS A   9      71.174  80.683  64.393
ATOM   1420  CB  LYS A   9      75.188  80.979  64.476
ATOM   1421  N   GLN A  10      69.985  82.190  63.289
ATOM   1422  CA  GLN A  10      68.766  82.068  64.047
ATOM   1423  C   GLN A  10      67.758  81.093  63.485
ATOM   1424  O   GLN A  10      66.869  80.512  64.106
ATOM   1425  CB  GLN A  10      68.493  85.252  65.154
ATOM   1426  N   GLN A  11      67.761  80.780  62.217
ATOM   1427  CA  GLN A  11      67.432  79.527  61.590
ATOM   1428  C   GLN A  11      68.493  79.116  60.551
ATOM   1429  O   GLN A  11      69.341  78.789  59.721
ATOM   1430  CB  GLN A  11      64.073  79.697  60.996
ATOM   1431  N   GLN A   1     -31.311  62.401 -95.025
ATOM   1432  CA  GLN A   1     -29.968  61.948 -94.798
ATOM   1433  C   GLN A   1     -28.977  62.952 -94.327
ATOM   1434  O   GLN A   1     -28.174  62.815 -93.405
ATOM   1435  CB  GLN A   1     -29.485  59.541 -97.086
ATOM   1436  N   GLN A   2     -28.939  64.117 -94.951
ATOM   1437  CA  GLN A   2     -27.849  65.063 -94.790
ATOM   1438  C   GLN A   2     -28.290  66.533 -94.797
ATOM   1439  O   GLN A   2     -28.875  67.197 -93.942
ATOM   1440  CB  GLN A   2     -25.658  63.854 -97.196
ATOM   1441  N   LYS A   3     -27.974  67.142 -95.911
ATOM   1442  CA  LYS A   3     -28.028  68.559 -96.108
ATOM   1443  C   LYS A   3     -28.389  68.988 -97.516
ATOM   1444  O   LYS A   3     -27.986  68.481 -98.563
ATOM   1445  CB  LYS A   3     -24.883  69.794 -95.251
ATOM   1446  N   PHE A   4     -29.224  70.013 -97.692
ATOM   1447  CA  PHE A   4     -30.184  70.018 -98.776
ATOM   1448  C   PHE A   4     -29.662  70.879 -99.933
ATOM   1449  O   PHE A   4     -29.653  70.882-101.163
ATOM   1450  CB  PHE A   4     -31.803  72.383 -96.841
ATOM   1451  N   GLN A   5     -30.537  71.118  99.083
ATOM   1452  CA  GLN A   5     -30.248  71.338  97.677
ATOM   1453  C   GLN A   5     -30.524  72.761  97.308
ATOM   1454  O   GLN A   5     -31.619  73.318  97.385
ATOM   1455  CB  GLN A   5     -31.756  68.422  96.521
ATOM   1456  N   PHE A   6     -29.505  73.526  96.848
ATOM   1457  CA  PHE A   6     -29.559  74.951  96.992
ATOM   1458  C   PHE A   6     -29.759  75.728  95.684
ATOM   1459  O   PHE A   6     -29.006  75.777  94.711
ATOM   1460  CB  PHE A   6     -26.103  74.859  97.324
ATOM   1461  N   GLN A   7     -30.897  76.444  95.586
ATOM   1462  CA  GLN A   7     -31.403  76.929  94.297
ATOM   1463  C   GLN A   7     -32.343  78.090  94.546
ATOM   1464  O   GLN A   7     -32.184  79.276  94.258
ATOM   1465  CB  GLN A   7     -32.378  74.036  92.737
ATOM   1466  N   PHE A   8     -33.478  77.802  95.146
ATOM   1467  CA  PHE A   8     -34.526  78.751  95.582
ATOM   1468  C   PHE A   8     -34.539  78.865  97.061
ATOM   1469  O   PHE A   8     -33.639  78.577  97.849
ATOM   1470  CB  PHE A   8     -36.795  76.335  94.700
ATOM   1471  N   LYS A   9     -35.678  79.340  97.554
ATOM   1472  CA  LYS A   9     -36.167  79.174  98.914
ATOM   1473  C   LYS A   9     -37.667  79.385  99.063
ATOM   1474  O   LYS A   9     -38.298  80.431  98.910
ATOM   1475  CB  LYS A   9     -34.939  82.273 -99.652
ATOM   1476  N   GLN A  10     -38.404  78.330  99.397
ATOM   1477  CA  GLN A  10     -39.838  78.181  99.006
ATOM   1478  C   GLN A  10     -40.726  79.165  99.774
ATOM   1479  O   GLN A  10     -40.734  79.169 101.005
ATOM   1480  CB  GLN A  10     -40.196  74.788  98.814
ATOM   1481  N   GLN A  11     -40.279  79.365 -98.988
ATOM   1482  CA  GLN A  11     -41.038  79.921 -97.865
ATOM   1483  C   GLN A  11     -40.946  81.400 -97.831
ATOM   1484  O   GLN A  11     -40.869  82.628 -97.803
ATOM   1485  CB  GLN A  11     -40.970  77.504 -95.547
ATOM   1486  N   GLN A   1      74.078  63.332  96.198
ATOM   1487  CA  GLN A   1      74.048  64.376  97.177
ATOM   1488  C   GLN A   1      73.545  65.633  96.586
ATOM   1489  O   GLN A   1      73.674  66.750  97.088
ATOM   1490  CB  GLN A   1      72.522  62.666  99.700
ATOM   1491  N   GLN A   2      72.900  65.678  95.451
ATOM   1492  CA  GLN A   2      72.818  66.925  94.693
ATOM   1493  C   GLN A   2      71.790  67.893  95.306
ATOM   1494  O   GLN A   2      71.052  67.705  96.273
ATOM   1495  CB  GLN A   2      73.174  65.892  91.430
ATOM   1496  N   LYS A   3      71.695  69.100  94.695
ATOM   1497  CA  LYS A   3      70.618  69.979  95.174
ATOM   1498  C   LYS A   3      69.840  70.556  94.046
ATOM   1499  O   LYS A   3      70.303  71.236  93.130
ATOM   1500  CB  LYS A   3      72.804  72.650  96.137
ATOM   1501  N   PHE A   4      68.526  70.346  93.976
ATOM   1502  CA  PHE A   4      67.502  71.178  93.416
ATOM   1503  C   PHE A   4      66.754  72.006  94.391
ATOM   1504  O   PHE A   4      67.202  72.394  95.470
ATOM   1505  CB  PHE A   4      65.654  68.287  93.269
ATOM   1506  N   GLN A   5      65.501  72.396  94.146
ATOM   1507  CA  GLN A   5      64.570  73.007  95.070
ATOM   1508  C   GLN A   5      63.534  72.033  95.609
ATOM   1509  O   GLN A   5      63.589  70.804  95.660
ATOM   1510  CB  GLN A   5      66.120  75.775  96.112
ATOM   1511  N   PHE A   6      62.430  72.536  96.086
ATOM   1512  CA  PHE A   6      61.164  71.838  96.173
ATOM   1513  C   PHE A   6      60.059  72.775  96.450
ATOM   1514  O   PHE A   6      60.148  73.856  97.032
ATOM   1515  CB  PHE A   6      62.109  70.711  99.182
ATOM   1516  N   GLN A   7      58.852  72.450  96.047
ATOM   1517  CA  GLN A   7      57.631  73.179  96.236
ATOM   1518  C   GLN A   7      56.729  72.458  97.175
ATOM   1519  O   GLN A   7      56.431  72.804  98.318
ATOM   1520  CB  GLN A   7      56.905  73.739  92.942
ATOM   1521  N   PHE A   8      56.164  71.345  96.816
ATOM   1522  CA  PHE A   8      55.749  70.315  97.748
ATOM   1523  C   PHE A   8      56.145  68.930  97.217
ATOM   1524  O   PHE A   8      56.088  68.516  96.059
ATOM   1525  CB  PHE A   8      52.504  70.772  96.738
ATOM   1526  N   LYS A   9      56.611  68.050  98.104
ATOM   1527  CA  LYS A   9      56.572  66.627  97.910
ATOM   1528  C   LYS A   9      55.376  65.883  98.354
ATOM   1529  O   LYS A   9      54.929  65.878  99.501
ATOM   1530  CB  LYS A   9      59.124  65.616 -99.822
ATOM   1531  N   GLN A  10      54.715  65.144  97.424
ATOM   1532  CA  GLN A  10      53.304  64.829  97.579
ATOM   1533  C   GLN A  10      52.986  63.503  98.189
ATOM   1534  O   GLN A  10      52.639  63.274  99.348
ATOM   1535  CB  GLN A  10      52.101  66.408  94.759
ATOM   1536  N   GLN A  11      53.104  62.465  97.338
ATOM   1537  CA  GLN A  11      52.169  61.302  97.390
ATOM   1538  C   GLN A  11      52.789  60.230  98.235
ATOM   1539  O   GLN A  11      53.298  59.349  98.929
ATOM   1540  CB  GLN A  11      51.584  61.243  94.008
ATOM   1541  N   GLN A   1      39.812  17.328  -7.354
ATOM   1542  CA  GLN A   1      39.777  18.741  -7.010
ATOM   1543  C   GLN A   1      39.190  19.598  -8.082
ATOM   1544  O   GLN A   1      39.785  20.482  -8.698
ATOM   1545  CB  GLN A   1      42.093  18.833  -4.599
ATOM   1546  N   GLN A   2      37.896  19.404  -8.422
ATOM   1547  CA  GLN A   2      37.220  20.321  -9.346
ATOM   1548  C   GLN A   2      35.769  20.412  -9.055
ATOM   1549  O   GLN A   2      34.892  19.611  -9.377
ATOM   1550  CB  GLN A   2      38.856  19.585 -12.329
ATOM   1551  N   LYS A   3      35.351  21.448  -8.382
ATOM   1552  CA  LYS A   3      33.995  21.614  -7.911
ATOM   1553  C   LYS A   3      33.361  22.933  -8.365
ATOM   1554  O   LYS A   3      33.186  23.990  -7.758
ATOM   1555  CB  LYS A   3      34.804  22.440  -4.501
ATOM   1556  N   PHE A   4      32.957  22.853  -9.624
ATOM   1557  CA  PHE A   4      31.906  23.658 -10.228
ATOM   1558  C   PHE A   4      30.618  22.916 -10.512
ATOM   1559  O   PHE A   4      30.233  21.836 -10.064
ATOM   1560  CB  PHE A   4      33.692  23.728 -13.078
ATOM   1561  N   GLN A   5      29.822  23.550 -11.367
ATOM   1562  CA  GLN A   5      28.427  23.045 -11.466
ATOM   1563  C   GLN A   5      28.127  22.862 -12.966
ATOM   1564  O   GLN A   5      27.036  22.874 -13.535
ATOM   1565  CB  GLN A   5      26.965  24.924  -9.034
ATOM   1566  N   PHE A   6      29.113  22.665 -13.795
ATOM   1567  CA  PHE A   6      28.915  22.126 -15.130
ATOM   1568  C   PHE A   6      30.093  21.293 -15.540
ATOM   1569  O   PHE A   6      30.859  20.718 -14.767
ATOM   1570  CB  PHE A   6      29.725  25.114 -16.540
ATOM   1571  N   GLN A   7      30.367  21.141 -16.864
ATOM   1572  CA  GLN A   7      31.048  19.973 -17.379
ATOM   1573  C   GLN A   7      32.388  20.163 -17.969
ATOM   1574  O   GLN A   7      33.278  20.836 -17.450
ATOM   1575  CB  GLN A   7      28.463  18.414 -19.020
ATOM   1576  N   PHE A   8      32.713  19.585 -19.149
ATOM   1577  CA  PHE A   8      34.095  19.474 -19.657
ATOM   1578  C   PHE A   8      34.170  19.697 -21.119
ATOM   1579  O   PHE A   8      33.243  20.110 -21.815
ATOM   1580  CB  PHE A   8      33.505  16.067 -19.239
ATOM   1581  N   LYS A   9      35.291  19.455 -21.797
ATOM   1582  CA  LYS A   9      35.319  18.771 -23.098
ATOM   1583  C   LYS A   9      36.602  18.060 -23.274
ATOM   1584  O   LYS A   9      37.528  17.979 -22.467
ATOM   1585  CB  LYS A   9      35.082  21.657 -25.142
ATOM   1586  N   GLN A  10      36.768  17.447 -24.421
ATOM   1587  CA  GLN A  10      37.851  16.602 -24.869
ATOM   1588  C   GLN A  10      39.052  17.346 -25.406
ATOM   1589  O   GLN A  10      39.651  18.276 -24.865
ATOM   1590  CB  GLN A  10      37.296  13.617 -23.433
ATOM   1591  N   GLN A  11      39.515  16.944 -26.610
ATOM   1592  CA  GLN A  11      40.807  17.397 -27.047
ATOM   1593  C   GLN A  11      40.814  17.867 -28.482
ATOM   1594  O   GLN A  11      40.820  18.250 -29.652
ATOM   1595  CB  GLN A  11      43.059  15.643 -25.350
ATOM   1596  N   GLN A   1      51.389 -28.302 -75.474
ATOM   1597  CA  GLN A   1      50.350 -29.175 -74.890
ATOM   1598  C   GLN A   1      50.743 -29.551 -73.495
ATOM   1599  O   GLN A   1      50.587 -30.630 -72.925
ATOM   1600  CB  GLN A   1      49.208 -31.121 -77.369
ATOM   1601  N   GLN A   2      51.325 -28.619 -72.792
ATOM   1602  CA  GLN A   2      52.099 -28.970 -71.597
ATOM   1603  C   GLN A   2      51.151 -28.805 -70.402
ATOM   1604  O   GLN A   2      49.921 -28.843 -70.375
ATOM   1605  CB  GLN A   2      55.220 -27.916 -72.191
ATOM   1606  N   LYS A   3      51.730 -28.594 -69.241
ATOM   1607  CA  LYS A   3      51.206 -28.950 -67.905
ATOM   1608  C   LYS A   3      51.351 -27.863 -66.917
ATOM   1609  O   LYS A   3      52.399 -27.248 -66.722
ATOM   1610  CB  LYS A   3      53.281 -31.600 -67.051
ATOM   1611  N   PHE A   4      50.325 -27.463 -66.148
ATOM   1612  CA  PHE A   4      50.253 -26.135 -65.606
ATOM   1613  C   PHE A   4      50.928 -26.055 -64.244
ATOM   1614  O   PHE A   4      51.557 -26.935 -63.655
ATOM   1615  CB  PHE A   4      47.093 -26.977 -64.638
ATOM   1616  N   GLN A   5      50.820 -24.882 -63.615
ATOM   1617  CA  GLN A   5      50.777 -24.746 -62.168
ATOM   1618  C   GLN A   5      49.906 -23.518 -61.845
ATOM   1619  O   GLN A   5      48.712 -23.467 -61.549
ATOM   1620  CB  GLN A   5      53.968 -25.514 -61.430
ATOM   1621  N   PHE A   6      50.536 -22.356 -61.893
ATOM   1622  CA  PHE A   6      49.993 -21.053 -61.611
ATOM   1623  C   PHE A   6      49.626 -20.202 -62.773
ATOM   1624  O   PHE A   6      49.543 -20.557 -63.949
ATOM   1625  CB  PHE A   6      53.369 -20.304 -61.099
ATOM   1626  N   GLN A   7      49.360 -18.914 -62.485
ATOM   1627  CA  GLN A   7      49.279 -18.002 -63.666
ATOM   1628  C   GLN A   7      50.190 -16.809 -63.457
ATOM   1629  O   GLN A   7      51.388 -16.722 -63.726
ATOM   1630  CB  GLN A   7      45.888 -17.769 -64.039
ATOM   1631  N   PHE A   8      49.706 -15.719 -62.935
ATOM   1632  CA  PHE A   8      50.303 -14.397 -63.281
ATOM   1633  C   PHE A   8      50.875 -13.857 -61.963
ATOM   1634  O   PHE A   8      51.337 -14.472 -61.002
ATOM   1635  CB  PHE A   8      47.241 -13.090 -63.786
ATOM   1636  N   LYS A   9      50.874 -12.556 -61.836
ATOM   1637  CA  LYS A   9      51.103 -11.740 -60.642
ATOM   1638  C   LYS A   9      50.395 -10.397 -60.659
ATOM   1639  O   LYS A   9      49.933  -9.784 -61.622
ATOM   1640  CB  LYS A   9      54.538 -11.210 -60.955
ATOM   1641  N   GLN A  10      50.276  -9.838 -59.444
ATOM   1642  CA  GLN A  10      49.585  -8.619 -59.116
ATOM   1643  C   GLN A  10      50.441  -7.676 -58.313
ATOM   1644  O   GLN A  10      51.357  -6.955 -58.707
ATOM   1645  CB  GLN A  10      46.667  -9.934 -57.794
ATOM   1646  N   GLN A  11      50.178  -7.616 -57.029
ATOM   1647  CA  GLN A  11      50.786  -6.680 -56.074
ATOM   1648  C   GLN A  11      52.285  -6.829 -55.965
ATOM   1649  O   GLN A  11      53.507  -6.951 -55.876
ATOM   1650  CB  GLN A  11      48.455  -4.337 -55.587
ATOM   1651  N   GLN A   1      -9.585 -96.855 -84.655
ATOM   1652  CA  GLN A   1     -11.006 -96.827 -84.349
ATOM   1653  C   GLN A   1     -11.563 -95.403 -84.360
ATOM   1654  O   GLN A   1     -10.960 -94.357 -84.600
ATOM   1655  CB  GLN A   1     -11.006 -99.016 -81.739
ATOM   1656  N   GLN A   2     -12.862 -95.264 -84.076
ATOM   1657  CA  GLN A   2     -13.437 -94.088 -83.390
ATOM   1658  C   GLN A   2     -14.329 -94.496 -82.246
ATOM   1659  O   GLN A   2     -15.448 -95.006 -82.293
ATOM   1660  CB  GLN A   2     -13.822 -91.772 -85.807
ATOM   1661  N   LYS A   3     -13.785 -94.252 -81.042
ATOM   1662  CA  LYS A   3     -14.579 -94.414 -79.832
ATOM   1663  C   LYS A   3     -15.071 -93.104 -79.336
ATOM   1664  O   LYS A   3     -14.660 -91.981 -79.625
ATOM   1665  CB  LYS A   3     -12.144 -95.740 -77.580
ATOM   1666  N   PHE A   4     -16.081 -93.210 -78.476
ATOM   1667  CA  PHE A   4     -16.646 -92.214 -77.623
ATOM   1668  C   PHE A   4     -17.681 -92.674 -76.627
ATOM   1669  O   PHE A   4     -18.704 -93.327 -76.835
ATOM   1670  CB  PHE A   4     -18.495 -91.288 -80.365
ATOM   1671  N   GLN A   5     -17.438 -92.317 -75.370
ATOM   1672  CA  GLN A   5     -18.218 -92.743 -74.249
ATOM   1673  C   GLN A   5     -18.277 -91.670 -73.178
ATOM   1674  O   GLN A   5     -17.535 -91.500 -72.211
ATOM   1675  CB  GLN A   5     -18.024 -96.087 -74.131
ATOM   1676  N   PHE A   6     -19.244 -90.807 -73.290
ATOM   1677  CA  PHE A   6     -19.930 -90.058 -72.259
ATOM   1678  C   PHE A   6     -21.425 -90.238 -72.206
ATOM   1679  O   PHE A   6     -22.263 -89.855 -73.021
ATOM   1680  CB  PHE A   6     -19.348 -87.352 -74.313
ATOM   1681  N   GLN A   7     -21.845 -90.908 -71.108
ATOM   1682  CA  GLN A   7     -23.256 -90.967 -70.735
ATOM   1683  C   GLN A   7     -23.464 -90.547 -69.335
ATOM   1684  O   GLN A   7     -24.173 -89.616 -68.951
ATOM   1685  CB  GLN A   7     -24.317 -93.970 -72.034
ATOM   1686  N   PHE A   8     -22.831 -91.230 -68.391
ATOM   1687  CA  PHE A   8     -23.321 -91.217 -67.034
ATOM   1688  C   PHE A   8     -22.528 -90.347 -66.099
ATOM   1689  O   PHE A   8     -21.554 -89.654 -66.391
ATOM   1690  CB  PHE A   8     -22.317 -94.414 -66.833
ATOM   1691  N   LYS A   9     -22.883 -90.293 -64.818
ATOM   1692  CA  LYS A   9     -22.290 -89.545 -63.760
ATOM   1693  C   LYS A   9     -21.178 -90.156 -62.989
ATOM   1694  O   LYS A   9     -21.058 -90.151 -61.764
ATOM   1695  CB  LYS A   9     -25.044 -88.695 -61.692
ATOM   1696  N   GLN A  10     -20.207 -90.772 -63.636
ATOM   1697  CA  GLN A  10     -18.987 -91.198 -62.891
ATOM   1698  C   GLN A  10     -17.894 -91.366 -63.876
ATOM   1699  O   GLN A  10     -17.776 -90.762 -64.942
ATOM   1700  CB  GLN A  10     -20.203 -93.605 -60.827
ATOM   1701  N   GLN A  11     -16.946 -92.283 -63.540
ATOM   1702  CA  GLN A  11     -15.775 -92.339 -64.465
ATOM   1703  C   GLN A  11     -15.132 -93.736 -64.321
ATOM   1704  O   GLN A  11     -14.619 -94.850 -64.207
ATOM   1705  CB  GLN A  11     -14.140 -89.412 -63.627
ATOM   1706  N   GLN A   1     -21.766 -91.017 -36.728
ATOM   1707  CA  GLN A   1     -21.066 -90.642 -35.502
ATOM   1708  C   GLN A   1     -21.915 -89.605 -34.748
ATOM   1709  O   GLN A   1     -22.283 -88.487 -35.109
ATOM   1710  CB  GLN A   1     -17.948 -90.201 -36.671
ATOM   1711  N   GLN A   2     -22.300 -89.973 -33.539
ATOM   1712  CA  GLN A   2     -23.415 -89.281 -32.834
ATOM   1713  C   GLN A   2     -23.295 -89.423 -31.371
ATOM   1714  O   GLN A   2     -24.167 -89.817 -30.597
ATOM   1715  CB  GLN A   2     -26.125 -90.021 -34.683
ATOM   1716  N   LYS A   3     -22.107 -89.084 -30.855
ATOM   1717  CA  LYS A   3     -21.898 -89.091 -29.402
ATOM   1718  C   LYS A   3     -21.504 -87.708 -28.885
ATOM   1719  O   LYS A   3     -21.243 -87.394 -27.723
ATOM   1720  CB  LYS A   3     -18.959 -91.161 -29.446
ATOM   1721  N   PHE A   4     -21.415 -86.694 -29.733
ATOM   1722  CA  PHE A   4     -20.745 -85.424 -29.434
ATOM   1723  C   PHE A   4     -21.639 -84.447 -28.760
ATOM   1724  O   PHE A   4     -22.815 -84.627 -28.444
ATOM   1725  CB  PHE A   4     -20.809 -84.662 -32.722
ATOM   1726  N   GLN A   5     -21.173 -83.263 -28.452
ATOM   1727  CA  GLN A   5     -21.937 -82.218 -27.772
ATOM   1728  C   GLN A   5     -21.766 -80.844 -28.322
ATOM   1729  O   GLN A   5     -21.238 -79.881 -27.765
ATOM   1730  CB  GLN A   5     -21.823 -83.216 -24.499
ATOM   1731  N   PHE A   6     -22.265 -80.688 -29.576
ATOM   1732  CA  PHE A   6     -22.578 -79.425 -30.195
ATOM   1733  C   PHE A   6     -23.941 -79.243 -30.751
ATOM   1734  O   PHE A   6     -24.735 -80.148 -31.008
ATOM   1735  CB  PHE A   6     -20.848 -80.887 -32.872
ATOM   1736  N   GLN A   7     -24.361 -77.984 -31.002
ATOM   1737  CA  GLN A   7     -25.774 -77.620 -30.833
ATOM   1738  C   GLN A   7     -26.566 -77.877 -32.103
ATOM   1739  O   GLN A   7     -26.947 -78.954 -32.561
ATOM   1740  CB  GLN A   7     -25.409 -74.950 -28.787
ATOM   1741  N   PHE A   8     -26.872 -76.761 -32.790
ATOM   1742  CA  PHE A   8     -27.740 -76.639 -33.931
ATOM   1743  C   PHE A   8     -27.515 -75.341 -34.693
ATOM   1744  O   PHE A   8     -27.233 -74.240 -34.220
ATOM   1745  CB  PHE A   8     -30.373 -75.930 -31.923
ATOM   1746  N   LYS A   9     -27.639 -75.405 -36.040
ATOM   1747  CA  LYS A   9     -27.708 -74.265 -36.924
ATOM   1748  C   LYS A   9     -28.782 -74.315 -37.959
ATOM   1749  O   LYS A   9     -28.982 -75.254 -38.729
ATOM   1750  CB  LYS A   9     -24.742 -74.731 -38.848
ATOM   1751  N   GLN A  10     -29.619 -73.258 -38.085
ATOM   1752  CA  GLN A  10     -30.985 -73.516 -38.535
ATOM   1753  C   GLN A  10     -31.016 -73.810 -40.048
ATOM   1754  O   GLN A  10     -30.170 -74.367 -40.749
ATOM   1755  CB  GLN A  10     -32.474 -70.759 -37.073
ATOM   1756  N   GLN A  11     -32.066 -73.434 -40.718
ATOM   1757  CA  GLN A  11     -32.515 -74.060 -41.975
ATOM   1758  C   GLN A  11     -31.582 -73.899 -43.117
ATOM   1759  O   GLN A  11     -30.808 -73.766 -44.064
ATOM   1760  CB  GLN A  11     -35.767 -74.560 -41.374
ATOM   1761  N   GLN A   1      54.155 -26.201 -86.003
ATOM   1762  CA  GLN A   1      52.773 -26.576 -85.689
ATOM   1763  C   GLN A   1      52.169 -27.411 -86.755
ATOM   1764  O   GLN A   1      51.312 -28.273 -86.566
ATOM   1765  CB  GLN A   1      52.113 -25.462 -82.617
ATOM   1766  N   GLN A   2      52.539 -27.266 -88.036
ATOM   1767  CA  GLN A   2      52.762 -28.383 -88.987
ATOM   1768  C   GLN A   2      54.079 -28.148 -89.749
ATOM   1769  O   GLN A   2      55.111 -28.819 -89.724
ATOM   1770  CB  GLN A   2      49.622 -28.334 -90.355
ATOM   1771  N   LYS A   3      54.080 -27.055 -90.543
ATOM   1772  CA  LYS A   3      55.312 -26.718 -91.320
ATOM   1773  C   LYS A   3      55.616 -25.252 -91.344
ATOM   1774  O   LYS A   3      54.931 -24.359 -91.842
ATOM   1775  CB  LYS A   3      54.414 -27.844 -94.491
ATOM   1776  N   PHE A   4      56.715 -24.822 -90.792
ATOM   1777  CA  PHE A   4      57.279 -23.449 -90.886
ATOM   1778  C   PHE A   4      58.728 -23.393 -91.156
ATOM   1779  O   PHE A   4      59.520 -22.540 -90.756
ATOM   1780  CB  PHE A   4      57.229 -23.761 -87.404
ATOM   1781  N   GLN A   5      59.190 -24.401 -91.926
ATOM   1782  CA  GLN A   5      60.633 -24.681 -91.933
ATOM   1783  C   GLN A   5      61.423 -23.636 -92.701
ATOM   1784  O   GLN A   5      61.044 -22.882 -93.597
ATOM   1785  CB  GLN A   5      60.758 -28.086 -91.779
ATOM   1786  N   PHE A   6      62.695 -23.552 -92.325
ATOM   1787  CA  PHE A   6      63.514 -22.446 -92.779
ATOM   1788  C   PHE A   6      64.149 -22.810 -94.077
ATOM   1789  O   PHE A   6      64.458 -23.938 -94.460
ATOM   1790  CB  PHE A   6      65.828 -23.792 -90.589
ATOM   1791  N   GLN A   7      64.405 -21.785 -94.903
ATOM   1792  CA  GLN A   7      64.742 -22.036 -96.304
ATOM   1793  C   GLN A   7      65.896 -21.175 -96.718
ATOM   1794  O   GLN A   7      65.946 -19.946 -96.670
ATOM   1795  CB  GLN A   7      61.613 -21.546 -97.705
ATOM   1796  N   PHE A   8      66.995 -21.688 -97.184
ATOM   1797  CA  PHE A   8      68.245 -20.874 -97.139
ATOM   1798  C   PHE A   8      68.545 -20.298 -98.508
ATOM   1799  O   PHE A   8      69.470 -20.618 -99.254
ATOM   1800  CB  PHE A   8      69.872 -23.961 -97.242
ATOM   1801  N   LYS A   9      67.730 -19.336 -98.976
ATOM   1802  CA  LYS A   9      68.177 -18.302 -99.859
ATOM   1803  C   LYS A   9      67.283 -17.050 -99.877
ATOM   1804  O   LYS A   9      66.167 -16.921-100.381
ATOM   1805  CB  LYS A   9      67.361 -19.915  97.045
ATOM   1806  N   GLN A  10      67.735 -15.954 -99.287
ATOM   1807  CA  GLN A  10      66.771 -14.885 -98.998
ATOM   1808  C   GLN A  10      66.422 -14.029  99.792
ATOM   1809  O   GLN A  10      66.427 -14.021 101.023
ATOM   1810  CB  GLN A  10      64.765 -15.956 -96.555
ATOM   1811  N   GLN A  11      65.269 -14.395  99.168
ATOM   1812  CA  GLN A  11      64.618 -13.520  98.160
ATOM   1813  C   GLN A  11      63.228 -13.176  98.724
ATOM   1814  O   GLN A  11      62.116 -12.902  99.176
ATOM   1815  CB  GLN A  11      65.218 -15.038  95.186
ATOM   1816  N   GLN A   1      50.751 -27.177  62.232
ATOM   1817  CA  GLN A   1      51.854 -27.823  62.939
ATOM   1818  C   GLN A   1      51.350 -28.948  63.834
ATOM   1819  O   GLN A   1      50.399 -29.707  63.647
ATOM   1820  CB  GLN A   1      54.184 -28.151  60.420
ATOM   1821  N   GLN A   2      52.000 -29.150  64.955
ATOM   1822  CA  GLN A   2      51.808 -30.254  65.885
ATOM   1823  C   GLN A   2      52.059 -29.877  67.297
ATOM   1824  O   GLN A   2      53.155 -29.820  67.853
ATOM   1825  CB  GLN A   2      53.499 -32.659  64.031
ATOM   1826  N   LYS A   3      51.072 -29.562  68.080
ATOM   1827  CA  LYS A   3      51.299 -29.183  69.481
ATOM   1828  C   LYS A   3      49.955 -29.239  70.209
ATOM   1829  O   LYS A   3      49.319 -28.319  70.724
ATOM   1830  CB  LYS A   3      52.555 -25.941  69.248
ATOM   1831  N   PHE A   4      49.395 -30.429  70.303
ATOM   1832  CA  PHE A   4      48.093 -30.655  70.964
ATOM   1833  C   PHE A   4      48.446 -31.382  72.282
ATOM   1834  O   PHE A   4      49.214 -32.320  72.498
ATOM   1835  CB  PHE A   4      47.565 -33.222  68.848
ATOM   1836  N   GLN A   5      47.817 -30.910  73.323
ATOM   1837  CA  GLN A   5      47.917 -31.314  74.703
ATOM   1838  C   GLN A   5      46.569 -31.439  75.400
ATOM   1839  O   GLN A   5      45.458 -31.484  74.873
ATOM   1840  CB  GLN A   5      50.560 -29.617  75.841
ATOM   1841  N   PHE A   6      46.500 -31.514  76.702
ATOM   1842  CA  PHE A   6      45.530 -30.711  77.481
ATOM   1843  C   PHE A   6      46.238 -30.089  78.691
ATOM   1844  O   PHE A   6      45.799 -29.272  79.501
ATOM   1845  CB  PHE A   6      44.372 -33.643  78.804
ATOM   1846  N   GLN A   7      47.476 -30.451  78.923
ATOM   1847  CA  GLN A   7      48.023 -30.537  80.266
ATOM   1848  C   GLN A   7      48.419 -29.196  80.785
ATOM   1849  O   GLN A   7      47.802 -28.142  80.627
ATOM   1850  CB  GLN A   7      48.148 -33.790  80.978
ATOM   1851  N   PHE A   8      49.545 -29.102  81.491
ATOM   1852  CA  PHE A   8      50.046 -27.798  81.888
ATOM   1853  C   PHE A   8      51.521 -27.698  81.831
ATOM   1854  O   PHE A   8      52.274 -27.595  82.799
ATOM   1855  CB  PHE A   8      49.241 -28.888  85.062
ATOM   1856  N   LYS A   9      52.112 -27.717  80.639
ATOM   1857  CA  LYS A   9      53.228 -26.909  80.184
ATOM   1858  C   LYS A   9      52.911 -26.198  78.930
ATOM   1859  O   LYS A   9      51.797 -26.104  78.413
ATOM   1860  CB  LYS A   9      55.438 -29.603  79.357
ATOM   1861  N   GLN A  10      53.863 -25.593  78.264
ATOM   1862  CA  GLN A  10      53.747 -24.848  77.047
ATOM   1863  C   GLN A  10      55.073 -24.626  76.303
ATOM   1864  O   GLN A  10      55.736 -25.430  75.648
ATOM   1865  CB  GLN A  10      51.616 -22.299  77.711
ATOM   1866  N   GLN A  11      55.552 -23.373  76.399
ATOM   1867  CA  GLN A  11      56.580 -22.905  75.482
ATOM   1868  C   GLN A  11      57.968 -23.306  75.786
ATOM   1869  O   GLN A  11      59.125 -23.640  76.040
ATOM   1870  CB  GLN A  11      55.420 -19.949  74.310
ATOM   1871  N   GLN A   1     -86.316  69.016  25.036
ATOM   1872  CA  GLN A   1     -85.868  68.278  26.250
ATOM   1873  C   GLN A   1     -87.022  67.895  27.164
ATOM   1874  O   GLN A   1     -87.971  67.155  26.904
ATOM   1875  CB  GLN A   1     -82.984  69.792  27.106
ATOM   1876  N   GLN A   2     -86.986  68.441  28.405
ATOM   1877  CA  GLN A   2     -87.825  68.040  29.518
ATOM   1878  C   GLN A   2     -89.006  68.983  29.718
ATOM   1879  O   GLN A   2     -89.660  69.614  28.888
ATOM   1880  CB  GLN A   2     -85.847  66.448  31.675
ATOM   1881  N   LYS A   3     -89.334  69.103  31.002
ATOM   1882  CA  LYS A   3     -90.420  69.955  31.523
ATOM   1883  C   LYS A   3     -90.037  70.736  32.743
ATOM   1884  O   LYS A   3     -88.923  70.815  33.260
ATOM   1885  CB  LYS A   3     -92.424  67.140  32.541
ATOM   1886  N   PHE A   4     -91.073  71.418  33.303
ATOM   1887  CA  PHE A   4     -90.879  72.369  34.403
ATOM   1888  C   PHE A   4     -92.207  72.587  35.078
ATOM   1889  O   PHE A   4     -92.566  73.572  35.722
ATOM   1890  CB  PHE A   4     -90.825  74.882  32.032
ATOM   1891  N   GLN A   5     -93.108  71.636  34.988
ATOM   1892  CA  GLN A   5     -94.508  71.840  35.433
ATOM   1893  C   GLN A   5     -95.011  70.583  36.114
ATOM   1894  O   GLN A   5     -94.353  69.607  36.476
ATOM   1895  CB  GLN A   5     -95.981  73.152  32.676
ATOM   1896  N   PHE A   6     -96.296  70.485  36.366
ATOM   1897  CA  PHE A   6     -96.792  69.488  37.343
ATOM   1898  C   PHE A   6     -96.775  68.092  36.802
ATOM   1899  O   PHE A   6     -96.856  67.731  35.628
ATOM   1900  CB  PHE A   6     -99.810  70.908  36.820
ATOM   1901  N   GLN A   7     -96.656  67.151  37.742
ATOM   1902  CA  GLN A   7     -96.282  65.807  37.420
ATOM   1903  C   GLN A   7     -97.259  64.800  38.039
ATOM   1904  O   GLN A   7     -98.469  64.658  37.860
ATOM   1905  CB  GLN A   7     -92.886  66.099  37.468
ATOM   1906  N   PHE A   8     -96.636  63.979  38.894
ATOM   1907  CA  PHE A   8     -97.304  62.737  39.280
ATOM   1908  C   PHE A   8     -96.998  62.509  40.774
ATOM   1909  O   PHE A   8     -95.980  62.076  41.314
ATOM   1910  CB  PHE A   8     -94.730  61.074  37.779
ATOM   1911  N   LYS A   9     -97.970  62.825  41.589
ATOM   1912  CA  LYS A   9     -97.942  62.819  43.070
ATOM   1913  C   LYS A   9     -99.329  62.965  43.674
ATOM   1914  O   LYS A   9    -100.411  62.689  43.156
ATOM   1915  CB  LYS A   9     -95.979  65.678  43.724
ATOM   1916  N   GLN A  10     -99.383  63.450  44.918
ATOM   1917  CA  GLN A  10      99.406  63.457  45.730
ATOM   1918  C   GLN A  10      99.067  64.892  46.102
ATOM   1919  O   GLN A  10      99.446  65.944  45.587
ATOM   1920  CB  GLN A  10      99.359  60.456  47.267
ATOM   1921  N   GLN A  11      98.222  64.924  47.160
ATOM   1922  CA  GLN A  11      97.417  66.149  47.449
ATOM   1923  C   GLN A  11      97.648  66.582  48.889
ATOM   1924  O   GLN A  11      97.835  66.932  50.055
ATOM   1925  CB  GLN A  11      94.498  65.500  45.993
ATOM   1926  N   GLN A   1      74.853  -6.043  18.209
ATOM   1927  CA  GLN A   1      74.831  -6.689  19.480
ATOM   1928  C   GLN A   1      74.470  -8.188  19.385
ATOM   1929  O   GLN A   1      73.362  -8.724  19.354
ATOM   1930  CB  GLN A   1      77.783  -5.529  20.798
ATOM   1931  N   GLN A   2      75.476  -9.027  19.329
ATOM   1932  CA  GLN A   2      75.492 -10.330  19.915
ATOM   1933  C   GLN A   2      76.822 -10.845  20.404
ATOM   1934  O   GLN A   2      77.144 -12.003  20.672
ATOM   1935  CB  GLN A   2      72.970 -11.957  18.454
ATOM   1936  N   LYS A   3      77.733  -9.849  20.543
ATOM   1937  CA  LYS A   3      79.086 -10.014  20.969
ATOM   1938  C   LYS A   3      79.421  -9.396  22.315
ATOM   1939  O   LYS A   3      80.401  -8.727  22.644
ATOM   1940  CB  LYS A   3      80.725  -8.316  18.429
ATOM   1941  N   PHE A   4      78.522  -9.620  23.247
ATOM   1942  CA  PHE A   4      78.658  -9.168  24.639
ATOM   1943  C   PHE A   4      78.138 -10.206  25.626
ATOM   1944  O   PHE A   4      77.527 -11.245  25.379
ATOM   1945  CB  PHE A   4      75.856  -7.183  24.171
ATOM   1946  N   GLN A   5      78.370  -9.968  26.916
ATOM   1947  CA  GLN A   5      77.485 -10.144  28.021
ATOM   1948  C   GLN A   5      77.516  -8.970  29.014
ATOM   1949  O   GLN A   5      77.657  -7.773  28.765
ATOM   1950  CB  GLN A   5      77.942 -13.357  28.723
ATOM   1951  N   PHE A   6      77.368  -9.309  30.322
ATOM   1952  CA  PHE A   6      77.919  -8.615  31.440
ATOM   1953  C   PHE A   6      78.870  -9.538  32.188
ATOM   1954  O   PHE A   6      79.331 -10.613  31.805
ATOM   1955  CB  PHE A   6      74.834  -9.266  32.882
ATOM   1956  N   GLN A   7      79.275  -9.188  33.390
ATOM   1957  CA  GLN A   7      80.297 -10.010  34.054
ATOM   1958  C   GLN A   7      79.767 -11.201  34.760
ATOM   1959  O   GLN A   7      78.587 -11.537  34.869
ATOM   1960  CB  GLN A   7      82.218  -7.328  35.115
ATOM   1961  N   PHE A   8      80.669 -11.985  35.335
ATOM   1962  CA  PHE A   8      80.423 -12.963  36.401
ATOM   1963  C   PHE A   8      81.764 -13.435  36.979
ATOM   1964  O   PHE A   8      82.796 -13.763  36.394
ATOM   1965  CB  PHE A   8      79.374 -15.227  34.127
ATOM   1966  N   LYS A   9      81.825 -13.499  38.280
ATOM   1967  CA  LYS A   9      83.015 -13.409  39.108
ATOM   1968  C   LYS A   9      83.488 -14.689  39.668
ATOM   1969  O   LYS A   9      82.837 -15.443  40.390
ATOM   1970  CB  LYS A   9      81.757 -11.298  41.679
ATOM   1971  N   GLN A  10      84.712 -15.100  39.394
ATOM   1972  CA  GLN A  10      85.469 -16.126  40.137
ATOM   1973  C   GLN A  10      86.664 -15.437  40.807
ATOM   1974  O   GLN A  10      86.705 -14.368  41.415
ATOM   1975  CB  GLN A  10      85.803 -18.252  37.421
ATOM   1976  N   GLN A  11      87.807 -16.111  40.703
ATOM   1977  CA  GLN A  11      88.946 -16.000  41.652
ATOM   1978  C   GLN A  11      90.213 -16.295  40.902
ATOM   1979  O   GLN A  11      91.252 -16.536  40.287
ATOM   1980  CB  GLN A  11      87.858 -17.299  44.538
ATOM   1981  N   GLN A   1      66.604  11.519   4.224
ATOM   1982  CA  GLN A   1      66.052  12.279   5.366
ATOM   1983  C   GLN A   1      67.192  12.748   6.238
ATOM   1984  O   GLN A   1      68.390  12.743   5.955
ATOM   1985  CB  GLN A   1      64.033  14.520   3.731
ATOM   1986  N   GLN A   2      66.914  13.224   7.444
ATOM   1987  CA  GLN A   2      67.818  13.280   8.607
ATOM   1988  C   GLN A   2      67.235  12.530   9.804
ATOM   1989  O   GLN A   2      67.168  11.310   9.956
ATOM   1990  CB  GLN A   2      68.530  16.602   8.712
ATOM   1991  N   LYS A   3      66.732  13.256  10.818
ATOM   1992  CA  LYS A   3      65.961  12.639  11.905
ATOM   1993  C   LYS A   3      64.732  13.390  12.295
ATOM   1994  O   LYS A   3      64.198  14.308  11.672
ATOM   1995  CB  LYS A   3      68.317  12.539  14.567
ATOM   1996  N   PHE A   4      64.162  13.009  13.453
ATOM   1997  CA  PHE A   4      63.065  13.834  14.004
ATOM   1998  C   PHE A   4      63.495  15.004  14.812
ATOM   1999  O   PHE A   4      62.772  15.877  15.292
ATOM   2000  CB  PHE A   4      62.523  11.212  16.100
ATOM   2001  N   GLN A   5      64.811  15.107  15.030
ATOM   2002  CA  GLN A   5      65.487  16.380  15.254
ATOM   2003  C   GLN A   5      66.561  16.553  14.186
ATOM   2004  O   GLN A   5      66.415  16.523  12.964
ATOM   2005  CB  GLN A   5      65.327  16.587  18.576
ATOM   2006  N   PHE A   6      67.811  16.762  14.584
ATOM   2007  CA  PHE A   6      69.051  16.404  13.937
ATOM   2008  C   PHE A   6      70.306  16.605  14.723
ATOM   2009  O   PHE A   6      70.615  17.605  15.372
ATOM   2010  CB  PHE A   6      68.572  19.293  12.087
ATOM   2011  N   GLN A   7      71.205  15.656  14.759
ATOM   2012  CA  GLN A   7      72.383  15.769  15.649
ATOM   2013  C   GLN A   7      73.433  16.677  14.987
ATOM   2014  O   GLN A   7      73.485  17.115  13.838
ATOM   2015  CB  GLN A   7      71.046  15.776  18.753
ATOM   2016  N   PHE A   8      74.417  17.041  15.752
ATOM   2017  CA  PHE A   8      75.567  17.777  15.232
ATOM   2018  C   PHE A   8      76.803  17.361  15.958
ATOM   2019  O   PHE A   8      76.896  16.938  17.110
ATOM   2020  CB  PHE A   8      74.342  20.524  16.945
ATOM   2021  N   LYS A   9      77.927  17.458  15.284
ATOM   2022  CA  LYS A   9      79.242  17.659  15.809
ATOM   2023  C   LYS A   9      80.224  18.393  14.913
ATOM   2024  O   LYS A   9      81.453  18.356  14.984
ATOM   2025  CB  LYS A   9      80.434  14.366  15.979
ATOM   2026  N   GLN A  10      79.698  19.171  13.929
ATOM   2027  CA  GLN A  10      80.392  20.079  13.071
ATOM   2028  C   GLN A  10      81.033  21.272  13.709
ATOM   2029  O   GLN A  10      81.380  21.365  14.886
ATOM   2030  CB  GLN A  10      80.922  18.408  10.157
ATOM   2031  N   GLN A  11      81.287  22.361  13.040
ATOM   2032  CA  GLN A  11      81.632  23.623  13.664
ATOM   2033  C   GLN A  11      80.499  24.630  13.640
ATOM   2034  O   GLN A  11      79.579  25.447  13.621
ATOM   2035  CB  GLN A  11      84.870  24.171  12.733
ATOM   2036  N   GLN A   1      26.201  42.358 -19.952
ATOM   2037  CA  GLN A   1      25.195  41.333 -20.258
ATOM   2038  C   GLN A   1      24.394  40.866 -19.110
ATOM   2039  O   GLN A   1      23.184  41.025 -18.948
ATOM   2040  CB  GLN A   1      24.051  42.579 -23.226
ATOM   2041  N   GLN A   2      24.997  40.215 -18.150
ATOM   2042  CA  GLN A   2      24.441  39.344 -17.153
ATOM   2043  C   GLN A   2      23.537  40.030 -16.177
ATOM   2044  O   GLN A   2      23.838  40.552 -15.104
ATOM   2045  CB  GLN A   2      23.685  36.555 -18.960
ATOM   2046  N   LYS A   3      22.251  40.050 -16.568
ATOM   2047  CA  LYS A   3      21.082  40.242 -15.732
ATOM   2048  C   LYS A   3      19.850  39.501 -16.169
ATOM   2049  O   LYS A   3      19.776  38.517 -16.904
ATOM   2050  CB  LYS A   3      20.639  43.698 -16.405
ATOM   2051  N   PHE A   4      18.711  40.025 -15.661
ATOM   2052  CA  PHE A   4      17.404  39.345 -15.851
ATOM   2053  C   PHE A   4      16.242  40.302 -15.697
ATOM   2054  O   PHE A   4      15.067  40.135 -16.024
ATOM   2055  CB  PHE A   4      17.704  38.320 -12.541
ATOM   2056  N   GLN A   5      16.526  41.463 -15.139
ATOM   2057  CA  GLN A   5      15.656  42.437 -14.529
ATOM   2058  C   GLN A   5      14.849  43.145 -15.550
ATOM   2059  O   GLN A   5      15.011  43.042 -16.766
ATOM   2060  CB  GLN A   5      14.368  40.711 -11.808
ATOM   2061  N   PHE A   6      13.861  43.967 -15.207
ATOM   2062  CA  PHE A   6      13.425  45.058 -16.046
ATOM   2063  C   PHE A   6      13.424  46.345 -15.246
ATOM   2064  O   PHE A   6      13.725  46.530 -14.067
ATOM   2065  CB  PHE A   6      10.296  43.883 -15.319
ATOM   2066  N   GLN A   7      13.028  47.389 -15.993
ATOM   2067  CA  GLN A   7      12.820  48.725 -15.492
ATOM   2068  C   GLN A   7      11.424  49.236 -15.618
ATOM   2069  O   GLN A   7      10.568  48.905 -16.438
ATOM   2070  CB  GLN A   7      15.924  50.015 -16.142
ATOM   2071  N   PHE A   8      11.071  50.150 -14.744
ATOM   2072  CA  PHE A   8       9.749  50.766 -14.684
ATOM   2073  C   PHE A   8       9.831  52.159 -15.295
ATOM   2074  O   PHE A   8       9.295  53.194 -14.897
ATOM   2075  CB  PHE A   8      10.895  51.629 -11.501
ATOM   2076  N   LYS A   9      10.547  52.330 -16.377
ATOM   2077  CA  LYS A   9      10.223  53.157 -17.539
ATOM   2078  C   LYS A   9      10.119  52.321 -18.805
ATOM   2079  O   LYS A   9      10.759  51.314 -19.109
ATOM   2080  CB  LYS A   9      13.447  54.780 -17.832
ATOM   2081  N   GLN A  10       9.198  52.768 -19.683
ATOM   2082  CA  GLN A  10       9.164  52.290 -21.045
ATOM   2083  C   GLN A  10       9.992  53.051 -22.029
ATOM   2084  O   GLN A  10      11.086  53.561 -21.790
ATOM   2085  CB  GLN A  10       6.399  50.398 -21.106
ATOM   2086  N   GLN A  11       9.559  53.226 -23.290
ATOM   2087  CA  GLN A  11      10.198  54.028 -24.281
ATOM   2088  C   GLN A  11       9.154  54.685 -25.205
ATOM   2089  O   GLN A  11       8.321  55.210 -25.944
ATOM   2090  CB  GLN A  11      12.668  51.926 -25.432
ATOM   2091  N   GLN A   1     -23.859  -3.103  29.596
ATOM   2092  CA  GLN A   1     -24.090  -4.078  28.521
ATOM   2093  C   GLN A   1     -23.380  -3.562  27.280
ATOM   2094  O   GLN A   1     -22.256  -3.062  27.230
ATOM   2095  CB  GLN A   1     -23.388  -6.941  30.333
ATOM   2096  N   GLN A   2     -23.997  -3.636  26.099
ATOM   2097  CA  GLN A   2     -23.465  -3.059  24.902
ATOM   2098  C   GLN A   2     -23.769  -1.569  24.761
ATOM   2099  O   GLN A   2     -22.974  -0.645  24.586
ATOM   2100  CB  GLN A   2     -23.218  -5.574  22.716
ATOM   2101  N   LYS A   3     -25.038  -1.202  24.833
ATOM   2102  CA  LYS A   3     -25.598   0.058  24.346
ATOM   2103  C   LYS A   3     -25.559   1.173  25.335
ATOM   2104  O   LYS A   3     -25.281   2.355  25.131
ATOM   2105  CB  LYS A   3     -29.020  -0.937  23.822
ATOM   2106  N   PHE A   4     -25.853   0.876  26.568
ATOM   2107  CA  PHE A   4     -25.430   1.792  27.665
ATOM   2108  C   PHE A   4     -25.423   1.128  28.991
ATOM   2109  O   PHE A   4     -25.596  -0.073  29.203
ATOM   2110  CB  PHE A   4     -28.303   3.506  27.522
ATOM   2111  N   GLN A   5     -25.214   1.866  30.070
ATOM   2112  CA  GLN A   5     -25.120   1.385  31.457
ATOM   2113  C   GLN A   5     -26.522   1.135  31.968
ATOM   2114  O   GLN A   5     -27.557   0.987  31.317
ATOM   2115  CB  GLN A   5     -22.401   2.788  32.792
ATOM   2116  N   PHE A   6     -26.614   1.070  33.305
ATOM   2117  CA  PHE A   6     -27.616   0.222  33.982
ATOM   2118  C   PHE A   6     -28.118   1.034  35.176
ATOM   2119  O   PHE A   6     -27.940   0.853  36.381
ATOM   2120  CB  PHE A   6     -25.172  -1.631  35.410
ATOM   2121  N   GLN A   7     -28.848   2.078  34.830
ATOM   2122  CA  GLN A   7     -29.159   3.208  35.659
ATOM   2123  C   GLN A   7     -30.454   3.172  36.400
ATOM   2124  O   GLN A   7     -30.594   3.372  37.606
ATOM   2125  CB  GLN A   7     -26.726   5.334  34.827
ATOM   2126  N   PHE A   8     -31.593   2.909  35.780
ATOM   2127  CA  PHE A   8     -32.784   2.330  36.313
ATOM   2128  C   PHE A   8     -33.269   1.115  35.578
ATOM   2129  O   PHE A   8     -34.048   0.268  36.013
ATOM   2130  CB  PHE A   8     -34.653   4.991  35.458
ATOM   2131  N   LYS A   9     -32.896   0.833  34.364
ATOM   2132  CA  LYS A   9     -33.702   0.258  33.335
ATOM   2133  C   LYS A   9     -33.438  -1.139  32.932
ATOM   2134  O   LYS A   9     -32.343  -1.701  32.895
ATOM   2135  CB  LYS A   9     -32.469   2.106  30.509
ATOM   2136  N   GLN A  10     -34.545  -1.831  32.576
ATOM   2137  CA  GLN A  10     -34.568  -3.210  32.168
ATOM   2138  C   GLN A  10     -35.051  -3.367  30.732
ATOM   2139  O   GLN A  10     -36.186  -3.571  30.302
ATOM   2140  CB  GLN A  10     -35.636  -4.799  34.953
ATOM   2141  N   GLN A  11     -34.108  -3.267  29.837
ATOM   2142  CA  GLN A  11     -34.227  -3.282  28.406
ATOM   2143  C   GLN A  11     -33.068  -4.050  27.739
ATOM   2144  O   GLN A  11     -32.143  -4.663  27.206
ATOM   2145  CB  GLN A  11     -35.525  -0.217  27.739
ATOM   2146  N   GLN A   1     -77.273 -57.760  34.116
ATOM   2147  CA  GLN A   1     -77.118 -56.494  33.381
ATOM   2148  C   GLN A   1     -76.087 -56.625  32.253
ATOM   2149  O   GLN A   1     -75.810 -57.626  31.592
ATOM   2150  CB  GLN A   1     -77.353 -54.167  35.872
ATOM   2151  N   GLN A   2     -75.383 -55.572  31.907
ATOM   2152  CA  GLN A   2     -74.266 -55.677  31.002
ATOM   2153  C   GLN A   2     -72.900 -55.635  31.596
ATOM   2154  O   GLN A   2     -72.384 -56.503  32.300
ATOM   2155  CB  GLN A   2     -75.662 -54.862  28.098
ATOM   2156  N   LYS A   3     -72.115 -54.614  31.397
ATOM   2157  CA  LYS A   3     -70.993 -54.236  32.232
ATOM   2158  C   LYS A   3     -71.347 -53.044  33.137
ATOM   2159  O   LYS A   3     -72.104 -52.094  32.938
ATOM   2160  CB  LYS A   3     -68.614 -53.197  29.901
ATOM   2161  N   PHE A   4     -70.676 -53.140  34.313
ATOM   2162  CA  PHE A   4     -71.086 -52.534  35.556
ATOM   2163  C   PHE A   4     -70.027 -51.990  36.429
ATOM   2164  O   PHE A   4     -70.209 -51.617  37.588
ATOM   2165  CB  PHE A   4     -71.495 -55.657  36.787
ATOM   2166  N   GLN A   5     -68.767 -51.863  36.013
ATOM   2167  CA  GLN A   5     -67.801 -51.183  36.823
ATOM   2168  C   GLN A   5     -67.351 -49.835  36.242
ATOM   2169  O   GLN A   5     -67.972 -48.774  36.175
ATOM   2170  CB  GLN A   5     -65.754 -53.714  37.952
ATOM   2171  N   PHE A   6     -66.124 -49.815  35.746
ATOM   2172  CA  PHE A   6     -65.592 -48.887  34.755
ATOM   2173  C   PHE A   6     -65.035 -49.647  33.562
ATOM   2174  O   PHE A   6     -65.110 -50.855  33.337
ATOM   2175  CB  PHE A   6     -62.801 -48.732  36.867
ATOM   2176  N   GLN A   7     -64.383 -48.901  32.650
ATOM   2177  CA  GLN A   7     -63.275 -49.411  31.854
ATOM   2178  C   GLN A   7     -62.407 -48.208  31.454
ATOM   2179  O   GLN A   7     -62.713 -47.053  31.160
ATOM   2180  CB  GLN A   7     -65.016 -51.422  29.764
ATOM   2181  N   PHE A   8     -61.142 -48.506  31.435
ATOM   2182  CA  PHE A   8     -60.156 -47.414  31.193
ATOM   2183  C   PHE A   8     -59.653 -47.486  29.749
ATOM   2184  O   PHE A   8     -60.086 -48.118  28.785
ATOM   2185  CB  PHE A   8     -57.981 -49.495  32.766
ATOM   2186  N   LYS A   9     -58.587 -46.737  29.555
ATOM   2187  CA  LYS A   9     -57.742 -46.600  28.398
ATOM   2188  C   LYS A   9     -56.381 -47.228  28.641
ATOM   2189  O   LYS A   9     -55.692 -47.872  27.850
ATOM   2190  CB  LYS A   9     -57.601 -43.184  27.769
ATOM   2191  N   GLN A  10     -55.869 -47.065  29.858
ATOM   2192  CA  GLN A  10     -54.456 -47.034  30.185
ATOM   2193  C   GLN A  10     -53.978 -48.489  30.373
ATOM   2194  O   GLN A  10     -54.632 -49.489  30.671
ATOM   2195  CB  GLN A  10     -54.384 -44.536  32.424
ATOM   2196  N   GLN A  11     -52.655 -48.652  30.177
ATOM   2197  CA  GLN A  11     -52.102 -50.005  29.890
ATOM   2198  C   GLN A  11     -51.337 -50.567  31.045
ATOM   2199  O   GLN A  11     -50.707 -51.030  31.996
ATOM   2200  CB  GLN A  11     -51.071 -49.572  26.758
ATOM   2201  N   GLN A   1      68.472  21.343  52.061
ATOM   2202  CA  GLN A   1      67.538  20.503  51.254
ATOM   2203  C   GLN A   1      66.187  21.117  51.055
ATOM   2204  O   GLN A   1      65.799  21.845  50.142
ATOM   2205  CB  GLN A   1      69.715  19.903  48.698
ATOM   2206  N   GLN A   2      65.334  20.796  52.028
ATOM   2207  CA  GLN A   2      63.953  21.316  52.024
ATOM   2208  C   GLN A   2      63.792  22.624  52.707
ATOM   2209  O   GLN A   2      64.618  23.208  53.409
ATOM   2210  CB  GLN A   2      62.016  18.542  51.886
ATOM   2211  N   LYS A   3      62.579  23.188  52.494
ATOM   2212  CA  LYS A   3      62.139  24.341  53.270
ATOM   2213  C   LYS A   3      61.204  23.909  54.383
ATOM   2214  O   LYS A   3      60.484  22.915  54.464
ATOM   2215  CB  LYS A   3      60.166  26.138  50.987
ATOM   2216  N   PHE A   4      61.193  24.752  55.391
ATOM   2217  CA  PHE A   4      60.470  24.572  56.651
ATOM   2218  C   PHE A   4      59.344  25.596  56.829
ATOM   2219  O   PHE A   4      58.575  26.047  55.980
ATOM   2220  CB  PHE A   4      63.233  26.022  58.044
ATOM   2221  N   GLN A   5      59.160  26.067  58.049
ATOM   2222  CA  GLN A   5      57.953  26.847  58.394
ATOM   2223  C   GLN A   5      58.149  28.268  57.968
ATOM   2224  O   GLN A   5      59.104  28.757  57.365
ATOM   2225  CB  GLN A   5      57.203  25.319  61.295
ATOM   2226  N   PHE A   6      57.109  29.056  58.322
ATOM   2227  CA  PHE A   6      57.265  30.488  58.693
ATOM   2228  C   PHE A   6      56.285  30.909  59.767
ATOM   2229  O   PHE A   6      55.060  30.792  59.801
ATOM   2230  CB  PHE A   6      55.884  31.355  55.762
ATOM   2231  N   GLN A   7      56.857  31.477  60.796
ATOM   2232  CA  GLN A   7      56.051  31.834  61.979
ATOM   2233  C   GLN A   7      56.448  33.139  62.604
ATOM   2234  O   GLN A   7      57.382  33.338  63.380
ATOM   2235  CB  GLN A   7      55.513  28.680  63.198
ATOM   2236  N   PHE A   8      55.744  34.212  62.317
ATOM   2237  CA  PHE A   8      55.738  35.501  62.957
ATOM   2238  C   PHE A   8      54.389  35.861  63.507
ATOM   2239  O   PHE A   8      53.301  35.619  62.983
ATOM   2240  CB  PHE A   8      56.212  36.835  59.926
ATOM   2241  N   LYS A   9      54.361  36.513  64.693
ATOM   2242  CA  LYS A   9      53.389  36.197  65.781
ATOM   2243  C   LYS A   9      51.984  36.593  65.445
ATOM   2244  O   LYS A   9      51.612  37.091  64.382
ATOM   2245  CB  LYS A   9      54.680  38.349  68.202
ATOM   2246  N   GLN A  10      50.985  36.443  66.271
ATOM   2247  CA  GLN A  10      49.873  37.348  66.546
ATOM   2248  C   GLN A  10      49.666  37.469  68.058
ATOM   2249  O   GLN A  10      50.445  37.154  68.957
ATOM   2250  CB  GLN A  10      47.942  36.625  63.891
ATOM   2251  N   GLN A  11      48.525  37.968  68.492
ATOM   2252  CA  GLN A  11      47.888  37.687  69.758
ATOM   2253  C   GLN A  11      46.660  36.865  69.707
ATOM   2254  O   GLN A  11      45.637  36.180  69.665
ATOM   2255  CB  GLN A  11      48.182  40.720  71.264
ATOM   2256  N   GLN A   1     -96.707 -80.737 -13.364
ATOM   2257  CA  GLN A   1     -95.974 -80.968 -14.645
ATOM   2258  C   GLN A   1     -96.772 -80.226 -15.722
ATOM   2259  O   GLN A   1     -96.518 -79.162 -16.286
ATOM   2260  CB  GLN A   1     -95.842 -84.432 -14.553
ATOM   2261  N   GLN A   2     -97.901 -80.874 -16.064
ATOM   2262  CA  GLN A   2     -98.886 -80.409 -17.018
ATOM   2263  C   GLN A   2      99.758 -81.106 -16.777
ATOM   2264  O   GLN A   2     100.989 -81.116 -16.777
ATOM   2265  CB  GLN A   2     -97.075 -80.362 -19.988
ATOM   2266  N   LYS A   3      98.800 -80.215 -16.571
ATOM   2267  CA  LYS A   3      97.395 -80.656 -16.521
ATOM   2268  C   LYS A   3      96.445 -79.717 -17.222
ATOM   2269  O   LYS A   3      96.601 -78.520 -17.463
ATOM   2270  CB  LYS A   3      96.838 -80.503 -13.097
ATOM   2271  N   PHE A   4      95.301 -80.262 -17.623
ATOM   2272  CA  PHE A   4      94.042 -79.670 -17.940
ATOM   2273  C   PHE A   4      92.909 -80.521 -17.438
ATOM   2274  O   PHE A   4      92.950 -81.472 -16.657
ATOM   2275  CB  PHE A   4      94.401 -81.186 -21.041
ATOM   2276  N   GLN A   5      91.725 -80.208 -17.894
ATOM   2277  CA  GLN A   5      90.460 -80.492 -17.285
ATOM   2278  C   GLN A   5      89.732 -81.563 -18.024
ATOM   2279  O   GLN A   5      88.754 -81.397 -18.753
ATOM   2280  CB  GLN A   5      89.616 -77.645 -15.700
ATOM   2281  N   PHE A   6      90.194 -82.835 -17.879
ATOM   2282  CA  PHE A   6      89.329 -84.013 -18.120
ATOM   2283  C   PHE A   6      89.097 -84.774 -16.806
ATOM   2284  O   PHE A   6      89.596 -85.839 -16.442
ATOM   2285  CB  PHE A   6      92.020 -85.540 -19.519
ATOM   2286  N   GLN A   7      88.265 -84.259 -15.930
ATOM   2287  CA  GLN A   7      87.997 -84.742 -14.576
ATOM   2288  C   GLN A   7      86.500 -84.804 -14.408
ATOM   2289  O   GLN A   7      85.882 -84.643 -13.356
ATOM   2290  CB  GLN A   7      90.682 -83.573 -12.990
ATOM   2291  N   PHE A   8      85.731 -85.054 -15.480
ATOM   2292  CA  PHE A   8      84.566 -85.955 -15.412
ATOM   2293  C   PHE A   8      84.488 -86.847 -16.604
ATOM   2294  O   PHE A   8      85.300 -86.883 -17.529
ATOM   2295  CB  PHE A   8      82.836 -83.082 -16.323
ATOM   2296  N   LYS A   9      83.515 -87.698 -16.773
ATOM   2297  CA  LYS A   9      83.152 -88.419 -17.963
ATOM   2298  C   LYS A   9      82.549 -87.559 -19.041
ATOM   2299  O   LYS A   9      81.794 -86.602 -18.870
ATOM   2300  CB  LYS A   9      80.485 -90.375 -16.492
ATOM   2301  N   GLN A  10      82.848 -87.843 -20.324
ATOM   2302  CA  GLN A  10      83.042 -86.879 -21.379
ATOM   2303  C   GLN A  10      81.786 -86.633 -22.138
ATOM   2304  O   GLN A  10      81.613 -85.717 -22.942
ATOM   2305  CB  GLN A  10      86.269 -87.579 -22.092
ATOM   2306  N   GLN A  11      80.733 -87.465 -21.951
ATOM   2307  CA  GLN A  11      79.898 -88.021 -22.995
ATOM   2308  C   GLN A  11      78.512 -87.345 -23.057
ATOM   2309  O   GLN A  11      77.406 -86.806 -23.105
ATOM   2310  CB  GLN A  11      80.548 -91.347 -22.443
ATOM   2311  N   GLN A   1      95.098 -22.508   7.806
ATOM   2312  CA  GLN A   1      94.775 -23.920   7.964
ATOM   2313  C   GLN A   1      93.417 -24.009   8.650
ATOM   2314  O   GLN A   1      92.541 -24.859   8.492
ATOM   2315  CB  GLN A   1      97.795 -25.066   8.993
ATOM   2316  N   GLN A   2      93.104 -23.085   9.523
ATOM   2317  CA  GLN A   2      91.736 -22.537   9.630
ATOM   2318  C   GLN A   2      91.708 -21.022   9.546
ATOM   2319  O   GLN A   2      91.961 -20.188  10.415
ATOM   2320  CB  GLN A   2      90.322 -24.856  11.551
ATOM   2321  N   LYS A   3      91.350 -20.594   8.329
ATOM   2322  CA  LYS A   3      91.226 -19.179   7.971
ATOM   2323  C   LYS A   3      89.800 -18.704   7.792
ATOM   2324  O   LYS A   3      89.356 -17.560   7.894
ATOM   2325  CB  LYS A   3      92.798 -19.088   4.765
ATOM   2326  N   PHE A   4      88.920 -19.634   7.489
ATOM   2327  CA  PHE A   4      87.460 -19.458   7.636
ATOM   2328  C   PHE A   4      86.914 -20.450   8.639
ATOM   2329  O   PHE A   4      86.950 -21.680   8.594
ATOM   2330  CB  PHE A   4      87.179 -21.127   4.727
ATOM   2331  N   GLN A   5      86.326 -19.946   9.698
ATOM   2332  CA  GLN A   5      85.223 -20.560  10.382
ATOM   2333  C   GLN A   5      84.186 -19.564  10.770
ATOM   2334  O   GLN A   5      83.024 -19.521  10.365
ATOM   2335  CB  GLN A   5      86.854 -22.636  12.485
ATOM   2336  N   PHE A   6      84.524 -18.619  11.639
ATOM   2337  CA  PHE A   6      83.687 -17.964  12.615
ATOM   2338  C   PHE A   6      83.695 -16.478  12.478
ATOM   2339  O   PHE A   6      83.071 -15.699  13.198
ATOM   2340  CB  PHE A   6      86.382 -18.630  14.691
ATOM   2341  N   GLN A   7      84.428 -15.899  11.503
ATOM   2342  CA  GLN A   7      84.613 -14.458  11.441
ATOM   2343  C   GLN A   7      83.356 -13.713  10.979
ATOM   2344  O   GLN A   7      82.381 -14.147  10.365
ATOM   2345  CB  GLN A   7      86.402 -13.853  14.327
ATOM   2346  N   PHE A   8      83.322 -12.424  11.286
ATOM   2347  CA  PHE A   8      82.021 -11.756  11.421
ATOM   2348  C   PHE A   8      81.848 -10.567  10.551
ATOM   2349  O   PHE A   8      80.922  -9.762  10.648
ATOM   2350  CB  PHE A   8      83.390 -10.377  14.275
ATOM   2351  N   LYS A   9      82.714 -10.281   9.574
ATOM   2352  CA  LYS A   9      82.772  -9.025   8.813
ATOM   2353  C   LYS A   9      82.630  -9.341   7.374
ATOM   2354  O   LYS A   9      83.559  -9.349   6.566
ATOM   2355  CB  LYS A   9      86.190  -8.332   9.367
ATOM   2356  N   GLN A  10      81.406  -9.649   6.875
ATOM   2357  CA  GLN A  10      81.032  -9.364   5.529
ATOM   2358  C   GLN A  10      80.197  -8.152   5.342
ATOM   2359  O   GLN A  10      80.551  -6.996   5.574
ATOM   2360  CB  GLN A  10      81.104 -12.376   4.103
ATOM   2361  N   GLN A  11      78.941  -8.318   4.877
ATOM   2362  CA  GLN A  11      77.940  -7.214   4.966
ATOM   2363  C   GLN A  11      76.564  -7.857   5.249
ATOM   2364  O   GLN A  11      75.468  -8.369   5.475
ATOM   2365  CB  GLN A  11      78.671  -5.564   2.099
ATOM   2366  N   GLN A   1     -84.836 -52.341  58.397
ATOM   2367  CA  GLN A   1     -85.480 -51.634  59.483
ATOM   2368  C   GLN A   1     -85.836 -52.428  60.685
ATOM   2369  O   GLN A   1     -86.733 -53.264  60.799
ATOM   2370  CB  GLN A   1     -87.380 -49.479  57.523
ATOM   2371  N   GLN A   2     -85.059 -52.165  61.744
ATOM   2372  CA  GLN A   2     -84.919 -53.024  62.934
ATOM   2373  C   GLN A   2     -85.316 -52.209  64.136
ATOM   2374  O   GLN A   2     -85.652 -52.647  65.236
ATOM   2375  CB  GLN A   2     -81.993 -54.593  62.272
ATOM   2376  N   LYS A   3     -85.327 -50.893  64.076
ATOM   2377  CA  LYS A   3     -84.976 -50.074  65.232
ATOM   2378  C   LYS A   3     -86.136 -49.347  65.866
ATOM   2379  O   LYS A   3     -86.068 -48.520  66.775
ATOM   2380  CB  LYS A   3     -82.951 -47.584  63.855
ATOM   2381  N   PHE A   4     -87.374 -49.555  65.474
ATOM   2382  CA  PHE A   4     -88.392 -48.529  65.526
ATOM   2383  C   PHE A   4     -89.206 -48.712  66.796
ATOM   2384  O   PHE A   4     -89.832 -47.841  67.399
ATOM   2385  CB  PHE A   4     -90.053 -49.958  62.993
ATOM   2386  N   GLN A   5     -89.272 -49.935  67.347
ATOM   2387  CA  GLN A   5     -90.014 -50.339  68.503
ATOM   2388  C   GLN A   5     -89.194 -50.777  69.702
ATOM   2389  O   GLN A   5     -88.430 -50.096  70.386
ATOM   2390  CB  GLN A   5     -92.725 -51.784  67.110
ATOM   2391  N   PHE A   6     -89.300 -52.040  70.073
ATOM   2392  CA  PHE A   6     -88.836 -52.659  71.308
ATOM   2393  C   PHE A   6     -88.863 -54.177  71.184
ATOM   2394  O   PHE A   6     -89.695 -54.864  70.591
ATOM   2395  CB  PHE A   6     -91.712 -51.961  72.907
ATOM   2396  N   GLN A   7     -87.899 -54.879  71.765
ATOM   2397  CA  GLN A   7     -88.116 -56.242  72.272
ATOM   2398  C   GLN A   7     -87.483 -56.383  73.614
ATOM   2399  O   GLN A   7     -86.394 -56.888  73.887
ATOM   2400  CB  GLN A   7     -87.740 -58.093  69.517
ATOM   2401  N   PHE A   8     -88.203 -55.897  74.617
ATOM   2402  CA  PHE A   8     -88.119 -56.439  75.983
ATOM   2403  C   PHE A   8     -89.492 -56.667  76.479
ATOM   2404  O   PHE A   8     -90.408 -57.167  75.827
ATOM   2405  CB  PHE A   8     -87.206 -53.288  76.851
ATOM   2406  N   LYS A   9     -89.846 -56.339  77.700
ATOM   2407  CA  LYS A   9     -91.148 -56.646  78.299
ATOM   2408  C   LYS A   9     -92.029 -55.464  78.455
ATOM   2409  O   LYS A   9     -91.657 -54.301  78.612
ATOM   2410  CB  LYS A   9     -90.108 -57.651  81.501
ATOM   2411  N   GLN A  10     -93.348 -55.649  78.426
ATOM   2412  CA  GLN A  10     -94.186 -54.683  79.175
ATOM   2413  C   GLN A  10     -94.898 -55.231  80.349
ATOM   2414  O   GLN A  10     -95.722 -54.619  81.028
ATOM   2415  CB  GLN A  10     -95.350 -52.552  76.804
ATOM   2416  N   GLN A  11     -94.633 -56.505  80.717
ATOM   2417  CA  GLN A  11     -95.258 -57.175  81.861
ATOM   2418  C   GLN A  11     -94.189 -57.925  82.626
ATOM   2419  O   GLN A  11     -93.320 -58.535  83.248
ATOM   2420  CB  GLN A  11     -97.971 -58.757  80.503
ATOM   2421  N   GLN A   1     -86.958 -38.229  -1.400
ATOM   2422  CA  GLN A   1     -86.637 -39.543  -2.002
ATOM   2423  C   GLN A   1     -85.117 -39.734  -1.996
ATOM   2424  O   GLN A   1     -84.388 -40.344  -1.213
ATOM   2425  CB  GLN A   1     -88.589 -39.898  -4.700
ATOM   2426  N   GLN A   2     -84.542 -39.135  -3.004
ATOM   2427  CA  GLN A   2     -83.138 -39.128  -3.402
ATOM   2428  C   GLN A   2     -82.369 -37.902  -2.901
ATOM   2429  O   GLN A   2     -81.475 -37.802  -2.061
ATOM   2430  CB  GLN A   2     -83.078 -40.451  -6.452
ATOM   2431  N   LYS A   3     -82.760 -36.805  -3.492
ATOM   2432  CA  LYS A   3     -81.932 -35.588  -3.513
ATOM   2433  C   LYS A   3     -82.888 -34.388  -3.587
ATOM   2434  O   LYS A   3     -83.733 -34.145  -4.448
ATOM   2435  CB  LYS A   3     -80.358 -36.029  -6.720
ATOM   2436  N   PHE A   4     -82.804 -33.488  -2.601
ATOM   2437  CA  PHE A   4     -83.893 -32.726  -2.067
ATOM   2438  C   PHE A   4     -83.534 -31.305  -1.771
ATOM   2439  O   PHE A   4     -82.523 -30.917  -1.186
ATOM   2440  CB  PHE A   4     -83.889 -34.483   0.811
ATOM   2441  N   GLN A   5     -84.388 -30.349  -2.177
ATOM   2442  CA  GLN A   5     -84.167 -28.946  -2.339
ATOM   2443  C   GLN A   5     -83.521 -28.255  -1.127
ATOM   2444  O   GLN A   5     -82.719 -28.692  -0.302
ATOM   2445  CB  GLN A   5     -86.515 -27.778  -4.411
ATOM   2446  N   PHE A   6     -83.931 -26.986  -1.000
ATOM   2447  CA  PHE A   6     -83.792 -26.307   0.316
ATOM   2448  C   PHE A   6     -85.094 -25.662   0.725
ATOM   2449  O   PHE A   6     -85.649 -24.670   0.254
ATOM   2450  CB  PHE A   6     -82.028 -23.954  -1.389
ATOM   2451  N   GLN A   7     -85.675 -26.305   1.745
ATOM   2452  CA  GLN A   7     -87.053 -25.992   2.117
ATOM   2453  C   GLN A   7     -87.227 -25.337   3.430
ATOM   2454  O   GLN A   7     -86.483 -25.523   4.393
ATOM   2455  CB  GLN A   7     -88.553 -28.933   1.115
ATOM   2456  N   PHE A   8     -88.246 -24.473   3.649
ATOM   2457  CA  PHE A   8     -88.780 -24.262   4.958
ATOM   2458  C   PHE A   8     -90.197 -23.831   5.065
ATOM   2459  O   PHE A   8     -90.655 -23.046   5.896
ATOM   2460  CB  PHE A   8     -87.017 -21.356   5.171
ATOM   2461  N   LYS A   9     -91.059 -24.351   4.166
ATOM   2462  CA  LYS A   9     -92.303 -23.724   3.745
ATOM   2463  C   LYS A   9     -93.481 -24.644   3.800
ATOM   2464  O   LYS A   9     -94.029 -25.193   2.845
ATOM   2465  CB  LYS A   9     -91.634 -22.516   0.564
ATOM   2466  N   GLN A  10     -94.032 -24.936   4.944
ATOM   2467  CA  GLN A  10     -95.477 -24.990   5.272
ATOM   2468  C   GLN A  10     -95.642 -24.981   6.806
ATOM   2469  O   GLN A  10     -95.744 -25.928   7.586
ATOM   2470  CB  GLN A  10     -96.524 -27.524   3.226
ATOM   2471  N   GLN A  11     -95.680 -23.803   7.378
ATOM   2472  CA  GLN A  11     -96.040 -23.508   8.774
ATOM   2473  C   GLN A  11     -97.476 -23.813   9.055
ATOM   2474  O   GLN A  11     -98.659 -24.065   9.286
ATOM   2475  CB  GLN A  11     -93.292 -24.505  10.443
ATOM   2476  N   GLN A   1      61.554 -86.910  39.125
ATOM   2477  CA  GLN A   1      60.654 -87.408  40.203
ATOM   2478  C   GLN A   1      60.812 -86.728  41.511
ATOM   2479  O   GLN A   1      60.226 -87.042  42.547
ATOM   2480  CB  GLN A   1      60.168 -90.582  39.166
ATOM   2481  N   GLN A   2      61.646 -85.684  41.625
ATOM   2482  CA  GLN A   2      61.685 -84.730  42.737
ATOM   2483  C   GLN A   2      61.262 -83.345  42.206
ATOM   2484  O   GLN A   2      61.511 -82.783  41.140
ATOM   2485  CB  GLN A   2      64.561 -85.409  44.305
ATOM   2486  N   LYS A   3      60.507 -82.710  43.098
ATOM   2487  CA  LYS A   3      60.190 -81.266  43.052
ATOM   2488  C   LYS A   3      60.415 -80.576  44.378
ATOM   2489  O   LYS A   3      60.897 -81.043  45.410
ATOM   2490  CB  LYS A   3      56.613 -81.774  42.723
ATOM   2491  N   PHE A   4      60.038 -79.303  44.413
ATOM   2492  CA  PHE A   4      60.088 -78.463  45.645
ATOM   2493  C   PHE A   4      59.474 -77.111  45.321
ATOM   2494  O   PHE A   4      60.013 -76.037  45.056
ATOM   2495  CB  PHE A   4      63.343 -77.772  44.765
ATOM   2496  N   GLN A   5      58.172 -77.130  45.333
ATOM   2497  CA  GLN A   5      57.350 -76.107  44.771
ATOM   2498  C   GLN A   5      56.334 -75.609  45.812
ATOM   2499  O   GLN A   5      55.572 -76.250  46.536
ATOM   2500  CB  GLN A   5      56.383 -77.655  41.875
ATOM   2501  N   PHE A   6      56.261 -74.318  45.956
ATOM   2502  CA  PHE A   6      55.141 -73.567  46.491
ATOM   2503  C   PHE A   6      55.120 -72.199  45.942
ATOM   2504  O   PHE A   6      54.445 -71.267  46.381
ATOM   2505  CB  PHE A   6      56.872 -73.345  49.354
ATOM   2506  N   GLN A   7      55.878 -71.908  44.886
ATOM   2507  CA  GLN A   7      56.098 -70.613  44.306
ATOM   2508  C   GLN A   7      54.804 -69.869  43.910
ATOM   2509  O   GLN A   7      53.764 -69.745  44.557
ATOM   2510  CB  GLN A   7      58.892 -69.389  45.628
ATOM   2511  N   PHE A   8      54.787 -69.276  42.718
ATOM   2512  CA  PHE A   8      53.678 -69.011  41.843
ATOM   2513  C   PHE A   8      54.003 -69.206  40.357
ATOM   2514  O   PHE A   8      55.101 -69.125  39.805
ATOM   2515  CB  PHE A   8      54.211 -65.758  42.411
ATOM   2516  N   LYS A   9      53.036 -69.497  39.522
ATOM   2517  CA  LYS A   9      53.068 -69.366  38.067
ATOM   2518  C   LYS A   9      52.124 -68.294  37.588
ATOM   2519  O   LYS A   9      51.640 -68.177  36.462
ATOM   2520  CB  LYS A   9      51.527 -72.476  37.261
ATOM   2521  N   GLN A  10      51.737 -67.357  38.410
ATOM   2522  CA  GLN A  10      50.834 -66.261  38.278
ATOM   2523  C   GLN A  10      51.055 -65.142  39.305
ATOM   2524  O   GLN A  10      52.013 -64.386  39.468
ATOM   2525  CB  GLN A  10      47.957 -68.052  37.899
ATOM   2526  N   GLN A  11      50.027 -65.011  40.119
ATOM   2527  CA  GLN A  11      50.019 -64.095  41.225
ATOM   2528  C   GLN A  11      50.742 -64.515  42.458
ATOM   2529  O   GLN A  11      51.339 -64.862  43.477
ATOM   2530  CB  GLN A  11      49.949 -61.122  39.644
ATOM   2531  N   GLN A   1     -75.376  60.635   3.805
ATOM   2532  CA  GLN A   1     -75.282  59.511   4.778
ATOM   2533  C   GLN A   1     -75.328  58.160   4.030
ATOM   2534  O   GLN A   1     -75.370  57.027   4.511
ATOM   2535  CB  GLN A   1     -73.364  60.549   7.308
ATOM   2536  N   GLN A   2     -75.321  58.222   2.683
ATOM   2537  CA  GLN A   2     -75.929  57.166   1.830
ATOM   2538  C   GLN A   2     -74.802  56.475   1.072
ATOM   2539  O   GLN A   2     -73.885  57.022   0.460
ATOM   2540  CB  GLN A   2     -78.977  58.281   1.088
ATOM   2541  N   LYS A   3     -74.796  55.116   1.060
ATOM   2542  CA  LYS A   3     -73.575  54.377   1.106
ATOM   2543  C   LYS A   3     -73.382  53.350   0.025
ATOM   2544  O   LYS A   3     -74.221  52.532  -0.352
ATOM   2545  CB  LYS A   3     -74.218  52.385   4.065
ATOM   2546  N   PHE A   4     -72.203  53.283  -0.612
ATOM   2547  CA  PHE A   4     -72.160  53.003  -2.042
ATOM   2548  C   PHE A   4     -72.051  51.544  -2.304
ATOM   2549  O   PHE A   4     -71.308  50.759  -1.714
ATOM   2550  CB  PHE A   4     -68.882  53.939  -1.879
ATOM   2551  N   GLN A   5     -72.805  50.996  -3.253
ATOM   2552  CA  GLN A   5     -72.744  49.648  -3.765
ATOM   2553  C   GLN A   5     -71.519  49.315  -4.560
ATOM   2554  O   GLN A   5     -70.348  49.302  -4.180
ATOM   2555  CB  GLN A   5     -75.687  48.179  -3.158
ATOM   2556  N   PHE A   6     -71.783  49.001  -5.838
ATOM   2557  CA  PHE A   6     -70.835  48.227  -6.633
ATOM   2558  C   PHE A   6     -69.960  49.120  -7.541
ATOM   2559  O   PHE A   6     -70.310  50.030  -8.292
ATOM   2560  CB  PHE A   6     -73.462  47.460  -8.791
ATOM   2561  N   GLN A   7     -68.656  48.897  -7.527
ATOM   2562  CA  GLN A   7     -67.752  49.743  -8.256
ATOM   2563  C   GLN A   7     -66.642  48.964  -8.884
ATOM   2564  O   GLN A   7     -66.182  47.886  -8.509
ATOM   2565  CB  GLN A   7     -67.741  52.621  -6.462
ATOM   2566  N   PHE A   8     -66.080  49.468  -9.959
ATOM   2567  CA  PHE A   8     -65.458  48.633 -10.955
ATOM   2568  C   PHE A   8     -64.131  49.239 -11.355
ATOM   2569  O   PHE A   8     -63.835  49.737 -12.441
ATOM   2570  CB  PHE A   8     -67.520  50.235 -13.279
ATOM   2571  N   LYS A   9     -63.176  49.220 -10.392
ATOM   2572  CA  LYS A   9     -61.963  50.011 -10.556
ATOM   2573  C   LYS A   9     -60.799  49.326  -9.824
ATOM   2574  O   LYS A   9     -59.599  49.318 -10.098
ATOM   2575  CB  LYS A   9     -62.677  52.786  -8.403
ATOM   2576  N   GLN A  10     -61.185  48.652  -8.738
ATOM   2577  CA  GLN A  10     -60.301  47.994  -7.813
ATOM   2578  C   GLN A  10     -60.524  46.519  -7.819
ATOM   2579  O   GLN A  10     -61.461  45.895  -7.320
ATOM   2580  CB  GLN A  10     -60.260  50.416  -5.404
ATOM   2581  N   GLN A  11     -59.599  45.809  -8.437
ATOM   2582  CA  GLN A  11     -59.727  44.495  -8.983
ATOM   2583  C   GLN A  11     -59.163  43.433  -8.051
ATOM   2584  O   GLN A  11     -58.707  42.574  -7.296
ATOM   2585  CB  GLN A  11     -58.339  44.996 -12.086
ATOM   2586  N   GLN A   1      77.156 -98.077 -82.544
ATOM   2587  CA  GLN A   1      77.126 -96.658 -82.166
ATOM   2588  C   GLN A   1      75.787 -96.227 -81.629
ATOM   2589  O   GLN A   1      75.464 -95.080 -81.320
ATOM   2590  CB  GLN A   1      80.214 -96.091 -80.899
ATOM   2591  N   GLN A   2      74.815 -97.101 -81.443
ATOM   2592  CA  GLN A   2      73.435 -96.768 -81.741
ATOM   2593  C   GLN A   2      72.797 -95.747 -80.852
ATOM   2594  O   GLN A   2      72.909 -95.694 -79.627
ATOM   2595  CB  GLN A   2      72.718 -98.704 -84.379
ATOM   2596  N   LYS A   3      72.026 -94.788 -81.395
ATOM   2597  CA  LYS A   3      71.777 -93.578 -80.670
ATOM   2598  C   LYS A   3      70.299 -93.198 -80.755
ATOM   2599  O   LYS A   3      69.468 -93.573 -81.583
ATOM   2600  CB  LYS A   3      73.892 -91.152 -81.986
ATOM   2601  N   PHE A   4      69.820 -92.367 -79.845
ATOM   2602  CA  PHE A   4      68.519 -91.708 -80.170
ATOM   2603  C   PHE A   4      68.674 -90.225 -80.346
ATOM   2604  O   PHE A   4      68.920 -89.397 -79.469
ATOM   2605  CB  PHE A   4      67.682 -91.947 -76.834
ATOM   2606  N   GLN A   5      68.540 -89.712 -81.547
ATOM   2607  CA  GLN A   5      68.704 -88.334 -81.926
ATOM   2608  C   GLN A   5      67.541 -87.432 -81.570
ATOM   2609  O   GLN A   5      66.601 -87.635 -80.802
ATOM   2610  CB  GLN A   5      71.987 -87.749 -81.779
ATOM   2611  N   PHE A   6      67.630 -86.260 -82.237
ATOM   2612  CA  PHE A   6      66.480 -85.329 -82.064
ATOM   2613  C   PHE A   6      66.265 -84.480 -83.311
ATOM   2614  O   PHE A   6      67.029 -84.308 -84.261
ATOM   2615  CB  PHE A   6      68.651 -83.415 -80.154
ATOM   2616  N   GLN A   7      65.135 -83.837 -83.423
ATOM   2617  CA  GLN A   7      64.617 -83.012 -84.486
ATOM   2618  C   GLN A   7      64.514 -81.544 -84.208
ATOM   2619  O   GLN A   7      63.474 -80.902 -84.064
ATOM   2620  CB  GLN A   7      65.125 -84.836 -87.326
ATOM   2621  N   PHE A   8      65.684 -80.862 -84.106
ATOM   2622  CA  PHE A   8      65.803 -79.428 -83.995
ATOM   2623  C   PHE A   8      66.112 -78.818 -85.368
ATOM   2624  O   PHE A   8      65.837 -79.213 -86.501
ATOM   2625  CB  PHE A   8      68.881 -79.945 -82.655
ATOM   2626  N   LYS A   9      66.776 -77.696 -85.273
ATOM   2627  CA  LYS A   9      67.076 -76.819 -86.403
ATOM   2628  C   LYS A   9      68.600 -76.857 -86.632
ATOM   2629  O   LYS A   9      69.518 -76.397 -85.953
ATOM   2630  CB  LYS A   9      66.631 -73.700 -84.721
ATOM   2631  N   GLN A  10      68.943 -77.485 -87.736
ATOM   2632  CA  GLN A  10      70.210 -77.957 -88.195
ATOM   2633  C   GLN A  10      70.176 -78.093 -89.715
ATOM   2634  O   GLN A  10      69.223 -78.418 -90.423
ATOM   2635  CB  GLN A  10      71.774 -79.479 -85.670
ATOM   2636  N   GLN A  11      71.273 -77.845 -90.397
ATOM   2637  CA  GLN A  11      71.359 -77.500 -91.837
ATOM   2638  C   GLN A  11      71.049 -78.701 -92.676
ATOM   2639  O   GLN A  11      70.794 -79.689 -93.365
ATOM   2640  CB  GLN A  11      70.556 -74.267 -91.751
ATOM   2641  N   GLN B   1      11.643 -91.298  95.618
ATOM   2642  CA  GLN B   1      12.164 -90.157  96.425
ATOM   2643  C   GLN B   1      12.452 -89.021  95.464
ATOM   2644  O   GLN B   1      13.482 -88.765  94.841
ATOM   2645  CB  GLN B   1      10.027 -89.943  99.034
ATOM   2646  N   GLN B   2      11.416 -88.214  95.304
ATOM   2647  CA  GLN B   2      11.430 -87.085  94.349
ATOM   2648  C   GLN B   2      10.971 -85.818  95.053
ATOM   2649  O   GLN B   2       9.897 -85.238  94.895
ATOM   2650  CB  GLN B   2      10.179 -88.864  91.689
ATOM   2651  N   GLU B   3      11.782 -85.237  95.943
ATOM   2652  CA  GLU B   3      11.709 -83.791  96.249
ATOM   2653  C   GLU B   3      13.015 -83.269  96.786
ATOM   2654  O   GLU B   3      13.552 -82.202  96.485
ATOM   2655  CB  GLU B   3       9.752 -84.031  98.833
ATOM   2656  N   PHE B   4      13.669 -84.044  97.689
ATOM   2657  CA  PHE B   4      14.863 -83.588  98.449
ATOM   2658  C   PHE B   4      15.620 -84.700  99.105
ATOM   2659  O   PHE B   4      15.310 -85.259 100.157
ATOM   2660  CB  PHE B   4      12.803 -82.256 -99.269
ATOM   2661  N   GLN B   5      16.734 -85.169  98.552
ATOM   2662  CA  GLN B   5      17.459 -86.340  99.005
ATOM   2663  C   GLN B   5      18.738 -86.037  99.784
ATOM   2664  O   GLN B   5      18.744 -86.043 101.015
ATOM   2665  CB  GLN B   5      17.578 -88.228  96.150
ATOM   2666  N   PHE B   6      19.003 -84.746 -99.987
ATOM   2667  CA  PHE B   6      20.275 -84.157 -99.730
ATOM   2668  C   PHE B   6      20.315 -83.047 -98.748
ATOM   2669  O   PHE B   6      21.253 -82.275 -98.552
ATOM   2670  CB  PHE B   6      19.964 -82.639  97.158
ATOM   2671  N   GLN B   7      19.243 -82.850 -97.997
ATOM   2672  CA  GLN B   7      19.249 -81.751 -97.040
ATOM   2673  C   GLN B   7      19.963 -82.053 -95.752
ATOM   2674  O   GLN B   7      21.058 -82.599 -95.619
ATOM   2675  CB  GLN B   7      18.756 -79.129 -99.070
ATOM   2676  N   PHE B   8      19.338 -81.688 -94.624
ATOM   2677  CA  PHE B   8      19.766 -82.183 -93.339
ATOM   2678  C   PHE B   8      18.843 -83.313 -92.887
ATOM   2679  O   PHE B   8      17.804 -83.708 -93.415
ATOM   2680  CB  PHE B   8      18.446 -79.375 -92.023
ATOM   2681  N   GLU B   9      19.160 -83.973 -91.807
ATOM   2682  CA  GLU B   9      18.425 -85.112 -91.336
ATOM   2683  C   GLU B   9      18.217 -85.188 -89.836
ATOM   2684  O   GLU B   9      18.989 -84.906 -88.920
ATOM   2685  CB  GLU B   9      19.793 -87.689 -92.429
ATOM   2686  N   GLN B  10      17.041 -85.618 -89.486
ATOM   2687  CA  GLN B  10      16.446 -85.270 -88.200
ATOM   2688  C   GLN B  10      15.954 -86.534 -87.486
ATOM   2689  O   GLN B  10      14.885 -87.136 -87.585
ATOM   2690  CB  GLN B  10      15.215 -82.187 -88.538
ATOM   2691  N   GLN B  11      16.808 -87.040 -86.646
ATOM   2692  CA  GLN B  11      16.701 -88.416 -86.209
ATOM   2693  C   GLN B  11      15.697 -88.520 -85.077
ATOM   2694  O   GLN B  11      14.882 -88.604 -84.158
ATOM   2695  CB  GLN B  11      18.435 -90.367 -88.265
ATOM   2696  N   GLN B   1     -47.955   5.907 -46.057
ATOM   2697  CA  GLN B   1     -47.770   7.388 -46.073
ATOM   2698  C   GLN B   1     -49.050   8.107 -46.215
ATOM   2699  O   GLN B   1     -49.743   8.492 -45.273
ATOM   2700  CB  GLN B   1     -44.650   7.671 -47.272
ATOM   2701  N   GLN B   2     -49.590   8.413 -47.364
ATOM   2702  CA  GLN B   2     -51.016   8.169 -47.736
ATOM   2703  C   GLN B   2     -51.037   7.828 -49.236
ATOM   2704  O   GLN B   2     -50.097   7.852 -50.031
ATOM   2705  CB  GLN B   2     -52.401  11.109 -46.578
ATOM   2706  N   GLU B   3     -52.229   7.458 -49.744
ATOM   2707  CA  GLU B   3     -52.325   6.845 -51.029
ATOM   2708  C   GLU B   3     -53.420   7.341 -51.890
ATOM   2709  O   GLU B   3     -54.260   6.662 -52.480
ATOM   2710  CB  GLU B   3     -53.201   3.903 -50.115
ATOM   2711  N   PHE B   4     -53.491   8.663 -52.031
ATOM   2712  CA  PHE B   4     -54.687   9.360 -52.545
ATOM   2713  C   PHE B   4     -54.782   9.286 -54.063
ATOM   2714  O   PHE B   4     -54.327   8.431 -54.822
ATOM   2715  CB  PHE B   4     -52.861  12.201 -51.907
ATOM   2716  N   GLN B   5     -55.454  10.291 -54.620
ATOM   2717  CA  GLN B   5     -55.275  10.506 -56.077
ATOM   2718  C   GLN B   5     -54.972  11.915 -56.431
ATOM   2719  O   GLN B   5     -54.393  12.727 -55.708
ATOM   2720  CB  GLN B   5     -58.244   9.007 -57.060
ATOM   2721  N   PHE B   6     -55.353  12.365 -57.641
ATOM   2722  CA  PHE B   6     -54.587  13.317 -58.460
ATOM   2723  C   PHE B   6     -55.359  14.576 -58.653
ATOM   2724  O   PHE B   6     -55.086  15.449 -59.478
ATOM   2725  CB  PHE B   6     -55.963  11.476 -61.080
ATOM   2726  N   GLN B   7     -56.446  14.833 -57.897
ATOM   2727  CA  GLN B   7     -57.372  15.940 -58.260
ATOM   2728  C   GLN B   7     -56.702  17.313 -58.106
ATOM   2729  O   GLN B   7     -55.992  17.940 -58.891
ATOM   2730  CB  GLN B   7     -58.948  14.748 -60.955
ATOM   2731  N   PHE B   8     -56.957  17.869 -56.933
ATOM   2732  CA  PHE B   8     -56.765  19.288 -56.602
ATOM   2733  C   PHE B   8     -55.345  19.750 -56.760
ATOM   2734  O   PHE B   8     -54.353  19.299 -56.188
ATOM   2735  CB  PHE B   8     -57.163  18.624 -53.339
ATOM   2736  N   GLU B   9     -55.087  20.740 -57.588
ATOM   2737  CA  GLU B   9     -53.753  21.172 -58.074
ATOM   2738  C   GLU B   9     -53.334  22.492 -57.420
ATOM   2739  O   GLU B   9     -54.059  23.366 -56.943
ATOM   2740  CB  GLU B   9     -54.661  22.106 -61.033
ATOM   2741  N   GLN B  10     -52.037  22.755 -57.345
ATOM   2742  CA  GLN B  10     -51.415  23.841 -56.629
ATOM   2743  C   GLN B  10     -50.403  24.610 -57.420
ATOM   2744  O   GLN B  10     -50.048  24.366 -58.572
ATOM   2745  CB  GLN B  10     -51.162  22.900 -53.437
ATOM   2746  N   GLN B  11     -49.790  25.654 -56.918
ATOM   2747  CA  GLN B  11     -49.117  26.728 -57.681
ATOM   2748  C   GLN B  11     -47.805  27.138 -57.084
ATOM   2749  O   GLN B  11     -46.727  27.474 -56.593
ATOM   2750  CB  GLN B  11     -51.673  28.723 -58.609
ATOM   2751  N   GLN B   1     -19.780  80.094 -90.171
ATOM   2752  CA  GLN B   1     -18.966  78.901 -89.978
ATOM   2753  C   GLN B   1     -18.075  78.677 -91.185
ATOM   2754  O   GLN B   1     -18.317  78.931 -92.365
ATOM   2755  CB  GLN B   1     -18.482  79.023 -86.689
ATOM   2756  N   GLN B   2     -16.887  78.143 -90.954
ATOM   2757  CA  GLN B   2     -15.617  78.533 -91.633
ATOM   2758  C   GLN B   2     -15.712  78.235 -93.121
ATOM   2759  O   GLN B   2     -16.603  77.603 -93.690
ATOM   2760  CB  GLN B   2     -13.307  77.967 -89.252
ATOM   2761  N   GLU B   3     -14.713  78.714 -93.910
ATOM   2762  CA  GLU B   3     -14.928  78.981 -95.307
ATOM   2763  C   GLU B   3     -14.725  77.700 -96.084
ATOM   2764  O   GLU B   3     -15.154  77.439 -97.208
ATOM   2765  CB  GLU B   3     -13.012  81.265 -96.199
ATOM   2766  N   PHE B   4     -14.024  76.721 -95.562
ATOM   2767  CA  PHE B   4     -13.908  75.404 -96.178
ATOM   2768  C   PHE B   4     -14.964  74.431 -95.641
ATOM   2769  O   PHE B   4     -15.279  74.196 -94.474
ATOM   2770  CB  PHE B   4     -11.175  74.995 -94.252
ATOM   2771  N   GLN B   5     -15.624  73.754 -96.567
ATOM   2772  CA  GLN B   5     -16.605  72.689 -96.274
ATOM   2773  C   GLN B   5     -15.986  71.358 -95.943
ATOM   2774  O   GLN B   5     -16.365  70.521 -95.123
ATOM   2775  CB  GLN B   5     -19.181  74.268 -94.796
ATOM   2776  N   PHE B   6     -14.888  71.083 -96.648
ATOM   2777  CA  PHE B   6     -14.417  69.708 -96.752
ATOM   2778  C   PHE B   6     -12.962  69.611 -97.024
ATOM   2779  O   PHE B   6     -12.236  70.553 -97.342
ATOM   2780  CB  PHE B   6     -15.625  69.793 -99.992
ATOM   2781  N   GLN B   7     -12.357  68.412 -96.925
ATOM   2782  CA  GLN B   7     -10.924  68.311 -96.848
ATOM   2783  C   GLN B   7     -10.323  67.738 -98.127
ATOM   2784  O   GLN B   7     -10.784  67.747 -99.269
ATOM   2785  CB  GLN B   7     -10.639  66.889 -93.769
ATOM   2786  N   PHE B   8      -9.138  67.155 -97.964
ATOM   2787  CA  PHE B   8      -8.322  66.810 -99.166
ATOM   2788  C   PHE B   8      -8.672  65.492 -99.757
ATOM   2789  O   PHE B   8      -8.680  65.488-100.988
ATOM   2790  CB  PHE B   8      -5.592  66.266 -97.295
ATOM   2791  N   GLU B   9      -7.703  64.868  99.579
ATOM   2792  CA  GLU B   9      -7.989  63.640  98.852
ATOM   2793  C   GLU B   9      -6.950  62.534  99.071
ATOM   2794  O   GLU B   9      -5.776  62.642  99.426
ATOM   2795  CB  GLU B   9      -8.250  64.323  95.800
ATOM   2796  N   GLN B  10      -7.310  61.298  98.866
ATOM   2797  CA  GLN B  10      -6.861  60.143  99.675
ATOM   2798  C   GLN B  10      -5.473  59.757  99.241
ATOM   2799  O   GLN B  10      -4.842  60.221  98.291
ATOM   2800  CB  GLN B  10      -9.619  58.444 -99.526
ATOM   2801  N   GLN B  11      -4.847  58.811  99.953
ATOM   2802  CA  GLN B  11      -3.523  58.277  99.704
ATOM   2803  C   GLN B  11      -3.588  57.034  98.821
ATOM   2804  O   GLN B  11      -3.640  56.032  98.109
ATOM   2805  CB  GLN B  11      -2.186  58.413 -97.104
ATOM   2806  N   GLN B   1     -32.297 -71.418 -26.278
ATOM   2807  CA  GLN B   1     -30.878 -71.236 -26.124
ATOM   2808  C   GLN B   1     -30.593 -69.881 -25.570
ATOM   2809  O   GLN B   1     -30.546 -69.575 -24.378
ATOM   2810  CB  GLN B   1     -29.481 -74.242 -26.377
ATOM   2811  N   GLN B   2     -30.361 -68.875 -26.374
ATOM   2812  CA  GLN B   2     -30.881 -67.515 -26.324
ATOM   2813  C   GLN B   2     -31.412 -67.107 -27.686
ATOM   2814  O   GLN B   2     -31.313 -67.733 -28.741
ATOM   2815  CB  GLN B   2     -28.687 -65.906 -24.302
ATOM   2816  N   GLU B   3     -32.065 -65.920 -27.735
ATOM   2817  CA  GLU B   3     -33.047 -65.793 -28.840
ATOM   2818  C   GLU B   3     -32.376 -65.357 -30.085
ATOM   2819  O   GLU B   3     -31.163 -65.268 -30.273
ATOM   2820  CB  GLU B   3     -35.293 -63.880 -27.861
ATOM   2821  N   PHE B   4     -33.180 -65.029 -31.100
ATOM   2822  CA  PHE B   4     -32.680 -64.983 -32.456
ATOM   2823  C   PHE B   4     -33.408 -64.041 -33.390
ATOM   2824  O   PHE B   4     -33.838 -64.239 -34.527
ATOM   2825  CB  PHE B   4     -34.114 -67.986 -33.124
ATOM   2826  N   GLN B   5     -33.579 -62.842 -32.850
ATOM   2827  CA  GLN B   5     -34.355 -61.826 -33.561
ATOM   2828  C   GLN B   5     -33.531 -60.744 -34.131
ATOM   2829  O   GLN B   5     -32.471 -60.335 -33.658
ATOM   2830  CB  GLN B   5     -37.161 -61.497 -31.682
ATOM   2831  N   PHE B   6     -33.931 -60.136 -35.249
ATOM   2832  CA  PHE B   6     -33.295 -58.940 -35.853
ATOM   2833  C   PHE B   6     -34.061 -58.365 -37.000
ATOM   2834  O   PHE B   6     -33.565 -57.880 -38.018
ATOM   2835  CB  PHE B   6     -31.185 -61.081 -37.446
ATOM   2836  N   GLN B   7     -35.398 -58.348 -36.978
ATOM   2837  CA  GLN B   7     -36.238 -57.484 -37.820
ATOM   2838  C   GLN B   7     -37.267 -56.693 -37.030
ATOM   2839  O   GLN B   7     -37.291 -56.530 -35.810
ATOM   2840  CB  GLN B   7     -36.195 -58.992 -40.855
ATOM   2841  N   PHE B   8     -38.267 -56.094 -37.686
ATOM   2842  CA  PHE B   8     -39.315 -55.417 -36.904
ATOM   2843  C   PHE B   8     -40.589 -56.271 -36.826
ATOM   2844  O   PHE B   8     -40.750 -57.435 -37.193
ATOM   2845  CB  PHE B   8     -40.059 -53.753 -39.834
ATOM   2846  N   GLU B   9     -41.678 -55.772 -36.321
ATOM   2847  CA  GLU B   9     -42.943 -56.466 -36.103
ATOM   2848  C   GLU B   9     -44.173 -55.587 -36.186
ATOM   2849  O   GLU B   9     -44.513 -54.728 -35.371
ATOM   2850  CB  GLU B   9     -42.764 -57.370 -33.074
ATOM   2851  N   GLN B  10     -45.007 -55.708 -37.219
ATOM   2852  CA  GLN B  10     -46.336 -55.045 -37.166
ATOM   2853  C   GLN B  10     -47.343 -55.960 -37.859
ATOM   2854  O   GLN B  10     -48.235 -55.664 -38.654
ATOM   2855  CB  GLN B  10     -45.739 -51.772 -36.900
ATOM   2856  N   GLN B  11     -47.213 -57.251 -37.539
ATOM   2857  CA  GLN B  11     -47.845 -58.358 -38.252
ATOM   2858  C   GLN B  11     -49.280 -58.591 -37.805
ATOM   2859  O   GLN B  11     -50.442 -58.779 -37.443
ATOM   2860  CB  GLN B  11     -45.275 -60.683 -38.303
ATOM   2861  N   GLN B   1     -89.070 -53.111  13.969
ATOM   2862  CA  GLN B   1     -89.278 -51.874  14.690
ATOM   2863  C   GLN B   1     -90.687 -51.358  14.454
ATOM   2864  O   GLN B   1     -91.570 -51.163  15.289
ATOM   2865  CB  GLN B   1     -86.420 -50.300  13.870
ATOM   2866  N   GLN B   2     -91.000 -51.085  13.182
ATOM   2867  CA  GLN B   2     -92.371 -51.116  12.618
ATOM   2868  C   GLN B   2     -92.615 -52.169  11.606
ATOM   2869  O   GLN B   2     -93.570 -52.232  10.832
ATOM   2870  CB  GLN B   2     -93.730 -48.228  13.606
ATOM   2871  N   GLU B   3     -91.750 -53.148  11.493
ATOM   2872  CA  GLU B   3     -91.582 -54.015  10.361
ATOM   2873  C   GLU B   3     -91.325 -55.409  10.795
ATOM   2874  O   GLU B   3     -92.046 -56.386  10.591
ATOM   2875  CB  GLU B   3     -89.254 -52.665   8.725
ATOM   2876  N   PHE B   4     -90.168 -55.581  11.484
ATOM   2877  CA  PHE B   4     -89.526 -56.881  11.630
ATOM   2878  C   PHE B   4     -89.161 -57.168  13.030
ATOM   2879  O   PHE B   4     -88.987 -56.325  13.909
ATOM   2880  CB  PHE B   4     -86.765 -55.339  10.186
ATOM   2881  N   GLN B   5     -88.994 -58.407  13.436
ATOM   2882  CA  GLN B   5     -88.654 -58.811  14.805
ATOM   2883  C   GLN B   5     -87.305 -58.306  15.238
ATOM   2884  O   GLN B   5     -87.064 -57.418  16.056
ATOM   2885  CB  GLN B   5     -89.862 -61.980  14.909
ATOM   2886  N   PHE B   6     -86.256 -58.909  14.654
ATOM   2887  CA  PHE B   6     -84.909 -58.643  15.086
ATOM   2888  C   PHE B   6     -83.832 -59.105  14.091
ATOM   2889  O   PHE B   6     -83.618 -60.242  13.671
ATOM   2890  CB  PHE B   6     -85.228 -61.432  17.030
ATOM   2891  N   GLN B   7     -83.022 -58.143  13.621
ATOM   2892  CA  GLN B   7     -82.624 -58.082  12.203
ATOM   2893  C   GLN B   7     -81.547 -59.126  11.909
ATOM   2894  O   GLN B   7     -80.672 -59.571  12.651
ATOM   2895  CB  GLN B   7     -82.551 -54.820  11.451
ATOM   2896  N   PHE B   8     -81.605 -59.593  10.653
ATOM   2897  CA  PHE B   8     -80.597 -60.297   9.905
ATOM   2898  C   PHE B   8     -80.855 -60.212   8.415
ATOM   2899  O   PHE B   8     -80.029 -60.244   7.503
ATOM   2900  CB  PHE B   8     -82.367 -63.113  10.852
ATOM   2901  N   GLU B   9     -82.148 -60.086   8.067
ATOM   2902  CA  GLU B   9     -82.692 -60.228   6.736
ATOM   2903  C   GLU B   9     -82.625 -59.009   5.890
ATOM   2904  O   GLU B   9     -82.077 -57.956   6.215
ATOM   2905  CB  GLU B   9     -85.826 -60.677   7.217
ATOM   2906  N   GLN B  10     -83.193 -59.006   4.668
ATOM   2907  CA  GLN B  10     -83.018 -57.906   3.773
ATOM   2908  C   GLN B  10     -84.243 -57.578   3.018
ATOM   2909  O   GLN B  10     -84.510 -57.875   1.853
ATOM   2910  CB  GLN B  10     -79.842 -58.039   2.622
ATOM   2911  N   GLN B  11     -85.146 -56.891   3.673
ATOM   2912  CA  GLN B  11     -86.443 -56.400   3.184
ATOM   2913  C   GLN B  11     -86.629 -54.956   3.594
ATOM   2914  O   GLN B  11     -86.780 -53.781   3.927
ATOM   2915  CB  GLN B  11     -88.419 -59.123   3.607
ATOM   2916  N   GLN B   1      86.857 -89.963 -71.282
ATOM   2917  CA  GLN B   1      85.895 -88.910 -70.919
ATOM   2918  C   GLN B   1      84.462 -89.469 -70.822
ATOM   2919  O   GLN B   1      84.064 -90.453 -70.198
ATOM   2920  CB  GLN B   1      87.403 -87.127 -68.474
ATOM   2921  N   GLN B   2      83.512 -88.830 -71.485
ATOM   2922  CA  GLN B   2      82.091 -88.915 -71.377
ATOM   2923  C   GLN B   2      81.521 -89.759 -72.445
ATOM   2924  O   GLN B   2      81.011 -90.872 -72.318
ATOM   2925  CB  GLN B   2      81.142 -86.283 -69.511
ATOM   2926  N   GLU B   3      81.561 -89.271 -73.663
ATOM   2927  CA  GLU B   3      80.858 -89.695 -74.842
ATOM   2928  C   GLU B   3      81.546 -90.637 -75.763
ATOM   2929  O   GLU B   3      82.767 -90.726 -75.894
ATOM   2930  CB  GLU B   3      80.496 -86.987 -76.517
ATOM   2931  N   PHE B   4      80.886 -91.480 -76.538
ATOM   2932  CA  PHE B   4      81.440 -92.182 -77.683
ATOM   2933  C   PHE B   4      80.925 -91.675 -79.030
ATOM   2934  O   PHE B   4      80.859 -92.286 -80.096
ATOM   2935  CB  PHE B   4      79.455 -94.861 -77.176
ATOM   2936  N   GLN B   5      80.492 -90.430 -79.084
ATOM   2937  CA  GLN B   5      79.700 -89.785 -80.088
ATOM   2938  C   GLN B   5      80.568 -89.326 -81.262
ATOM   2939  O   GLN B   5      81.511 -89.922 -81.781
ATOM   2940  CB  GLN B   5      77.126 -88.347 -78.513
ATOM   2941  N   PHE B   6      80.343 -88.175 -81.836
ATOM   2942  CA  PHE B   6      81.363 -87.563 -82.714
ATOM   2943  C   PHE B   6      81.708 -86.204 -82.175
ATOM   2944  O   PHE B   6      82.703 -85.533 -82.448
ATOM   2945  CB  PHE B   6      78.719 -86.952 -84.889
ATOM   2946  N   GLN B   7      80.881 -85.636 -81.315
ATOM   2947  CA  GLN B   7      80.791 -84.184 -81.222
ATOM   2948  C   GLN B   7      81.328 -83.697 -79.938
ATOM   2949  O   GLN B   7      80.690 -83.605 -78.889
ATOM   2950  CB  GLN B   7      77.726 -83.820 -82.741
ATOM   2951  N   PHE B   8      82.579 -83.313 -79.827
ATOM   2952  CA  PHE B   8      82.992 -82.564 -78.606
ATOM   2953  C   PHE B   8      83.850 -81.362 -78.958
ATOM   2954  O   PHE B   8      85.052 -81.363 -79.223
ATOM   2955  CB  PHE B   8      85.347 -84.989 -78.233
ATOM   2956  N   GLU B   9      83.251 -80.159 -78.988
ATOM   2957  CA  GLU B   9      84.068 -78.952 -78.822
ATOM   2958  C   GLU B   9      83.515 -78.170 -77.682
ATOM   2959  O   GLU B   9      82.440 -77.571 -77.671
ATOM   2960  CB  GLU B   9      83.430 -77.214 -81.415
ATOM   2961  N   GLN B  10      84.225 -78.091 -76.554
ATOM   2962  CA  GLN B  10      83.617 -77.924 -75.224
ATOM   2963  C   GLN B  10      83.892 -76.537 -74.714
ATOM   2964  O   GLN B  10      83.877 -75.487 -75.357
ATOM   2965  CB  GLN B  10      84.265 -81.023 -73.850
ATOM   2966  N   GLN B  11      84.187 -76.451 -73.407
ATOM   2967  CA  GLN B  11      84.218 -75.230 -72.626
ATOM   2968  C   GLN B  11      85.161 -74.164 -73.133
ATOM   2969  O   GLN B  11      85.929 -73.295 -73.546
ATOM   2970  CB  GLN B  11      80.862 -74.747 -71.867
ATOM   2971  N   GLN B   1      44.378  21.189  92.297
ATOM   2972  CA  GLN B   1      42.962  21.360  92.611
ATOM   2973  C   GLN B   1      42.767  22.244  93.786
ATOM   2974  O   GLN B   1      43.007  23.450  93.849
ATOM   2975  CB  GLN B   1      41.686  21.797  89.483
ATOM   2976  N   GLN B   2      42.272  21.620  94.880
ATOM   2977  CA  GLN B   2      41.477  22.284  95.899
ATOM   2978  C   GLN B   2      42.295  22.760  97.058
ATOM   2979  O   GLN B   2      42.770  22.071  97.961
ATOM   2980  CB  GLN B   2      38.804  20.059  95.896
ATOM   2981  N   GLU B   3      42.523  24.096  97.094
ATOM   2982  CA  GLU B   3      43.590  24.676  97.897
ATOM   2983  C   GLU B   3      43.214  24.702  99.345
ATOM   2984  O   GLU B   3      43.209  24.707 100.576
ATOM   2985  CB  GLU B   3      43.759  27.593  96.638
ATOM   2986  N   PHE B   4      43.697  23.797 -99.854
ATOM   2987  CA  PHE B   4      43.751  23.872 -98.384
ATOM   2988  C   PHE B   4      45.089  24.354 -97.877
ATOM   2989  O   PHE B   4      46.194  23.902 -98.175
ATOM   2990  CB  PHE B   4      44.020  20.494 -98.528
ATOM   2991  N   GLN B   5      45.131  25.364 -97.020
ATOM   2992  CA  GLN B   5      46.037  25.539 -95.911
ATOM   2993  C   GLN B   5      45.495  25.409 -94.539
ATOM   2994  O   GLN B   5      46.161  25.207 -93.524
ATOM   2995  CB  GLN B   5      48.470  27.594 -97.061
ATOM   2996  N   PHE B   6      44.172  25.517 -94.359
ATOM   2997  CA  PHE B   6      43.506  26.148 -93.259
ATOM   2998  C   PHE B   6      43.367  25.213 -92.060
ATOM   2999  O   PHE B   6      42.857  24.093 -92.026
ATOM   3000  CB  PHE B   6      40.614  25.735 -95.108
ATOM   3001  N   GLN B   7      43.825  25.593 -90.901
ATOM   3002  CA  GLN B   7      44.515  24.730 -89.944
ATOM   3003  C   GLN B   7      43.513  23.984 -89.081
ATOM   3004  O   GLN B   7      43.212  22.790 -89.077
ATOM   3005  CB  GLN B   7      46.845  26.933 -88.763
ATOM   3006  N   PHE B   8      42.890  24.747 -88.223
ATOM   3007  CA  PHE B   8      42.428  24.420 -86.865
ATOM   3008  C   PHE B   8      41.501  23.272 -86.761
ATOM   3009  O   PHE B   8      41.628  22.320 -85.991
ATOM   3010  CB  PHE B   8      40.727  27.322 -86.697
ATOM   3011  N   GLU B   9      40.423  23.263 -87.577
ATOM   3012  CA  GLU B   9      39.244  22.524 -87.252
ATOM   3013  C   GLU B   9      38.376  22.134 -88.424
ATOM   3014  O   GLU B   9      38.578  22.412 -89.606
ATOM   3015  CB  GLU B   9      37.466  24.418 -85.405
ATOM   3016  N   GLN B  10      37.274  21.422 -88.228
ATOM   3017  CA  GLN B  10      36.762  20.297 -88.979
ATOM   3018  C   GLN B  10      36.660  20.525 -90.434
ATOM   3019  O   GLN B  10      35.746  21.116 -91.008
ATOM   3020  CB  GLN B  10      35.415  18.467 -86.555
ATOM   3021  N   GLN B  11      37.673  20.033 -91.190
ATOM   3022  CA  GLN B  11      37.508  19.904 -92.620
ATOM   3023  C   GLN B  11      37.125  18.542 -93.126
ATOM   3024  O   GLN B  11      36.811  17.426 -93.540
ATOM   3025  CB  GLN B  11      37.043  22.934 -93.933
ATOM   3026  N   GLN B   1      -5.274  30.460  -4.444
ATOM   3027  CA  GLN B   1      -6.067  29.929  -3.295
ATOM   3028  C   GLN B   1      -5.246  29.869  -2.033
ATOM   3029  O   GLN B   1      -5.092  28.929  -1.254
ATOM   3030  CB  GLN B   1      -9.116  30.864  -4.263
ATOM   3031  N   GLN B   2      -4.612  30.962  -1.726
ATOM   3032  CA  GLN B   2      -3.275  30.986  -1.062
ATOM   3033  C   GLN B   2      -3.299  30.410   0.305
ATOM   3034  O   GLN B   2      -4.291  29.926   0.849
ATOM   3035  CB  GLN B   2      -1.186  32.516  -3.166
ATOM   3036  N   GLU B   3      -2.145  30.408   1.028
ATOM   3037  CA  GLU B   3      -1.739  29.315   1.901
ATOM   3038  C   GLU B   3      -2.487  29.187   3.187
ATOM   3039  O   GLU B   3      -2.346  29.878   4.196
ATOM   3040  CB  GLU B   3       1.391  29.609   2.217
ATOM   3041  N   PHE B   4      -3.408  28.219   3.244
ATOM   3042  CA  PHE B   4      -3.857  27.661   4.492
ATOM   3043  C   PHE B   4      -4.347  26.252   4.334
ATOM   3044  O   PHE B   4      -5.496  25.835   4.481
ATOM   3045  CB  PHE B   4      -6.754  29.421   3.920
ATOM   3046  N   GLN B   5      -3.369  25.377   3.988
ATOM   3047  CA  GLN B   5      -3.628  24.066   3.376
ATOM   3048  C   GLN B   5      -3.121  22.926   4.223
ATOM   3049  O   GLN B   5      -3.760  22.239   5.019
ATOM   3050  CB  GLN B   5      -3.348  24.846   0.071
ATOM   3051  N   PHE B   6      -1.863  22.596   4.131
ATOM   3052  CA  PHE B   6      -1.078  21.784   5.032
ATOM   3053  C   PHE B   6       0.387  22.172   5.031
ATOM   3054  O   PHE B   6       0.930  23.139   4.497
ATOM   3055  CB  PHE B   6      -1.105  19.137   2.947
ATOM   3056  N   GLN B   7       1.162  21.331   5.707
ATOM   3057  CA  GLN B   7       2.416  21.645   6.343
ATOM   3058  C   GLN B   7       3.563  21.124   5.539
ATOM   3059  O   GLN B   7       4.704  21.586   5.539
ATOM   3060  CB  GLN B   7       1.417  21.081   9.575
ATOM   3061  N   PHE B   8       3.469  20.102   4.737
ATOM   3062  CA  PHE B   8       4.001  19.962   3.419
ATOM   3063  C   PHE B   8       2.967  19.461   2.389
ATOM   3064  O   PHE B   8       1.753  19.295   2.515
ATOM   3065  CB  PHE B   8       4.997  16.848   4.595
ATOM   3066  N   GLU B   9       3.509  19.175   1.197
ATOM   3067  CA  GLU B   9       2.898  18.309   0.216
ATOM   3068  C   GLU B   9       3.854  17.274  -0.332
ATOM   3069  O   GLU B   9       5.079  17.204  -0.229
ATOM   3070  CB  GLU B   9       1.957  20.119  -2.188
ATOM   3071  N   GLN B  10       3.264  16.327  -1.011
ATOM   3072  CA  GLN B  10       3.983  15.220  -1.574
ATOM   3073  C   GLN B  10       3.481  14.878  -2.918
ATOM   3074  O   GLN B  10       3.749  15.500  -3.946
ATOM   3075  CB  GLN B  10       4.923  13.267   1.016
ATOM   3076  N   GLN B  11       2.694  13.877  -3.176
ATOM   3077  CA  GLN B  11       1.693  13.897  -4.235
ATOM   3078  C   GLN B  11       0.460  13.147  -3.777
ATOM   3079  O   GLN B  11      -0.542  12.538  -3.405
ATOM   3080  CB  GLN B  11       3.630  13.619  -7.060
ATOM   3081  N   GLN B   1      42.118  47.380  -6.159
ATOM   3082  CA  GLN B   1      42.843  47.701  -4.901
ATOM   3083  C   GLN B   1      41.957  47.437  -3.663
ATOM   3084  O   GLN B   1      40.912  47.990  -3.320
ATOM   3085  CB  GLN B   1      44.794  50.201  -5.934
ATOM   3086  N   GLN B   2      42.346  46.498  -2.844
ATOM   3087  CA  GLN B   2      41.808  46.383  -1.456
ATOM   3088  C   GLN B   2      42.779  46.846  -0.418
ATOM   3089  O   GLN B   2      42.644  47.822   0.321
ATOM   3090  CB  GLN B   2      38.513  45.987  -1.737
ATOM   3091  N   GLU B   3      43.900  46.223  -0.203
ATOM   3092  CA  GLU B   3      44.947  46.446   0.759
ATOM   3093  C   GLU B   3      46.330  46.343   0.196
ATOM   3094  O   GLU B   3      47.344  46.844   0.682
ATOM   3095  CB  GLU B   3      44.819  43.794   2.640
ATOM   3096  N   PHE B   4      46.569  45.677  -0.916
ATOM   3097  CA  PHE B   4      47.834  45.594  -1.595
ATOM   3098  C   PHE B   4      47.732  46.160  -2.985
ATOM   3099  O   PHE B   4      46.880  45.906  -3.836
ATOM   3100  CB  PHE B   4      47.125  42.248  -2.260
ATOM   3101  N   GLN B   5      48.711  47.046  -3.296
ATOM   3102  CA  GLN B   5      48.601  48.114  -4.282
ATOM   3103  C   GLN B   5      48.820  47.604  -5.662
ATOM   3104  O   GLN B   5      48.653  48.258  -6.691
ATOM   3105  CB  GLN B   5      50.115  50.757  -2.854
ATOM   3106  N   PHE B   6      49.222  46.374  -5.908
ATOM   3107  CA  PHE B   6      49.367  45.890  -7.275
ATOM   3108  C   PHE B   6      49.122  44.433  -7.318
ATOM   3109  O   PHE B   6      49.210  43.657  -6.366
ATOM   3110  CB  PHE B   6      52.699  46.103  -6.986
ATOM   3111  N   GLN B   7      48.775  43.884  -8.472
ATOM   3112  CA  GLN B   7      48.992  42.523  -8.896
ATOM   3113  C   GLN B   7      49.338  42.405 -10.372
ATOM   3114  O   GLN B   7      48.954  41.550 -11.170
ATOM   3115  CB  GLN B   7      46.611  40.965  -7.045
ATOM   3116  N   PHE B   8      50.169  43.370 -10.835
ATOM   3117  CA  PHE B   8      50.503  43.517 -12.269
ATOM   3118  C   PHE B   8      51.888  44.188 -12.362
ATOM   3119  O   PHE B   8      52.154  45.366 -12.601
ATOM   3120  CB  PHE B   8      48.305  46.127 -12.216
ATOM   3121  N   GLU B   9      52.932  43.352 -12.149
ATOM   3122  CA  GLU B   9      54.265  43.833 -11.964
ATOM   3123  C   GLU B   9      55.110  43.842 -13.181
ATOM   3124  O   GLU B   9      55.950  44.700 -13.452
ATOM   3125  CB  GLU B   9      55.558  42.220  -9.559
ATOM   3126  N   GLN B  10      55.057  42.930 -14.107
ATOM   3127  CA  GLN B  10      56.073  42.219 -14.819
ATOM   3128  C   GLN B  10      57.014  43.172 -15.555
ATOM   3129  O   GLN B  10      57.522  44.209 -15.129
ATOM   3130  CB  GLN B  10      54.805  39.172 -15.223
ATOM   3131  N   GLN B  11      57.367  42.928 -16.785
ATOM   3132  CA  GLN B  11      58.136  43.873 -17.604
ATOM   3133  C   GLN B  11      57.257  45.016 -18.144
ATOM   3134  O   GLN B  11      56.555  45.931 -18.575
ATOM   3135  CB  GLN B  11      60.541  42.184 -19.171
ATOM   3136  N   GLN B   1      44.007  28.961  -8.850
ATOM   3137  CA  GLN B   1      42.701  28.447  -9.170
ATOM   3138  C   GLN B   1      41.624  29.323  -8.661
ATOM   3139  O   GLN B   1      40.513  28.949  -8.284
ATOM   3140  CB  GLN B   1      43.150  25.176  -9.826
ATOM   3141  N   GLN B   2      41.780  30.612  -8.569
ATOM   3142  CA  GLN B   2      40.741  31.554  -8.272
ATOM   3143  C   GLN B   2      40.291  32.335  -9.454
ATOM   3144  O   GLN B   2      40.517  32.085 -10.638
ATOM   3145  CB  GLN B   2      39.917  30.904  -5.110
ATOM   3146  N   GLU B   3      39.572  33.412  -9.228
ATOM   3147  CA  GLU B   3      38.600  33.906 -10.190
ATOM   3148  C   GLU B   3      38.906  35.365 -10.558
ATOM   3149  O   GLU B   3      39.312  36.270  -9.829
ATOM   3150  CB  GLU B   3      35.889  34.049  -8.480
ATOM   3151  N   PHE B   4      38.693  35.671 -11.857
ATOM   3152  CA  PHE B   4      38.612  37.004 -12.355
ATOM   3153  C   PHE B   4      38.136  37.119 -13.812
ATOM   3154  O   PHE B   4      38.382  36.407 -14.785
ATOM   3155  CB  PHE B   4      42.012  36.735 -12.745
ATOM   3156  N   GLN B   5      37.333  38.179 -13.979
ATOM   3157  CA  GLN B   5      36.504  38.252 -15.164
ATOM   3158  C   GLN B   5      36.173  39.717 -15.465
ATOM   3159  O   GLN B   5      35.121  40.212 -15.871
ATOM   3160  CB  GLN B   5      34.156  35.848 -14.685
ATOM   3161  N   PHE B   6      37.237  40.524 -15.226
ATOM   3162  CA  PHE B   6      37.400  41.857 -15.829
ATOM   3163  C   PHE B   6      38.800  42.040 -16.349
ATOM   3164  O   PHE B   6      39.818  42.226 -15.683
ATOM   3165  CB  PHE B   6      37.890  43.050 -12.612
ATOM   3166  N   GLN B   7      38.927  41.991 -17.700
ATOM   3167  CA  GLN B   7      40.190  42.320 -18.383
ATOM   3168  C   GLN B   7      40.362  43.834 -18.579
ATOM   3169  O   GLN B   7      40.724  44.670 -17.750
ATOM   3170  CB  GLN B   7      42.340  39.968 -17.047
ATOM   3171  N   PHE B   8      40.087  44.316 -19.800
ATOM   3172  CA  PHE B   8      40.068  45.752 -19.998
ATOM   3173  C   PHE B   8      38.738  46.355 -19.772
ATOM   3174  O   PHE B   8      37.667  45.888 -20.160
ATOM   3175  CB  PHE B   8      40.427  45.365 -23.354
ATOM   3176  N   GLU B   9      38.696  47.519 -19.079
ATOM   3177  CA  GLU B   9      37.543  47.878 -18.275
ATOM   3178  C   GLU B   9      36.457  48.613 -19.089
ATOM   3179  O   GLU B   9      35.250  48.712 -18.873
ATOM   3180  CB  GLU B   9      38.846  49.924 -16.178
ATOM   3181  N   GLN B  10      36.901  49.224 -20.178
ATOM   3182  CA  GLN B  10      36.162  49.756 -21.284
ATOM   3183  C   GLN B  10      35.500  48.806 -22.203
ATOM   3184  O   GLN B  10      35.696  47.594 -22.280
ATOM   3185  CB  GLN B  10      38.403  52.139 -22.391
ATOM   3186  N   GLN B  11      34.611  49.262 -23.034
ATOM   3187  CA  GLN B  11      33.942  48.512 -24.091
ATOM   3188  C   GLN B  11      33.554  49.416 -25.271
ATOM   3189  O   GLN B  11      33.243  50.140 -26.217
ATOM   3190  CB  GLN B  11      31.737  46.910 -21.949
ATOM   3191  N   GLN B   1     -74.153  -1.122 -36.948
ATOM   3192  CA  GLN B   1     -75.547  -0.887 -36.597
ATOM   3193  C   GLN B   1     -76.465  -1.933 -37.244
ATOM   3194  O   GLN B   1     -76.269  -3.130 -37.456
ATOM   3195  CB  GLN B   1     -75.146  -0.820 -33.164
ATOM   3196  N   GLN B   2     -77.637  -1.431 -37.618
ATOM   3197  CA  GLN B   2     -78.845  -2.158 -37.984
ATOM   3198  C   GLN B   2     -79.629  -1.457 -39.057
ATOM   3199  O   GLN B   2     -80.254  -1.962 -39.990
ATOM   3200  CB  GLN B   2     -80.033  -2.864 -34.898
ATOM   3201  N   GLU B   3     -79.646  -0.139 -38.986
ATOM   3202  CA  GLU B   3     -80.497   0.709 -39.780
ATOM   3203  C   GLU B   3     -79.935   2.009 -40.242
ATOM   3204  O   GLU B   3     -78.958   2.612 -39.798
ATOM   3205  CB  GLU B   3     -83.011   1.339 -37.841
ATOM   3206  N   PHE B   4     -80.627   2.536 -41.273
ATOM   3207  CA  PHE B   4     -80.012   3.619 -42.044
ATOM   3208  C   PHE B   4     -80.387   4.985 -41.604
ATOM   3209  O   PHE B   4     -80.712   5.335 -40.469
ATOM   3210  CB  PHE B   4     -81.841   2.850 -44.788
ATOM   3211  N   GLN B   5     -80.381   5.942 -42.489
ATOM   3212  CA  GLN B   5     -80.694   7.344 -42.381
ATOM   3213  C   GLN B   5     -81.352   7.852 -43.669
ATOM   3214  O   GLN B   5     -81.623   7.222 -44.692
ATOM   3215  CB  GLN B   5     -78.301   8.730 -40.531
ATOM   3216  N   PHE B   6     -81.676   9.137 -43.694
ATOM   3217  CA  PHE B   6     -82.546   9.662 -44.716
ATOM   3218  C   PHE B   6     -81.907  10.414 -45.822
ATOM   3219  O   PHE B   6     -82.314  10.428 -46.984
ATOM   3220  CB  PHE B   6     -83.591  11.906 -42.384
ATOM   3221  N   GLN B   7     -80.821  11.151 -45.648
ATOM   3222  CA  GLN B   7     -80.590  12.313 -46.531
ATOM   3223  C   GLN B   7     -79.678  11.983 -47.655
ATOM   3224  O   GLN B   7     -78.457  11.838 -47.612
ATOM   3225  CB  GLN B   7     -81.289  14.885 -44.464
ATOM   3226  N   PHE B   8     -80.225  11.826 -48.829
ATOM   3227  CA  PHE B   8     -79.711  11.872 -50.158
ATOM   3228  C   PHE B   8     -80.525  12.784 -51.075
ATOM   3229  O   PHE B   8     -80.442  12.879 -52.299
ATOM   3230  CB  PHE B   8     -81.462   8.920 -50.768
ATOM   3231  N   GLU B   9     -81.440  13.581 -50.525
ATOM   3232  CA  GLU B   9     -82.157  14.589 -51.268
ATOM   3233  C   GLU B   9     -82.835  15.651 -50.396
ATOM   3234  O   GLU B   9     -83.875  15.558 -49.745
ATOM   3235  CB  GLU B   9     -84.606  12.934 -52.559
ATOM   3236  N   GLN B  10     -82.178  16.833 -50.360
ATOM   3237  CA  GLN B  10     -82.855  17.948 -49.662
ATOM   3238  C   GLN B  10     -83.411  18.865 -50.682
ATOM   3239  O   GLN B  10     -83.365  18.677 -51.898
ATOM   3240  CB  GLN B  10     -80.303  18.351 -47.337
ATOM   3241  N   GLN B  11     -84.022  20.002 -50.270
ATOM   3242  CA  GLN B  11     -83.884  21.289 -50.929
ATOM   3243  C   GLN B  11     -83.241  22.365 -50.047
ATOM   3244  O   GLN B  11     -82.725  23.230 -49.339
ATOM   3245  CB  GLN B  11     -86.412  21.586 -53.116
ATOM   3246  N   GLN B   1      65.411 -61.877 -13.381
ATOM   3247  CA  GLN B   1      66.708 -62.555 -13.112
ATOM   3248  C   GLN B   1      66.889 -63.835 -13.877
ATOM   3249  O   GLN B   1      66.299 -64.897 -13.678
ATOM   3250  CB  GLN B   1      68.810 -59.862 -13.566
ATOM   3251  N   GLN B   2      67.734 -63.917 -14.867
ATOM   3252  CA  GLN B   2      68.769 -64.902 -15.148
ATOM   3253  C   GLN B   2      70.063 -64.212 -15.490
ATOM   3254  O   GLN B   2      71.150 -64.412 -14.947
ATOM   3255  CB  GLN B   2      66.978 -67.201 -17.005
ATOM   3256  N   GLU B   3      70.065 -63.285 -16.479
ATOM   3257  CA  GLU B   3      71.229 -62.647 -17.044
ATOM   3258  C   GLU B   3      71.231 -61.186 -16.836
ATOM   3259  O   GLU B   3      70.244 -60.450 -16.839
ATOM   3260  CB  GLU B   3      70.637 -63.159 -20.156
ATOM   3261  N   PHE B   4      72.448 -60.629 -16.625
ATOM   3262  CA  PHE B   4      72.528 -59.185 -16.593
ATOM   3263  C   PHE B   4      72.894 -58.625 -17.968
ATOM   3264  O   PHE B   4      73.964 -58.174 -18.376
ATOM   3265  CB  PHE B   4      75.550 -59.571 -15.012
ATOM   3266  N   GLN B   5      71.915 -58.632 -18.831
ATOM   3267  CA  GLN B   5      72.047 -58.145 -20.196
ATOM   3268  C   GLN B   5      70.730 -57.465 -20.631
ATOM   3269  O   GLN B   5      69.620 -57.967 -20.809
ATOM   3270  CB  GLN B   5      74.027 -60.217 -21.876
ATOM   3271  N   PHE B   6      70.844 -56.139 -20.836
ATOM   3272  CA  PHE B   6      69.741 -55.213 -20.675
ATOM   3273  C   PHE B   6      68.905 -55.154 -21.903
ATOM   3274  O   PHE B   6      68.790 -56.009 -22.781
ATOM   3275  CB  PHE B   6      72.182 -52.832 -21.100
ATOM   3276  N   GLN B   7      68.207 -54.068 -22.075
ATOM   3277  CA  GLN B   7      66.914 -53.939 -22.741
ATOM   3278  C   GLN B   7      67.011 -54.262 -24.191
ATOM   3279  O   GLN B   7      66.881 -55.389 -24.669
ATOM   3280  CB  GLN B   7      64.707 -54.097 -20.245
ATOM   3281  N   PHE B   8      67.258 -53.276 -25.085
ATOM   3282  CA  PHE B   8      66.785 -53.325 -26.442
ATOM   3283  C   PHE B   8      67.827 -53.646 -27.482
ATOM   3284  O   PHE B   8      69.053 -53.619 -27.380
ATOM   3285  CB  PHE B   8      66.475 -49.994 -26.346
ATOM   3286  N   GLU B   9      67.272 -54.001 -28.654
ATOM   3287  CA  GLU B   9      67.780 -54.856 -29.677
ATOM   3288  C   GLU B   9      68.790 -54.265 -30.600
ATOM   3289  O   GLU B   9      69.882 -54.731 -30.926
ATOM   3290  CB  GLU B   9      65.343 -56.107 -31.265
ATOM   3291  N   GLN B  10      68.407 -53.081 -31.106
ATOM   3292  CA  GLN B  10      69.142 -52.516 -32.252
ATOM   3293  C   GLN B  10      69.569 -51.061 -32.011
ATOM   3294  O   GLN B  10      70.202 -50.588 -31.068
ATOM   3295  CB  GLN B  10      67.417 -53.873 -34.777
ATOM   3296  N   GLN B  11      69.189 -50.211 -32.974
ATOM   3297  CA  GLN B  11      69.836 -48.961 -33.320
ATOM   3298  C   GLN B  11      69.182 -47.756 -32.685
ATOM   3299  O   GLN B  11      68.649 -46.775 -32.168
ATOM   3300  CB  GLN B  11      71.496 -49.626 -36.144
ATOM   3301  N   GLN B   1      95.521 -63.134 -48.827
ATOM   3302  CA  GLN B   1      96.537 -62.159 -49.162
ATOM   3303  C   GLN B   1      97.553 -62.018 -48.078
ATOM   3304  O   GLN B   1      97.578 -62.655 -47.024
ATOM   3305  CB  GLN B   1      96.510 -61.993 -52.499
ATOM   3306  N   GLN B   2      98.540 -61.146 -48.204
ATOM   3307  CA  GLN B   2      99.238 -60.560 -47.078
ATOM   3308  C   GLN B   2      99.755 -59.190 -47.306
ATOM   3309  O   GLN B   2     100.666 -58.903 -48.083
ATOM   3310  CB  GLN B   2     -99.025 -63.429 -46.182
ATOM   3311  N   GLU B   3      99.279 -58.134 -46.689
ATOM   3312  CA  GLU B   3     -99.919 -56.888 -46.720
ATOM   3313  C   GLU B   3      99.594 -55.898 -45.644
ATOM   3314  O   GLU B   3     100.825 -55.894 -45.644
ATOM   3315  CB  GLU B   3      99.854 -55.557 -49.516
ATOM   3316  N   PHE B   4     -99.794 -55.940 -44.458
ATOM   3317  CA  PHE B   4     -99.979 -54.867 -43.496
ATOM   3318  C   PHE B   4     -98.753 -53.954 -43.382
ATOM   3319  O   PHE B   4     -97.583 -54.253 -43.145
ATOM   3320  CB  PHE B   4     -98.909 -57.270 -41.188
ATOM   3321  N   GLN B   5     -99.019 -52.658 -43.571
ATOM   3322  CA  GLN B   5     -98.076 -51.581 -43.680
ATOM   3323  C   GLN B   5     -97.262 -51.321 -42.428
ATOM   3324  O   GLN B   5     -97.227 -51.966 -41.380
ATOM   3325  CB  GLN B   5     -99.615 -49.356 -45.824
ATOM   3326  N   PHE B   6     -96.493 -50.213 -42.554
ATOM   3327  CA  PHE B   6     -95.908 -49.512 -41.415
ATOM   3328  C   PHE B   6     -96.332 -48.029 -41.359
ATOM   3329  O   PHE B   6     -97.145 -47.428 -42.062
ATOM   3330  CB  PHE B   6     -92.992 -49.452 -43.201
ATOM   3331  N   GLN B   7     -95.782 -47.266 -40.460
ATOM   3332  CA  GLN B   7     -95.888 -45.779 -40.378
ATOM   3333  C   GLN B   7     -94.525 -45.124 -40.674
ATOM   3334  O   GLN B   7     -93.442 -45.341 -40.129
ATOM   3335  CB  GLN B   7     -97.895 -45.347 -37.677
ATOM   3336  N   PHE B   8     -94.455 -44.210 -41.620
ATOM   3337  CA  PHE B   8     -93.705 -42.994 -41.693
ATOM   3338  C   PHE B   8     -94.150 -42.089 -42.783
ATOM   3339  O   PHE B   8     -94.048 -42.288 -43.993
ATOM   3340  CB  PHE B   8     -90.960 -44.553 -42.860
ATOM   3341  N   GLU B   9     -94.720 -40.943 -42.403
ATOM   3342  CA  GLU B   9     -94.768 -39.816 -43.352
ATOM   3343  C   GLU B   9     -94.347 -38.510 -42.723
ATOM   3344  O   GLU B   9     -94.750 -37.382 -43.006
ATOM   3345  CB  GLU B   9     -97.950 -39.445 -43.788
ATOM   3346  N   GLN B  10     -93.422 -38.616 -41.742
ATOM   3347  CA  GLN B  10     -93.383 -37.650 -40.643
ATOM   3348  C   GLN B  10     -92.153 -36.764 -40.753
ATOM   3349  O   GLN B  10     -91.657 -36.291 -41.776
ATOM   3350  CB  GLN B  10     -95.570 -38.570 -38.321
ATOM   3351  N   GLN B  11     -91.493 -36.422 -39.687
ATOM   3352  CA  GLN B  11     -90.005 -36.429 -39.650
ATOM   3353  C   GLN B  11     -89.448 -36.838 -38.333
ATOM   3354  O   GLN B  11     -88.988 -37.177 -37.243
ATOM   3355  CB  GLN B  11     -88.951 -34.410 -42.087
ATOM   3356  N   GLN B   1     -41.787 -77.699  86.177
ATOM   3357  CA  GLN B   1     -41.379 -79.045  85.791
ATOM   3358  C   GLN B   1     -42.389 -79.539  84.756
ATOM   3359  O   GLN B   1     -42.208 -80.321  83.823
ATOM   3360  CB  GLN B   1     -40.439 -80.278  88.862
ATOM   3361  N   GLN B   2     -43.615 -79.102  84.834
ATOM   3362  CA  GLN B   2     -44.840 -79.835  84.536
ATOM   3363  C   GLN B   2     -45.572 -79.081  83.458
ATOM   3364  O   GLN B   2     -45.592 -79.358  82.258
ATOM   3365  CB  GLN B   2     -45.715 -81.385  87.358
ATOM   3366  N   GLU B   3     -46.282 -78.009  83.749
ATOM   3367  CA  GLU B   3     -47.284 -77.424  82.812
ATOM   3368  C   GLU B   3     -47.290 -75.905  82.924
ATOM   3369  O   GLU B   3     -46.865 -75.220  83.854
ATOM   3370  CB  GLU B   3     -49.931 -78.491  84.325
ATOM   3371  N   PHE B   4     -47.800 -75.199  81.932
ATOM   3372  CA  PHE B   4     -48.419 -73.860  82.032
ATOM   3373  C   PHE B   4     -49.859 -73.826  81.698
ATOM   3374  O   PHE B   4     -50.348 -73.316  80.690
ATOM   3375  CB  PHE B   4     -47.027 -73.421  78.922
ATOM   3376  N   GLN B   5     -50.704 -74.411  82.589
ATOM   3377  CA  GLN B   5     -52.108 -74.661  82.322
ATOM   3378  C   GLN B   5     -52.957 -73.403  82.197
ATOM   3379  O   GLN B   5     -53.679 -73.048  81.265
ATOM   3380  CB  GLN B   5     -52.407 -77.869  81.515
ATOM   3381  N   PHE B   6     -52.932 -72.575  83.202
ATOM   3382  CA  PHE B   6     -54.142 -71.843  83.656
ATOM   3383  C   PHE B   6     -54.478 -70.750  82.639
ATOM   3384  O   PHE B   6     -54.136 -69.567  82.628
ATOM   3385  CB  PHE B   6     -51.832 -70.184  85.663
ATOM   3386  N   GLN B   7     -55.235 -71.110  81.635
ATOM   3387  CA  GLN B   7     -56.196 -70.364  80.869
ATOM   3388  C   GLN B   7     -57.062 -71.265  79.970
ATOM   3389  O   GLN B   7     -58.028 -71.959  80.287
ATOM   3390  CB  GLN B   7     -54.584 -67.637  79.771
ATOM   3391  N   PHE B   8     -56.731 -71.304  78.677
ATOM   3392  CA  PHE B   8     -57.588 -71.736  77.597
ATOM   3393  C   PHE B   8     -57.004 -72.913  76.868
ATOM   3394  O   PHE B   8     -56.406 -72.920  75.791
ATOM   3395  CB  PHE B   8     -56.434 -69.087  75.825
ATOM   3396  N   GLU B   9     -57.196 -74.079  77.539
ATOM   3397  CA  GLU B   9     -56.682 -75.311  77.038
ATOM   3398  C   GLU B   9     -57.706 -76.170  76.274
ATOM   3399  O   GLU B   9     -57.651 -77.375  76.028
ATOM   3400  CB  GLU B   9     -55.843 -77.016  79.605
ATOM   3401  N   GLN B  10     -58.797 -75.585  75.802
ATOM   3402  CA  GLN B  10     -59.597 -76.251  74.788
ATOM   3403  C   GLN B  10     -59.951 -75.348  73.592
ATOM   3404  O   GLN B  10     -60.019 -75.659  72.403
ATOM   3405  CB  GLN B  10     -61.449 -78.360  76.713
ATOM   3406  N   GLN B  11     -60.220 -74.056  73.885
ATOM   3407  CA  GLN B  11     -61.243 -73.263  73.190
ATOM   3408  C   GLN B  11     -60.479 -72.354  72.210
ATOM   3409  O   GLN B  11     -59.869 -71.627  71.426
ATOM   3410  CB  GLN B  11     -63.323 -72.398  75.722
ATOM   3411  N   GLN B   1     -32.033  57.833  43.132
ATOM   3412  CA  GLN B   1     -30.782  57.414  42.462
ATOM   3413  C   GLN B   1     -29.595  58.273  42.803
ATOM   3414  O   GLN B   1     -28.660  58.547  42.051
ATOM   3415  CB  GLN B   1     -31.891  55.817  39.764
ATOM   3416  N   GLN B   2     -29.497  58.814  44.020
ATOM   3417  CA  GLN B   2     -28.998  60.146  44.230
ATOM   3418  C   GLN B   2     -27.544  60.329  43.939
ATOM   3419  O   GLN B   2     -27.027  60.748  42.903
ATOM   3420  CB  GLN B   2     -31.486  61.629  45.928
ATOM   3421  N   GLU B   3     -26.751  59.975  44.975
ATOM   3422  CA  GLU B   3     -25.344  60.331  44.967
ATOM   3423  C   GLU B   3     -24.413  59.256  44.520
ATOM   3424  O   GLU B   3     -23.723  58.564  45.269
ATOM   3425  CB  GLU B   3     -24.662  60.830  48.054
ATOM   3426  N   PHE B   4     -24.282  58.986  43.203
ATOM   3427  CA  PHE B   4     -22.971  58.426  42.794
ATOM   3428  C   PHE B   4     -22.538  59.057  41.515
ATOM   3429  O   PHE B   4     -23.173  59.878  40.852
ATOM   3430  CB  PHE B   4     -24.842  55.714  41.699
ATOM   3431  N   GLN B   5     -21.358  58.723  41.016
ATOM   3432  CA  GLN B   5     -20.786  59.184  39.725
ATOM   3433  C   GLN B   5     -21.305  58.261  38.620
ATOM   3434  O   GLN B   5     -21.574  57.062  38.700
ATOM   3435  CB  GLN B   5     -17.769  60.250  40.669
ATOM   3436  N   PHE B   6     -21.506  58.750  37.421
ATOM   3437  CA  PHE B   6     -21.315  57.988  36.212
ATOM   3438  C   PHE B   6     -20.664  58.751  35.062
ATOM   3439  O   PHE B   6     -21.167  59.049  33.978
ATOM   3440  CB  PHE B   6     -24.671  58.667  35.701
ATOM   3441  N   GLN B   7     -19.423  59.165  35.184
ATOM   3442  CA  GLN B   7     -18.834  60.139  34.234
ATOM   3443  C   GLN B   7     -17.635  59.582  33.529
ATOM   3444  O   GLN B   7     -17.645  58.977  32.457
ATOM   3445  CB  GLN B   7     -19.948  63.140  35.141
ATOM   3446  N   PHE B   8     -16.424  59.708  34.031
ATOM   3447  CA  PHE B   8     -15.363  58.728  33.775
ATOM   3448  C   PHE B   8     -14.833  58.124  35.035
ATOM   3449  O   PHE B   8     -14.632  58.673  36.118
ATOM   3450  CB  PHE B   8     -13.165  61.246  33.117
ATOM   3451  N   GLU B   9     -14.559  56.825  34.923
ATOM   3452  CA  GLU B   9     -13.997  55.940  35.904
ATOM   3453  C   GLU B   9     -12.584  55.535  35.585
ATOM   3454  O   GLU B   9     -12.211  54.396  35.306
ATOM   3455  CB  GLU B   9     -15.708  53.235  35.360
ATOM   3456  N   GLN B  10     -11.615  56.487  35.598
ATOM   3457  CA  GLN B  10     -10.497  56.386  34.628
ATOM   3458  C   GLN B  10      -9.517  55.371  35.176
ATOM   3459  O   GLN B  10      -8.846  54.561  34.537
ATOM   3460  CB  GLN B  10      -9.864  59.695  33.939
ATOM   3461  N   GLN B  11      -9.306  55.283  36.455
ATOM   3462  CA  GLN B  11      -8.143  54.605  37.012
ATOM   3463  C   GLN B  11      -8.457  53.195  37.500
ATOM   3464  O   GLN B  11      -8.711  52.057  37.894
ATOM   3465  CB  GLN B  11      -7.096  57.288  38.928
ATOM   3466  N   GLN B   1     -18.707  18.891 -37.459
ATOM   3467  CA  GLN B   1     -17.367  18.993 -38.079
ATOM   3468  C   GLN B   1     -17.052  17.736 -38.848
ATOM   3469  O   GLN B   1     -16.233  17.580 -39.754
ATOM   3470  CB  GLN B   1     -16.664  22.247 -38.106
ATOM   3471  N   GLN B   2     -17.726  16.667 -38.524
ATOM   3472  CA  GLN B   2     -17.155  15.313 -38.596
ATOM   3473  C   GLN B   2     -17.476  14.743 -39.981
ATOM   3474  O   GLN B   2     -17.042  15.084 -41.082
ATOM   3475  CB  GLN B   2     -17.884  14.227 -35.428
ATOM   3476  N   GLU B   3     -18.357  13.734 -39.949
ATOM   3477  CA  GLU B   3     -18.414  12.731 -41.048
ATOM   3478  C   GLU B   3     -19.859  12.720 -41.531
ATOM   3479  O   GLU B   3     -20.885  12.790 -40.853
ATOM   3480  CB  GLU B   3     -18.073  10.093 -39.199
ATOM   3481  N   PHE B   4     -20.090  12.627 -42.815
ATOM   3482  CA  PHE B   4     -21.441  12.725 -43.399
ATOM   3483  C   PHE B   4     -21.935  11.374 -43.727
ATOM   3484  O   PHE B   4     -21.843  10.837 -44.831
ATOM   3485  CB  PHE B   4     -20.121  14.110 -46.177
ATOM   3486  N   GLN B   5     -22.533  10.623 -42.823
ATOM   3487  CA  GLN B   5     -22.873   9.220 -43.112
ATOM   3488  C   GLN B   5     -24.340   8.901 -42.944
ATOM   3489  O   GLN B   5     -25.186   9.616 -42.407
ATOM   3490  CB  GLN B   5     -19.988   7.584 -43.265
ATOM   3491  N   PHE B   6     -24.831   7.757 -43.396
ATOM   3492  CA  PHE B   6     -26.131   7.165 -43.050
ATOM   3493  C   PHE B   6     -26.052   6.008 -42.119
ATOM   3494  O   PHE B   6     -26.299   4.841 -42.420
ATOM   3495  CB  PHE B   6     -25.828   5.587 -46.134
ATOM   3496  N   GLN B   7     -25.711   6.101 -40.866
ATOM   3497  CA  GLN B   7     -25.914   5.071 -39.897
ATOM   3498  C   GLN B   7     -27.274   5.174 -39.286
ATOM   3499  O   GLN B   7     -28.235   4.431 -39.483
ATOM   3500  CB  GLN B   7     -22.972   5.427 -38.082
ATOM   3501  N   PHE B   8     -27.472   6.176 -38.436
ATOM   3502  CA  PHE B   8     -28.655   6.198 -37.582
ATOM   3503  C   PHE B   8     -29.444   7.476 -37.732
ATOM   3504  O   PHE B   8     -29.090   8.559 -38.197
ATOM   3505  CB  PHE B   8     -26.821   6.855 -34.836
ATOM   3506  N   GLU B   9     -30.682   7.380 -37.291
ATOM   3507  CA  GLU B   9     -31.620   8.476 -37.048
ATOM   3508  C   GLU B   9     -31.830   8.758 -35.575
ATOM   3509  O   GLU B   9     -31.415   8.122 -34.607
ATOM   3510  CB  GLU B   9     -34.197   7.849 -38.664
ATOM   3511  N   GLN B  10     -32.573   9.854 -35.342
ATOM   3512  CA  GLN B  10     -32.445  10.454 -33.993
ATOM   3513  C   GLN B  10     -33.684  10.200 -33.203
ATOM   3514  O   GLN B  10     -34.696   9.604 -33.572
ATOM   3515  CB  GLN B  10     -30.423  13.108 -34.653
ATOM   3516  N   GLN B  11     -33.675  10.682 -31.957
ATOM   3517  CA  GLN B  11     -34.351  10.108 -30.821
ATOM   3518  C   GLN B  11     -35.830  10.521 -30.760
ATOM   3519  O   GLN B  11     -37.015  10.853 -30.711
ATOM   3520  CB  GLN B  11     -32.103  10.833 -28.318
ATOM   3521  N   GLN B   1      22.276  89.610  99.508
ATOM   3522  CA  GLN B   1      22.762  90.282  98.315
ATOM   3523  C   GLN B   1      23.175  89.388  97.194
ATOM   3524  O   GLN B   1      24.187  89.524  96.507
ATOM   3525  CB  GLN B   1      21.107  93.230  98.502
ATOM   3526  N   GLN B   2      22.487  88.347  96.821
ATOM   3527  CA  GLN B   2      22.363  87.726  95.521
ATOM   3528  C   GLN B   2      21.406  88.400  94.562
ATOM   3529  O   GLN B   2      20.304  88.879  94.832
ATOM   3530  CB  GLN B   2      22.823  84.499  96.493
ATOM   3531  N   GLU B   3      21.814  88.479  93.268
ATOM   3532  CA  GLU B   3      20.900  89.107  92.293
ATOM   3533  C   GLU B   3      21.359  88.854  90.850
ATOM   3534  O   GLU B   3      21.943  89.614  90.078
ATOM   3535  CB  GLU B   3      20.995  92.244  92.972
ATOM   3536  N   PHE B   4      21.052  87.607  90.417
ATOM   3537  CA  PHE B   4      20.711  87.327  89.004
ATOM   3538  C   PHE B   4      19.850  86.136  88.830
ATOM   3539  O   PHE B   4      19.621  85.308  89.711
ATOM   3540  CB  PHE B   4      23.874  86.403  88.295
ATOM   3541  N   GLN B   5      19.255  85.903  87.636
ATOM   3542  CA  GLN B   5      19.190  84.620  86.961
ATOM   3543  C   GLN B   5      19.421  84.745  85.484
ATOM   3544  O   GLN B   5      20.336  84.234  84.837
ATOM   3545  CB  GLN B   5      16.429  83.467  88.713
ATOM   3546  N   PHE B   6      18.566  85.476  84.774
ATOM   3547  CA  PHE B   6      18.585  85.433  83.338
ATOM   3548  C   PHE B   6      18.167  86.742  82.679
ATOM   3549  O   PHE B   6      18.308  87.119  81.516
ATOM   3550  CB  PHE B   6      15.706  83.643  83.407
ATOM   3551  N   GLN B   7      17.572  87.577  83.486
ATOM   3552  CA  GLN B   7      16.584  88.585  82.996
ATOM   3553  C   GLN B   7      17.121  89.968  82.951
ATOM   3554  O   GLN B   7      18.281  90.304  83.192
ATOM   3555  CB  GLN B   7      13.729  87.350  84.286
ATOM   3556  N   PHE B   8      16.240  90.939  82.610
ATOM   3557  CA  PHE B   8      16.566  92.170  81.892
ATOM   3558  C   PHE B   8      16.114  93.386  82.625
ATOM   3559  O   PHE B   8      15.010  93.920  82.513
ATOM   3560  CB  PHE B   8      13.627  91.415  80.195
ATOM   3561  N   GLU B   9      16.958  93.973  83.488
ATOM   3562  CA  GLU B   9      16.559  94.812  84.614
ATOM   3563  C   GLU B   9      17.533  95.904  84.874
ATOM   3564  O   GLU B   9      17.318  97.012  85.364
ATOM   3565  CB  GLU B   9      16.780  92.859  87.090
ATOM   3566  N   GLN B  10      18.775  95.615  84.523
ATOM   3567  CA  GLN B  10      19.815  96.601  84.102
ATOM   3568  C   GLN B  10      20.521  96.204  82.859
ATOM   3569  O   GLN B  10      21.722  96.331  82.624
ATOM   3570  CB  GLN B  10      20.237  98.307  86.944
ATOM   3571  N   GLN B  11      19.719  95.649  81.911
ATOM   3572  CA  GLN B  11      20.143  94.964  80.724
ATOM   3573  C   GLN B  11      20.658  95.937  79.650
ATOM   3574  O   GLN B  11      21.071  96.716  78.791
ATOM   3575  CB  GLN B  11      21.646  92.152  81.908
ATOM   3576  N   GLN B   1     -10.015 -46.360 -98.827
ATOM   3577  CA  GLN B   1     -10.281 -47.184  99.960
ATOM   3578  C   GLN B   1     -10.413 -46.263  98.801
ATOM   3579  O   GLN B   1     -10.017 -45.099  98.734
ATOM   3580  CB  GLN B   1      -8.078 -49.702 -99.564
ATOM   3581  N   GLN B   2     -11.005 -46.700  97.720
ATOM   3582  CA  GLN B   2     -10.707 -46.090  96.406
ATOM   3583  C   GLN B   2     -11.922 -45.208  96.065
ATOM   3584  O   GLN B   2     -12.954 -44.994  96.702
ATOM   3585  CB  GLN B   2     -10.004 -49.011  94.747
ATOM   3586  N   GLU B   3     -11.803 -44.604  94.900
ATOM   3587  CA  GLU B   3     -12.877 -43.705  94.381
ATOM   3588  C   GLU B   3     -13.105 -43.957  92.939
ATOM   3589  O   GLU B   3     -12.537 -43.360  92.025
ATOM   3590  CB  GLU B   3     -11.587 -40.807  94.897
ATOM   3591  N   PHE B   4     -13.949 -44.857  92.490
ATOM   3592  CA  PHE B   4     -13.697 -45.516  91.186
ATOM   3593  C   PHE B   4     -14.563 -44.917  90.061
ATOM   3594  O   PHE B   4     -15.469 -44.084  90.098
ATOM   3595  CB  PHE B   4     -15.830 -47.937  92.490
ATOM   3596  N   GLN B   5     -14.203 -45.445  88.886
ATOM   3597  CA  GLN B   5     -15.011 -45.505  87.682
ATOM   3598  C   GLN B   5     -15.188 -46.924  87.253
ATOM   3599  O   GLN B   5     -14.334 -47.643  86.733
ATOM   3600  CB  GLN B   5     -13.724 -42.999  85.747
ATOM   3601  N   PHE B   6     -16.373 -47.493  87.440
ATOM   3602  CA  PHE B   6     -16.813 -48.744  86.804
ATOM   3603  C   PHE B   6     -17.685 -48.389  85.642
ATOM   3604  O   PHE B   6     -18.230 -47.306  85.431
ATOM   3605  CB  PHE B   6     -19.050 -48.756  89.469
ATOM   3606  N   GLN B   7     -17.874 -49.392  84.742
ATOM   3607  CA  GLN B   7     -18.823 -49.373  83.661
ATOM   3608  C   GLN B   7     -19.924 -50.391  83.932
ATOM   3609  O   GLN B   7     -20.261 -50.862  85.019
ATOM   3610  CB  GLN B   7     -17.014 -49.287  80.807
ATOM   3611  N   PHE B   8     -20.635 -50.864  82.948
ATOM   3612  CA  PHE B   8     -21.730 -51.871  83.096
ATOM   3613  C   PHE B   8     -21.249 -53.148  82.502
ATOM   3614  O   PHE B   8     -20.808 -53.343  81.369
ATOM   3615  CB  PHE B   8     -23.147 -50.142  80.413
ATOM   3616  N   GLU B   9     -21.314 -54.183  83.316
ATOM   3617  CA  GLU B   9     -21.013 -55.555  83.031
ATOM   3618  C   GLU B   9     -22.074 -56.180  82.158
ATOM   3619  O   GLU B   9     -21.958 -57.150  81.409
ATOM   3620  CB  GLU B   9     -21.254 -56.896  85.870
ATOM   3621  N   GLN B  10     -23.273 -55.655  82.174
ATOM   3622  CA  GLN B  10     -24.527 -56.138  81.645
ATOM   3623  C   GLN B  10     -24.685 -55.815  80.157
ATOM   3624  O   GLN B  10     -24.936 -56.599  79.242
ATOM   3625  CB  GLN B  10     -26.682 -55.522  84.235
ATOM   3626  N   GLN B  11     -24.535 -54.530  79.793
ATOM   3627  CA  GLN B  11     -25.123 -54.056  78.516
ATOM   3628  C   GLN B  11     -24.134 -53.447  77.600
ATOM   3629  O   GLN B  11     -23.312 -52.941  76.837
ATOM   3630  CB  GLN B  11     -28.305 -53.356  79.377
ATOM   3631  N   GLN B   1      98.424  98.575 -59.843
ATOM   3632  CA  GLN B   1      99.284  98.260 -60.979
ATOM   3633  C   GLN B   1     -99.353  97.764 -60.624
ATOM   3634  O   GLN B   1    -100.584  97.763 -60.616
ATOM   3635  CB  GLN B   1      97.130  97.350 -63.443
ATOM   3636  N   GLN B   2     -98.554  97.366 -61.646
ATOM   3637  CA  GLN B   2     -97.164  97.146 -61.393
ATOM   3638  C   GLN B   2     -96.357  98.294 -61.996
ATOM   3639  O   GLN B   2     -96.752  99.201 -62.730
ATOM   3640  CB  GLN B   2     -96.838  93.769 -62.069
ATOM   3641  N   GLU B   3     -95.071  98.340 -61.706
ATOM   3642  CA  GLU B   3     -94.395  99.616 -61.422
ATOM   3643  C   GLU B   3     -93.703 -99.794 -62.605
ATOM   3644  O   GLU B   3     -93.695-101.025 -62.606
ATOM   3645  CB  GLU B   3     -92.069  98.540 -59.526
ATOM   3646  N   PHE B   4     -94.376 -99.735 -63.729
ATOM   3647  CA  PHE B   4     -94.136 -98.780 -64.823
ATOM   3648  C   PHE B   4     -95.474 -98.412 -65.497
ATOM   3649  O   PHE B   4     -96.627 -98.717 -65.192
ATOM   3650  CB  PHE B   4     -92.811  98.627 -66.629
ATOM   3651  N   GLN B   5     -95.245 -97.630 -66.585
ATOM   3652  CA  GLN B   5     -96.209 -97.497 -67.686
ATOM   3653  C   GLN B   5     -95.580 -97.852 -69.037
ATOM   3654  O   GLN B   5     -94.402 -98.132 -69.260
ATOM   3655  CB  GLN B   5     -97.827 -94.720 -66.541
ATOM   3656  N   PHE B   6     -96.411 -97.861 -70.112
ATOM   3657  CA  PHE B   6     -95.774 -98.243 -71.395
ATOM   3658  C   PHE B   6     -96.422 -97.411 -72.523
ATOM   3659  O   PHE B   6     -97.594 -97.088 -72.720
ATOM   3660  CB  PHE B   6     -97.511  98.890 -71.272
ATOM   3661  N   GLN B   7     -95.500 -97.014 -73.386
ATOM   3662  CA  GLN B   7     -95.738 -96.325 -74.665
ATOM   3663  C   GLN B   7     -96.199 -97.234 -75.758
ATOM   3664  O   GLN B   7     -96.835 -98.278 -75.609
ATOM   3665  CB  GLN B   7     -93.423 -93.783 -74.634
ATOM   3666  N   PHE B   8     -95.924 -96.936 -77.024
ATOM   3667  CA  PHE B   8     -96.390 -97.598 -78.224
ATOM   3668  C   PHE B   8     -95.489 -98.709 -78.652
ATOM   3669  O   PHE B   8     -94.415 -98.628 -79.247
ATOM   3670  CB  PHE B   8     -95.454 -94.969 -80.109
ATOM   3671  N   GLU B   9     -95.986 -99.925 -78.308
ATOM   3672  CA  GLU B   9     -95.343  98.879 -78.798
ATOM   3673  C   GLU B   9     -96.282  97.950 -79.571
ATOM   3674  O   GLU B   9     -96.331  96.720 -79.557
ATOM   3675  CB  GLU B   9     -94.459  97.487 -76.128
ATOM   3676  N   GLN B  10     -97.160  98.550 -80.360
ATOM   3677  CA  GLN B  10     -97.834  97.878 -81.449
ATOM   3678  C   GLN B  10     -97.192  98.013 -82.793
ATOM   3679  O   GLN B  10     -97.758  97.903 -83.881
ATOM   3680  CB  GLN B  10      98.934  98.567 -80.613
ATOM   3681  N   GLN B  11     -95.926  98.270 -82.935
ATOM   3682  CA  GLN B  11     -95.357  98.452 -84.290
ATOM   3683  C   GLN B  11     -95.287  97.200 -85.106
ATOM   3684  O   GLN B  11     -95.230  96.169 -85.777
ATOM   3685  CB  GLN B  11     -92.929 -99.231 -83.431
ATOM   3686  N   GLN B   1      61.358  94.170 -81.587
ATOM   3687  CA  GLN B   1      62.336  93.152 -81.316
ATOM   3688  C   GLN B   1      63.392  93.193 -82.427
ATOM   3689  O   GLN B   1      63.250  92.891 -83.612
ATOM   3690  CB  GLN B   1      60.355  90.592 -80.280
ATOM   3691  N   GLN B   2      64.627  93.613 -82.055
ATOM   3692  CA  GLN B   2      65.523  94.186 -83.012
ATOM   3693  C   GLN B   2      66.399  93.133 -83.692
ATOM   3694  O   GLN B   2      67.353  92.518 -83.217
ATOM   3695  CB  GLN B   2      64.607  97.327 -83.573
ATOM   3696  N   GLU B   3      66.158  92.801 -84.928
ATOM   3697  CA  GLU B   3      67.089  92.151 -85.809
ATOM   3698  C   GLU B   3      67.647  93.029 -86.892
ATOM   3699  O   GLU B   3      67.110  93.377 -87.943
ATOM   3700  CB  GLU B   3      65.330  89.939 -87.377
ATOM   3701  N   PHE B   4      68.850  93.489 -86.710
ATOM   3702  CA  PHE B   4      69.780  94.039 -87.642
ATOM   3703  C   PHE B   4      70.870  93.024 -87.929
ATOM   3704  O   PHE B   4      71.155  91.996 -87.315
ATOM   3705  CB  PHE B   4      71.161  95.820 -85.039
ATOM   3706  N   GLN B   5      71.610  93.278 -88.972
ATOM   3707  CA  GLN B   5      72.765  92.513 -89.449
ATOM   3708  C   GLN B   5      74.062  93.208 -89.274
ATOM   3709  O   GLN B   5      74.872  93.458 -90.166
ATOM   3710  CB  GLN B   5      71.506  89.468 -90.077
ATOM   3711  N   PHE B   6      74.440  93.620 -88.089
ATOM   3712  CA  PHE B   6      75.832  94.119 -87.902
ATOM   3713  C   PHE B   6      76.269  93.956 -86.494
ATOM   3714  O   PHE B   6      76.577  94.855 -85.712
ATOM   3715  CB  PHE B   6      74.477  97.195 -87.962
ATOM   3716  N   GLN B   7      76.334  92.705 -86.031
ATOM   3717  CA  GLN B   7      76.567  92.472 -84.620
ATOM   3718  C   GLN B   7      77.986  92.657 -84.148
ATOM   3719  O   GLN B   7      79.017  92.759 -84.814
ATOM   3720  CB  GLN B   7      73.492  92.306 -83.339
ATOM   3721  N   PHE B   8      78.104  92.712 -82.836
ATOM   3722  CA  PHE B   8      79.373  92.858 -82.101
ATOM   3723  C   PHE B   8      80.223  91.598 -82.124
ATOM   3724  O   PHE B   8      80.534  90.901 -81.158
ATOM   3725  CB  PHE B   8      77.371  92.299 -79.345
ATOM   3726  N   GLU B   9      80.715  91.140 -83.256
ATOM   3727  CA  GLU B   9      81.848  90.249 -83.351
ATOM   3728  C   GLU B   9      83.024  90.918 -84.042
ATOM   3729  O   GLU B   9      83.783  90.472 -84.902
ATOM   3730  CB  GLU B   9      80.633  88.379 -85.709
ATOM   3731  N   GLN B  10      83.239  92.150 -83.645
ATOM   3732  CA  GLN B  10      84.280  93.041 -84.183
ATOM   3733  C   GLN B  10      85.682  92.700 -83.718
ATOM   3734  O   GLN B  10      86.562  92.072 -84.307
ATOM   3735  CB  GLN B  10      82.909  94.417 -86.892
ATOM   3736  N   GLN B  11      85.944  93.173 -82.491
ATOM   3737  CA  GLN B  11      87.026  92.650 -81.611
ATOM   3738  C   GLN B  11      86.370  92.160 -80.324
ATOM   3739  O   GLN B  11      85.840  91.764 -79.285
ATOM   3740  CB  GLN B  11      89.663  94.631 -82.056
ATOM   3741  N   GLN B   1     -25.439  -2.377  -2.501
ATOM   3742  CA  GLN B   1     -25.817  -1.876  -1.196
ATOM   3743  C   GLN B   1     -25.071  -0.610  -0.796
ATOM   3744  O   GLN B   1     -25.411   0.283  -0.020
ATOM   3745  CB  GLN B   1     -26.437  -4.749   0.405
ATOM   3746  N   GLN B   2     -23.886  -0.499  -1.399
ATOM   3747  CA  GLN B   2     -22.691   0.120  -0.844
ATOM   3748  C   GLN B   2     -22.740   1.599  -0.718
ATOM   3749  O   GLN B   2     -23.622   2.263  -0.174
ATOM   3750  CB  GLN B   2     -20.531  -2.404  -0.576
ATOM   3751  N   GLU B   3     -21.722   2.275  -1.250
ATOM   3752  CA  GLU B   3     -21.655   3.740  -1.268
ATOM   3753  C   GLU B   3     -20.891   4.212  -2.502
ATOM   3754  O   GLU B   3     -19.707   4.542  -2.568
ATOM   3755  CB  GLU B   3     -19.740   4.492   1.162
ATOM   3756  N   PHE B   4     -21.509   4.298  -3.660
ATOM   3757  CA  PHE B   4     -20.889   5.064  -4.772
ATOM   3758  C   PHE B   4     -21.700   6.311  -5.139
ATOM   3759  O   PHE B   4     -21.896   6.794  -6.254
ATOM   3760  CB  PHE B   4     -22.237   2.682  -6.900
ATOM   3761  N   GLN B   5     -22.269   6.961  -4.127
ATOM   3762  CA  GLN B   5     -22.752   8.351  -4.213
ATOM   3763  C   GLN B   5     -22.312   9.127  -2.975
ATOM   3764  O   GLN B   5     -21.226   9.645  -2.714
ATOM   3765  CB  GLN B   5     -25.949   7.978  -5.343
ATOM   3766  N   PHE B   6     -23.340   9.204  -2.090
ATOM   3767  CA  PHE B   6     -23.247   9.854  -0.806
ATOM   3768  C   PHE B   6     -24.305   9.502   0.175
ATOM   3769  O   PHE B   6     -25.467   9.176  -0.069
ATOM   3770  CB  PHE B   6     -24.573  12.603  -2.431
ATOM   3771  N   GLN B   7     -23.962   9.542   1.449
ATOM   3772  CA  GLN B   7     -24.998   9.547   2.511
ATOM   3773  C   GLN B   7     -24.575  10.411   3.650
ATOM   3774  O   GLN B   7     -25.019  11.524   3.933
ATOM   3775  CB  GLN B   7     -26.029   6.281   2.428
ATOM   3776  N   PHE B   8     -23.626   9.960   4.454
ATOM   3777  CA  PHE B   8     -23.481  10.444   5.817
ATOM   3778  C   PHE B   8     -22.427  11.529   5.958
ATOM   3779  O   PHE B   8     -21.220  11.443   5.732
ATOM   3780  CB  PHE B   8     -21.570   7.622   6.369
ATOM   3781  N   GLU B   9     -22.852  12.719   6.376
ATOM   3782  CA  GLU B   9     -22.015  13.796   6.906
ATOM   3783  C   GLU B   9     -21.955  13.831   8.423
ATOM   3784  O   GLU B   9     -22.547  13.084   9.201
ATOM   3785  CB  GLU B   9     -23.752  16.377   6.094
ATOM   3786  N   GLN B  10     -21.164  14.789   8.981
ATOM   3787  CA  GLN B  10     -21.159  14.881  10.445
ATOM   3788  C   GLN B  10     -21.341  16.330  10.876
ATOM   3789  O   GLN B  10     -21.779  17.293  10.246
ATOM   3790  CB  GLN B  10     -18.842  12.735  11.534
ATOM   3791  N   GLN B  11     -20.944  16.503  12.141
ATOM   3792  CA  GLN B  11     -20.531  17.795  12.716
ATOM   3793  C   GLN B  11     -19.066  17.940  12.930
ATOM   3794  O   GLN B  11     -17.853  18.059  13.107
ATOM   3795  CB  GLN B  11     -23.021  18.456  14.910
ATOM   3796  N   GLN B   1     -79.470  29.930 -85.150
ATOM   3797  CA  GLN B   1     -78.241  29.922 -84.374
ATOM   3798  C   GLN B   1     -77.429  28.680 -84.788
ATOM   3799  O   GLN B   1     -76.483  28.584 -85.570
ATOM   3800  CB  GLN B   1     -77.474  33.153 -84.275
ATOM   3801  N   GLN B   2     -77.814  27.558 -84.214
ATOM   3802  CA  GLN B   2     -77.377  26.268 -84.703
ATOM   3803  C   GLN B   2     -78.087  25.824 -85.999
ATOM   3804  O   GLN B   2     -77.680  25.782 -87.160
ATOM   3805  CB  GLN B   2     -74.065  26.112 -83.800
ATOM   3806  N   GLU B   3     -79.349  25.438 -85.723
ATOM   3807  CA  GLU B   3     -80.150  24.654 -86.664
ATOM   3808  C   GLU B   3     -81.071  25.531 -87.525
ATOM   3809  O   GLU B   3     -81.745  26.507 -87.196
ATOM   3810  CB  GLU B   3     -81.786  22.685 -84.791
ATOM   3811  N   PHE B   4     -81.113  25.135 -88.815
ATOM   3812  CA  PHE B   4     -82.018  25.753 -89.731
ATOM   3813  C   PHE B   4     -82.451  24.706 -90.751
ATOM   3814  O   PHE B   4     -81.808  24.159 -91.647
ATOM   3815  CB  PHE B   4     -79.333  27.242 -91.255
ATOM   3816  N   GLN B   5     -83.727  24.378 -90.593
ATOM   3817  CA  GLN B   5     -84.492  23.399 -91.341
ATOM   3818  C   GLN B   5     -84.422  23.519 -92.842
ATOM   3819  O   GLN B   5     -83.724  22.847 -93.602
ATOM   3820  CB  GLN B   5     -84.379  20.690 -89.211
ATOM   3821  N   PHE B   6     -85.190  24.446 -93.430
ATOM   3822  CA  PHE B   6     -84.736  24.986 -94.725
ATOM   3823  C   PHE B   6     -84.113  26.361 -94.608
ATOM   3824  O   PHE B   6     -84.288  27.186 -93.711
ATOM   3825  CB  PHE B   6     -88.003  25.344 -95.576
ATOM   3826  N   GLN B   7     -83.278  26.737 -95.576
ATOM   3827  CA  GLN B   7     -82.075  27.538 -95.408
ATOM   3828  C   GLN B   7     -82.229  28.986 -95.644
ATOM   3829  O   GLN B   7     -82.624  29.814 -94.823
ATOM   3830  CB  GLN B   7     -79.716  25.257 -96.321
ATOM   3831  N   PHE B   8     -81.904  29.435 -96.870
ATOM   3832  CA  PHE B   8     -81.452  30.814 -97.076
ATOM   3833  C   PHE B   8     -82.588  31.765 -96.978
ATOM   3834  O   PHE B   8     -83.379  32.015 -97.887
ATOM   3835  CB  PHE B   8     -81.521  30.097  99.574
ATOM   3836  N   GLU B   9     -82.842  32.439 -95.869
ATOM   3837  CA  GLU B   9     -83.636  33.683 -95.852
ATOM   3838  C   GLU B   9     -82.975  34.815 -95.127
ATOM   3839  O   GLU B   9     -82.125  34.756 -94.238
ATOM   3840  CB  GLU B   9     -86.368  32.795 -94.397
ATOM   3841  N   GLN B  10     -83.342  36.019 -95.477
ATOM   3842  CA  GLN B  10     -83.000  37.282 -94.850
ATOM   3843  C   GLN B  10     -83.835  37.503 -93.595
ATOM   3844  O   GLN B  10     -84.202  36.672 -92.765
ATOM   3845  CB  GLN B  10     -82.696  39.476 -97.470
ATOM   3846  N   GLN B  11     -84.218  38.746 -93.359
ATOM   3847  CA  GLN B  11     -84.620  39.308 -92.073
ATOM   3848  C   GLN B  11     -86.121  39.320 -91.931
ATOM   3849  O   GLN B  11     -87.346  39.329 -91.815
ATOM   3850  CB  GLN B  11     -82.441  41.854 -91.727
ATOM   3851  N   GLN B   1     -83.553  59.060 -46.887
ATOM   3852  CA  GLN B   1     -82.323  59.847 -46.990
ATOM   3853  C   GLN B   1     -82.563  61.001 -47.959
ATOM   3854  O   GLN B   1     -81.898  61.323 -48.944
ATOM   3855  CB  GLN B   1     -79.841  57.609 -47.030
ATOM   3856  N   GLN B   2     -83.623  61.758 -47.717
ATOM   3857  CA  GLN B   2     -84.221  62.662 -48.738
ATOM   3858  C   GLN B   2     -83.529  63.950 -48.923
ATOM   3859  O   GLN B   2     -83.541  64.912 -48.155
ATOM   3860  CB  GLN B   2     -85.579  60.629 -51.026
ATOM   3861  N   GLU B   3     -82.823  64.093 -50.025
ATOM   3862  CA  GLU B   3     -81.973  65.277 -50.231
ATOM   3863  C   GLU B   3     -82.303  65.926 -51.585
ATOM   3864  O   GLU B   3     -82.498  67.108 -51.867
ATOM   3865  CB  GLU B   3     -79.133  63.987 -50.043
ATOM   3866  N   PHE B   4     -82.384  65.071 -52.579
ATOM   3867  CA  PHE B   4     -82.135  65.281 -53.977
ATOM   3868  C   PHE B   4     -83.354  65.289 -54.839
ATOM   3869  O   PHE B   4     -84.519  65.093 -54.489
ATOM   3870  CB  PHE B   4     -81.212  62.014 -54.034
ATOM   3871  N   GLN B   5     -83.162  65.533 -56.124
ATOM   3872  CA  GLN B   5     -84.097  65.932 -57.125
ATOM   3873  C   GLN B   5     -85.107  64.845 -57.473
ATOM   3874  O   GLN B   5     -85.182  63.676 -57.093
ATOM   3875  CB  GLN B   5     -82.174  67.664 -59.235
ATOM   3876  N   PHE B   6     -86.020  65.278 -58.315
ATOM   3877  CA  PHE B   6     -87.128  64.618 -58.926
ATOM   3878  C   PHE B   6     -87.130  64.609 -60.445
ATOM   3879  O   PHE B   6     -86.936  65.554 -61.210
ATOM   3880  CB  PHE B   6     -89.277  67.066 -58.049
ATOM   3881  N   GLN B   7     -87.359  63.485 -61.061
ATOM   3882  CA  GLN B   7     -87.010  63.177 -62.468
ATOM   3883  C   GLN B   7     -88.126  63.673 -63.335
ATOM   3884  O   GLN B   7     -88.026  64.391 -64.329
ATOM   3885  CB  GLN B   7     -86.564  59.782 -61.856
ATOM   3886  N   PHE B   8     -89.367  63.275 -62.966
ATOM   3887  CA  PHE B   8     -90.490  63.149 -63.942
ATOM   3888  C   PHE B   8     -91.326  64.417 -63.915
ATOM   3889  O   PHE B   8     -91.373  65.294 -63.052
ATOM   3890  CB  PHE B   8     -92.138  61.006 -61.959
ATOM   3891  N   GLU B   9     -92.100  64.530 -65.022
ATOM   3892  CA  GLU B   9     -92.713  65.775 -65.389
ATOM   3893  C   GLU B   9     -94.070  66.034 -64.833
ATOM   3894  O   GLU B   9     -95.074  66.357 -65.467
ATOM   3895  CB  GLU B   9     -92.478  65.853 -68.497
ATOM   3896  N   GLN B  10     -94.284  65.926 -63.556
ATOM   3897  CA  GLN B  10     -95.539  66.031 -62.851
ATOM   3898  C   GLN B  10     -95.829  67.359 -62.259
ATOM   3899  O   GLN B  10     -96.937  67.895 -62.259
ATOM   3900  CB  GLN B  10     -95.278  63.170 -61.034
ATOM   3901  N   GLN B  11     -94.854  68.077 -61.667
ATOM   3902  CA  GLN B  11     -94.882  69.481 -61.412
ATOM   3903  C   GLN B  11     -93.755  70.193 -62.046
ATOM   3904  O   GLN B  11     -92.815  70.787 -62.574
ATOM   3905  CB  GLN B  11     -95.767  69.537 -58.100
ATOM   3906  N   GLN B   1      38.180 -31.323   0.299
ATOM   3907  CA  GLN B   1      39.519 -30.976  -0.226
ATOM   3908  C   GLN B   1      39.405 -30.820  -1.695
ATOM   3909  O   GLN B   1      39.792 -31.629  -2.539
ATOM   3910  CB  GLN B   1      40.826 -28.827   1.983
ATOM   3911  N   GLN B   2      38.831 -29.705  -2.163
ATOM   3912  CA  GLN B   2      38.556 -29.509  -3.602
ATOM   3913  C   GLN B   2      38.658 -28.030  -3.904
ATOM   3914  O   GLN B   2      38.654 -27.114  -3.082
ATOM   3915  CB  GLN B   2      36.633 -32.090  -4.506
ATOM   3916  N   GLU B   3      38.765 -27.661  -5.202
ATOM   3917  CA  GLU B   3      39.455 -26.423  -5.497
ATOM   3918  C   GLU B   3      38.692 -25.737  -6.622
ATOM   3919  O   GLU B   3      38.603 -26.050  -7.809
ATOM   3920  CB  GLU B   3      42.136 -27.465  -6.736
ATOM   3921  N   PHE B   4      38.045 -24.648  -6.213
ATOM   3922  CA  PHE B   4      37.288 -23.784  -7.069
ATOM   3923  C   PHE B   4      38.063 -22.475  -7.305
ATOM   3924  O   PHE B   4      39.216 -22.170  -6.999
ATOM   3925  CB  PHE B   4      35.345 -23.245  -4.309
ATOM   3926  N   GLN B   5      37.301 -21.573  -7.948
ATOM   3927  CA  GLN B   5      37.652 -20.205  -8.147
ATOM   3928  C   GLN B   5      37.168 -19.261  -7.089
ATOM   3929  O   GLN B   5      36.489 -19.536  -6.099
ATOM   3930  CB  GLN B   5      39.842 -20.349 -10.652
ATOM   3931  N   PHE B   6      37.512 -17.980  -7.241
ATOM   3932  CA  PHE B   6      37.985 -17.087  -6.143
ATOM   3933  C   PHE B   6      36.932 -16.104  -5.763
ATOM   3934  O   PHE B   6      36.702 -15.021  -6.301
ATOM   3935  CB  PHE B   6      39.900 -15.536  -8.462
ATOM   3936  N   GLN B   7      36.164 -16.468  -4.715
ATOM   3937  CA  GLN B   7      35.090 -15.505  -4.344
ATOM   3938  C   GLN B   7      35.580 -14.519  -3.338
ATOM   3939  O   GLN B   7      35.123 -13.387  -3.180
ATOM   3940  CB  GLN B   7      32.474 -17.625  -3.646
ATOM   3941  N   PHE B   8      36.593 -14.823  -2.512
ATOM   3942  CA  PHE B   8      36.890 -14.136  -1.292
ATOM   3943  C   PHE B   8      38.320 -14.408  -0.832
ATOM   3944  O   PHE B   8      39.021 -15.395  -1.057
ATOM   3945  CB  PHE B   8      34.964 -16.354   0.393
ATOM   3946  N   GLU B   9      38.862 -13.430  -0.087
ATOM   3947  CA  GLU B   9      39.966 -13.724   0.869
ATOM   3948  C   GLU B   9      39.510 -13.414   2.294
ATOM   3949  O   GLU B   9      40.079 -12.774   3.179
ATOM   3950  CB  GLU B   9      42.068 -11.418   0.231
ATOM   3951  N   GLN B  10      38.349 -13.895   2.626
ATOM   3952  CA  GLN B  10      37.534 -13.284   3.664
ATOM   3953  C   GLN B  10      36.892 -14.414   4.498
ATOM   3954  O   GLN B  10      37.368 -15.133   5.377
ATOM   3955  CB  GLN B  10      36.183 -10.533   2.303
ATOM   3956  N   GLN B  11      35.620 -14.593   4.171
ATOM   3957  CA  GLN B  11      34.813 -15.508   5.002
ATOM   3958  C   GLN B  11      35.023 -16.948   4.500
ATOM   3959  O   GLN B  11      35.191 -18.099   4.098
ATOM   3960  CB  GLN B  11      34.738 -14.218   8.070
ATOM   3961  N   GLN B   1     -74.630 -14.823  44.651
ATOM   3962  CA  GLN B   1     -74.280 -16.238  44.957
ATOM   3963  C   GLN B   1     -73.820 -16.361  46.424
ATOM   3964  O   GLN B   1     -74.322 -15.862  47.431
ATOM   3965  CB  GLN B   1     -76.966 -17.784  43.604
ATOM   3966  N   GLN B   2     -72.716 -17.121  46.601
ATOM   3967  CA  GLN B   2     -72.409 -17.717  47.864
ATOM   3968  C   GLN B   2     -71.307 -17.098  48.627
ATOM   3969  O   GLN B   2     -70.391 -17.700  49.187
ATOM   3970  CB  GLN B   2     -73.528 -20.860  47.775
ATOM   3971  N   GLU B   3     -71.296 -15.762  48.723
ATOM   3972  CA  GLU B   3     -70.603 -15.066  49.764
ATOM   3973  C   GLU B   3     -71.420 -14.068  50.518
ATOM   3974  O   GLU B   3     -71.186 -12.863  50.605
ATOM   3975  CB  GLU B   3     -68.114 -13.765  48.421
ATOM   3976  N   PHE B   4     -72.503 -14.434  51.174
ATOM   3977  CA  PHE B   4     -72.943 -13.882  52.486
ATOM   3978  C   PHE B   4     -72.793 -14.858  53.601
ATOM   3979  O   PHE B   4     -73.538 -15.794  53.892
ATOM   3980  CB  PHE B   4     -76.175 -13.874  51.519
ATOM   3981  N   GLN B   5     -71.720 -14.675  54.356
ATOM   3982  CA  GLN B   5     -71.306 -15.632  55.356
ATOM   3983  C   GLN B   5     -71.430 -15.082  56.793
ATOM   3984  O   GLN B   5     -70.973 -14.041  57.265
ATOM   3985  CB  GLN B   5     -69.194 -17.735  53.861
ATOM   3986  N   PHE B   6     -72.114 -15.804  57.655
ATOM   3987  CA  PHE B   6     -72.418 -15.316  58.990
ATOM   3988  C   PHE B   6     -72.494 -16.519  59.955
ATOM   3989  O   PHE B   6     -73.223 -16.710  60.929
ATOM   3990  CB  PHE B   6     -75.523 -14.442  58.077
ATOM   3991  N   GLN B   7     -71.647 -17.479  59.685
ATOM   3992  CA  GLN B   7     -71.052 -18.412  60.593
ATOM   3993  C   GLN B   7     -69.787 -19.067  60.018
ATOM   3994  O   GLN B   7     -69.493 -20.258  59.912
ATOM   3995  CB  GLN B   7     -73.408 -19.706  62.564
ATOM   3996  N   PHE B   8     -68.903 -18.187  59.580
ATOM   3997  CA  PHE B   8     -67.623 -18.687  59.011
ATOM   3998  C   PHE B   8     -66.505 -18.567  60.031
ATOM   3999  O   PHE B   8     -66.573 -18.062  61.151
ATOM   4000  CB  PHE B   8     -67.473 -15.843  57.111
ATOM   4001  N   GLU B   9     -65.312 -19.019  59.784
ATOM   4002  CA  GLU B   9     -64.054 -18.797  60.508
ATOM   4003  C   GLU B   9     -63.068 -17.914  59.728
ATOM   4004  O   GLU B   9     -62.547 -18.136  58.635
ATOM   4005  CB  GLU B   9     -63.008 -21.816  60.699
ATOM   4006  N   GLN B  10     -62.745 -16.748  60.336
ATOM   4007  CA  GLN B  10     -61.497 -16.105  60.078
ATOM   4008  C   GLN B  10     -60.748 -15.779  61.333
ATOM   4009  O   GLN B  10     -59.605 -16.124  61.632
ATOM   4010  CB  GLN B  10     -62.461 -14.125  57.459
ATOM   4011  N   GLN B  11     -61.435 -15.019  62.213
ATOM   4012  CA  GLN B  11     -61.039 -14.585  63.519
ATOM   4013  C   GLN B  11     -60.793 -15.722  64.447
ATOM   4014  O   GLN B  11     -60.588 -16.663  65.214
ATOM   4015  CB  GLN B  11     -62.246 -11.536  64.097
ATOM   4016  N   GLN B   1     -43.606 -96.881  57.186
ATOM   4017  CA  GLN B   1     -44.994 -97.107  57.494
ATOM   4018  C   GLN B   1     -45.672 -95.773  57.679
ATOM   4019  O   GLN B   1     -46.500 -95.484  58.543
ATOM   4020  CB  GLN B   1     -44.532 -99.637  59.803
ATOM   4021  N   GLN B   2     -45.337 -94.792  56.806
ATOM   4022  CA  GLN B   2     -45.154 -93.395  57.275
ATOM   4023  C   GLN B   2     -46.440 -92.705  57.546
ATOM   4024  O   GLN B   2     -46.957 -91.876  56.797
ATOM   4025  CB  GLN B   2     -42.729 -92.365  55.143
ATOM   4026  N   GLU B   3     -47.134 -92.963  58.672
ATOM   4027  CA  GLU B   3     -48.298 -92.287  59.145
ATOM   4028  C   GLU B   3     -48.183 -91.595  60.473
ATOM   4029  O   GLU B   3     -47.171 -91.538  61.172
ATOM   4030  CB  GLU B   3     -50.512 -94.505  59.443
ATOM   4031  N   PHE B   4     -49.241 -90.970  60.990
ATOM   4032  CA  PHE B   4     -49.070 -89.908  61.974
ATOM   4033  C   PHE B   4     -49.565 -90.265  63.348
ATOM   4034  O   PHE B   4     -50.340 -91.181  63.623
ATOM   4035  CB  PHE B   4     -51.955 -88.691  60.431
ATOM   4036  N   GLN B   5     -49.172 -89.572  64.405
ATOM   4037  CA  GLN B   5     -50.022 -89.551  65.623
ATOM   4038  C   GLN B   5     -50.503 -88.143  65.861
ATOM   4039  O   GLN B   5     -51.657 -87.789  66.105
ATOM   4040  CB  GLN B   5     -47.789 -91.041  67.812
ATOM   4041  N   PHE B   6     -49.628 -87.151  65.813
ATOM   4042  CA  PHE B   6     -49.964 -85.781  65.453
ATOM   4043  C   PHE B   6     -49.254 -85.395  64.163
ATOM   4044  O   PHE B   6     -48.273 -85.942  63.659
ATOM   4045  CB  PHE B   6     -47.888 -84.689  67.878
ATOM   4046  N   GLN B   7     -49.658 -84.387  63.446
ATOM   4047  CA  GLN B   7     -48.878 -83.711  62.366
ATOM   4048  C   GLN B   7     -49.261 -82.239  62.260
ATOM   4049  O   GLN B   7     -49.894 -81.576  63.082
ATOM   4050  CB  GLN B   7     -48.349 -86.110  60.037
ATOM   4051  N   PHE B   8     -48.879 -81.569  61.158
ATOM   4052  CA  PHE B   8     -48.315 -80.255  61.074
ATOM   4053  C   PHE B   8     -49.051 -79.140  61.722
ATOM   4054  O   PHE B   8     -50.244 -79.112  62.026
ATOM   4055  CB  PHE B   8     -49.216 -80.037  57.820
ATOM   4056  N   GLU B   9     -48.279 -78.061  61.984
ATOM   4057  CA  GLU B   9     -48.954 -76.819  62.368
ATOM   4058  C   GLU B   9     -48.881 -75.736  61.298
ATOM   4059  O   GLU B   9     -48.854 -74.516  61.459
ATOM   4060  CB  GLU B   9     -47.050 -75.727  64.728
ATOM   4061  N   GLN B  10     -48.840 -76.148  60.032
ATOM   4062  CA  GLN B  10     -49.561 -75.472  58.911
ATOM   4063  C   GLN B  10     -50.474 -76.432  58.241
ATOM   4064  O   GLN B  10     -50.122 -77.385  57.547
ATOM   4065  CB  GLN B  10     -47.014 -73.548  57.625
ATOM   4066  N   GLN B  11     -51.770 -76.354  58.329
ATOM   4067  CA  GLN B  11     -52.646 -77.370  57.678
ATOM   4068  C   GLN B  11     -53.292 -76.872  56.417
ATOM   4069  O   GLN B  11     -53.822 -76.464  55.384
ATOM   4070  CB  GLN B  11     -53.836 -78.751  60.554
ATOM   4071  N   GLN B   1     -99.285 -82.435  18.051
ATOM   4072  CA  GLN B   1      99.368 -82.770  17.597
ATOM   4073  C   GLN B   1      99.187 -82.560  16.106
ATOM   4074  O   GLN B   1      99.172 -83.383  15.191
ATOM   4075  CB  GLN B   1      98.980 -85.784  19.128
ATOM   4076  N   GLN B   2      99.025 -81.301  15.783
ATOM   4077  CA  GLN B   2      98.919 -80.725  14.418
ATOM   4078  C   GLN B   2     -99.777 -80.652  13.687
ATOM   4079  O   GLN B   2    -101.008 -80.645  13.688
ATOM   4080  CB  GLN B   2      95.817 -79.472  14.328
ATOM   4081  N   GLU B   3     -99.417 -81.614  12.839
ATOM   4082  CA  GLU B   3     -98.182 -81.649  12.067
ATOM   4083  C   GLU B   3     -98.414 -82.426  10.775
ATOM   4084  O   GLU B   3     -98.554 -83.636  10.593
ATOM   4085  CB  GLU B   3     -96.242 -83.453  13.795
ATOM   4086  N   PHE B   4     -98.454 -81.562   9.730
ATOM   4087  CA  PHE B   4     -99.150 -81.806   8.469
ATOM   4088  C   PHE B   4     -98.212 -81.892   7.264
ATOM   4089  O   PHE B   4     -98.469 -81.645   6.086
ATOM   4090  CB  PHE B   4      99.897 -78.507   8.390
ATOM   4091  N   GLN B   5     -96.959 -82.280   7.496
ATOM   4092  CA  GLN B   5     -96.036 -82.808   6.498
ATOM   4093  C   GLN B   5     -95.261 -83.957   7.031
ATOM   4094  O   GLN B   5     -95.728 -85.022   7.434
ATOM   4095  CB  GLN B   5     -95.280 -80.142   4.510
ATOM   4096  N   PHE B   6     -93.962 -83.911   7.110
ATOM   4097  CA  PHE B   6     -92.976 -84.912   6.686
ATOM   4098  C   PHE B   6     -92.046 -85.282   7.813
ATOM   4099  O   PHE B   6     -90.983 -85.899   7.745
ATOM   4100  CB  PHE B   6     -91.470 -82.581   4.811
ATOM   4101  N   GLN B   7     -92.406 -84.903   9.021
ATOM   4102  CA  GLN B   7     -91.447 -84.685  10.100
ATOM   4103  C   GLN B   7     -91.394 -85.750  11.128
ATOM   4104  O   GLN B   7     -92.348 -86.423  11.517
ATOM   4105  CB  GLN B   7     -90.007 -81.721   9.564
ATOM   4106  N   PHE B   8     -90.281 -86.066  11.723
ATOM   4107  CA  PHE B   8     -89.827 -87.276  12.353
ATOM   4108  C   PHE B   8     -90.817 -87.995  13.185
ATOM   4109  O   PHE B   8     -91.928 -87.554  13.477
ATOM   4110  CB  PHE B   8     -87.922 -85.303  14.416
ATOM   4111  N   GLU B   9     -90.578 -89.203  13.694
ATOM   4112  CA  GLU B   9     -91.139 -89.638  14.952
ATOM   4113  C   GLU B   9     -90.045 -89.789  15.963
ATOM   4114  O   GLU B   9     -89.938 -89.267  17.072
ATOM   4115  CB  GLU B   9     -92.525 -92.461  14.405
ATOM   4116  N   GLN B  10     -89.081 -90.587  15.598
ATOM   4117  CA  GLN B  10     -87.932 -91.013  16.416
ATOM   4118  C   GLN B  10     -86.896 -89.960  16.402
ATOM   4119  O   GLN B  10     -87.000 -88.874  15.831
ATOM   4120  CB  GLN B  10     -89.041 -93.026  18.820
ATOM   4121  N   GLN B  11     -85.739 -90.167  17.050
ATOM   4122  CA  GLN B  11     -84.674 -89.132  17.113
ATOM   4123  C   GLN B  11     -83.697 -89.253  16.003
ATOM   4124  O   GLN B  11     -82.886 -89.353  15.083
ATOM   4125  CB  GLN B  11     -85.975 -86.648  19.010
ATOM   4126  N   GLN B   1     -57.396  99.343 -38.897
ATOM   4127  CA  GLN B   1     -58.681  99.992 -38.796
ATOM   4128  C   GLN B   1     -59.375  99.673 -37.515
ATOM   4129  O   GLN B   1     -60.584  99.494 -37.372
ATOM   4130  CB  GLN B   1     -58.648 -97.333 -40.796
ATOM   4131  N   GLN B   2     -58.719  99.555 -36.395
ATOM   4132  CA  GLN B   2     -59.277  99.214 -35.105
ATOM   4133  C   GLN B   2     -59.446 -99.543 -34.291
ATOM   4134  O   GLN B   2     -59.440-100.774 -34.291
ATOM   4135  CB  GLN B   2     -60.658  96.173 -35.375
ATOM   4136  N   GLU B   3     -60.551 -99.390 -33.597
ATOM   4137  CA  GLU B   3     -61.155 -98.126 -33.161
ATOM   4138  C   GLU B   3     -60.560 -97.641 -31.871
ATOM   4139  O   GLU B   3     -60.479 -98.275 -30.819
ATOM   4140  CB  GLU B   3     -64.157 -99.005 -32.425
ATOM   4141  N   PHE B   4     -60.060 -96.401 -31.830
ATOM   4142  CA  PHE B   4     -59.070 -96.133 -30.759
ATOM   4143  C   PHE B   4     -59.789 -95.456 -29.639
ATOM   4144  O   PHE B   4     -61.005 -95.384 -29.461
ATOM   4145  CB  PHE B   4     -57.983 -93.414 -32.585
ATOM   4146  N   GLN B   5     -58.989 -94.871 -28.740
ATOM   4147  CA  GLN B   5     -59.448 -94.186 -27.503
ATOM   4148  C   GLN B   5     -59.746 -92.726 -27.701
ATOM   4149  O   GLN B   5     -59.160 -91.927 -28.431
ATOM   4150  CB  GLN B   5     -58.520 -96.146 -24.983
ATOM   4151  N   PHE B   6     -60.778 -92.265 -26.986
ATOM   4152  CA  PHE B   6     -61.358 -90.949 -27.095
ATOM   4153  C   PHE B   6     -61.625 -90.352 -25.695
ATOM   4154  O   PHE B   6     -62.226 -90.835 -24.735
ATOM   4155  CB  PHE B   6     -64.368 -92.144 -27.930
ATOM   4156  N   GLN B   7     -61.101 -89.120 -25.559
ATOM   4157  CA  GLN B   7     -60.967 -88.373 -24.308
ATOM   4158  C   GLN B   7     -62.158 -87.441 -24.030
ATOM   4159  O   GLN B   7     -63.102 -87.172 -24.774
ATOM   4160  CB  GLN B   7     -58.806 -90.245 -22.617
ATOM   4161  N   PHE B   8     -62.179 -86.841 -22.829
ATOM   4162  CA  PHE B   8     -63.267 -86.043 -22.272
ATOM   4163  C   PHE B   8     -62.765 -84.592 -22.185
ATOM   4164  O   PHE B   8     -63.009 -83.729 -21.342
ATOM   4165  CB  PHE B   8     -62.342 -87.487 -19.263
ATOM   4166  N   GLU B   9     -61.959 -84.216 -23.150
ATOM   4167  CA  GLU B   9     -61.852 -82.874 -23.752
ATOM   4168  C   GLU B   9     -61.494 -82.940 -25.195
ATOM   4169  O   GLU B   9     -60.455 -83.421 -25.645
ATOM   4170  CB  GLU B   9     -59.715 -81.577 -21.874
ATOM   4171  N   GLN B  10     -62.363 -82.438 -26.108
ATOM   4172  CA  GLN B  10     -62.555 -82.888 -27.448
ATOM   4173  C   GLN B  10     -61.907 -81.996 -28.502
ATOM   4174  O   GLN B  10     -62.439 -81.161 -29.233
ATOM   4175  CB  GLN B  10     -65.358 -84.728 -27.236
ATOM   4176  N   GLN B  11     -60.563 -82.192 -28.602
ATOM   4177  CA  GLN B  11     -59.808 -81.806 -29.770
ATOM   4178  C   GLN B  11     -58.604 -82.745 -29.959
ATOM   4179  O   GLN B  11     -57.641 -83.496 -30.111
ATOM   4180  CB  GLN B  11     -60.017 -78.393 -29.723
ATOM   4181  N   GLN B   1     -97.426  25.894 -71.817
ATOM   4182  CA  GLN B   1     -96.574  26.255 -72.949
ATOM   4183  C   GLN B   1     -96.305  27.708 -72.973
ATOM   4184  O   GLN B   1     -96.669  28.493 -73.848
ATOM   4185  CB  GLN B   1     -96.532  23.626 -75.013
ATOM   4186  N   GLN B   2     -95.619  28.263 -71.996
ATOM   4187  CA  GLN B   2     -95.820  29.710 -71.754
ATOM   4188  C   GLN B   2     -95.024  30.572 -72.759
ATOM   4189  O   GLN B   2     -93.837  30.522 -73.078
ATOM   4190  CB  GLN B   2     -95.839  29.600 -68.354
ATOM   4191  N   GLU B   3     -95.792  31.501 -73.343
ATOM   4192  CA  GLU B   3     -95.067  32.658 -73.931
ATOM   4193  C   GLU B   3     -96.000  33.808 -73.974
ATOM   4194  O   GLU B   3     -95.787  34.936 -73.531
ATOM   4195  CB  GLU B   3     -94.251  31.976 -76.857
ATOM   4196  N   PHE B   4     -97.182  33.647 -74.532
ATOM   4197  CA  PHE B   4     -98.197  34.726 -74.509
ATOM   4198  C   PHE B   4     -98.875  34.884 -73.187
ATOM   4199  O   PHE B   4    -100.106  34.883 -73.179
ATOM   4200  CB  PHE B   4      99.807  32.793 -76.503
ATOM   4201  N   GLN B   5      99.887  35.282 -73.107
ATOM   4202  CA  GLN B   5      99.085  35.576 -71.963
ATOM   4203  C   GLN B   5      98.535  34.375 -71.220
ATOM   4204  O   GLN B   5      99.014  33.244 -71.141
ATOM   4205  CB  GLN B   5     -99.021  38.100 -70.547
ATOM   4206  N   PHE B   6      97.366  34.641 -70.578
ATOM   4207  CA  PHE B   6      97.032  33.960 -69.309
ATOM   4208  C   PHE B   6      96.648  32.499 -69.535
ATOM   4209  O   PHE B   6      96.759  31.841 -70.570
ATOM   4210  CB  PHE B   6      93.967  35.432 -69.344
ATOM   4211  N   GLN B   7      96.124  31.869 -68.453
ATOM   4212  CA  GLN B   7      95.983  30.454 -68.251
ATOM   4213  C   GLN B   7      94.891  29.831 -69.051
ATOM   4214  O   GLN B   7      94.680  30.057 -70.242
ATOM   4215  CB  GLN B   7      99.190  29.467 -67.935
ATOM   4216  N   PHE B   8      94.047  28.944 -68.455
ATOM   4217  CA  PHE B   8      92.702  28.743 -68.921
ATOM   4218  C   PHE B   8      91.695  28.793 -67.767
ATOM   4219  O   PHE B   8      90.602  28.240 -67.646
ATOM   4220  CB  PHE B   8      93.521  25.489 -69.251
ATOM   4221  N   GLU B   9      92.086  29.549 -66.767
ATOM   4222  CA  GLU B   9      91.166  29.867 -65.644
ATOM   4223  C   GLU B   9      91.327  31.274 -65.115
ATOM   4224  O   GLU B   9      92.325  31.994 -65.140
ATOM   4225  CB  GLU B   9      92.253  27.916 -63.391
ATOM   4226  N   GLN B  10      90.185  31.742 -64.552
ATOM   4227  CA  GLN B  10      90.176  33.009 -63.823
ATOM   4228  C   GLN B  10      89.959  32.717 -62.354
ATOM   4229  O   GLN B  10      90.764  32.299 -61.521
ATOM   4230  CB  GLN B  10      88.714  35.045 -66.122
ATOM   4231  N   GLN B  11      88.724  32.953 -61.940
ATOM   4232  CA  GLN B  11      88.204  32.827 -60.568
ATOM   4233  C   GLN B  11      88.017  31.370 -60.291
ATOM   4234  O   GLN B  11      87.862  30.171 -60.063
ATOM   4235  CB  GLN B  11      86.681  35.725 -59.973
ATOM   4236  N   GLN B   1      29.526  81.224  76.123
ATOM   4237  CA  GLN B   1      29.835  81.370  74.728
ATOM   4238  C   GLN B   1      28.652  81.112  73.845
ATOM   4239  O   GLN B   1      27.914  80.127  73.852
ATOM   4240  CB  GLN B   1      33.079  80.561  74.525
ATOM   4241  N   GLN B   2      28.343  82.022  72.953
ATOM   4242  CA  GLN B   2      27.670  81.724  71.705
ATOM   4243  C   GLN B   2      28.548  81.665  70.493
ATOM   4244  O   GLN B   2      29.380  80.805  70.201
ATOM   4245  CB  GLN B   2      24.368  82.096  72.276
ATOM   4246  N   GLU B   3      28.372  82.696  69.652
ATOM   4247  CA  GLU B   3      29.017  82.708  68.320
ATOM   4248  C   GLU B   3      30.165  83.639  68.261
ATOM   4249  O   GLU B   3      31.196  83.453  67.613
ATOM   4250  CB  GLU B   3      26.678  84.089  66.571
ATOM   4251  N   PHE B   4      30.167  84.778  68.921
ATOM   4252  CA  PHE B   4      31.097  85.853  68.635
ATOM   4253  C   PHE B   4      31.900  86.168  69.845
ATOM   4254  O   PHE B   4      31.760  85.713  70.980
ATOM   4255  CB  PHE B   4      28.458  87.965  68.586
ATOM   4256  N   GLN B   5      32.880  87.054  69.629
ATOM   4257  CA  GLN B   5      33.355  88.044  70.640
ATOM   4258  C   GLN B   5      33.141  89.470  70.138
ATOM   4259  O   GLN B   5      33.801  90.105  69.316
ATOM   4260  CB  GLN B   5      36.401  86.521  71.110
ATOM   4261  N   PHE B   6      32.062  90.064  70.713
ATOM   4262  CA  PHE B   6      31.985  91.498  70.761
ATOM   4263  C   PHE B   6      32.322  92.102  72.113
ATOM   4264  O   PHE B   6      31.577  92.194  73.089
ATOM   4265  CB  PHE B   6      28.625  91.508  70.454
ATOM   4266  N   GLN B   7      33.578  92.590  72.262
ATOM   4267  CA  GLN B   7      34.035  93.133  73.533
ATOM   4268  C   GLN B   7      33.623  94.547  73.758
ATOM   4269  O   GLN B   7      32.684  95.143  73.230
ATOM   4270  CB  GLN B   7      37.265  91.847  73.619
ATOM   4271  N   PHE B   8      34.306  95.266  74.599
ATOM   4272  CA  PHE B   8      34.220  96.695  74.800
ATOM   4273  C   PHE B   8      35.462  97.416  74.281
ATOM   4274  O   PHE B   8      36.087  98.355  74.775
ATOM   4275  CB  PHE B   8      35.127  96.197  78.106
ATOM   4276  N   GLU B   9      35.897  96.923  73.124
ATOM   4277  CA  GLU B   9      37.120  97.412  72.508
ATOM   4278  C   GLU B   9      36.963  98.090  71.206
ATOM   4279  O   GLU B   9      36.934  97.561  70.095
ATOM   4280  CB  GLU B   9      39.101  95.000  72.202
ATOM   4281  N   GLN B  10      36.841  99.402  71.231
ATOM   4282  CA  GLN B  10      36.263 -99.760  70.155
ATOM   4283  C   GLN B  10      37.415 -99.250  69.261
ATOM   4284  O   GLN B  10      37.918 -99.775  68.268
ATOM   4285  CB  GLN B  10      34.391 -97.546  71.996
ATOM   4286  N   GLN B  11      37.953 -98.098  69.579
ATOM   4287  CA  GLN B  11      39.346 -97.761  69.426
ATOM   4288  C   GLN B  11      39.906 -97.063  70.619
ATOM   4289  O   GLN B  11      40.368 -96.487  71.604
ATOM   4290  CB  GLN B  11      39.026 -96.160  66.406
ATOM   4291  N   GLN B   1     -63.092  85.962 -72.095
ATOM   4292  CA  GLN B   1     -62.326  84.810 -72.612
ATOM   4293  C   GLN B   1     -61.434  84.250 -71.563
ATOM   4294  O   GLN B   1     -61.486  83.125 -71.067
ATOM   4295  CB  GLN B   1     -64.332  83.535 -75.023
ATOM   4296  N   GLN B   2     -60.482  85.000 -71.090
ATOM   4297  CA  GLN B   2     -59.938  84.878 -69.769
ATOM   4298  C   GLN B   2     -59.776  86.305 -69.213
ATOM   4299  O   GLN B   2     -60.619  87.015 -68.665
ATOM   4300  CB  GLN B   2     -57.527  82.501 -69.958
ATOM   4301  N   GLU B   3     -58.573  86.854 -69.335
ATOM   4302  CA  GLU B   3     -58.059  87.975 -68.548
ATOM   4303  C   GLU B   3     -58.173  89.322 -69.272
ATOM   4304  O   GLU B   3     -58.595  90.400 -68.853
ATOM   4305  CB  GLU B   3     -54.990  87.283 -68.021
ATOM   4306  N   PHE B   4     -57.727  89.237 -70.553
ATOM   4307  CA  PHE B   4     -57.882  90.372 -71.455
ATOM   4308  C   PHE B   4     -59.129  90.248 -72.239
ATOM   4309  O   PHE B   4     -59.688  89.211 -72.598
ATOM   4310  CB  PHE B   4     -55.623  88.647 -73.499
ATOM   4311  N   GLN B   5     -59.711  91.357 -72.596
ATOM   4312  CA  GLN B   5     -61.010  91.565 -73.158
ATOM   4313  C   GLN B   5     -61.309  90.973 -74.480
ATOM   4314  O   GLN B   5     -61.097  89.803 -74.798
ATOM   4315  CB  GLN B   5     -62.822  91.244 -70.274
ATOM   4316  N   PHE B   6     -61.862  91.788 -75.420
ATOM   4317  CA  PHE B   6     -61.657  91.651 -76.851
ATOM   4318  C   PHE B   6     -61.861  93.015 -77.483
ATOM   4319  O   PHE B   6     -62.794  93.402 -78.186
ATOM   4320  CB  PHE B   6     -64.628  90.071 -77.018
ATOM   4321  N   GLN B   7     -60.936  93.912 -77.264
ATOM   4322  CA  GLN B   7     -61.255  95.330 -77.548
ATOM   4323  C   GLN B   7     -60.134  96.063 -78.178
ATOM   4324  O   GLN B   7     -60.174  96.779 -79.178
ATOM   4325  CB  GLN B   7     -63.383  96.157 -75.010
ATOM   4326  N   PHE B   8     -58.962  95.903 -77.561
ATOM   4327  CA  PHE B   8     -57.668  96.423 -77.962
ATOM   4328  C   PHE B   8     -56.940  95.282 -78.699
ATOM   4329  O   PHE B   8     -57.275  94.109 -78.868
ATOM   4330  CB  PHE B   8     -56.543  96.459 -74.785
ATOM   4331  N   GLU B   9     -55.770  95.688 -79.213
ATOM   4332  CA  GLU B   9     -54.969  94.965 -80.145
ATOM   4333  C   GLU B   9     -53.518  94.887 -79.834
ATOM   4334  O   GLU B   9     -52.656  94.442 -80.591
ATOM   4335  CB  GLU B   9     -55.368  96.488 -82.966
ATOM   4336  N   GLN B  10     -53.000  95.290 -78.704
ATOM   4337  CA  GLN B  10     -51.585  95.159 -78.354
ATOM   4338  C   GLN B  10     -51.324  94.270 -77.205
ATOM   4339  O   GLN B  10     -50.253  93.737 -76.918
ATOM   4340  CB  GLN B  10     -50.879  98.545 -78.632
ATOM   4341  N   GLN B  11     -52.322  94.008 -76.391
ATOM   4342  CA  GLN B  11     -52.515  92.815 -75.609
ATOM   4343  C   GLN B  11     -53.881  92.233 -75.567
ATOM   4344  O   GLN B  11     -55.013  91.750 -75.532
ATOM   4345  CB  GLN B  11     -50.166  93.149 -73.135
ATOM   4346  N   GLN B   1     -93.897  61.579 -15.024
ATOM   4347  CA  GLN B   1     -93.397  62.915 -14.962
ATOM   4348  C   GLN B   1     -94.470  63.959 -14.887
ATOM   4349  O   GLN B   1     -95.313  64.226 -15.743
ATOM   4350  CB  GLN B   1     -90.518  62.939 -16.679
ATOM   4351  N   GLN B   2     -94.498  64.672 -13.754
ATOM   4352  CA  GLN B   2     -95.476  65.731 -13.581
ATOM   4353  C   GLN B   2     -94.891  67.103 -13.397
ATOM   4354  O   GLN B   2     -94.444  67.624 -12.376
ATOM   4355  CB  GLN B   2     -98.253  64.160 -12.476
ATOM   4356  N   GLU B   3     -94.858  67.832 -14.472
ATOM   4357  CA  GLU B   3     -94.557  69.280 -14.477
ATOM   4358  C   GLU B   3     -95.441  70.051 -15.440
ATOM   4359  O   GLU B   3     -95.558  69.897 -16.656
ATOM   4360  CB  GLU B   3     -91.629  69.504 -15.752
ATOM   4361  N   PHE B   4     -96.183  71.011 -14.924
ATOM   4362  CA  PHE B   4     -96.703  72.069 -15.799
ATOM   4363  C   PHE B   4     -96.866  73.328 -14.993
ATOM   4364  O   PHE B   4     -96.889  73.433 -13.766
ATOM   4365  CB  PHE B   4     -99.723  70.564 -15.272
ATOM   4366  N   GLN B   5     -97.001  74.456 -15.700
ATOM   4367  CA  GLN B   5     -97.362  75.729 -15.008
ATOM   4368  C   GLN B   5     -98.488  76.408 -15.738
ATOM   4369  O   GLN B   5     -99.692  76.210 -15.572
ATOM   4370  CB  GLN B   5     -94.332  76.950 -14.291
ATOM   4371  N   PHE B   6     -98.184  77.323 -16.666
ATOM   4372  CA  PHE B   6     -99.096  78.142 -17.400
ATOM   4373  C   PHE B   6     -98.389  78.900 -18.474
ATOM   4374  O   PHE B   6     -97.229  78.701 -18.833
ATOM   4375  CB  PHE B   6     -98.727  80.499 -14.868
ATOM   4376  N   GLN B   7     -99.011  79.886 -19.136
ATOM   4377  CA  GLN B   7     -98.331  80.699 -20.145
ATOM   4378  C   GLN B   7     -97.534  81.833 -19.466
ATOM   4379  O   GLN B   7     -97.436  82.152 -18.281
ATOM   4380  CB  GLN B   7      99.272  80.780 -22.479
ATOM   4381  N   PHE B   8     -96.866  82.540 -20.374
ATOM   4382  CA  PHE B   8     -96.306  83.847 -19.936
ATOM   4383  C   PHE B   8     -96.794  84.956 -20.812
ATOM   4384  O   PHE B   8     -96.372  85.208 -21.940
ATOM   4385  CB  PHE B   8     -93.457  82.804 -21.499
ATOM   4386  N   GLU B   9     -97.778  85.768 -20.362
ATOM   4387  CA  GLU B   9     -98.473  86.706 -21.272
ATOM   4388  C   GLU B   9     -98.780  88.016 -20.549
ATOM   4389  O   GLU B   9     -98.617  88.280 -19.358
ATOM   4390  CB  GLU B   9      98.650  85.331 -21.689
ATOM   4391  N   GLN B  10     -99.286  89.004 -21.279
ATOM   4392  CA  GLN B  10     -99.645  90.268 -20.703
ATOM   4393  C   GLN B  10      98.826  90.395 -20.565
ATOM   4394  O   GLN B  10     100.057  90.402 -20.562
ATOM   4395  CB  GLN B  10     -97.433  92.469 -21.897
ATOM   4396  N   GLN B  11      98.073  89.389 -20.947
ATOM   4397  CA  GLN B  11      96.804  89.409 -21.647
ATOM   4398  C   GLN B  11      95.619  89.456 -20.680
ATOM   4399  O   GLN B  11      94.666  89.493 -19.902
ATOM   4400  CB  GLN B  11      97.142  87.031 -24.065
ATOM   4401  N   GLN B   1      93.878  -0.898  76.706
ATOM   4402  CA  GLN B   1      94.926  -0.259  75.930
ATOM   4403  C   GLN B   1      95.049  -1.054  74.616
ATOM   4404  O   GLN B   1      95.291  -2.247  74.432
ATOM   4405  CB  GLN B   1      93.470   2.880  75.877
ATOM   4406  N   GLN B   2      94.857  -0.292  73.543
ATOM   4407  CA  GLN B   2      94.718  -0.820  72.174
ATOM   4408  C   GLN B   2      95.079   0.224  71.124
ATOM   4409  O   GLN B   2      94.322   0.766  70.319
ATOM   4410  CB  GLN B   2      91.675  -2.430  72.429
ATOM   4411  N   GLU B   3      96.307   0.648  70.996
ATOM   4412  CA  GLU B   3      96.862   1.291  69.787
ATOM   4413  C   GLU B   3      98.343   1.241  69.791
ATOM   4414  O   GLU B   3      99.075   1.888  69.043
ATOM   4415  CB  GLU B   3      96.109   4.300  70.439
ATOM   4416  N   PHE B   4      99.027   0.486  70.608
ATOM   4417  CA  PHE B   4     -99.587   0.658  71.021
ATOM   4418  C   PHE B   4     -98.742  -0.580  70.647
ATOM   4419  O   PHE B   4     -98.211  -1.396  71.401
ATOM   4420  CB  PHE B   4      99.498  -0.316  74.184
ATOM   4421  N   GLN B   5     -98.559  -0.801  69.331
ATOM   4422  CA  GLN B   5     -97.956  -2.001  68.808
ATOM   4423  C   GLN B   5     -96.436  -1.892  68.728
ATOM   4424  O   GLN B   5     -95.690  -0.981  69.089
ATOM   4425  CB  GLN B   5      99.677  -3.508  67.030
ATOM   4426  N   PHE B   6     -95.883  -2.965  68.179
ATOM   4427  CA  PHE B   6     -94.460  -3.224  68.232
ATOM   4428  C   PHE B   6     -93.680  -2.571  67.145
ATOM   4429  O   PHE B   6     -93.026  -3.132  66.266
ATOM   4430  CB  PHE B   6     -95.304  -6.343  66.931
ATOM   4431  N   GLN B   7     -93.710  -1.221  67.150
ATOM   4432  CA  GLN B   7     -93.071  -0.355  66.194
ATOM   4433  C   GLN B   7     -92.052   0.565  66.789
ATOM   4434  O   GLN B   7     -90.832   0.423  66.707
ATOM   4435  CB  GLN B   7     -95.887   0.596  64.423
ATOM   4436  N   PHE B   8     -92.478   1.651  67.482
ATOM   4437  CA  PHE B   8     -91.726   2.479  68.373
ATOM   4438  C   PHE B   8     -91.687   1.873  69.748
ATOM   4439  O   PHE B   8     -90.771   1.918  70.570
ATOM   4440  CB  PHE B   8     -94.261   4.698  68.542
ATOM   4441  N   GLU B   9     -92.758   1.212  70.129
ATOM   4442  CA  GLU B   9     -92.946   0.600  71.434
ATOM   4443  C   GLU B   9     -93.281  -0.842  71.276
ATOM   4444  O   GLU B   9     -94.043  -1.300  70.423
ATOM   4445  CB  GLU B   9     -95.563   2.035  72.540
ATOM   4446  N   GLN B  10     -92.733  -1.755  72.105
ATOM   4447  CA  GLN B  10     -93.165  -3.116  72.026
ATOM   4448  C   GLN B  10     -93.587  -3.604  73.384
ATOM   4449  O   GLN B  10     -94.728  -3.640  73.843
ATOM   4450  CB  GLN B  10     -90.467  -4.281  70.249
ATOM   4451  N   GLN B  11     -92.620  -4.047  74.183
ATOM   4452  CA  GLN B  11     -92.865  -4.639  75.463
ATOM   4453  C   GLN B  11     -91.655  -4.420  76.372
ATOM   4454  O   GLN B  11     -90.681  -4.243  77.104
ATOM   4455  CB  GLN B  11     -94.567  -7.450  74.812
ATOM   4456  N   GLN B   1      31.960 -50.558 -24.050
ATOM   4457  CA  GLN B   1      33.257 -50.565 -23.433
ATOM   4458  C   GLN B   1      34.313 -51.041 -24.452
ATOM   4459  O   GLN B   1      34.877 -50.396 -25.335
ATOM   4460  CB  GLN B   1      32.631 -51.650 -20.291
ATOM   4461  N   GLN B   2      34.690 -52.293 -24.411
ATOM   4462  CA  GLN B   2      35.670 -52.974 -25.235
ATOM   4463  C   GLN B   2      35.011 -53.663 -26.451
ATOM   4464  O   GLN B   2      33.828 -53.902 -26.694
ATOM   4465  CB  GLN B   2      37.764 -54.350 -23.057
ATOM   4466  N   GLU B   3      35.950 -54.029 -27.338
ATOM   4467  CA  GLU B   3      35.711 -54.965 -28.476
ATOM   4468  C   GLU B   3      36.665 -56.167 -28.325
ATOM   4469  O   GLU B   3      37.681 -56.313 -27.646
ATOM   4470  CB  GLU B   3      36.624 -53.208 -30.999
ATOM   4471  N   PHE B   4      36.281 -57.178 -29.068
ATOM   4472  CA  PHE B   4      36.818 -58.505 -29.017
ATOM   4473  C   PHE B   4      38.225 -58.554 -29.614
ATOM   4474  O   PHE B   4      38.626 -58.027 -30.652
ATOM   4475  CB  PHE B   4      34.800 -59.385 -31.592
ATOM   4476  N   GLN B   5      39.137 -59.254 -28.925
ATOM   4477  CA  GLN B   5      40.204 -60.038 -29.598
ATOM   4478  C   GLN B   5      40.444 -61.269 -28.740
ATOM   4479  O   GLN B   5      39.607 -62.033 -28.257
ATOM   4480  CB  GLN B   5      42.010 -57.895 -31.397
ATOM   4481  N   PHE B   6      41.673 -61.598 -28.453
ATOM   4482  CA  PHE B   6      42.145 -62.443 -27.389
ATOM   4483  C   PHE B   6      43.485 -61.978 -26.924
ATOM   4484  O   PHE B   6      44.182 -62.534 -26.076
ATOM   4485  CB  PHE B   6      43.136 -64.390 -30.128
ATOM   4486  N   GLN B   7      44.036 -60.884 -27.419
ATOM   4487  CA  GLN B   7      45.482 -60.709 -27.521
ATOM   4488  C   GLN B   7      45.927 -59.738 -26.411
ATOM   4489  O   GLN B   7      45.493 -59.620 -25.265
ATOM   4490  CB  GLN B   7      46.077 -61.129 -30.795
ATOM   4491  N   PHE B   8      46.904 -58.911 -26.705
ATOM   4492  CA  PHE B   8      47.667 -58.318 -25.578
ATOM   4493  C   PHE B   8      48.095 -56.932 -25.848
ATOM   4494  O   PHE B   8      48.283 -56.431 -26.956
ATOM   4495  CB  PHE B   8      50.263 -60.153 -26.763
ATOM   4496  N   GLU B   9      48.301 -56.138 -24.811
ATOM   4497  CA  GLU B   9      48.274 -54.658 -24.866
ATOM   4498  C   GLU B   9      48.956 -54.147 -23.629
ATOM   4499  O   GLU B   9      48.755 -54.445 -22.451
ATOM   4500  CB  GLU B   9      45.152 -53.995 -24.268
ATOM   4501  N   GLN B  10      49.886 -53.267 -23.851
ATOM   4502  CA  GLN B  10      50.660 -52.529 -22.871
ATOM   4503  C   GLN B  10      50.895 -51.120 -23.422
ATOM   4504  O   GLN B  10      51.910 -50.425 -23.373
ATOM   4505  CB  GLN B  10      52.906 -54.683 -21.714
ATOM   4506  N   GLN B  11      49.896 -50.556 -24.033
ATOM   4507  CA  GLN B  11      49.931 -49.499 -25.040
ATOM   4508  C   GLN B  11      50.566 -48.227 -24.574
ATOM   4509  O   GLN B  11      51.089 -47.180 -24.191
ATOM   4510  CB  GLN B  11      47.567 -50.237 -27.313
ATOM   4511  N   GLN B   1      60.635  53.291  32.653
ATOM   4512  CA  GLN B   1      61.770  54.163  33.020
ATOM   4513  C   GLN B   1      61.360  55.479  33.574
ATOM   4514  O   GLN B   1      60.641  56.297  32.999
ATOM   4515  CB  GLN B   1      64.145  52.978  30.949
ATOM   4516  N   GLN B   2      61.774  55.859  34.785
ATOM   4517  CA  GLN B   2      61.610  57.157  35.367
ATOM   4518  C   GLN B   2      62.590  58.108  34.801
ATOM   4519  O   GLN B   2      63.000  58.087  33.641
ATOM   4520  CB  GLN B   2      61.163  56.360  38.581
ATOM   4521  N   GLU B   3      63.130  59.081  35.480
ATOM   4522  CA  GLU B   3      63.642  60.256  34.817
ATOM   4523  C   GLU B   3      65.027  60.671  35.178
ATOM   4524  O   GLU B   3      65.781  61.410  34.546
ATOM   4525  CB  GLU B   3      61.476  62.504  35.623
ATOM   4526  N   PHE B   4      65.453  60.148  36.342
ATOM   4527  CA  PHE B   4      66.624  60.710  36.978
ATOM   4528  C   PHE B   4      67.563  59.711  37.522
ATOM   4529  O   PHE B   4      67.636  58.519  37.220
ATOM   4530  CB  PHE B   4      64.719  61.524  39.690
ATOM   4531  N   GLN B   5      68.414  60.151  38.430
ATOM   4532  CA  GLN B   5      69.256  59.359  39.282
ATOM   4533  C   GLN B   5      68.652  59.327  40.667
ATOM   4534  O   GLN B   5      67.485  59.544  40.995
ATOM   4535  CB  GLN B   5      72.439  59.801  38.352
ATOM   4536  N   PHE B   6      69.516  59.023  41.640
ATOM   4537  CA  PHE B   6      68.960  58.979  43.018
ATOM   4538  C   PHE B   6      69.036  60.358  43.573
ATOM   4539  O   PHE B   6      69.727  61.286  43.153
ATOM   4540  CB  PHE B   6      72.167  57.953  43.862
ATOM   4541  N   GLN B   7      68.262  60.596  44.644
ATOM   4542  CA  GLN B   7      68.191  61.951  45.232
ATOM   4543  C   GLN B   7      68.523  61.979  46.675
ATOM   4544  O   GLN B   7      67.939  61.346  47.555
ATOM   4545  CB  GLN B   7      66.342  63.794  43.161
ATOM   4546  N   PHE B   8      69.513  62.720  47.127
ATOM   4547  CA  PHE B   8      69.649  63.182  48.490
ATOM   4548  C   PHE B   8      69.870  64.696  48.612
ATOM   4549  O   PHE B   8      70.867  65.307  48.995
ATOM   4550  CB  PHE B   8      72.773  61.779  48.233
ATOM   4551  N   GLU B   9      68.832  65.438  48.252
ATOM   4552  CA  GLU B   9      68.713  66.883  48.265
ATOM   4553  C   GLU B   9      67.431  67.410  48.803
ATOM   4554  O   GLU B   9      66.308  67.198  48.344
ATOM   4555  CB  GLU B   9      69.118  68.050  45.415
ATOM   4556  N   GLN B  10      67.484  68.190  49.885
ATOM   4557  CA  GLN B  10      66.424  69.103  50.201
ATOM   4558  C   GLN B  10      66.911  70.545  50.273
ATOM   4559  O   GLN B  10      67.983  70.964  50.707
ATOM   4560  CB  GLN B  10      64.187  67.204  51.777
ATOM   4561  N   GLN B  11      66.129  71.491  49.831
ATOM   4562  CA  GLN B  11      66.380  72.896  49.980
ATOM   4563  C   GLN B  11      66.140  73.411  51.350
ATOM   4564  O   GLN B  11      65.941  73.839  52.487
ATOM   4565  CB  GLN B  11      65.492  74.169  46.907
ATOM   4566  N   GLN B   1     -43.681  -4.453  68.113
ATOM   4567  CA  GLN B   1     -42.267  -4.707  67.936
ATOM   4568  C   GLN B   1     -41.486  -3.381  67.914
ATOM   4569  O   GLN B   1     -40.851  -2.850  68.826
ATOM   4570  CB  GLN B   1     -42.532  -7.150  65.593
ATOM   4571  N   GLN B   2     -41.507  -2.728  66.738
ATOM   4572  CA  GLN B   2     -40.707  -1.531  66.576
ATOM   4573  C   GLN B   2     -41.426  -0.354  65.961
ATOM   4574  O   GLN B   2     -42.545  -0.361  65.449
ATOM   4575  CB  GLN B   2     -37.715  -2.690  65.621
ATOM   4576  N   GLU B   3     -40.820   0.832  65.952
ATOM   4577  CA  GLU B   3     -41.514   2.128  66.006
ATOM   4578  C   GLU B   3     -41.569   2.700  64.615
ATOM   4579  O   GLU B   3     -40.783   2.467  63.697
ATOM   4580  CB  GLU B   3     -39.642   3.805  67.952
ATOM   4581  N   PHE B   4     -42.503   3.533  64.254
ATOM   4582  CA  PHE B   4     -42.384   4.297  62.981
ATOM   4583  C   PHE B   4     -41.781   5.654  63.150
ATOM   4584  O   PHE B   4     -42.396   6.669  63.476
ATOM   4585  CB  PHE B   4     -45.760   4.900  63.294
ATOM   4586  N   GLN B   5     -40.460   5.827  62.939
ATOM   4587  CA  GLN B   5     -39.565   6.715  63.612
ATOM   4588  C   GLN B   5     -39.569   8.047  62.971
ATOM   4589  O   GLN B   5     -40.298   9.004  63.231
ATOM   4590  CB  GLN B   5     -36.889   4.640  64.289
ATOM   4591  N   PHE B   6     -38.635   8.151  61.995
ATOM   4592  CA  PHE B   6     -38.428   9.484  61.413
ATOM   4593  C   PHE B   6     -38.104   9.393  59.905
ATOM   4594  O   PHE B   6     -37.190   8.816  59.314
ATOM   4595  CB  PHE B   6     -35.551   9.536  63.137
ATOM   4596  N   GLN B   7     -38.991  10.066  59.180
ATOM   4597  CA  GLN B   7     -38.926  10.010  57.709
ATOM   4598  C   GLN B   7     -38.908  11.403  57.100
ATOM   4599  O   GLN B   7     -39.196  12.487  57.608
ATOM   4600  CB  GLN B   7     -41.105   7.582  57.021
ATOM   4601  N   PHE B   8     -38.505  11.345  55.811
ATOM   4602  CA  PHE B   8     -38.357  12.511  54.927
ATOM   4603  C   PHE B   8     -38.661  12.132  53.496
ATOM   4604  O   PHE B   8     -37.915  11.561  52.700
ATOM   4605  CB  PHE B   8     -35.029  11.451  54.924
ATOM   4606  N   GLU B   9     -39.896  12.466  53.058
ATOM   4607  CA  GLU B   9     -40.386  11.901  51.815
ATOM   4608  C   GLU B   9     -41.701  12.546  51.397
ATOM   4609  O   GLU B   9     -42.842  12.155  51.643
ATOM   4610  CB  GLU B   9     -41.049   8.872  52.405
ATOM   4611  N   GLN B  10     -41.653  13.657  50.685
ATOM   4612  CA  GLN B  10     -42.819  14.408  50.342
ATOM   4613  C   GLN B  10     -43.381  14.075  48.946
ATOM   4614  O   GLN B  10     -44.357  13.382  48.659
ATOM   4615  CB  GLN B  10     -42.200  17.410  51.701
ATOM   4616  N   GLN B  11     -42.804  14.552  47.884
ATOM   4617  CA  GLN B  11     -43.050  13.923  46.553
ATOM   4618  C   GLN B  11     -41.950  14.197  45.561
ATOM   4619  O   GLN B  11     -41.051  14.420  44.751
ATOM   4620  CB  GLN B  11     -46.340  14.919  46.041
ATOM   4621  N   GLN B   1      18.952  21.637 -85.344
ATOM   4622  CA  GLN B   1      18.992  21.572 -86.802
ATOM   4623  C   GLN B   1      20.316  21.927 -87.366
ATOM   4624  O   GLN B   1      20.671  21.713 -88.525
ATOM   4625  CB  GLN B   1      15.857  21.122 -87.808
ATOM   4626  N   GLN B   2      21.224  22.534 -86.568
ATOM   4627  CA  GLN B   2      22.572  22.801 -87.041
ATOM   4628  C   GLN B   2      23.472  21.551 -86.923
ATOM   4629  O   GLN B   2      23.623  20.776 -85.979
ATOM   4630  CB  GLN B   2      23.127  26.009 -86.309
ATOM   4631  N   GLU B   3      24.173  21.324 -88.049
ATOM   4632  CA  GLU B   3      25.333  20.462 -87.970
ATOM   4633  C   GLU B   3      26.412  21.058 -88.900
ATOM   4634  O   GLU B   3      26.472  22.162 -89.442
ATOM   4635  CB  GLU B   3      24.156  17.787 -89.231
ATOM   4636  N   PHE B   4      27.416  20.264 -89.146
ATOM   4637  CA  PHE B   4      28.463  20.629 -90.088
ATOM   4638  C   PHE B   4      28.988  19.366 -90.795
ATOM   4639  O   PHE B   4      30.124  19.132 -91.208
ATOM   4640  CB  PHE B   4      30.386  21.236 -87.420
ATOM   4641  N   GLN B   5      28.044  18.405 -90.970
ATOM   4642  CA  GLN B   5      28.439  17.178 -91.620
ATOM   4643  C   GLN B   5      27.331  16.548 -92.420
ATOM   4644  O   GLN B   5      26.270  16.099 -91.987
ATOM   4645  CB  GLN B   5      29.923  15.700 -88.924
ATOM   4646  N   PHE B   6      27.442  16.434 -93.719
ATOM   4647  CA  PHE B   6      26.651  15.522 -94.548
ATOM   4648  C   PHE B   6      27.665  14.634 -95.282
ATOM   4649  O   PHE B   6      28.723  14.957 -95.822
ATOM   4650  CB  PHE B   6      26.344  18.215 -96.637
ATOM   4651  N   GLN B   7      27.414  13.360 -95.371
ATOM   4652  CA  GLN B   7      28.414  12.328 -95.542
ATOM   4653  C   GLN B   7      28.962  12.138 -96.899
ATOM   4654  O   GLN B   7      28.611  11.263 -97.689
ATOM   4655  CB  GLN B   7      28.270  10.766 -92.608
ATOM   4656  N   PHE B   8      29.891  12.901 -97.395
ATOM   4657  CA  PHE B   8      30.761  12.601 -98.504
ATOM   4658  C   PHE B   8      31.976  13.454 -98.605
ATOM   4659  O   PHE B   8      32.182  14.315 -99.461
ATOM   4660  CB  PHE B   8      28.467  14.408  99.673
ATOM   4661  N   GLU B   9      32.958  13.331 -97.735
ATOM   4662  CA  GLU B   9      34.013  14.382 -97.751
ATOM   4663  C   GLU B   9      35.416  13.777 -97.849
ATOM   4664  O   GLU B   9      36.364  13.879 -97.071
ATOM   4665  CB  GLU B   9      33.737  15.783 -94.987
ATOM   4666  N   GLN B  10      35.647  13.046 -98.910
ATOM   4667  CA  GLN B  10      36.899  12.369 -99.290
ATOM   4668  C   GLN B  10      37.416  13.072  99.446
ATOM   4669  O   GLN B  10      37.412  13.073 100.677
ATOM   4670  CB  GLN B  10      35.751   9.110 -99.123
ATOM   4671  N   GLN B  11      38.608  13.686  99.579
ATOM   4672  CA  GLN B  11      39.377  14.169  98.433
ATOM   4673  C   GLN B  11      40.215  13.126  97.798
ATOM   4674  O   GLN B  11      40.911  12.258  97.270
ATOM   4675  CB  GLN B  11      39.137  17.516  98.661
ATOM   4676  N   GLN B   1      43.293  57.365 -23.458
ATOM   4677  CA  GLN B   1      44.258  58.464 -23.290
ATOM   4678  C   GLN B   1      44.569  59.021 -24.679
ATOM   4679  O   GLN B   1      44.010  59.929 -25.294
ATOM   4680  CB  GLN B   1      46.237  57.195 -20.898
ATOM   4681  N   GLN B   2      45.607  58.395 -25.266
ATOM   4682  CA  GLN B   2      45.646  58.242 -26.731
ATOM   4683  C   GLN B   2      46.071  56.844 -27.054
ATOM   4684  O   GLN B   2      47.219  56.405 -27.112
ATOM   4685  CB  GLN B   2      47.116  61.252 -27.432
ATOM   4686  N   GLU B   3      45.132  55.968 -27.308
ATOM   4687  CA  GLU B   3      45.372  54.549 -26.946
ATOM   4688  C   GLU B   3      46.144  53.860 -28.082
ATOM   4689  O   GLU B   3      45.695  53.257 -29.057
ATOM   4690  CB  GLU B   3      42.376  53.341 -27.037
ATOM   4691  N   PHE B   4      47.479  53.924 -27.996
ATOM   4692  CA  PHE B   4      48.301  52.755 -28.363
ATOM   4693  C   PHE B   4      49.768  53.057 -28.139
ATOM   4694  O   PHE B   4      50.738  52.473 -28.623
ATOM   4695  CB  PHE B   4      48.030  53.807 -31.675
ATOM   4696  N   GLN B   5      50.048  54.072 -27.325
ATOM   4697  CA  GLN B   5      51.406  54.629 -27.216
ATOM   4698  C   GLN B   5      51.788  54.882 -25.748
ATOM   4699  O   GLN B   5      51.346  55.715 -24.958
ATOM   4700  CB  GLN B   5      51.464  56.786 -29.807
ATOM   4701  N   PHE B   6      52.747  54.045 -25.314
ATOM   4702  CA  PHE B   6      53.121  53.856 -23.912
ATOM   4703  C   PHE B   6      54.113  54.926 -23.554
ATOM   4704  O   PHE B   6      54.381  55.937 -24.202
ATOM   4705  CB  PHE B   6      54.990  51.129 -24.739
ATOM   4706  N   GLN B   7      54.790  54.809 -22.438
ATOM   4707  CA  GLN B   7      55.755  55.817 -21.911
ATOM   4708  C   GLN B   7      56.966  55.106 -21.452
ATOM   4709  O   GLN B   7      57.064  53.882 -21.357
ATOM   4710  CB  GLN B   7      53.970  58.365 -20.726
ATOM   4711  N   PHE B   8      58.063  55.788 -21.101
ATOM   4712  CA  PHE B   8      59.345  55.102 -20.985
ATOM   4713  C   PHE B   8      59.557  54.522 -19.574
ATOM   4714  O   PHE B   8      59.416  55.043 -18.468
ATOM   4715  CB  PHE B   8      60.581  58.321 -20.610
ATOM   4716  N   GLU B   9      59.959  53.239 -19.661
ATOM   4717  CA  GLU B   9      60.385  52.469 -18.461
ATOM   4718  C   GLU B   9      61.817  52.708 -18.087
ATOM   4719  O   GLU B   9      62.586  53.525 -18.594
ATOM   4720  CB  GLU B   9      60.050  49.454 -19.611
ATOM   4721  N   GLN B  10      62.369  52.013 -17.134
ATOM   4722  CA  GLN B  10      63.780  52.085 -16.748
ATOM   4723  C   GLN B  10      64.370  50.784 -16.342
ATOM   4724  O   GLN B  10      65.545  50.438 -16.461
ATOM   4725  CB  GLN B  10      63.759  54.914 -14.877
ATOM   4726  N   GLN B  11      63.484  49.917 -15.785
ATOM   4727  CA  GLN B  11      63.825  48.844 -14.862
ATOM   4728  C   GLN B  11      64.019  47.516 -15.584
ATOM   4729  O   GLN B  11      64.176  46.444 -16.168
ATOM   4730  CB  GLN B  11      61.790  49.564 -12.279
ATOM   4731  N   GLN B   1     -12.109  97.991  12.464
ATOM   4732  CA  GLN B   1     -13.028  97.332  11.551
ATOM   4733  C   GLN B   1     -13.828  96.324  12.316
ATOM   4734  O   GLN B   1     -13.972  96.225  13.534
ATOM   4735  CB  GLN B   1     -10.962  96.477   8.897
ATOM   4736  N   GLN B   2     -14.454  95.436  11.603
ATOM   4737  CA  GLN B   2     -14.886  94.105  12.050
ATOM   4738  C   GLN B   2     -14.447  93.105  11.003
ATOM   4739  O   GLN B   2     -15.051  92.809   9.972
ATOM   4740  CB  GLN B   2     -18.160  94.607  12.956
ATOM   4741  N   GLU B   3     -13.270  92.466  11.219
ATOM   4742  CA  GLU B   3     -12.735  91.654  10.148
ATOM   4743  C   GLU B   3     -13.204  90.255  10.292
ATOM   4744  O   GLU B   3     -14.043  89.862  11.103
ATOM   4745  CB  GLU B   3      -9.648  92.026  10.121
ATOM   4746  N   PHE B   4     -12.704  89.312   9.496
ATOM   4747  CA  PHE B   4     -13.498  88.162   9.060
ATOM   4748  C   PHE B   4     -12.534  86.982   8.961
ATOM   4749  O   PHE B   4     -11.855  86.604   8.006
ATOM   4750  CB  PHE B   4     -13.577  89.438   5.876
ATOM   4751  N   GLN B   5     -12.418  86.275  10.053
ATOM   4752  CA  GLN B   5     -11.733  85.006  10.078
ATOM   4753  C   GLN B   5     -12.687  83.824   9.847
ATOM   4754  O   GLN B   5     -13.916  83.819   9.920
ATOM   4755  CB  GLN B   5      -9.440  85.596  12.413
ATOM   4756  N   PHE B   6     -12.189  82.648   9.529
ATOM   4757  CA  PHE B   6     -12.976  81.402   9.506
ATOM   4758  C   PHE B   6     -12.272  80.207  10.098
ATOM   4759  O   PHE B   6     -11.878  79.183   9.540
ATOM   4760  CB  PHE B   6     -12.667  81.110   6.186
ATOM   4761  N   GLN B   7     -12.060  80.288  11.384
ATOM   4762  CA  GLN B   7     -11.369  79.210  12.124
ATOM   4763  C   GLN B   7     -12.329  78.029  12.294
ATOM   4764  O   GLN B   7     -12.549  77.074  11.550
ATOM   4765  CB  GLN B   7      -8.175  79.642  11.136
ATOM   4766  N   PHE B   8     -12.995  78.123  13.459
ATOM   4767  CA  PHE B   8     -13.625  76.995  14.120
ATOM   4768  C   PHE B   8     -14.939  76.575  13.545
ATOM   4769  O   PHE B   8     -15.463  75.466  13.647
ATOM   4770  CB  PHE B   8     -14.460  79.406  16.454
ATOM   4771  N   GLU B   9     -15.645  77.445  12.853
ATOM   4772  CA  GLU B   9     -17.085  77.240  12.577
ATOM   4773  C   GLU B   9     -17.327  76.192  11.496
ATOM   4774  O   GLU B   9     -16.812  76.111  10.381
ATOM   4775  CB  GLU B   9     -18.078  79.986  11.414
ATOM   4776  N   GLN B  10     -18.216  75.246  11.816
ATOM   4777  CA  GLN B  10     -18.900  74.540  10.766
ATOM   4778  C   GLN B  10     -20.352  74.822  10.628
ATOM   4779  O   GLN B  10     -21.123  74.349   9.793
ATOM   4780  CB  GLN B  10     -16.951  71.831  10.258
ATOM   4781  N   GLN B  11     -20.878  75.672  11.491
ATOM   4782  CA  GLN B  11     -22.270  76.177  11.477
ATOM   4783  C   GLN B  11     -22.432  77.149  10.334
ATOM   4784  O   GLN B  11     -22.565  77.942   9.402
ATOM   4785  CB  GLN B  11     -23.857  73.362  12.512
ATOM   4786  N   GLN B   1     -30.834  -1.102  55.447
ATOM   4787  CA  GLN B   1     -30.903   0.256  56.034
ATOM   4788  C   GLN B   1     -29.814   0.472  57.049
ATOM   4789  O   GLN B   1     -29.188   1.506  57.283
ATOM   4790  CB  GLN B   1     -34.256   0.511  56.245
ATOM   4791  N   GLN B   2     -29.504  -0.598  57.773
ATOM   4792  CA  GLN B   2     -28.479  -0.690  58.805
ATOM   4793  C   GLN B   2     -27.111  -0.518  58.176
ATOM   4794  O   GLN B   2     -26.578  -1.185  57.289
ATOM   4795  CB  GLN B   2     -29.827   1.098  61.354
ATOM   4796  N   GLU B   3     -26.405   0.483  58.650
ATOM   4797  CA  GLU B   3     -25.216   0.969  57.951
ATOM   4798  C   GLU B   3     -23.937   0.290  58.471
ATOM   4799  O   GLU B   3     -22.834   0.186  57.934
ATOM   4800  CB  GLU B   3     -25.077   4.052  58.959
ATOM   4801  N   PHE B   4     -24.084  -0.253  59.686
ATOM   4802  CA  PHE B   4     -23.189  -1.200  60.265
ATOM   4803  C   PHE B   4     -23.763  -2.035  61.383
ATOM   4804  O   PHE B   4     -24.490  -1.656  62.302
ATOM   4805  CB  PHE B   4     -21.413   1.189  61.795
ATOM   4806  N   GLN B   5     -23.487  -3.313  61.425
ATOM   4807  CA  GLN B   5     -24.021  -4.349  62.257
ATOM   4808  C   GLN B   5     -22.986  -5.258  62.911
ATOM   4809  O   GLN B   5     -21.965  -4.967  63.533
ATOM   4810  CB  GLN B   5     -26.674  -5.432  60.357
ATOM   4811  N   PHE B   6     -23.296  -6.550  62.746
ATOM   4812  CA  PHE B   6     -22.411  -7.623  63.092
ATOM   4813  C   PHE B   6     -22.833  -8.924  62.402
ATOM   4814  O   PHE B   6     -23.767  -9.666  62.703
ATOM   4815  CB  PHE B   6     -24.357  -7.770  65.948
ATOM   4816  N   GLN B   7     -22.116  -9.319  61.343
ATOM   4817  CA  GLN B   7     -22.779  -9.963  60.195
ATOM   4818  C   GLN B   7     -22.846 -11.494  60.362
ATOM   4819  O   GLN B   7     -23.541 -12.165  61.125
ATOM   4820  CB  GLN B   7     -21.688  -7.873  57.779
ATOM   4821  N   PHE B   8     -22.065 -12.207  59.600
ATOM   4822  CA  PHE B   8     -22.350 -13.416  58.842
ATOM   4823  C   PHE B   8     -21.337 -14.486  59.056
ATOM   4824  O   PHE B   8     -20.308 -14.403  59.726
ATOM   4825  CB  PHE B   8     -21.435 -11.764  55.962
ATOM   4826  N   GLU B   9     -21.512 -15.653  58.495
ATOM   4827  CA  GLU B   9     -20.555 -16.703  58.208
ATOM   4828  C   GLU B   9     -20.946 -17.492  56.963
ATOM   4829  O   GLU B   9     -21.965 -18.142  56.732
ATOM   4830  CB  GLU B   9     -21.226 -18.815  60.569
ATOM   4831  N   GLN B  10     -20.018 -17.440  56.018
ATOM   4832  CA  GLN B  10     -20.217 -17.988  54.695
ATOM   4833  C   GLN B  10     -19.122 -18.871  54.211
ATOM   4834  O   GLN B  10     -19.186 -20.071  53.945
ATOM   4835  CB  GLN B  10     -22.243 -15.629  53.439
ATOM   4836  N   GLN B  11     -17.951 -18.302  54.050
ATOM   4837  CA  GLN B  11     -16.674 -19.053  54.226
ATOM   4838  C   GLN B  11     -15.585 -18.130  54.752
ATOM   4839  O   GLN B  11     -14.704 -17.384  55.179
ATOM   4840  CB  GLN B  11     -16.747 -21.084  51.567
ATOM   4841  N   GLN B   1       7.404  17.837 -61.669
ATOM   4842  CA  GLN B   1       8.697  17.540 -61.046
ATOM   4843  C   GLN B   1       9.777  18.250 -61.830
ATOM   4844  O   GLN B   1       9.769  19.426 -62.192
ATOM   4845  CB  GLN B   1       7.880  17.740 -57.820
ATOM   4846  N   GLN B   2      10.865  17.582 -62.189
ATOM   4847  CA  GLN B   2      11.756  17.939 -63.319
ATOM   4848  C   GLN B   2      11.594  16.981 -64.510
ATOM   4849  O   GLN B   2      10.742  17.019 -65.397
ATOM   4850  CB  GLN B   2      14.719  18.421 -61.672
ATOM   4851  N   GLU B   3      12.504  15.977 -64.585
ATOM   4852  CA  GLU B   3      12.403  14.929 -65.594
ATOM   4853  C   GLU B   3      11.455  13.889 -65.109
ATOM   4854  O   GLU B   3      10.344  13.657 -65.586
ATOM   4855  CB  GLU B   3      15.326  13.870 -65.794
ATOM   4856  N   PHE B   4      11.793  13.118 -64.073
ATOM   4857  CA  PHE B   4      10.957  11.943 -63.809
ATOM   4858  C   PHE B   4      10.521  11.738 -62.409
ATOM   4859  O   PHE B   4       9.503  11.140 -62.062
ATOM   4860  CB  PHE B   4      13.656   9.915 -64.404
ATOM   4861  N   GLN B   5      11.304  12.249 -61.424
ATOM   4862  CA  GLN B   5      11.323  11.710 -60.045
ATOM   4863  C   GLN B   5      10.789  12.842 -59.146
ATOM   4864  O   GLN B   5      10.036  13.773 -59.431
ATOM   4865  CB  GLN B   5      14.222   9.985 -60.129
ATOM   4866  N   PHE B   6      11.192  12.817 -57.894
ATOM   4867  CA  PHE B   6      11.190  14.040 -57.108
ATOM   4868  C   PHE B   6      12.511  14.201 -56.443
ATOM   4869  O   PHE B   6      12.820  13.856 -55.303
ATOM   4870  CB  PHE B   6       9.425  12.068 -54.877
ATOM   4871  N   GLN B   7      13.453  14.785 -57.174
ATOM   4872  CA  GLN B   7      14.839  15.000 -56.687
ATOM   4873  C   GLN B   7      14.997  16.318 -55.947
ATOM   4874  O   GLN B   7      14.150  17.181 -55.719
ATOM   4875  CB  GLN B   7      16.066  11.881 -56.549
ATOM   4876  N   PHE B   8      16.231  16.539 -55.496
ATOM   4877  CA  PHE B   8      16.739  17.750 -54.875
ATOM   4878  C   PHE B   8      18.174  17.935 -55.399
ATOM   4879  O   PHE B   8      18.639  17.663 -56.506
ATOM   4880  CB  PHE B   8      17.030  15.978 -52.016
ATOM   4881  N   GLU B   9      19.041  18.453 -54.568
ATOM   4882  CA  GLU B   9      20.276  19.103 -54.966
ATOM   4883  C   GLU B   9      21.455  18.658 -54.195
ATOM   4884  O   GLU B   9      21.467  17.933 -53.200
ATOM   4885  CB  GLU B   9      19.762  22.192 -55.060
ATOM   4886  N   GLN B  10      22.620  19.101 -54.642
ATOM   4887  CA  GLN B  10      23.904  18.611 -54.122
ATOM   4888  C   GLN B  10      24.791  19.828 -53.790
ATOM   4889  O   GLN B  10      24.971  20.880 -54.404
ATOM   4890  CB  GLN B  10      24.374  16.047 -56.285
ATOM   4891  N   GLN B  11      25.446  19.699 -52.674
ATOM   4892  CA  GLN B  11      26.242  20.640 -51.948
ATOM   4893  C   GLN B  11      27.686  20.291 -51.850
ATOM   4894  O   GLN B  11      28.880  20.002 -51.769
ATOM   4895  CB  GLN B  11      24.157  21.120 -49.315
ATOM   4896  N   GLN B   1     -74.650  64.634 -51.325
ATOM   4897  CA  GLN B   1     -75.406  65.141 -52.480
ATOM   4898  C   GLN B   1     -74.758  64.899 -53.806
ATOM   4899  O   GLN B   1     -73.709  64.303 -54.050
ATOM   4900  CB  GLN B   1     -76.000  68.271 -51.246
ATOM   4901  N   GLN B   2     -75.430  65.407 -54.824
ATOM   4902  CA  GLN B   2     -74.970  65.237 -56.203
ATOM   4903  C   GLN B   2     -73.683  65.902 -56.535
ATOM   4904  O   GLN B   2     -72.958  66.508 -55.745
ATOM   4905  CB  GLN B   2     -78.072  65.283 -57.731
ATOM   4906  N   GLU B   3     -73.218  65.881 -57.762
ATOM   4907  CA  GLU B   3     -71.800  65.803 -58.157
ATOM   4908  C   GLU B   3     -71.308  67.231 -58.419
ATOM   4909  O   GLU B   3     -71.683  68.013 -59.293
ATOM   4910  CB  GLU B   3     -72.239  64.448 -61.073
ATOM   4911  N   PHE B   4     -70.347  67.679 -57.587
ATOM   4912  CA  PHE B   4     -69.705  68.968 -57.790
ATOM   4913  C   PHE B   4     -68.731  68.978 -58.904
ATOM   4914  O   PHE B   4     -68.560  68.063 -59.709
ATOM   4915  CB  PHE B   4     -67.608  67.888 -55.211
ATOM   4916  N   GLN B   5     -67.946  69.991 -59.138
ATOM   4917  CA  GLN B   5     -67.174  70.163 -60.326
ATOM   4918  C   GLN B   5     -65.693  70.094 -60.225
ATOM   4919  O   GLN B   5     -64.924  70.939 -59.769
ATOM   4920  CB  GLN B   5     -68.905  72.560 -62.044
ATOM   4921  N   PHE B   6     -65.166  68.977 -60.688
ATOM   4922  CA  PHE B   6     -63.745  68.947 -61.115
ATOM   4923  C   PHE B   6     -63.701  68.123 -62.383
ATOM   4924  O   PHE B   6     -63.449  66.923 -62.496
ATOM   4925  CB  PHE B   6     -63.062  66.968 -58.454
ATOM   4926  N   GLN B   7     -63.977  68.821 -63.508
ATOM   4927  CA  GLN B   7     -64.427  68.196 -64.741
ATOM   4928  C   GLN B   7     -63.459  68.292 -65.864
ATOM   4929  O   GLN B   7     -62.561  67.499 -66.146
ATOM   4930  CB  GLN B   7     -67.594  67.308 -64.095
ATOM   4931  N   PHE B   8     -63.583  69.353 -66.644
ATOM   4932  CA  PHE B   8     -62.752  69.835 -67.703
ATOM   4933  C   PHE B   8     -62.341  71.277 -67.580
ATOM   4934  O   PHE B   8     -62.372  71.973 -66.565
ATOM   4935  CB  PHE B   8     -65.750  69.906 -69.461
ATOM   4936  N   GLU B   9     -61.890  71.871 -68.692
ATOM   4937  CA  GLU B   9     -61.391  73.235 -68.637
ATOM   4938  C   GLU B   9     -62.430  74.151 -69.228
ATOM   4939  O   GLU B   9     -63.166  73.896 -70.181
ATOM   4940  CB  GLU B   9     -58.631  73.379 -70.103
ATOM   4941  N   GLN B  10     -62.609  75.364 -68.708
ATOM   4942  CA  GLN B  10     -63.895  76.103 -68.703
ATOM   4943  C   GLN B  10     -63.986  77.209 -69.681
ATOM   4944  O   GLN B  10     -63.031  77.780 -70.207
ATOM   4945  CB  GLN B  10     -65.278  75.628 -65.708
ATOM   4946  N   GLN B  11     -65.126  77.689 -70.081
ATOM   4947  CA  GLN B  11     -65.258  78.745 -71.035
ATOM   4948  C   GLN B  11     -64.922  80.064 -70.414
ATOM   4949  O   GLN B  11     -64.646  81.150 -69.903
ATOM   4950  CB  GLN B  11     -64.135  77.483 -73.894
ATOM   4951  N   GLN B   1      68.579  66.524 -90.156
ATOM   4952  CA  GLN B   1      69.015  65.211 -90.690
ATOM   4953  C   GLN B   1      69.250  64.168 -89.635
ATOM   4954  O   GLN B   1      68.610  63.967 -88.603
ATOM   4955  CB  GLN B   1      71.475  66.305 -92.832
ATOM   4956  N   GLN B   2      70.303  63.383 -89.897
ATOM   4957  CA  GLN B   2      70.899  62.406 -89.037
ATOM   4958  C   GLN B   2      72.273  62.662 -88.549
ATOM   4959  O   GLN B   2      72.856  63.745 -88.578
ATOM   4960  CB  GLN B   2      69.735  59.477 -90.381
ATOM   4961  N   GLU B   3      72.951  61.625 -88.026
ATOM   4962  CA  GLU B   3      74.362  61.908 -87.652
ATOM   4963  C   GLU B   3      75.203  60.676 -87.650
ATOM   4964  O   GLU B   3      76.357  60.563 -88.062
ATOM   4965  CB  GLU B   3      74.246  63.283 -84.790
ATOM   4966  N   PHE B   4      74.604  59.585 -87.133
ATOM   4967  CA  PHE B   4      75.253  58.395 -86.654
ATOM   4968  C   PHE B   4      75.384  57.273 -87.645
ATOM   4969  O   PHE B   4      74.539  56.929 -88.472
ATOM   4970  CB  PHE B   4      72.419  57.706 -84.786
ATOM   4971  N   GLN B   5      76.460  56.536 -87.712
ATOM   4972  CA  GLN B   5      76.898  55.839 -88.906
ATOM   4973  C   GLN B   5      76.870  54.319 -88.675
ATOM   4974  O   GLN B   5      76.030  53.628 -88.098
ATOM   4975  CB  GLN B   5      78.738  58.094 -90.524
ATOM   4976  N   PHE B   6      77.933  53.695 -89.191
ATOM   4977  CA  PHE B   6      78.098  52.231 -89.091
ATOM   4978  C   PHE B   6      79.555  51.914 -89.473
ATOM   4979  O   PHE B   6      80.112  52.051 -90.563
ATOM   4980  CB  PHE B   6      76.495  51.883 -92.006
ATOM   4981  N   GLN B   7      80.297  51.421 -88.454
ATOM   4982  CA  GLN B   7      81.543  50.732 -88.728
ATOM   4983  C   GLN B   7      81.388  49.210 -88.836
ATOM   4984  O   GLN B   7      80.703  48.563 -89.628
ATOM   4985  CB  GLN B   7      83.521  52.986 -90.298
ATOM   4986  N   PHE B   8      82.075  48.484 -87.971
ATOM   4987  CA  PHE B   8      82.089  47.075 -87.739
ATOM   4988  C   PHE B   8      81.912  46.639 -86.282
ATOM   4989  O   PHE B   8      81.655  45.527 -85.821
ATOM   4990  CB  PHE B   8      85.579  47.303 -87.909
ATOM   4991  N   GLU B   9      82.082  47.697 -85.444
ATOM   4992  CA  GLU B   9      82.571  47.625 -84.088
ATOM   4993  C   GLU B   9      81.506  47.614 -83.048
ATOM   4994  O   GLU B   9      80.793  48.571 -82.746
ATOM   4995  CB  GLU B   9      84.272  50.248 -83.849
ATOM   4996  N   GLN B  10      81.211  46.570 -82.334
ATOM   4997  CA  GLN B  10      80.367  46.650 -81.161
ATOM   4998  C   GLN B  10      81.159  46.437 -79.905
ATOM   4999  O   GLN B  10      81.088  47.098 -78.869
ATOM   5000  CB  GLN B  10      77.382  46.044 -82.484
ATOM   5001  N   GLN B  11      82.035  45.447 -79.870
ATOM   5002  CA  GLN B  11      82.349  44.636 -78.692
ATOM   5003  C   GLN B  11      83.159  45.372 -77.638
ATOM   5004  O   GLN B  11      83.815  45.968 -76.785
ATOM   5005  CB  GLN B  11      82.295  41.512 -79.861
ATOM   5006  N   GLN B   1      79.363  27.247 -38.621
ATOM   5007  CA  GLN B   1      79.930  26.665 -37.428
ATOM   5008  C   GLN B   1      80.357  25.225 -37.590
ATOM   5009  O   GLN B   1      79.944  24.414 -38.419
ATOM   5010  CB  GLN B   1      81.473  29.383 -36.072
ATOM   5011  N   GLN B   2      81.266  24.730 -36.784
ATOM   5012  CA  GLN B   2      81.752  23.370 -36.643
ATOM   5013  C   GLN B   2      80.811  22.404 -35.980
ATOM   5014  O   GLN B   2      79.780  22.666 -35.361
ATOM   5015  CB  GLN B   2      83.749  22.803 -39.236
ATOM   5016  N   GLU B   3      81.071  21.133 -36.039
ATOM   5017  CA  GLU B   3      80.189  20.020 -36.179
ATOM   5018  C   GLU B   3      80.131  19.054 -35.023
ATOM   5019  O   GLU B   3      79.440  18.040 -34.924
ATOM   5020  CB  GLU B   3      80.952  18.428 -38.764
ATOM   5021  N   PHE B   4      80.885  19.280 -33.983
ATOM   5022  CA  PHE B   4      80.911  18.374 -32.813
ATOM   5023  C   PHE B   4      81.707  19.062 -31.685
ATOM   5024  O   PHE B   4      82.828  18.817 -31.240
ATOM   5025  CB  PHE B   4      83.120  16.390 -34.466
ATOM   5026  N   GLN B   5      81.045  20.068 -31.134
ATOM   5027  CA  GLN B   5      81.519  20.657 -29.858
ATOM   5028  C   GLN B   5      80.797  20.055 -28.720
ATOM   5029  O   GLN B   5      81.254  19.280 -27.880
ATOM   5030  CB  GLN B   5      82.401  23.830 -30.707
ATOM   5031  N   PHE B   6      79.523  20.387 -28.596
ATOM   5032  CA  PHE B   6      78.810  20.574 -27.303
ATOM   5033  C   PHE B   6      77.834  19.490 -27.082
ATOM   5034  O   PHE B   6      77.106  18.990 -27.940
ATOM   5035  CB  PHE B   6      77.336  23.273 -28.631
ATOM   5036  N   GLN B   7      77.689  18.975 -25.882
ATOM   5037  CA  GLN B   7      76.513  18.425 -25.272
ATOM   5038  C   GLN B   7      76.397  18.811 -23.809
ATOM   5039  O   GLN B   7      77.317  19.009 -23.015
ATOM   5040  CB  GLN B   7      76.503  15.131 -26.227
ATOM   5041  N   PHE B   8      75.167  18.957 -23.307
ATOM   5042  CA  PHE B   8      74.941  19.232 -21.879
ATOM   5043  C   PHE B   8      74.732  17.948 -21.091
ATOM   5044  O   PHE B   8      73.817  17.135 -21.224
ATOM   5045  CB  PHE B   8      72.005  20.612 -22.697
ATOM   5046  N   GLU B   9      75.561  17.588 -20.153
ATOM   5047  CA  GLU B   9      75.357  16.417 -19.323
ATOM   5048  C   GLU B   9      75.937  16.557 -17.972
ATOM   5049  O   GLU B   9      76.712  17.453 -17.637
ATOM   5050  CB  GLU B   9      76.327  13.869 -20.843
ATOM   5051  N   GLN B  10      75.662  15.709 -16.993
ATOM   5052  CA  GLN B  10      75.710  15.959 -15.569
ATOM   5053  C   GLN B  10      76.994  16.501 -15.052
ATOM   5054  O   GLN B  10      77.131  17.581 -14.477
ATOM   5055  CB  GLN B  10      73.081  14.134 -14.511
ATOM   5056  N   GLN B  11      78.119  15.805 -15.195
ATOM   5057  CA  GLN B  11      79.274  16.047 -14.376
ATOM   5058  C   GLN B  11      80.038  17.296 -14.628
ATOM   5059  O   GLN B  11      80.670  18.331 -14.837
ATOM   5060  CB  GLN B  11      80.249  12.796 -13.965
ATOM   5061  N   GLN B   1     -56.961 -90.882  55.255
ATOM   5062  CA  GLN B   1     -58.158 -90.480  55.988
ATOM   5063  C   GLN B   1     -57.850 -90.598  57.464
ATOM   5064  O   GLN B   1     -57.871 -91.597  58.183
ATOM   5065  CB  GLN B   1     -59.517 -88.235  53.955
ATOM   5066  N   GLN B   2     -57.515 -89.388  57.985
ATOM   5067  CA  GLN B   2     -56.597 -89.250  59.131
ATOM   5068  C   GLN B   2     -57.436 -88.802  60.316
ATOM   5069  O   GLN B   2     -57.419 -87.702  60.868
ATOM   5070  CB  GLN B   2     -53.917 -87.892  57.512
ATOM   5071  N   GLU B   3     -58.293 -89.603  60.875
ATOM   5072  CA  GLU B   3     -59.522 -89.370  61.570
ATOM   5073  C   GLU B   3     -59.260 -89.186  63.074
ATOM   5074  O   GLU B   3     -58.358 -89.664  63.762
ATOM   5075  CB  GLU B   3     -61.333 -91.913  61.118
ATOM   5076  N   PHE B   4     -60.166 -88.385  63.687
ATOM   5077  CA  PHE B   4     -60.111 -88.050  65.087
ATOM   5078  C   PHE B   4     -61.393 -87.840  65.789
ATOM   5079  O   PHE B   4     -62.494 -88.071  65.290
ATOM   5080  CB  PHE B   4     -59.025 -84.912  64.371
ATOM   5081  N   GLN B   5     -61.437 -87.370  67.051
ATOM   5082  CA  GLN B   5     -62.686 -87.294  67.865
ATOM   5083  C   GLN B   5     -63.484 -86.012  67.534
ATOM   5084  O   GLN B   5     -63.104 -84.841  67.525
ATOM   5085  CB  GLN B   5     -61.496 -88.139  70.914
ATOM   5086  N   PHE B   6     -64.739 -86.142  67.214
ATOM   5087  CA  PHE B   6     -65.546 -85.221  66.441
ATOM   5088  C   PHE B   6     -66.395 -84.344  67.282
ATOM   5089  O   PHE B   6     -67.342 -84.726  67.970
ATOM   5090  CB  PHE B   6     -67.586 -87.703  65.409
ATOM   5091  N   GLN B   7     -66.138 -83.021  67.320
ATOM   5092  CA  GLN B   7     -67.022 -82.202  68.163
ATOM   5093  C   GLN B   7     -68.160 -81.614  67.370
ATOM   5094  O   GLN B   7     -68.165 -81.332  66.172
ATOM   5095  CB  GLN B   7     -64.655 -80.448  69.912
ATOM   5096  N   PHE B   8     -69.291 -81.370  68.045
ATOM   5097  CA  PHE B   8     -70.439 -80.867  67.240
ATOM   5098  C   PHE B   8     -70.544 -79.375  67.354
ATOM   5099  O   PHE B   8     -70.264 -78.661  68.317
ATOM   5100  CB  PHE B   8     -72.513 -82.142  69.660
ATOM   5101  N   GLU B   9     -71.007 -78.794  66.240
ATOM   5102  CA  GLU B   9     -71.630 -77.475  66.172
ATOM   5103  C   GLU B   9     -73.107 -77.554  66.061
ATOM   5104  O   GLU B   9     -73.769 -77.545  65.023
ATOM   5105  CB  GLU B   9     -70.321 -75.984  63.676
ATOM   5106  N   GLN B  10     -73.775 -77.645  67.221
ATOM   5107  CA  GLN B  10     -75.188 -77.467  67.281
ATOM   5108  C   GLN B  10     -75.534 -76.094  67.720
ATOM   5109  O   GLN B  10     -75.185 -75.057  67.155
ATOM   5110  CB  GLN B  10     -76.486 -80.467  67.921
ATOM   5111  N   GLN B  11     -76.261 -75.855  68.775
ATOM   5112  CA  GLN B  11     -76.104 -74.609  69.545
ATOM   5113  C   GLN B  11     -75.637 -74.865  70.962
ATOM   5114  O   GLN B  11     -75.257 -75.074  72.114
ATOM   5115  CB  GLN B  11     -78.082 -72.365  68.052
ATOM   5116  N   GLN B   1      62.074 -39.815 -46.384
ATOM   5117  CA  GLN B   1      61.761 -40.072 -45.009
ATOM   5118  C   GLN B   1      62.822 -40.835 -44.274
ATOM   5119  O   GLN B   1      63.797 -41.405 -44.764
ATOM   5120  CB  GLN B   1      58.578 -41.164 -45.470
ATOM   5121  N   GLN B   2      62.720 -40.919 -42.956
ATOM   5122  CA  GLN B   2      63.265 -41.898 -42.063
ATOM   5123  C   GLN B   2      62.273 -42.818 -41.400
ATOM   5124  O   GLN B   2      61.667 -43.772 -41.886
ATOM   5125  CB  GLN B   2      66.294 -40.871 -41.153
ATOM   5126  N   GLU B   3      62.022 -42.571 -40.141
ATOM   5127  CA  GLU B   3      60.960 -43.123 -39.315
ATOM   5128  C   GLU B   3      60.282 -42.099 -38.455
ATOM   5129  O   GLU B   3      60.696 -41.654 -37.385
ATOM   5130  CB  GLU B   3      62.754 -44.859 -37.241
ATOM   5131  N   PHE B   4      59.134 -41.579 -38.805
ATOM   5132  CA  PHE B   4      58.265 -40.812 -37.922
ATOM   5133  C   PHE B   4      56.841 -41.128 -38.154
ATOM   5134  O   PHE B   4      55.986 -40.302 -38.474
ATOM   5135  CB  PHE B   4      58.840 -38.187 -39.996
ATOM   5136  N   GLN B   5      56.408 -42.399 -38.015
ATOM   5137  CA  GLN B   5      55.095 -42.749 -38.449
ATOM   5138  C   GLN B   5      54.257 -43.510 -37.499
ATOM   5139  O   GLN B   5      53.032 -43.411 -37.416
ATOM   5140  CB  GLN B   5      55.463 -42.837 -41.843
ATOM   5141  N   PHE B   6      54.766 -44.381 -36.640
ATOM   5142  CA  PHE B   6      54.211 -45.614 -36.158
ATOM   5143  C   PHE B   6      53.635 -45.333 -34.758
ATOM   5144  O   PHE B   6      53.981 -44.520 -33.902
ATOM   5145  CB  PHE B   6      57.548 -46.395 -35.513
ATOM   5146  N   GLN B   7      52.594 -46.144 -34.507
ATOM   5147  CA  GLN B   7      51.892 -46.134 -33.246
ATOM   5148  C   GLN B   7      51.992 -47.440 -32.457
ATOM   5149  O   GLN B   7      51.290 -48.444 -32.577
ATOM   5150  CB  GLN B   7      49.061 -44.468 -33.877
ATOM   5151  N   PHE B   8      52.960 -47.506 -31.519
ATOM   5152  CA  PHE B   8      53.245 -48.612 -30.629
ATOM   5153  C   PHE B   8      54.047 -48.278 -29.404
ATOM   5154  O   PHE B   8      54.337 -49.056 -28.495
ATOM   5155  CB  PHE B   8      55.553 -49.729 -32.952
ATOM   5156  N   GLU B   9      54.516 -47.053 -29.220
ATOM   5157  CA  GLU B   9      55.021 -46.565 -27.930
ATOM   5158  C   GLU B   9      54.338 -45.342 -27.417
ATOM   5159  O   GLU B   9      54.540 -44.793 -26.334
ATOM   5160  CB  GLU B   9      58.101 -46.129 -28.334
ATOM   5161  N   GLN B  10      53.426 -44.748 -28.140
ATOM   5162  CA  GLN B  10      52.846 -43.464 -27.884
ATOM   5163  C   GLN B  10      51.366 -43.501 -27.864
ATOM   5164  O   GLN B  10      50.694 -44.530 -27.789
ATOM   5165  CB  GLN B  10      54.579 -41.582 -30.223
ATOM   5166  N   GLN B  11      50.627 -42.402 -27.927
ATOM   5167  CA  GLN B  11      49.247 -42.317 -28.349
ATOM   5168  C   GLN B  11      48.955 -42.505 -29.791
ATOM   5169  O   GLN B  11      48.713 -42.662 -30.988
ATOM   5170  CB  GLN B  11      47.537 -41.038 -25.748
ATOM   5171  N   GLN B   1     -72.624 -99.393  91.386
ATOM   5172  CA  GLN B   1     -71.780  99.460  91.252
ATOM   5173  C   GLN B   1     -72.295  98.328  90.392
ATOM   5174  O   GLN B   1     -72.398  97.148  90.724
ATOM   5175  CB  GLN B   1     -69.803  99.630  94.015
ATOM   5176  N   GLN B   2     -72.689  98.576  89.144
ATOM   5177  CA  GLN B   2     -72.721  97.665  88.034
ATOM   5178  C   GLN B   2     -71.469  97.606  87.257
ATOM   5179  O   GLN B   2     -71.038  98.526  86.561
ATOM   5180  CB  GLN B   2     -75.736  96.245  87.961
ATOM   5181  N   GLU B   3     -70.667  96.586  87.208
ATOM   5182  CA  GLU B   3     -69.709  96.461  86.091
ATOM   5183  C   GLU B   3     -70.169  95.472  85.030
ATOM   5184  O   GLU B   3     -70.785  94.415  85.171
ATOM   5185  CB  GLU B   3     -67.018  95.496  87.472
ATOM   5186  N   PHE B   4     -69.832  95.849  83.787
ATOM   5187  CA  PHE B   4     -70.098  95.004  82.586
ATOM   5188  C   PHE B   4     -69.335  95.505  81.419
ATOM   5189  O   PHE B   4     -69.096  96.678  81.130
ATOM   5190  CB  PHE B   4     -73.176  96.387  82.421
ATOM   5191  N   GLN B   5     -68.858  94.602  80.598
ATOM   5192  CA  GLN B   5     -68.017  94.817  79.460
ATOM   5193  C   GLN B   5     -68.691  94.879  78.118
ATOM   5194  O   GLN B   5     -69.149  93.936  77.473
ATOM   5195  CB  GLN B   5     -65.209  93.222  80.468
ATOM   5196  N   PHE B   6     -68.804  96.094  77.564
ATOM   5197  CA  PHE B   6     -69.363  96.444  76.277
ATOM   5198  C   PHE B   6     -68.278  96.870  75.298
ATOM   5199  O   PHE B   6     -68.216  97.863  74.573
ATOM   5200  CB  PHE B   6     -70.393  99.348  77.828
ATOM   5201  N   GLN B   7     -67.276  95.964  75.292
ATOM   5202  CA  GLN B   7     -65.964  96.231  74.762
ATOM   5203  C   GLN B   7     -65.825  95.967  73.248
ATOM   5204  O   GLN B   7     -66.287  96.606  72.303
ATOM   5205  CB  GLN B   7     -63.851  96.411  77.320
ATOM   5206  N   PHE B   8     -65.131  94.935  72.866
ATOM   5207  CA  PHE B   8     -65.551  94.045  71.755
ATOM   5208  C   PHE B   8     -65.234  92.620  72.000
ATOM   5209  O   PHE B   8     -64.314  91.997  71.473
ATOM   5210  CB  PHE B   8     -62.528  95.126  70.423
ATOM   5211  N   GLU B   9     -66.002  91.930  72.867
ATOM   5212  CA  GLU B   9     -65.948  90.495  73.124
ATOM   5213  C   GLU B   9     -67.307  89.835  73.250
ATOM   5214  O   GLU B   9     -67.742  88.842  72.666
ATOM   5215  CB  GLU B   9     -64.392  89.972  75.764
ATOM   5216  N   GLN B  10     -68.088  90.491  74.150
ATOM   5217  CA  GLN B  10     -69.495  90.243  74.186
ATOM   5218  C   GLN B  10     -70.254  91.395  73.508
ATOM   5219  O   GLN B  10     -69.811  92.259  72.752
ATOM   5220  CB  GLN B  10     -70.167  88.142  76.696
ATOM   5221  N   GLN B  11     -71.580  91.441  73.797
ATOM   5222  CA  GLN B  11     -72.442  92.206  72.954
ATOM   5223  C   GLN B  11     -72.490  93.640  73.500
ATOM   5224  O   GLN B  11     -72.528  94.790  73.937
ATOM   5225  CB  GLN B  11     -75.198  90.163  73.136
ATOM   5226  N   GLN B   1      73.020  85.899 -28.228
ATOM   5227  CA  GLN B   1      73.353  84.875 -29.184
ATOM   5228  C   GLN B   1      72.142  84.352 -29.965
ATOM   5229  O   GLN B   1      72.007  83.301 -30.591
ATOM   5230  CB  GLN B   1      76.448  85.847 -30.351
ATOM   5231  N   GLN B   2      71.108  85.203 -29.928
ATOM   5232  CA  GLN B   2      69.964  85.021 -30.825
ATOM   5233  C   GLN B   2      69.539  86.307 -31.514
ATOM   5234  O   GLN B   2      68.544  86.508 -32.210
ATOM   5235  CB  GLN B   2      68.448  82.480 -29.248
ATOM   5236  N   GLU B   3      70.390  87.334 -31.312
ATOM   5237  CA  GLU B   3      70.569  88.392 -32.349
ATOM   5238  C   GLU B   3      71.996  88.510 -32.765
ATOM   5239  O   GLU B   3      72.990  88.685 -32.060
ATOM   5240  CB  GLU B   3      69.558  91.050 -31.084
ATOM   5241  N   PHE B   4      72.197  88.412 -34.051
ATOM   5242  CA  PHE B   4      73.353  87.875 -34.754
ATOM   5243  C   PHE B   4      74.445  88.864 -34.859
ATOM   5244  O   PHE B   4      74.287  90.079 -34.738
ATOM   5245  CB  PHE B   4      71.505  88.057 -37.548
ATOM   5246  N   GLN B   5      75.716  88.481 -35.101
ATOM   5247  CA  GLN B   5      76.898  89.328 -35.051
ATOM   5248  C   GLN B   5      76.850  90.520 -35.959
ATOM   5249  O   GLN B   5      76.550  91.665 -35.620
ATOM   5250  CB  GLN B   5      77.528  89.401 -31.691
ATOM   5251  N   PHE B   6      77.150  90.384 -37.261
ATOM   5252  CA  PHE B   6      77.198  91.613 -38.076
ATOM   5253  C   PHE B   6      76.237  91.490 -39.239
ATOM   5254  O   PHE B   6      76.469  91.776 -40.413
ATOM   5255  CB  PHE B   6      80.126  90.694 -39.454
ATOM   5256  N   GLN B   7      74.997  91.022 -38.990
ATOM   5257  CA  GLN B   7      73.807  91.284 -39.798
ATOM   5258  C   GLN B   7      72.665  91.801 -39.010
ATOM   5259  O   GLN B   7      72.697  92.191 -37.843
ATOM   5260  CB  GLN B   7      74.052  88.860 -42.264
ATOM   5261  N   PHE B   8      71.486  91.849 -39.624
ATOM   5262  CA  PHE B   8      70.261  92.274 -38.901
ATOM   5263  C   PHE B   8      69.074  91.904 -39.763
ATOM   5264  O   PHE B   8      69.074  91.196 -40.771
ATOM   5265  CB  PHE B   8      71.102  95.452 -40.037
ATOM   5266  N   GLU B   9      67.886  92.406 -39.385
ATOM   5267  CA  GLU B   9      66.590  91.980 -39.957
ATOM   5268  C   GLU B   9      65.575  93.073 -39.990
ATOM   5269  O   GLU B   9      64.357  92.935 -40.108
ATOM   5270  CB  GLU B   9      65.754  89.582 -38.065
ATOM   5271  N   GLN B  10      66.002  94.330 -39.883
ATOM   5272  CA  GLN B  10      65.274  95.356 -39.146
ATOM   5273  C   GLN B  10      64.187  95.883 -40.045
ATOM   5274  O   GLN B  10      64.123  95.778 -41.270
ATOM   5275  CB  GLN B  10      67.737  97.150 -37.765
ATOM   5276  N   GLN B  11      63.180  96.538 -39.426
ATOM   5277  CA  GLN B  11      61.887  96.860 -40.024
ATOM   5278  C   GLN B  11      61.825  98.278 -40.495
ATOM   5279  O   GLN B  11      61.774  99.445 -40.883
ATOM   5280  CB  GLN B  11      59.763  95.005 -38.189
