# Supplementary material for: Charge guides pathway selection in β-sheet fibrillizing peptide co-assembly
Source: Commun Chem. 2020 Nov 13;3:172. doi: 10.1038/s42004-020-00414-w (PMC9814569; doi:10.1038/s42004-020-00414-w)
Supplement: Supplementary file 4 — Supplementary Data 2 [file 42004_2020_414_MOESM4_ESM.txt]

ATOM      1  N   GLN A   1     -27.455  30.367 -97.139
ATOM      2  CA  GLN A   1     -26.007  30.279 -96.928
ATOM      3  C   GLN A   1     -25.190  30.773 -98.116
ATOM      4  O   GLN A   1     -23.972  30.692 -98.268
ATOM      5  CB  GLN A   1     -25.887  30.618 -93.576
ATOM      6  N   GLN A   2     -25.759  31.359 -99.129
ATOM      7  CA  GLN A   2     -25.105  31.493  99.599
ATOM      8  C   GLN A   2     -25.108  32.936  99.144
ATOM      9  O   GLN A   2     -25.707  33.399  98.173
ATOM     10  CB  GLN A   2     -24.165  28.479  98.562
ATOM     11  N   LYS A   3     -24.447  33.864  99.769
ATOM     12  CA  LYS A   3     -24.234  35.251  99.255
ATOM     13  C   LYS A   3     -22.765  35.534  99.260
ATOM     14  O   LYS A   3     -22.762  35.540 100.491
ATOM     15  CB  LYS A   3     -25.836  36.999 -98.091
ATOM     16  N   PHE A   4     -21.933  34.859 -99.961
ATOM     17  CA  PHE A   4     -20.753  35.377 -99.314
ATOM     18  C   PHE A   4     -19.541  34.666 -99.799
ATOM     19  O   PHE A   4     -19.480  33.767-100.638
ATOM     20  CB  PHE A   4     -21.715  33.410 -96.582
ATOM     21  N   GLN A   5     -18.404  35.053 -99.260
ATOM     22  CA  GLN A   5     -17.121  34.704 -99.791
ATOM     23  C   GLN A   5     -16.304  33.917 -98.744
ATOM     24  O   GLN A   5     -15.519  32.978 -98.870
ATOM     25  CB  GLN A   5     -16.101  37.641  98.805
ATOM     26  N   PHE A   6     -16.503  34.345 -97.533
ATOM     27  CA  PHE A   6     -16.157  33.717 -96.281
ATOM     28  C   PHE A   6     -17.036  34.342 -95.175
ATOM     29  O   PHE A   6     -17.944  35.169 -95.257
ATOM     30  CB  PHE A   6     -13.215  35.393 -96.117
ATOM     31  N   GLN A   7     -16.734  33.895 -93.963
ATOM     32  CA  GLN A   7     -17.663  34.169 -92.838
ATOM     33  C   GLN A   7     -16.753  34.373 -91.616
ATOM     34  O   GLN A   7     -16.522  33.582 -90.702
ATOM     35  CB  GLN A   7     -20.018  31.887 -93.358
ATOM     36  N   PHE A   8     -16.111  35.497 -91.457
ATOM     37  CA  PHE A   8     -15.662  35.966 -90.136
ATOM     38  C   PHE A   8     -15.814  37.456 -90.115
ATOM     39  O   PHE A   8     -15.552  38.260 -91.010
ATOM     40  CB  PHE A   8     -12.425  35.799 -91.428
ATOM     41  N   LYS A   9     -16.306  37.904 -88.937
ATOM     42  CA  LYS A   9     -16.559  39.295 -88.584
ATOM     43  C   LYS A   9     -15.245  40.103 -88.515
ATOM     44  O   LYS A   9     -14.145  39.739 -88.099
ATOM     45  CB  LYS A   9     -17.889  38.707 -85.369
ATOM     46  N   GLN A  10     -15.233  41.342 -88.938
ATOM     47  CA  GLN A  10     -14.085  42.159 -89.155
ATOM     48  C   GLN A  10     -14.103  43.548 -88.573
ATOM     49  O   GLN A  10     -13.799  43.871 -87.425
ATOM     50  CB  GLN A  10     -12.284  40.758 -91.587
ATOM     51  N   GLN A  11     -14.466  44.571 -89.288
ATOM     52  CA  GLN A  11     -14.612  45.967 -88.872
ATOM     53  C   GLN A  11     -16.054  46.434 -88.755
ATOM     54  O   GLN A  11     -17.222  46.813 -88.661
ATOM     55  CB  GLN A  11     -11.710  47.512 -89.364
ATOM     56  N   GLN A   1      -5.903 -77.334  64.553
ATOM     57  CA  GLN A   1      -5.251 -77.538  63.260
ATOM     58  C   GLN A   1      -6.049 -78.483  62.431
ATOM     59  O   GLN A   1      -5.811 -79.683  62.299
ATOM     60  CB  GLN A   1      -3.625 -74.667  62.884
ATOM     61  N   GLN A   2      -7.121 -78.053  61.755
ATOM     62  CA  GLN A   2      -8.400 -78.723  61.683
ATOM     63  C   GLN A   2      -8.510 -79.591  60.456
ATOM     64  O   GLN A   2      -7.723 -80.435  60.029
ATOM     65  CB  GLN A   2     -10.703 -76.371  62.497
ATOM     66  N   LYS A   3      -9.634 -79.371  59.780
ATOM     67  CA  LYS A   3      -9.817 -79.854  58.381
ATOM     68  C   LYS A   3     -10.106 -78.719  57.447
ATOM     69  O   LYS A   3     -10.055 -78.737  56.218
ATOM     70  CB  LYS A   3     -12.737 -81.704  58.842
ATOM     71  N   PHE A   4     -10.453 -77.562  57.948
ATOM     72  CA  PHE A   4     -10.639 -76.400  57.125
ATOM     73  C   PHE A   4      -9.590 -75.327  57.213
ATOM     74  O   PHE A   4      -9.619 -74.195  56.730
ATOM     75  CB  PHE A   4     -13.090 -75.293  59.311
ATOM     76  N   GLN A   5      -8.502 -75.720  57.927
ATOM     77  CA  GLN A   5      -7.430 -74.806  58.174
ATOM     78  C   GLN A   5      -6.138 -75.580  58.420
ATOM     79  O   GLN A   5      -5.895 -76.420  59.287
ATOM     80  CB  GLN A   5      -8.839 -72.519  60.173
ATOM     81  N   PHE A   6      -5.146 -75.317  57.596
ATOM     82  CA  PHE A   6      -4.253 -76.280  56.922
ATOM     83  C   PHE A   6      -2.849 -75.991  57.455
ATOM     84  O   PHE A   6      -2.419 -74.924  57.891
ATOM     85  CB  PHE A   6      -4.392 -73.843  54.412
ATOM     86  N   GLN A   7      -1.957 -76.974  57.467
ATOM     87  CA  GLN A   7      -0.549 -76.692  57.674
ATOM     88  C   GLN A   7       0.156 -76.198  56.452
ATOM     89  O   GLN A   7       0.040 -75.077  55.957
ATOM     90  CB  GLN A   7       0.204 -78.845  60.218
ATOM     91  N   PHE A   8       0.994 -76.993  55.799
ATOM     92  CA  PHE A   8       2.318 -76.692  55.280
ATOM     93  C   PHE A   8       2.442 -76.833  53.812
ATOM     94  O   PHE A   8       2.518 -77.886  53.180
ATOM     95  CB  PHE A   8       3.258 -79.843  56.410
ATOM     96  N   LYS A   9       2.473 -75.697  53.110
ATOM     97  CA  LYS A   9       2.950 -75.608  51.769
ATOM     98  C   LYS A   9       3.143 -74.209  51.262
ATOM     99  O   LYS A   9       3.059 -73.173  51.922
ATOM    100  CB  LYS A   9       0.023 -76.722  49.967
ATOM    101  N   GLN A  10       3.435 -74.039  49.973
ATOM    102  CA  GLN A  10       3.724 -72.749  49.422
ATOM    103  C   GLN A  10       3.708 -72.727  47.898
ATOM    104  O   GLN A  10       4.643 -72.644  47.101
ATOM    105  CB  GLN A  10       6.323 -71.521  51.256
ATOM    106  N   GLN A  11       2.484 -72.812  47.407
ATOM    107  CA  GLN A  11       2.208 -72.777  45.959
ATOM    108  C   GLN A  11       2.410 -71.392  45.367
ATOM    109  O   GLN A  11       2.573 -70.270  44.887
ATOM    110  CB  GLN A  11       0.230 -75.423  45.508
ATOM    111  N   GLN A   1     -37.217  42.792 -62.203
ATOM    112  CA  GLN A   1     -36.573  41.857 -63.157
ATOM    113  C   GLN A   1     -37.293  40.516 -63.032
ATOM    114  O   GLN A   1     -36.799  39.389 -63.058
ATOM    115  CB  GLN A   1     -33.277  42.197 -62.442
ATOM    116  N   GLN A   2     -38.613  40.542 -62.877
ATOM    117  CA  GLN A   2     -39.360  39.617 -61.992
ATOM    118  C   GLN A   2     -40.289  38.725 -62.724
ATOM    119  O   GLN A   2     -40.268  37.494 -62.737
ATOM    120  CB  GLN A   2     -40.086  41.602 -59.371
ATOM    121  N   LYS A   3     -41.240  39.276 -63.443
ATOM    122  CA  LYS A   3     -42.027  38.741 -64.506
ATOM    123  C   LYS A   3     -42.851  39.738 -65.295
ATOM    124  O   LYS A   3     -43.434  39.525 -66.358
ATOM    125  CB  LYS A   3     -44.373  37.059 -62.337
ATOM    126  N   PHE A   4     -42.967  40.994 -64.794
ATOM    127  CA  PHE A   4     -43.439  42.129 -65.608
ATOM    128  C   PHE A   4     -43.256  43.438 -64.934
ATOM    129  O   PHE A   4     -42.429  43.705 -64.062
ATOM    130  CB  PHE A   4     -46.580  41.163 -64.645
ATOM    131  N   GLN A   5     -44.044  44.433 -65.285
ATOM    132  CA  GLN A   5     -43.658  45.835 -65.195
ATOM    133  C   GLN A   5     -44.328  46.559 -64.022
ATOM    134  O   GLN A   5     -43.875  47.418 -63.266
ATOM    135  CB  GLN A   5     -42.593  46.724 -68.231
ATOM    136  N   PHE A   6     -45.590  46.156 -63.840
ATOM    137  CA  PHE A   6     -46.557  46.581 -62.880
ATOM    138  C   PHE A   6     -46.441  45.779 -61.598
ATOM    139  O   PHE A   6     -45.562  44.967 -61.307
ATOM    140  CB  PHE A   6     -49.011  45.151 -64.750
ATOM    141  N   GLN A   7     -47.390  45.959 -60.669
ATOM    142  CA  GLN A   7     -47.208  45.482 -59.315
ATOM    143  C   GLN A   7     -47.682  44.097 -59.016
ATOM    144  O   GLN A   7     -47.333  43.043 -59.548
ATOM    145  CB  GLN A   7     -46.602  48.082 -57.334
ATOM    146  N   PHE A   8     -48.609  44.077 -58.027
ATOM    147  CA  PHE A   8     -49.283  42.891 -57.537
ATOM    148  C   PHE A   8     -50.774  42.922 -57.603
ATOM    149  O   PHE A   8     -51.512  43.527 -56.825
ATOM    150  CB  PHE A   8     -48.490  43.954 -54.384
ATOM    151  N   LYS A   9     -51.434  42.272 -58.547
ATOM    152  CA  LYS A   9     -52.732  42.725 -59.095
ATOM    153  C   LYS A   9     -53.859  41.717 -58.809
ATOM    154  O   LYS A   9     -55.077  41.862 -58.912
ATOM    155  CB  LYS A   9     -52.094  42.126 -62.560
ATOM    156  N   GLN A  10     -53.446  40.526 -58.393
ATOM    157  CA  GLN A  10     -54.245  39.305 -58.396
ATOM    158  C   GLN A  10     -54.260  38.599 -57.102
ATOM    159  O   GLN A  10     -54.783  37.503 -56.897
ATOM    160  CB  GLN A  10     -55.079  38.671 -61.582
ATOM    161  N   GLN A  11     -53.662  39.181 -56.048
ATOM    162  CA  GLN A  11     -53.595  38.417 -54.800
ATOM    163  C   GLN A  11     -53.547  39.397 -53.662
ATOM    164  O   GLN A  11     -53.507  40.200 -52.730
ATOM    165  CB  GLN A  11     -51.010  36.306 -55.581
ATOM    166  N   GLN A   1     -98.956  -1.768 -96.397
ATOM    167  CA  GLN A   1     -99.564  -2.635 -97.432
ATOM    168  C   GLN A   1     -98.462  -3.207 -98.278
ATOM    169  O   GLN A   1     -97.653  -4.072 -97.944
ATOM    170  CB  GLN A   1      97.745  -0.997 -98.490
ATOM    171  N   GLN A   2     -98.335  -2.735 -99.525
ATOM    172  CA  GLN A   2     -97.048  -2.873  99.742
ATOM    173  C   GLN A   2     -96.112  -1.703  99.972
ATOM    174  O   GLN A   2     -96.296  -0.764 100.746
ATOM    175  CB  GLN A   2     -97.879  -4.010  96.676
ATOM    176  N   LYS A   3     -94.959  -1.650  99.281
ATOM    177  CA  LYS A   3     -94.268  -0.350  99.111
ATOM    178  C   LYS A   3     -93.687  -0.205  97.740
ATOM    179  O   LYS A   3     -92.916   0.684  97.377
ATOM    180  CB  LYS A   3     -91.740  -0.784 -98.555
ATOM    181  N   PHE A   4     -93.990  -1.078  96.784
ATOM    182  CA  PHE A   4     -93.653  -0.865  95.402
ATOM    183  C   PHE A   4     -94.821  -0.331  94.598
ATOM    184  O   PHE A   4     -95.428  -0.873  93.675
ATOM    185  CB  PHE A   4     -93.825  -4.246  94.839
ATOM    186  N   GLN A   5     -95.254   0.860  94.914
ATOM    187  CA  GLN A   5     -96.395   1.538  94.387
ATOM    188  C   GLN A   5     -96.237   2.017  92.957
ATOM    189  O   GLN A   5     -95.443   2.845  92.510
ATOM    190  CB  GLN A   5     -98.929   0.299  96.229
ATOM    191  N   PHE A   6     -97.104   1.425  92.105
ATOM    192  CA  PHE A   6     -97.422   2.061  90.846
ATOM    193  C   PHE A   6     -98.891   2.491  90.736
ATOM    194  O   PHE A   6     -99.894   1.778  90.775
ATOM    195  CB  PHE A   6     -97.681  -1.174  89.713
ATOM    196  N   GLN A   7     -99.119   3.803  90.580
ATOM    197  CA  GLN A   7      99.645   4.410  91.054
ATOM    198  C   GLN A   7      98.913   4.971  89.873
ATOM    199  O   GLN A   7      98.874   4.479  88.745
ATOM    200  CB  GLN A   7     -99.365   5.817  94.018
ATOM    201  N   PHE A   8      98.228   6.123  90.051
ATOM    202  CA  PHE A   8      97.647   6.796  88.930
ATOM    203  C   PHE A   8      97.919   8.298  89.085
ATOM    204  O   PHE A   8      97.843   8.979  90.108
ATOM    205  CB  PHE A   8      94.603   6.396  90.521
ATOM    206  N   LYS A   9      98.280   8.999  88.036
ATOM    207  CA  LYS A   9      97.846  10.309  87.660
ATOM    208  C   LYS A   9      97.793  10.467  86.131
ATOM    209  O   LYS A   9      97.907   9.621  85.243
ATOM    210  CB  LYS A   9     -99.327  12.168  88.702
ATOM    211  N   GLN A  10      97.587  11.756  85.790
ATOM    212  CA  GLN A  10      96.942  12.180  84.532
ATOM    213  C   GLN A  10      98.031  12.652  83.595
ATOM    214  O   GLN A  10      99.036  13.290  83.908
ATOM    215  CB  GLN A  10      93.865  13.007  85.492
ATOM    216  N   GLN A  11      97.928  12.367  82.288
ATOM    217  CA  GLN A  11      98.642  13.123  81.219
ATOM    218  C   GLN A  11      97.641  13.984  80.522
ATOM    219  O   GLN A  11      96.815  14.694  79.947
ATOM    220  CB  GLN A  11     -99.017  10.990  80.032
ATOM    221  N   GLN A   1       5.781 -80.963  -1.345
ATOM    222  CA  GLN A   1       6.870 -81.644  -2.108
ATOM    223  C   GLN A   1       7.762 -82.373  -1.184
ATOM    224  O   GLN A   1       8.575 -81.859  -0.416
ATOM    225  CB  GLN A   1       6.867 -79.883  -4.949
ATOM    226  N   GLN A   2       7.748 -83.674  -1.117
ATOM    227  CA  GLN A   2       8.276 -84.564  -0.125
ATOM    228  C   GLN A   2       9.236 -85.608  -0.582
ATOM    229  O   GLN A   2       9.059 -86.826  -0.607
ATOM    230  CB  GLN A   2       5.706 -85.103   2.013
ATOM    231  N   LYS A   3      10.422 -85.106  -1.007
ATOM    232  CA  LYS A   3      11.540 -85.944  -1.390
ATOM    233  C   LYS A   3      12.826 -85.339  -0.949
ATOM    234  O   LYS A   3      13.237 -84.213  -1.229
ATOM    235  CB  LYS A   3      11.314 -85.882  -4.948
ATOM    236  N   PHE A   4      13.637 -86.034  -0.184
ATOM    237  CA  PHE A   4      15.032 -85.745   0.077
ATOM    238  C   PHE A   4      15.880 -86.922   0.441
ATOM    239  O   PHE A   4      15.826 -87.585   1.477
ATOM    240  CB  PHE A   4      14.315 -83.970   2.833
ATOM    241  N   GLN A   5      16.795 -87.277  -0.478
ATOM    242  CA  GLN A   5      17.561 -88.524  -0.483
ATOM    243  C   GLN A   5      19.058 -88.313  -0.472
ATOM    244  O   GLN A   5      19.670 -87.264  -0.669
ATOM    245  CB  GLN A   5      15.387 -90.656  -1.842
ATOM    246  N   PHE A   6      19.821 -89.359  -0.226
ATOM    247  CA  PHE A   6      21.249 -89.224   0.126
ATOM    248  C   PHE A   6      22.051 -89.514  -1.133
ATOM    249  O   PHE A   6      21.603 -89.738  -2.257
ATOM    250  CB  PHE A   6      21.032 -92.291   1.717
ATOM    251  N   GLN A   7      23.390 -89.536  -1.044
ATOM    252  CA  GLN A   7      24.160 -89.111  -2.190
ATOM    253  C   GLN A   7      25.059 -90.136  -2.807
ATOM    254  O   GLN A   7      26.242 -89.979  -3.112
ATOM    255  CB  GLN A   7      25.296 -86.141  -0.859
ATOM    256  N   PHE A   8      24.508 -91.352  -3.050
ATOM    257  CA  PHE A   8      24.909 -92.249  -4.107
ATOM    258  C   PHE A   8      23.710 -92.752  -4.905
ATOM    259  O   PHE A   8      23.662 -93.655  -5.741
ATOM    260  CB  PHE A   8      25.378 -94.540  -1.635
ATOM    261  N   LYS A   9      22.570 -92.153  -4.686
ATOM    262  CA  LYS A   9      21.600 -92.039  -5.794
ATOM    263  C   LYS A   9      21.311 -90.641  -6.183
ATOM    264  O   LYS A   9      21.432 -90.167  -7.312
ATOM    265  CB  LYS A   9      18.606 -93.253  -4.334
ATOM    266  N   GLN A  10      20.883 -89.791  -5.271
ATOM    267  CA  GLN A  10      20.256 -88.506  -5.631
ATOM    268  C   GLN A  10      21.218 -87.342  -5.481
ATOM    269  O   GLN A  10      22.303 -87.335  -4.901
ATOM    270  CB  GLN A  10      17.009 -89.004  -4.636
ATOM    271  N   GLN A  11      20.898 -86.186  -6.017
ATOM    272  CA  GLN A  11      21.708 -85.170  -6.630
ATOM    273  C   GLN A  11      22.439 -84.285  -5.669
ATOM    274  O   GLN A  11      23.041 -83.557  -4.878
ATOM    275  CB  GLN A  11      19.727 -84.261  -9.244
ATOM    276  N   GLN A   1      -1.682  49.906  82.222
ATOM    277  CA  GLN A   1      -0.735  50.231  81.116
ATOM    278  C   GLN A   1       0.518  50.753  81.786
ATOM    279  O   GLN A   1       0.844  50.675  82.970
ATOM    280  CB  GLN A   1      -1.115  47.783  78.897
ATOM    281  N   GLN A   2       1.374  51.369  81.017
ATOM    282  CA  GLN A   2       2.713  51.823  81.334
ATOM    283  C   GLN A   2       3.072  53.109  80.655
ATOM    284  O   GLN A   2       3.113  54.231  81.159
ATOM    285  CB  GLN A   2       4.197  48.814  81.730
ATOM    286  N   LYS A   3       3.379  52.987  79.342
ATOM    287  CA  LYS A   3       3.849  54.167  78.614
ATOM    288  C   LYS A   3       3.542  53.932  77.137
ATOM    289  O   LYS A   3       2.866  53.060  76.590
ATOM    290  CB  LYS A   3       7.317  53.810  79.133
ATOM    291  N   PHE A   4       4.100  54.814  76.360
ATOM    292  CA  PHE A   4       3.733  54.971  74.985
ATOM    293  C   PHE A   4       4.981  55.198  74.157
ATOM    294  O   PHE A   4       6.079  55.622  74.519
ATOM    295  CB  PHE A   4       2.627  58.174  75.787
ATOM    296  N   GLN A   5       4.851  54.892  72.875
ATOM    297  CA  GLN A   5       6.062  54.800  72.037
ATOM    298  C   GLN A   5       6.629  56.189  71.730
ATOM    299  O   GLN A   5       7.350  56.902  72.427
ATOM    300  CB  GLN A   5       7.533  51.872  73.006
ATOM    301  N   PHE A   6       6.285  56.675  70.544
ATOM    302  CA  PHE A   6       6.611  58.030  70.078
ATOM    303  C   PHE A   6       5.719  58.430  68.953
ATOM    304  O   PHE A   6       5.150  57.680  68.160
ATOM    305  CB  PHE A   6       9.367  56.818  68.510
ATOM    306  N   GLN A   7       5.517  59.743  68.791
ATOM    307  CA  GLN A   7       4.332  60.417  68.347
ATOM    308  C   GLN A   7       4.109  60.183  66.883
ATOM    309  O   GLN A   7       4.650  60.786  65.955
ATOM    310  CB  GLN A   7       4.196  63.116  70.332
ATOM    311  N   PHE A   8       3.244  59.233  66.521
ATOM    312  CA  PHE A   8       2.458  59.174  65.300
ATOM    313  C   PHE A   8       0.951  59.263  65.544
ATOM    314  O   PHE A   8       0.274  58.621  66.347
ATOM    315  CB  PHE A   8       3.020  55.732  65.493
ATOM    316  N   LYS A   9       0.246  60.114  64.836
ATOM    317  CA  LYS A   9      -0.770  61.024  65.377
ATOM    318  C   LYS A   9      -2.117  60.806  64.802
ATOM    319  O   LYS A   9      -2.784  61.653  64.209
ATOM    320  CB  LYS A   9       0.253  64.107  63.779
ATOM    321  N   GLN A  10      -2.704  59.625  64.903
ATOM    322  CA  GLN A  10      -3.813  59.222  64.066
ATOM    323  C   GLN A  10      -5.122  59.381  64.861
ATOM    324  O   GLN A  10      -5.683  60.410  65.238
ATOM    325  CB  GLN A  10      -2.614  56.725  62.146
ATOM    326  N   GLN A  11      -5.701  58.200  65.166
ATOM    327  CA  GLN A  11      -7.012  58.095  65.834
ATOM    328  C   GLN A  11      -6.966  58.362  67.324
ATOM    329  O   GLN A  11      -6.929  58.580  68.535
ATOM    330  CB  GLN A  11      -8.709  55.956  63.810
ATOM    331  N   GLN A   1     -96.737  27.096  21.107
ATOM    332  CA  GLN A   1     -97.238  28.310  21.717
ATOM    333  C   GLN A   1     -98.418  28.824  20.989
ATOM    334  O   GLN A   1     -99.411  29.327  21.514
ATOM    335  CB  GLN A   1     -96.878  27.650  24.952
ATOM    336  N   GLN A   2     -98.411  28.737  19.634
ATOM    337  CA  GLN A   2     -99.520  29.030  18.769
ATOM    338  C   GLN A   2      99.420  27.927  18.715
ATOM    339  O   GLN A   2     100.651  27.926  18.720
ATOM    340  CB  GLN A   2     -97.649  29.683  15.934
ATOM    341  N   LYS A   3      99.655  27.004  17.824
ATOM    342  CA  LYS A   3      99.206  25.607  17.985
ATOM    343  C   LYS A   3     -99.723  24.611  17.710
ATOM    344  O   LYS A   3    -100.954  24.607  17.703
ATOM    345  CB  LYS A   3      96.438  25.371  15.897
ATOM    346  N   PHE A   4     -98.759  24.366  18.621
ATOM    347  CA  PHE A   4     -97.806  23.251  18.569
ATOM    348  C   PHE A   4     -96.942  23.365  19.819
ATOM    349  O   PHE A   4     -97.112  24.076  20.810
ATOM    350  CB  PHE A   4     -95.931  25.220  16.441
ATOM    351  N   GLN A   5     -95.867  22.600  19.844
ATOM    352  CA  GLN A   5     -95.010  22.656  21.060
ATOM    353  C   GLN A   5     -93.952  23.748  20.928
ATOM    354  O   GLN A   5     -94.136  24.965  20.928
ATOM    355  CB  GLN A   5     -94.305  19.423  21.778
ATOM    356  N   PHE A   6     -92.681  23.424  20.795
ATOM    357  CA  PHE A   6     -91.609  24.312  21.322
ATOM    358  C   PHE A   6     -90.775  24.762  20.144
ATOM    359  O   PHE A   6     -90.290  24.044  19.270
ATOM    360  CB  PHE A   6     -90.033  21.273  21.956
ATOM    361  N   GLN A   7     -90.535  26.092  20.037
ATOM    362  CA  GLN A   7     -89.905  26.704  18.914
ATOM    363  C   GLN A   7     -89.336  28.055  19.350
ATOM    364  O   GLN A   7     -88.560  28.327  20.267
ATOM    365  CB  GLN A   7     -91.915  25.882  16.272
ATOM    366  N   PHE A   8     -89.759  29.058  18.615
ATOM    367  CA  PHE A   8     -89.317  30.430  18.639
ATOM    368  C   PHE A   8     -90.209  31.368  19.483
ATOM    369  O   PHE A   8     -91.355  31.198  19.900
ATOM    370  CB  PHE A   8     -90.590  30.918  15.491
ATOM    371  N   LYS A   9     -89.649  32.520  19.798
ATOM    372  CA  LYS A   9     -90.325  33.701  20.333
ATOM    373  C   LYS A   9     -89.590  35.000  20.017
ATOM    374  O   LYS A   9     -89.921  36.141  20.339
ATOM    375  CB  LYS A   9     -90.450  33.140  23.808
ATOM    376  N   GLN A  10     -88.442  34.872  19.297
ATOM    377  CA  GLN A  10     -87.795  36.036  18.725
ATOM    378  C   GLN A  10     -87.508  35.910  17.246
ATOM    379  O   GLN A  10     -86.523  35.394  16.719
ATOM    380  CB  GLN A  10     -85.651  37.128  21.157
ATOM    381  N   GLN A  11     -88.464  36.435  16.432
ATOM    382  CA  GLN A  11     -88.338  36.590  14.980
ATOM    383  C   GLN A  11     -87.673  37.851  14.568
ATOM    384  O   GLN A  11     -87.121  38.897  14.226
ATOM    385  CB  GLN A  11     -89.723  33.889  13.566
ATOM    386  N   GLN A   1       7.086 -76.803  78.761
ATOM    387  CA  GLN A   1       5.769 -77.446  78.577
ATOM    388  C   GLN A   1       5.153 -77.051  77.278
ATOM    389  O   GLN A   1       4.248 -77.645  76.693
ATOM    390  CB  GLN A   1       4.429 -76.531  81.643
ATOM    391  N   GLN A   2       5.566 -75.981  76.644
ATOM    392  CA  GLN A   2       5.763 -75.727  75.245
ATOM    393  C   GLN A   2       7.134 -75.813  74.711
ATOM    394  O   GLN A   2       7.771 -76.835  74.452
ATOM    395  CB  GLN A   2       2.840 -74.424  74.168
ATOM    396  N   LYS A   3       7.752 -74.689  74.483
ATOM    397  CA  LYS A   3       8.790 -74.451  73.461
ATOM    398  C   LYS A   3      10.122 -74.186  74.039
ATOM    399  O   LYS A   3      11.170 -74.700  73.648
ATOM    400  CB  LYS A   3       7.607 -71.304  72.349
ATOM    401  N   PHE A   4      10.332 -73.371  75.036
ATOM    402  CA  PHE A   4      11.473 -73.315  75.936
ATOM    403  C   PHE A   4      11.069 -73.263  77.357
ATOM    404  O   PHE A   4      11.615 -73.850  78.291
ATOM    405  CB  PHE A   4      12.115 -70.173  74.982
ATOM    406  N   GLN A   5       9.998 -72.495  77.640
ATOM    407  CA  GLN A   5       9.591 -72.263  79.042
ATOM    408  C   GLN A   5       8.092 -72.474  79.098
ATOM    409  O   GLN A   5       7.492 -73.477  79.484
ATOM    410  CB  GLN A   5      11.753 -69.892  80.140
ATOM    411  N   PHE A   6       7.318 -71.474  78.687
ATOM    412  CA  PHE A   6       5.992 -71.162  79.169
ATOM    413  C   PHE A   6       5.003 -72.085  78.427
ATOM    414  O   PHE A   6       5.198 -73.157  77.854
ATOM    415  CB  PHE A   6       6.227 -68.747  76.640
ATOM    416  N   GLN A   7       3.766 -71.634  78.422
ATOM    417  CA  GLN A   7       2.587 -72.347  78.054
ATOM    418  C   GLN A   7       1.879 -71.606  76.933
ATOM    419  O   GLN A   7       1.074 -72.070  76.125
ATOM    420  CB  GLN A   7       1.313 -73.204  81.050
ATOM    421  N   PHE A   8       2.136 -70.307  76.779
ATOM    422  CA  PHE A   8       1.186 -69.471  76.089
ATOM    423  C   PHE A   8       1.403 -69.527  74.630
ATOM    424  O   PHE A   8       2.219 -70.246  74.052
ATOM    425  CB  PHE A   8       2.512 -66.633  77.301
ATOM    426  N   LYS A   9       0.714 -68.784  73.812
ATOM    427  CA  LYS A   9       1.029 -68.616  72.397
ATOM    428  C   LYS A   9       1.376 -67.192  71.998
ATOM    429  O   LYS A   9       0.873 -66.127  72.354
ATOM    430  CB  LYS A   9      -2.106 -69.588  71.045
ATOM    431  N   GLN A  10       2.388 -67.174  71.127
ATOM    432  CA  GLN A  10       3.117 -65.959  70.707
ATOM    433  C   GLN A  10       2.683 -65.455  69.354
ATOM    434  O   GLN A  10       1.803 -64.628  69.112
ATOM    435  CB  GLN A  10       6.346 -66.636  71.690
ATOM    436  N   GLN A  11       3.353 -65.987  68.304
ATOM    437  CA  GLN A  11       3.312 -65.492  66.939
ATOM    438  C   GLN A  11       2.105 -65.957  66.193
ATOM    439  O   GLN A  11       1.109 -66.340  65.578
ATOM    440  CB  GLN A  11       6.550 -66.341  66.085
ATOM    441  N   GLN A   1      15.557 -33.241  22.289
ATOM    442  CA  GLN A   1      14.929 -31.996  22.755
ATOM    443  C   GLN A   1      13.453 -31.935  22.642
ATOM    444  O   GLN A   1      12.790 -32.262  21.658
ATOM    445  CB  GLN A   1      17.224 -30.366  24.543
ATOM    446  N   GLN A   2      12.769 -31.484  23.706
ATOM    447  CA  GLN A   2      11.350 -31.147  23.661
ATOM    448  C   GLN A   2      11.041 -29.671  23.577
ATOM    449  O   GLN A   2      10.993 -28.976  22.562
ATOM    450  CB  GLN A   2       9.902 -33.610  25.483
ATOM    451  N   LYS A   3      10.789 -29.010  24.680
ATOM    452  CA  LYS A   3      10.109 -27.704  24.733
ATOM    453  C   LYS A   3      11.043 -26.520  24.811
ATOM    454  O   LYS A   3      11.360 -25.837  25.785
ATOM    455  CB  LYS A   3       8.841 -27.860  28.123
ATOM    456  N   PHE A   4      11.576 -26.198  23.659
ATOM    457  CA  PHE A   4      12.041 -24.817  23.399
ATOM    458  C   PHE A   4      11.654 -24.479  21.986
ATOM    459  O   PHE A   4      10.536 -24.590  21.484
ATOM    460  CB  PHE A   4      15.244 -25.846  23.448
ATOM    461  N   GLN A   5      12.541 -24.013  21.145
ATOM    462  CA  GLN A   5      12.196 -23.420  19.828
ATOM    463  C   GLN A   5      13.272 -23.765  18.835
ATOM    464  O   GLN A   5      13.444 -24.865  18.309
ATOM    465  CB  GLN A   5      10.605 -20.526  20.692
ATOM    466  N   PHE A   6      14.152 -22.863  18.438
ATOM    467  CA  PHE A   6      14.564 -22.614  17.024
ATOM    468  C   PHE A   6      15.771 -23.395  16.697
ATOM    469  O   PHE A   6      16.509 -23.922  17.530
ATOM    470  CB  PHE A   6      15.637 -19.520  17.787
ATOM    471  N   GLN A   7      16.141 -23.579  15.425
ATOM    472  CA  GLN A   7      17.178 -24.465  14.937
ATOM    473  C   GLN A   7      18.527 -23.872  14.759
ATOM    474  O   GLN A   7      18.922 -23.257  13.768
ATOM    475  CB  GLN A   7      15.398 -27.120  13.949
ATOM    476  N   PHE A   8      19.425 -23.982  15.714
ATOM    477  CA  PHE A   8      20.898 -23.983  15.557
ATOM    478  C   PHE A   8      21.455 -24.976  16.597
ATOM    479  O   PHE A   8      22.575 -25.015  17.106
ATOM    480  CB  PHE A   8      20.785 -21.054  17.464
ATOM    481  N   LYS A   9      20.657 -25.921  17.022
ATOM    482  CA  LYS A   9      20.950 -26.979  17.982
ATOM    483  C   LYS A   9      20.769 -28.362  17.453
ATOM    484  O   LYS A   9      20.208 -28.704  16.412
ATOM    485  CB  LYS A   9      18.721 -26.105  20.551
ATOM    486  N   GLN A  10      21.312 -29.305  18.264
ATOM    487  CA  GLN A  10      21.279 -30.748  17.993
ATOM    488  C   GLN A  10      19.874 -31.327  18.189
ATOM    489  O   GLN A  10      18.783 -30.760  18.256
ATOM    490  CB  GLN A  10      24.165 -31.818  19.247
ATOM    491  N   GLN A  11      19.899 -32.649  18.297
ATOM    492  CA  GLN A  11      18.713 -33.475  18.286
ATOM    493  C   GLN A  11      18.614 -34.445  19.472
ATOM    494  O   GLN A  11      18.534 -35.222  20.422
ATOM    495  CB  GLN A  11      17.425 -33.137  15.245
ATOM    496  N   GLN A   1     -69.967 -29.636 -63.450
ATOM    497  CA  GLN A   1     -69.086 -29.559 -62.326
ATOM    498  C   GLN A   1     -67.881 -30.449 -62.442
ATOM    499  O   GLN A   1     -66.938 -30.280 -63.215
ATOM    500  CB  GLN A   1     -70.502 -27.396 -60.239
ATOM    501  N   GLN A   2     -67.786 -31.537 -61.649
ATOM    502  CA  GLN A   2     -66.791 -32.564 -61.716
ATOM    503  C   GLN A   2     -67.335 -33.790 -62.347
ATOM    504  O   GLN A   2     -67.818 -33.873 -63.476
ATOM    505  CB  GLN A   2     -65.076 -32.032 -58.792
ATOM    506  N   LYS A   3     -67.304 -34.919 -61.637
ATOM    507  CA  LYS A   3     -67.546 -36.232 -62.166
ATOM    508  C   LYS A   3     -68.999 -36.631 -62.272
ATOM    509  O   LYS A   3     -69.488 -37.637 -62.787
ATOM    510  CB  LYS A   3     -66.073 -38.106 -59.540
ATOM    511  N   PHE A   4     -69.844 -35.780 -61.737
ATOM    512  CA  PHE A   4     -71.286 -35.946 -61.943
ATOM    513  C   PHE A   4     -71.785 -35.152 -63.088
ATOM    514  O   PHE A   4     -72.716 -35.487 -63.820
ATOM    515  CB  PHE A   4     -71.627 -34.260 -59.049
ATOM    516  N   GLN A   5     -71.185 -33.963 -63.371
ATOM    517  CA  GLN A   5     -71.414 -33.290 -64.643
ATOM    518  C   GLN A   5     -70.189 -33.013 -65.440
ATOM    519  O   GLN A   5     -69.308 -32.208 -65.139
ATOM    520  CB  GLN A   5     -73.758 -30.942 -63.785
ATOM    521  N   PHE A   6     -69.931 -33.619 -66.567
ATOM    522  CA  PHE A   6     -68.723 -33.634 -67.342
ATOM    523  C   PHE A   6     -68.600 -32.383 -68.170
ATOM    524  O   PHE A   6     -69.319 -31.984 -69.086
ATOM    525  CB  PHE A   6     -70.070 -35.842 -69.466
ATOM    526  N   GLN A   7     -67.548 -31.648 -67.815
ATOM    527  CA  GLN A   7     -67.067 -30.485 -68.503
ATOM    528  C   GLN A   7     -65.855 -30.786 -69.399
ATOM    529  O   GLN A   7     -65.627 -31.797 -70.064
ATOM    530  CB  GLN A   7     -66.993 -28.327 -65.934
ATOM    531  N   PHE A   8     -64.924 -29.844 -69.477
ATOM    532  CA  PHE A   8     -63.924 -29.732 -70.545
ATOM    533  C   PHE A   8     -62.564 -29.628 -69.844
ATOM    534  O   PHE A   8     -62.099 -28.675 -69.218
ATOM    535  CB  PHE A   8     -65.005 -26.537 -71.116
ATOM    536  N   LYS A   9     -61.786 -30.720 -69.927
ATOM    537  CA  LYS A   9     -60.802 -31.174 -68.969
ATOM    538  C   LYS A   9     -59.535 -31.547 -69.709
ATOM    539  O   LYS A   9     -59.284 -32.593 -70.307
ATOM    540  CB  LYS A   9     -62.229 -34.202 -67.770
ATOM    541  N   GLN A  10     -58.564 -30.681 -69.743
ATOM    542  CA  GLN A  10     -57.284 -30.781 -70.461
ATOM    543  C   GLN A  10     -56.356 -31.852 -69.893
ATOM    544  O   GLN A  10     -55.696 -32.679 -70.522
ATOM    545  CB  GLN A  10     -58.148 -29.723 -73.555
ATOM    546  N   GLN A  11     -56.194 -31.964 -68.598
ATOM    547  CA  GLN A  11     -55.250 -32.805 -67.909
ATOM    548  C   GLN A  11     -55.600 -34.241 -67.935
ATOM    549  O   GLN A  11     -55.892 -35.437 -67.956
ATOM    550  CB  GLN A  11     -52.454 -30.924 -68.207
ATOM    551  N   GLN A   1       1.327  26.645  86.976
ATOM    552  CA  GLN A   1       0.898  27.543  85.910
ATOM    553  C   GLN A   1      -0.593  27.364  85.735
ATOM    554  O   GLN A   1      -1.296  26.444  86.153
ATOM    555  CB  GLN A   1       3.471  26.806  83.719
ATOM    556  N   GLN A   2      -1.223  28.314  85.047
ATOM    557  CA  GLN A   2      -2.551  28.317  84.491
ATOM    558  C   GLN A   2      -2.568  28.295  82.966
ATOM    559  O   GLN A   2      -2.843  27.349  82.229
ATOM    560  CB  GLN A   2      -4.684  28.776  87.016
ATOM    561  N   LYS A   3      -2.264  29.382  82.304
ATOM    562  CA  LYS A   3      -1.905  29.436  80.912
ATOM    563  C   LYS A   3      -0.469  29.784  80.622
ATOM    564  O   LYS A   3       0.401  30.015  81.460
ATOM    565  CB  LYS A   3      -3.909  32.098  79.805
ATOM    566  N   PHE A   4      -0.085  29.853  79.320
ATOM    567  CA  PHE A   4       1.208  30.436  79.042
ATOM    568  C   PHE A   4       1.065  31.691  78.232
ATOM    569  O   PHE A   4       1.822  32.149  77.376
ATOM    570  CB  PHE A   4       1.462  28.147  76.399
ATOM    571  N   GLN A   5      -0.006  32.385  78.473
ATOM    572  CA  GLN A   5      -0.303  33.630  77.793
ATOM    573  C   GLN A   5       0.236  34.782  78.667
ATOM    574  O   GLN A   5       0.063  34.984  79.869
ATOM    575  CB  GLN A   5      -0.631  33.006  74.538
ATOM    576  N   PHE A   6       1.000  35.671  77.982
ATOM    577  CA  PHE A   6       2.071  36.417  78.652
ATOM    578  C   PHE A   6       1.680  37.843  78.890
ATOM    579  O   PHE A   6       2.256  38.861  78.508
ATOM    580  CB  PHE A   6       3.496  36.341  75.489
ATOM    581  N   GLN A   7       0.602  38.052  79.586
ATOM    582  CA  GLN A   7      -0.143  39.325  79.757
ATOM    583  C   GLN A   7      -0.544  39.586  81.163
ATOM    584  O   GLN A   7      -1.352  38.944  81.835
ATOM    585  CB  GLN A   7      -2.015  39.178  76.934
ATOM    586  N   PHE A   8       0.067  40.651  81.728
ATOM    587  CA  PHE A   8      -0.618  41.223  82.915
ATOM    588  C   PHE A   8      -0.993  42.668  82.610
ATOM    589  O   PHE A   8      -0.293  43.673  82.738
ATOM    590  CB  PHE A   8       2.544  41.582  84.178
ATOM    591  N   LYS A   9      -2.232  42.874  82.146
ATOM    592  CA  LYS A   9      -2.787  44.069  81.560
ATOM    593  C   LYS A   9      -4.257  44.007  81.441
ATOM    594  O   LYS A   9      -4.923  42.982  81.584
ATOM    595  CB  LYS A   9      -1.375  44.009  78.276
ATOM    596  N   GLN A  10      -4.972  45.106  81.162
ATOM    597  CA  GLN A  10      -6.392  45.124  80.794
ATOM    598  C   GLN A  10      -6.713  45.972  79.578
ATOM    599  O   GLN A  10      -6.338  47.111  79.297
ATOM    600  CB  GLN A  10      -8.003  45.007  83.735
ATOM    601  N   GLN A  11      -7.505  45.390  78.714
ATOM    602  CA  GLN A  11      -7.882  45.906  77.417
ATOM    603  C   GLN A  11      -9.324  46.196  77.219
ATOM    604  O   GLN A  11     -10.520  46.436  77.055
ATOM    605  CB  GLN A  11      -6.162  43.732  75.408
ATOM    606  N   GLN A   1     -37.026  16.906  47.267
ATOM    607  CA  GLN A   1     -37.805  18.129  47.199
ATOM    608  C   GLN A   1     -38.484  18.344  45.891
ATOM    609  O   GLN A   1     -39.639  18.741  45.738
ATOM    610  CB  GLN A   1     -36.059  20.456  48.913
ATOM    611  N   GLN A   2     -37.842  18.106  44.758
ATOM    612  CA  GLN A   2     -38.548  18.317  43.469
ATOM    613  C   GLN A   2     -39.525  17.204  43.173
ATOM    614  O   GLN A   2     -40.703  17.332  42.838
ATOM    615  CB  GLN A   2     -38.713  21.702  43.268
ATOM    616  N   LYS A   3     -39.132  15.942  43.266
ATOM    617  CA  LYS A   3     -39.980  14.787  43.176
ATOM    618  C   LYS A   3     -40.319  14.153  44.493
ATOM    619  O   LYS A   3     -41.380  13.587  44.758
ATOM    620  CB  LYS A   3     -37.444  12.642  41.835
ATOM    621  N   PHE A   4     -39.418  14.181  45.499
ATOM    622  CA  PHE A   4     -39.906  13.797  46.857
ATOM    623  C   PHE A   4     -40.310  15.057  47.565
ATOM    624  O   PHE A   4     -40.118  16.227  47.234
ATOM    625  CB  PHE A   4     -36.718  13.355  47.934
ATOM    626  N   GLN A   5     -40.957  14.830  48.691
ATOM    627  CA  GLN A   5     -41.450  15.894  49.552
ATOM    628  C   GLN A   5     -40.547  16.345  50.634
ATOM    629  O   GLN A   5     -39.350  16.621  50.546
ATOM    630  CB  GLN A   5     -44.793  15.381  49.761
ATOM    631  N   PHE A   6     -41.059  16.470  51.822
ATOM    632  CA  PHE A   6     -40.200  16.712  52.980
ATOM    633  C   PHE A   6     -41.004  16.633  54.254
ATOM    634  O   PHE A   6     -40.889  17.356  55.243
ATOM    635  CB  PHE A   6     -40.698  20.067  52.258
ATOM    636  N   GLN A   7     -41.941  15.720  54.390
ATOM    637  CA  GLN A   7     -42.947  15.672  55.445
ATOM    638  C   GLN A   7     -42.588  14.701  56.561
ATOM    639  O   GLN A   7     -42.622  13.470  56.559
ATOM    640  CB  GLN A   7     -45.707  16.136  53.522
ATOM    641  N   PHE A   8     -42.188  15.226  57.681
ATOM    642  CA  PHE A   8     -41.423  14.711  58.778
ATOM    643  C   PHE A   8     -42.191  13.850  59.711
ATOM    644  O   PHE A   8     -42.252  14.021  60.928
ATOM    645  CB  PHE A   8     -41.752  17.783  60.132
ATOM    646  N   LYS A   9     -42.889  12.799  59.286
ATOM    647  CA  LYS A   9     -43.530  11.909  60.209
ATOM    648  C   LYS A   9     -42.574  10.848  60.772
ATOM    649  O   LYS A   9     -41.529  10.414  60.289
ATOM    650  CB  LYS A   9     -45.777  10.201  58.153
ATOM    651  N   GLN A  10     -42.984  10.353  61.966
ATOM    652  CA  GLN A  10     -42.405   9.280  62.708
ATOM    653  C   GLN A  10     -42.406   7.929  61.986
ATOM    654  O   GLN A  10     -43.271   7.406  61.284
ATOM    655  CB  GLN A  10     -43.026   9.922  65.951
ATOM    656  N   GLN A  11     -41.225   7.293  62.220
ATOM    657  CA  GLN A  11     -40.872   6.093  61.419
ATOM    658  C   GLN A  11     -41.647   4.907  62.010
ATOM    659  O   GLN A  11     -42.268   3.956  62.483
ATOM    660  CB  GLN A  11     -37.475   6.196  61.499
ATOM    661  N   GLN A   1      66.933   2.079  -0.906
ATOM    662  CA  GLN A   1      68.065   1.386  -0.360
ATOM    663  C   GLN A   1      68.831   0.498  -1.271
ATOM    664  O   GLN A   1      69.277   0.796  -2.379
ATOM    665  CB  GLN A   1      68.390   2.370   2.831
ATOM    666  N   GLN A   2      69.056  -0.753  -0.836
ATOM    667  CA  GLN A   2      69.894  -1.722  -1.592
ATOM    668  C   GLN A   2      69.294  -2.112  -2.882
ATOM    669  O   GLN A   2      68.474  -1.452  -3.520
ATOM    670  CB  GLN A   2      72.994  -0.433  -1.102
ATOM    671  N   LYS A   3      69.607  -3.237  -3.461
ATOM    672  CA  LYS A   3      68.753  -3.747  -4.571
ATOM    673  C   LYS A   3      68.070  -4.993  -4.165
ATOM    674  O   LYS A   3      67.639  -5.852  -4.933
ATOM    675  CB  LYS A   3      71.377  -4.715  -6.867
ATOM    676  N   PHE A   4      67.871  -5.272  -2.894
ATOM    677  CA  PHE A   4      67.014  -6.315  -2.358
ATOM    678  C   PHE A   4      65.882  -5.789  -1.527
ATOM    679  O   PHE A   4      65.947  -4.865  -0.716
ATOM    680  CB  PHE A   4      69.578  -6.876  -0.080
ATOM    681  N   GLN A   5      64.676  -6.293  -1.601
ATOM    682  CA  GLN A   5      63.769  -6.624  -0.475
ATOM    683  C   GLN A   5      63.079  -7.912  -0.862
ATOM    684  O   GLN A   5      61.890  -8.215  -0.764
ATOM    685  CB  GLN A   5      62.405  -3.649   0.243
ATOM    686  N   PHE A   6      63.910  -8.815  -1.373
ATOM    687  CA  PHE A   6      63.574 -10.204  -1.604
ATOM    688  C   PHE A   6      64.761 -11.127  -1.306
ATOM    689  O   PHE A   6      65.799 -10.912  -0.680
ATOM    690  CB  PHE A   6      63.880  -9.774  -4.959
ATOM    691  N   GLN A   7      64.591 -12.330  -1.829
ATOM    692  CA  GLN A   7      65.433 -13.466  -1.531
ATOM    693  C   GLN A   7      66.090 -14.062  -2.765
ATOM    694  O   GLN A   7      65.705 -15.020  -3.435
ATOM    695  CB  GLN A   7      63.611 -14.927   0.974
ATOM    696  N   PHE A   8      67.200 -13.533  -3.213
ATOM    697  CA  PHE A   8      67.838 -14.017  -4.412
ATOM    698  C   PHE A   8      69.175 -14.590  -4.089
ATOM    699  O   PHE A   8      69.633 -14.719  -2.954
ATOM    700  CB  PHE A   8      68.702 -10.689  -4.971
ATOM    701  N   LYS A   9      69.995 -15.017  -5.045
ATOM    702  CA  LYS A   9      71.384 -15.404  -4.763
ATOM    703  C   LYS A   9      72.279 -14.221  -4.847
ATOM    704  O   LYS A   9      72.133 -13.237  -5.572
ATOM    705  CB  LYS A   9      71.791 -17.107  -7.886
ATOM    706  N   GLN A  10      73.342 -14.171  -4.096
ATOM    707  CA  GLN A  10      74.203 -13.000  -3.930
ATOM    708  C   GLN A  10      75.348 -13.109  -4.958
ATOM    709  O   GLN A  10      75.741 -14.070  -5.620
ATOM    710  CB  GLN A  10      74.298 -12.392  -0.647
ATOM    711  N   GLN A  11      75.955 -11.904  -5.080
ATOM    712  CA  GLN A  11      77.345 -11.877  -5.574
ATOM    713  C   GLN A  11      78.174 -10.850  -4.792
ATOM    714  O   GLN A  11      78.840 -10.026  -4.165
ATOM    715  CB  GLN A  11      76.839 -11.791  -8.905
ATOM    716  N   GLN A   1      10.190 -46.481   0.260
ATOM    717  CA  GLN A   1       8.875 -45.999   0.694
ATOM    718  C   GLN A   1       7.801 -47.052   0.659
ATOM    719  O   GLN A   1       6.687 -46.950   0.146
ATOM    720  CB  GLN A   1       9.369 -43.307   2.616
ATOM    721  N   GLN A   2       8.067 -48.228   1.241
ATOM    722  CA  GLN A   2       7.239 -49.401   1.251
ATOM    723  C   GLN A   2       6.637 -49.560   2.642
ATOM    724  O   GLN A   2       7.245 -49.657   3.707
ATOM    725  CB  GLN A   2       8.888 -51.458  -0.857
ATOM    726  N   LYS A   3       5.322 -49.605   2.785
ATOM    727  CA  LYS A   3       4.591 -50.071   3.927
ATOM    728  C   LYS A   3       3.275 -50.721   3.602
ATOM    729  O   LYS A   3       2.869 -51.037   2.483
ATOM    730  CB  LYS A   3       3.792 -46.805   5.199
ATOM    731  N   PHE A   4       2.449 -50.989   4.629
ATOM    732  CA  PHE A   4       1.323 -51.933   4.535
ATOM    733  C   PHE A   4       0.149 -51.513   5.343
ATOM    734  O   PHE A   4       0.043 -51.514   6.570
ATOM    735  CB  PHE A   4       3.155 -53.868   6.700
ATOM    736  N   GLN A   5      -0.895 -51.093   4.642
ATOM    737  CA  GLN A   5      -2.174 -50.625   5.163
ATOM    738  C   GLN A   5      -3.042 -51.708   5.756
ATOM    739  O   GLN A   5      -2.941 -52.927   5.618
ATOM    740  CB  GLN A   5      -1.561 -47.558   6.448
ATOM    741  N   PHE A   6      -4.034 -51.287   6.520
ATOM    742  CA  PHE A   6      -5.057 -52.090   7.103
ATOM    743  C   PHE A   6      -6.441 -51.874   6.620
ATOM    744  O   PHE A   6      -6.750 -51.172   5.657
ATOM    745  CB  PHE A   6      -5.077 -49.691   9.634
ATOM    746  N   GLN A   7      -7.488 -52.421   7.184
ATOM    747  CA  GLN A   7      -8.877 -52.005   6.919
ATOM    748  C   GLN A   7      -9.622 -51.662   8.221
ATOM    749  O   GLN A   7     -10.820 -51.420   8.364
ATOM    750  CB  GLN A   7      -9.618 -54.625   4.796
ATOM    751  N   PHE A   8      -8.926 -51.609   9.351
ATOM    752  CA  PHE A   8      -9.616 -51.888  10.613
ATOM    753  C   PHE A   8     -10.087 -50.645  11.295
ATOM    754  O   PHE A   8      -9.823 -50.305  12.448
ATOM    755  CB  PHE A   8      -6.696 -52.595  12.172
ATOM    756  N   LYS A   9     -10.853 -49.782  10.695
ATOM    757  CA  LYS A   9     -11.493 -48.580  11.149
ATOM    758  C   LYS A   9     -13.028 -48.594  11.048
ATOM    759  O   LYS A   9     -13.813 -47.648  11.126
ATOM    760  CB  LYS A   9     -10.097 -46.143   9.113
ATOM    761  N   GLN A  10     -13.634 -49.729  10.854
ATOM    762  CA  GLN A  10     -15.015 -49.808  10.448
ATOM    763  C   GLN A  10     -15.782 -50.848  11.280
ATOM    764  O   GLN A  10     -15.496 -52.023  11.510
ATOM    765  CB  GLN A  10     -15.275 -48.530   7.374
ATOM    766  N   GLN A  11     -16.897 -50.464  11.834
ATOM    767  CA  GLN A  11     -17.459 -51.019  13.024
ATOM    768  C   GLN A  11     -18.636 -51.893  12.710
ATOM    769  O   GLN A  11     -19.603 -52.610  12.452
ATOM    770  CB  GLN A  11     -17.197 -48.277  15.084
ATOM    771  N   GLN A   1     -91.306  -2.892   0.493
ATOM    772  CA  GLN A   1     -92.591  -2.810   1.182
ATOM    773  C   GLN A   1     -92.432  -2.861   2.711
ATOM    774  O   GLN A   1     -92.454  -1.940   3.527
ATOM    775  CB  GLN A   1     -94.529  -4.635  -0.971
ATOM    776  N   GLN A   2     -92.248  -4.029   3.250
ATOM    777  CA  GLN A   2     -91.776  -4.399   4.558
ATOM    778  C   GLN A   2     -90.272  -4.317   4.698
ATOM    779  O   GLN A   2     -89.481  -3.818   3.897
ATOM    780  CB  GLN A   2     -94.075  -6.734   5.329
ATOM    781  N   LYS A   3     -89.701  -4.823   5.780
ATOM    782  CA  LYS A   3     -88.260  -4.985   5.980
ATOM    783  C   LYS A   3     -88.002  -5.912   7.180
ATOM    784  O   LYS A   3     -88.462  -5.860   8.321
ATOM    785  CB  LYS A   3     -87.323  -1.669   6.638
ATOM    786  N   PHE A   4     -87.176  -6.903   6.967
ATOM    787  CA  PHE A   4     -87.392  -8.174   7.677
ATOM    788  C   PHE A   4     -86.058  -8.631   8.214
ATOM    789  O   PHE A   4     -85.648  -9.785   8.336
ATOM    790  CB  PHE A   4     -87.360  -9.621   4.508
ATOM    791  N   GLN A   5     -85.224  -7.683   8.602
ATOM    792  CA  GLN A   5     -83.928  -7.841   9.238
ATOM    793  C   GLN A   5     -83.651  -6.991  10.415
ATOM    794  O   GLN A   5     -82.696  -7.141  11.178
ATOM    795  CB  GLN A   5     -82.185  -9.839   7.198
ATOM    796  N   PHE A   6     -84.458  -5.970  10.724
ATOM    797  CA  PHE A   6     -84.107  -4.882  11.659
ATOM    798  C   PHE A   6     -85.333  -4.356  12.429
ATOM    799  O   PHE A   6     -86.204  -3.568  12.064
ATOM    800  CB  PHE A   6     -84.459  -2.888   8.797
ATOM    801  N   GLN A   7     -85.466  -4.818  13.658
ATOM    802  CA  GLN A   7     -86.496  -4.372  14.591
ATOM    803  C   GLN A   7     -86.073  -3.354  15.592
ATOM    804  O   GLN A   7     -84.943  -2.892  15.747
ATOM    805  CB  GLN A   7     -88.134  -7.367  15.054
ATOM    806  N   PHE A   8     -87.051  -2.907  16.399
ATOM    807  CA  PHE A   8     -86.955  -1.944  17.450
ATOM    808  C   PHE A   8     -87.683  -2.453  18.661
ATOM    809  O   PHE A   8     -88.151  -3.579  18.827
ATOM    810  CB  PHE A   8     -89.215   0.007  15.804
ATOM    811  N   LYS A   9     -87.822  -1.543  19.663
ATOM    812  CA  LYS A   9     -88.196  -2.078  20.981
ATOM    813  C   LYS A   9     -89.205  -1.153  21.631
ATOM    814  O   LYS A   9     -88.989  -0.231  22.417
ATOM    815  CB  LYS A   9     -85.129  -1.824  22.738
ATOM    816  N   GLN A  10     -90.471  -1.320  21.351
ATOM    817  CA  GLN A  10     -91.514  -0.565  21.989
ATOM    818  C   GLN A  10     -92.590  -1.300  22.689
ATOM    819  O   GLN A  10     -93.282  -0.870  23.612
ATOM    820  CB  GLN A  10     -91.540   2.292  20.253
ATOM    821  N   GLN A  11     -92.874  -2.527  22.333
ATOM    822  CA  GLN A  11     -94.098  -3.253  22.415
ATOM    823  C   GLN A  11     -94.341  -3.802  23.775
ATOM    824  O   GLN A  11     -94.543  -4.256  24.902
ATOM    825  CB  GLN A  11     -94.008  -4.856  19.365
ATOM    826  N   GLN A   1     -47.863 -88.448 -86.512
ATOM    827  CA  GLN A   1     -49.000 -87.594 -86.212
ATOM    828  C   GLN A   1     -49.996 -87.689 -87.315
ATOM    829  O   GLN A   1     -49.737 -87.831 -88.510
ATOM    830  CB  GLN A   1     -47.349 -85.071 -84.644
ATOM    831  N   GLN A   2     -51.305 -87.612 -86.974
ATOM    832  CA  GLN A   2     -52.408 -87.608 -87.893
ATOM    833  C   GLN A   2     -53.361 -86.466 -87.799
ATOM    834  O   GLN A   2     -54.581 -86.546 -87.943
ATOM    835  CB  GLN A   2     -53.257 -90.858 -87.843
ATOM    836  N   LYS A   3     -52.979 -85.236 -87.547
ATOM    837  CA  LYS A   3     -53.729 -84.011 -87.865
ATOM    838  C   LYS A   3     -52.807 -82.784 -87.894
ATOM    839  O   LYS A   3     -52.833 -81.782 -87.179
ATOM    840  CB  LYS A   3     -55.870 -83.840 -85.017
ATOM    841  N   PHE A   4     -51.854 -82.787 -88.800
ATOM    842  CA  PHE A   4     -50.642 -82.005 -88.845
ATOM    843  C   PHE A   4     -50.674 -80.888 -89.883
ATOM    844  O   PHE A   4     -50.832 -80.968 -91.101
ATOM    845  CB  PHE A   4     -49.250 -84.679 -90.596
ATOM    846  N   GLN A   5     -50.514 -79.673 -89.435
ATOM    847  CA  GLN A   5     -50.746 -78.407 -90.054
ATOM    848  C   GLN A   5     -49.631 -78.060 -91.005
ATOM    849  O   GLN A   5     -49.703 -77.680 -92.174
ATOM    850  CB  GLN A   5     -54.133 -78.288 -90.434
ATOM    851  N   PHE A   6     -48.428 -78.182 -90.510
ATOM    852  CA  PHE A   6     -47.260 -77.505 -91.050
ATOM    853  C   PHE A   6     -46.273 -78.533 -91.550
ATOM    854  O   PHE A   6     -45.053 -78.516 -91.388
ATOM    855  CB  PHE A   6     -46.337 -76.888 -87.847
ATOM    856  N   GLN A   7     -46.671 -79.581 -92.236
ATOM    857  CA  GLN A   7     -45.940 -80.270 -93.297
ATOM    858  C   GLN A   7     -46.790 -80.735 -94.436
ATOM    859  O   GLN A   7     -47.990 -81.008 -94.408
ATOM    860  CB  GLN A   7     -43.511 -81.721 -91.401
ATOM    861  N   PHE A   8     -46.239 -80.882 -95.609
ATOM    862  CA  PHE A   8     -46.833 -81.388 -96.831
ATOM    863  C   PHE A   8     -45.837 -81.969 -97.789
ATOM    864  O   PHE A   8     -45.200 -81.342 -98.636
ATOM    865  CB  PHE A   8     -46.779 -78.082 -97.913
ATOM    866  N   LYS A   9     -45.597 -83.297 -97.741
ATOM    867  CA  LYS A   9     -45.375 -84.146 -98.885
ATOM    868  C   LYS A   9     -45.421 -85.609 -98.649
ATOM    869  O   LYS A   9     -44.654 -86.456 -99.108
ATOM    870  CB  LYS A   9     -42.391 -83.012  99.652
ATOM    871  N   GLN A  10     -46.402 -86.038 -97.855
ATOM    872  CA  GLN A  10     -46.736 -87.416 -97.682
ATOM    873  C   GLN A  10     -48.192 -87.703 -97.765
ATOM    874  O   GLN A  10     -48.776 -88.427 -98.572
ATOM    875  CB  GLN A  10     -44.154 -88.776 -96.002
ATOM    876  N   GLN A  11     -48.923 -87.090 -96.843
ATOM    877  CA  GLN A  11     -50.194 -87.517 -96.317
ATOM    878  C   GLN A  11     -51.377 -86.988 -97.115
ATOM    879  O   GLN A  11     -52.333 -86.559 -97.761
ATOM    880  CB  GLN A  11     -49.689 -87.484 -92.949
ATOM    881  N   GLN A   1     -71.368  71.553  54.409
ATOM    882  CA  GLN A   1     -70.219  72.419  54.190
ATOM    883  C   GLN A   1     -69.646  72.826  55.490
ATOM    884  O   GLN A   1     -68.460  72.747  55.811
ATOM    885  CB  GLN A   1     -68.882  70.866  51.467
ATOM    886  N   GLN A   2     -70.499  73.327  56.403
ATOM    887  CA  GLN A   2     -70.123  73.754  57.754
ATOM    888  C   GLN A   2     -70.149  72.659  58.793
ATOM    889  O   GLN A   2     -69.269  72.367  59.603
ATOM    890  CB  GLN A   2     -71.411  76.911  57.840
ATOM    891  N   LYS A   3     -71.250  71.919  58.845
ATOM    892  CA  LYS A   3     -71.732  71.354  60.084
ATOM    893  C   LYS A   3     -71.058  70.096  60.539
ATOM    894  O   LYS A   3     -71.196  69.564  61.640
ATOM    895  CB  LYS A   3     -75.096  70.737  59.354
ATOM    896  N   PHE A   4     -70.229  69.430  59.769
ATOM    897  CA  PHE A   4     -69.498  68.204  60.170
ATOM    898  C   PHE A   4     -68.028  68.361  59.816
ATOM    899  O   PHE A   4     -67.392  67.805  58.921
ATOM    900  CB  PHE A   4     -70.839  66.466  57.645
ATOM    901  N   GLN A   5     -67.324  69.189  60.541
ATOM    902  CA  GLN A   5     -65.913  69.579  60.389
ATOM    903  C   GLN A   5     -64.997  68.733  61.195
ATOM    904  O   GLN A   5     -64.717  67.553  60.984
ATOM    905  CB  GLN A   5     -66.416  72.946  60.331
ATOM    906  N   PHE A   6     -64.426  69.333  62.260
ATOM    907  CA  PHE A   6     -63.236  68.705  62.822
ATOM    908  C   PHE A   6     -63.429  68.535  64.318
ATOM    909  O   PHE A   6     -63.809  69.382  65.126
ATOM    910  CB  PHE A   6     -61.402  71.487  62.383
ATOM    911  N   GLN A   7     -63.177  67.372  64.863
ATOM    912  CA  GLN A   7     -63.563  66.942  66.227
ATOM    913  C   GLN A   7     -62.668  65.901  66.788
ATOM    914  O   GLN A   7     -63.027  64.772  67.124
ATOM    915  CB  GLN A   7     -66.947  66.683  66.037
ATOM    916  N   PHE A   8     -61.389  66.071  66.988
ATOM    917  CA  PHE A   8     -60.348  65.177  67.401
ATOM    918  C   PHE A   8     -60.593  64.473  68.682
ATOM    919  O   PHE A   8     -60.069  64.760  69.758
ATOM    920  CB  PHE A   8     -58.221  67.781  67.965
ATOM    921  N   LYS A   9     -61.427  63.446  68.756
ATOM    922  CA  LYS A   9     -61.598  62.721  70.019
ATOM    923  C   LYS A   9     -60.367  61.912  70.409
ATOM    924  O   LYS A   9     -60.115  60.735  70.151
ATOM    925  CB  LYS A   9     -64.327  60.601  69.264
ATOM    926  N   GLN A  10     -59.448  62.563  71.118
ATOM    927  CA  GLN A  10     -58.331  61.883  71.838
ATOM    928  C   GLN A  10     -58.157  62.311  73.250
ATOM    929  O   GLN A  10     -58.849  63.135  73.848
ATOM    930  CB  GLN A  10     -56.444  60.773  69.335
ATOM    931  N   GLN A  11     -57.197  61.800  73.983
ATOM    932  CA  GLN A  11     -56.811  62.415  75.283
ATOM    933  C   GLN A  11     -55.353  62.556  75.448
ATOM    934  O   GLN A  11     -54.135  62.674  75.585
ATOM    935  CB  GLN A  11     -59.525  62.006  77.283
ATOM    936  N   GLN A   1     -35.069 -56.858   0.452
ATOM    937  CA  GLN A   1     -36.237 -56.105   0.078
ATOM    938  C   GLN A   1     -36.754 -55.309   1.287
ATOM    939  O   GLN A   1     -36.646 -55.561   2.487
ATOM    940  CB  GLN A   1     -35.855 -55.333  -3.157
ATOM    941  N   GLN A   2     -37.402 -54.207   1.039
ATOM    942  CA  GLN A   2     -38.291 -53.583   1.978
ATOM    943  C   GLN A   2     -39.698 -53.534   1.478
ATOM    944  O   GLN A   2     -40.686 -54.020   2.030
ATOM    945  CB  GLN A   2     -36.551 -50.777   2.900
ATOM    946  N   LYS A   3     -39.996 -52.938   0.358
ATOM    947  CA  LYS A   3     -41.274 -52.989  -0.395
ATOM    948  C   LYS A   3     -41.162 -53.963  -1.510
ATOM    949  O   LYS A   3     -40.109 -54.445  -1.929
ATOM    950  CB  LYS A   3     -40.647 -49.850  -2.112
ATOM    951  N   PHE A   4     -42.199 -54.412  -2.170
ATOM    952  CA  PHE A   4     -42.030 -55.237  -3.385
ATOM    953  C   PHE A   4     -42.498 -54.568  -4.639
ATOM    954  O   PHE A   4     -42.579 -55.072  -5.759
ATOM    955  CB  PHE A   4     -44.939 -56.849  -2.278
ATOM    956  N   GLN A   5     -42.866 -53.275  -4.505
ATOM    957  CA  GLN A   5     -43.165 -52.340  -5.575
ATOM    958  C   GLN A   5     -41.977 -52.032  -6.474
ATOM    959  O   GLN A   5     -40.884 -52.597  -6.520
ATOM    960  CB  GLN A   5     -44.779 -49.820  -3.911
ATOM    961  N   PHE A   6     -42.138 -51.027  -7.315
ATOM    962  CA  PHE A   6     -41.102 -50.564  -8.179
ATOM    963  C   PHE A   6     -41.246 -49.119  -8.453
ATOM    964  O   PHE A   6     -40.610 -48.230  -7.887
ATOM    965  CB  PHE A   6     -42.384 -52.340 -10.761
ATOM    966  N   GLN A   7     -42.064 -48.614  -9.327
ATOM    967  CA  GLN A   7     -42.198 -47.248  -9.801
ATOM    968  C   GLN A   7     -43.592 -46.775 -10.008
ATOM    969  O   GLN A   7     -43.944 -45.669 -10.419
ATOM    970  CB  GLN A   7     -39.704 -47.411 -12.189
ATOM    971  N   PHE A   8     -44.567 -47.617  -9.727
ATOM    972  CA  PHE A   8     -45.961 -47.131  -9.539
ATOM    973  C   PHE A   8     -46.773 -48.223  -8.830
ATOM    974  O   PHE A   8     -46.731 -49.442  -8.992
ATOM    975  CB  PHE A   8     -46.603 -47.423 -12.830
ATOM    976  N   LYS A   9     -47.640 -47.754  -7.914
ATOM    977  CA  LYS A   9     -48.381 -48.604  -6.968
ATOM    978  C   LYS A   9     -49.470 -49.388  -7.578
ATOM    979  O   LYS A   9     -49.743 -49.479  -8.775
ATOM    980  CB  LYS A   9     -49.653 -46.435  -4.583
ATOM    981  N   GLN A  10     -50.234 -50.063  -6.753
ATOM    982  CA  GLN A  10     -51.408 -50.867  -7.148
ATOM    983  C   GLN A  10     -52.618 -50.658  -6.314
ATOM    984  O   GLN A  10     -52.620 -50.154  -5.192
ATOM    985  CB  GLN A  10     -50.083 -53.592  -8.715
ATOM    986  N   GLN A  11     -53.827 -51.034  -6.783
ATOM    987  CA  GLN A  11     -55.088 -50.539  -6.241
ATOM    988  C   GLN A  11     -55.714 -51.397  -5.211
ATOM    989  O   GLN A  11     -56.234 -52.111  -4.354
ATOM    990  CB  GLN A  11     -56.643 -50.017  -9.302
ATOM    991  N   GLN A   1     -48.793  -7.659  47.086
ATOM    992  CA  GLN A   1     -48.973  -6.383  46.393
ATOM    993  C   GLN A   1     -47.873  -5.377  46.744
ATOM    994  O   GLN A   1     -47.538  -4.381  46.103
ATOM    995  CB  GLN A   1     -50.104  -7.401  43.346
ATOM    996  N   GLN A   2     -47.182  -5.584  47.874
ATOM    997  CA  GLN A   2     -45.730  -5.472  48.032
ATOM    998  C   GLN A   2     -45.289  -6.694  48.840
ATOM    999  O   GLN A   2     -45.632  -7.064  49.963
ATOM   1000  CB  GLN A   2     -45.787  -2.222  49.161
ATOM   1001  N   LYS A   3     -44.391  -7.426  48.159
ATOM   1002  CA  LYS A   3     -43.828  -8.592  48.771
ATOM   1003  C   LYS A   3     -42.652  -8.371  49.666
ATOM   1004  O   LYS A   3     -41.576  -8.963  49.577
ATOM   1005  CB  LYS A   3     -42.720 -10.565  46.135
ATOM   1006  N   PHE A   4     -42.745  -7.453  50.667
ATOM   1007  CA  PHE A   4     -41.773  -7.397  51.768
ATOM   1008  C   PHE A   4     -42.299  -6.661  52.939
ATOM   1009  O   PHE A   4     -41.615  -6.142  53.822
ATOM   1010  CB  PHE A   4     -40.124  -5.051  50.019
ATOM   1011  N   GLN A   5     -43.632  -6.538  53.065
ATOM   1012  CA  GLN A   5     -44.354  -5.841  54.105
ATOM   1013  C   GLN A   5     -45.794  -6.330  54.227
ATOM   1014  O   GLN A   5     -46.416  -6.534  55.270
ATOM   1015  CB  GLN A   5     -43.159  -2.600  53.823
ATOM   1016  N   PHE A   6     -46.474  -6.568  53.078
ATOM   1017  CA  PHE A   6     -47.913  -6.864  53.044
ATOM   1018  C   PHE A   6     -48.434  -7.294  51.733
ATOM   1019  O   PHE A   6     -47.933  -6.974  50.655
ATOM   1020  CB  PHE A   6     -48.456  -3.499  53.070
ATOM   1021  N   GLN A   7     -49.513  -8.079  51.621
ATOM   1022  CA  GLN A   7     -49.921  -8.669  50.324
ATOM   1023  C   GLN A   7     -51.414  -8.785  50.156
ATOM   1024  O   GLN A   7     -52.226  -7.860  50.163
ATOM   1025  CB  GLN A   7     -47.309 -10.343  49.140
ATOM   1026  N   PHE A   8     -51.977  -9.961  49.982
ATOM   1027  CA  PHE A   8     -53.332 -10.210  49.570
ATOM   1028  C   PHE A   8     -54.275 -10.505  50.690
ATOM   1029  O   PHE A   8     -55.121 -11.399  50.706
ATOM   1030  CB  PHE A   8     -52.169 -13.260  48.640
ATOM   1031  N   LYS A   9     -54.287  -9.817  51.791
ATOM   1032  CA  LYS A   9     -55.279  -9.803  52.833
ATOM   1033  C   LYS A   9     -55.939  -8.443  52.855
ATOM   1034  O   LYS A   9     -55.378  -7.353  52.735
ATOM   1035  CB  LYS A   9     -53.409 -10.269  55.725
ATOM   1036  N   GLN A  10     -57.224  -8.298  53.010
ATOM   1037  CA  GLN A  10     -57.892  -7.012  53.307
ATOM   1038  C   GLN A  10     -58.677  -7.162  54.630
ATOM   1039  O   GLN A  10     -58.781  -8.158  55.347
ATOM   1040  CB  GLN A  10     -59.038  -6.411  50.149
ATOM   1041  N   GLN A  11     -59.328  -6.049  55.042
ATOM   1042  CA  GLN A  11     -60.092  -5.985  56.292
ATOM   1043  C   GLN A  11     -61.498  -6.421  56.003
ATOM   1044  O   GLN A  11     -62.651  -6.780  55.767
ATOM   1045  CB  GLN A  11     -58.839  -2.998  57.355
ATOM   1046  N   GLN A   1     -52.691  85.219  22.079
ATOM   1047  CA  GLN A   1     -52.812  86.500  22.774
ATOM   1048  C   GLN A   1     -53.008  86.244  24.228
ATOM   1049  O   GLN A   1     -52.228  86.524  25.139
ATOM   1050  CB  GLN A   1     -54.768  88.141  20.633
ATOM   1051  N   GLN A   2     -54.106  85.665  24.627
ATOM   1052  CA  GLN A   2     -54.300  85.084  25.947
ATOM   1053  C   GLN A   2     -55.037  83.807  25.845
ATOM   1054  O   GLN A   2     -56.168  83.668  25.382
ATOM   1055  CB  GLN A   2     -55.496  87.983  27.385
ATOM   1056  N   LYS A   3     -54.532  82.680  26.252
ATOM   1057  CA  LYS A   3     -55.276  81.404  26.170
ATOM   1058  C   LYS A   3     -54.857  80.427  27.247
ATOM   1059  O   LYS A   3     -53.804  80.432  27.884
ATOM   1060  CB  LYS A   3     -54.129  80.262  22.988
ATOM   1061  N   PHE A   4     -55.643  79.444  27.593
ATOM   1062  CA  PHE A   4     -55.566  78.602  28.764
ATOM   1063  C   PHE A   4     -55.582  77.168  28.373
ATOM   1064  O   PHE A   4     -56.392  76.306  28.715
ATOM   1065  CB  PHE A   4     -58.710  79.504  29.684
ATOM   1066  N   GLN A   5     -54.556  76.841  27.542
ATOM   1067  CA  GLN A   5     -54.492  75.586  26.806
ATOM   1068  C   GLN A   5     -53.868  74.531  27.736
ATOM   1069  O   GLN A   5     -54.448  73.654  28.376
ATOM   1070  CB  GLN A   5     -53.583  76.750  23.783
ATOM   1071  N   PHE A   6     -52.521  74.570  27.867
ATOM   1072  CA  PHE A   6     -51.834  73.325  28.302
ATOM   1073  C   PHE A   6     -51.293  73.598  29.709
ATOM   1074  O   PHE A   6     -51.830  74.233  30.617
ATOM   1075  CB  PHE A   6     -49.216  74.746  26.458
ATOM   1076  N   GLN A   7     -50.089  73.085  29.994
ATOM   1077  CA  GLN A   7     -49.592  72.932  31.386
ATOM   1078  C   GLN A   7     -49.333  74.270  32.069
ATOM   1079  O   GLN A   7     -49.843  75.360  31.813
ATOM   1080  CB  GLN A   7     -51.267  70.226  32.457
ATOM   1081  N   PHE A   8     -48.441  74.255  33.071
ATOM   1082  CA  PHE A   8     -48.418  75.195  34.207
ATOM   1083  C   PHE A   8     -46.979  75.639  34.387
ATOM   1084  O   PHE A   8     -46.004  75.276  33.729
ATOM   1085  CB  PHE A   8     -48.828  72.676  36.424
ATOM   1086  N   LYS A   9     -46.716  76.520  35.361
ATOM   1087  CA  LYS A   9     -45.416  77.225  35.308
ATOM   1088  C   LYS A   9     -44.256  76.349  35.687
ATOM   1089  O   LYS A   9     -44.263  75.168  36.035
ATOM   1090  CB  LYS A   9     -45.936  79.698  37.759
ATOM   1091  N   GLN A  10     -43.087  76.992  35.617
ATOM   1092  CA  GLN A  10     -41.781  76.378  35.559
ATOM   1093  C   GLN A  10     -40.773  77.026  36.482
ATOM   1094  O   GLN A  10     -40.309  78.165  36.444
ATOM   1095  CB  GLN A  10     -41.473  75.890  32.281
ATOM   1096  N   GLN A  11     -40.338  76.270  37.450
ATOM   1097  CA  GLN A  11     -39.846  76.634  38.758
ATOM   1098  C   GLN A  11     -38.669  77.580  38.770
ATOM   1099  O   GLN A  11     -37.710  78.352  38.779
ATOM   1100  CB  GLN A  11     -40.439  73.758  40.513
ATOM   1101  N   GLN A   1     -26.529  72.375 -50.559
ATOM   1102  CA  GLN A   1     -26.450  71.728 -51.835
ATOM   1103  C   GLN A   1     -27.710  71.802 -52.623
ATOM   1104  O   GLN A   1     -28.628  70.982 -52.615
ATOM   1105  CB  GLN A   1     -23.133  71.359 -52.501
ATOM   1106  N   GLN A   2     -27.883  72.846 -53.421
ATOM   1107  CA  GLN A   2     -29.098  73.423 -53.936
ATOM   1108  C   GLN A   2     -29.695  72.740 -55.098
ATOM   1109  O   GLN A   2     -30.683  72.005 -55.097
ATOM   1110  CB  GLN A   2     -28.686  76.696 -53.203
ATOM   1111  N   LYS A   3     -29.041  72.987 -56.262
ATOM   1112  CA  LYS A   3     -29.470  72.366 -57.521
ATOM   1113  C   LYS A   3     -28.383  72.404 -58.585
ATOM   1114  O   LYS A   3     -28.059  73.370 -59.276
ATOM   1115  CB  LYS A   3     -32.184  74.382 -58.471
ATOM   1116  N   PHE A   4     -27.675  71.314 -58.843
ATOM   1117  CA  PHE A   4     -26.609  71.165 -59.797
ATOM   1118  C   PHE A   4     -26.236  69.772 -60.133
ATOM   1119  O   PHE A   4     -25.759  68.962 -59.338
ATOM   1120  CB  PHE A   4     -24.403  72.119 -57.325
ATOM   1121  N   GLN A   5     -26.407  69.300 -61.372
ATOM   1122  CA  GLN A   5     -26.541  67.826 -61.527
ATOM   1123  C   GLN A   5     -25.340  67.323 -62.320
ATOM   1124  O   GLN A   5     -24.647  67.897 -63.161
ATOM   1125  CB  GLN A   5     -29.746  67.562 -62.626
ATOM   1126  N   PHE A   6     -25.045  66.069 -62.014
ATOM   1127  CA  PHE A   6     -23.677  65.487 -61.966
ATOM   1128  C   PHE A   6     -23.550  64.223 -62.781
ATOM   1129  O   PHE A   6     -24.416  63.388 -63.044
ATOM   1130  CB  PHE A   6     -24.661  64.097 -58.939
ATOM   1131  N   GLN A   7     -22.365  63.981 -63.273
ATOM   1132  CA  GLN A   7     -22.182  63.119 -64.406
ATOM   1133  C   GLN A   7     -21.306  61.914 -64.075
ATOM   1134  O   GLN A   7     -21.592  60.903 -63.434
ATOM   1135  CB  GLN A   7     -20.944  65.558 -66.512
ATOM   1136  N   PHE A   8     -20.070  61.977 -64.548
ATOM   1137  CA  PHE A   8     -19.092  60.861 -64.478
ATOM   1138  C   PHE A   8     -17.683  61.387 -64.353
ATOM   1139  O   PHE A   8     -17.292  62.513 -64.658
ATOM   1140  CB  PHE A   8     -19.420  60.592 -67.871
ATOM   1141  N   LYS A   9     -16.711  60.657 -63.888
ATOM   1142  CA  LYS A   9     -15.355  61.136 -63.660
ATOM   1143  C   LYS A   9     -14.268  60.254 -64.148
ATOM   1144  O   LYS A   9     -13.055  60.456 -64.110
ATOM   1145  CB  LYS A   9     -15.503  60.920 -60.113
ATOM   1146  N   GLN A  10     -14.690  59.120 -64.684
ATOM   1147  CA  GLN A  10     -13.949  57.899 -64.881
ATOM   1148  C   GLN A  10     -14.289  57.318 -66.257
ATOM   1149  O   GLN A  10     -15.039  57.785 -67.115
ATOM   1150  CB  GLN A  10     -13.857  56.487 -61.754
ATOM   1151  N   GLN A  11     -13.749  56.188 -66.625
ATOM   1152  CA  GLN A  11     -14.429  55.198 -67.443
ATOM   1153  C   GLN A  11     -13.677  53.876 -67.274
ATOM   1154  O   GLN A  11     -13.073  52.812 -67.137
ATOM   1155  CB  GLN A  11     -14.198  56.876 -70.453
ATOM   1156  N   GLN A   1     -13.347  19.477  21.886
ATOM   1157  CA  GLN A   1     -14.378  18.693  22.488
ATOM   1158  C   GLN A   1     -14.034  17.372  23.046
ATOM   1159  O   GLN A   1     -14.791  16.424  23.253
ATOM   1160  CB  GLN A   1     -17.068  20.272  21.228
ATOM   1161  N   GLN A   2     -12.755  17.218  23.349
ATOM   1162  CA  GLN A   2     -12.298  16.091  24.184
ATOM   1163  C   GLN A   2     -11.715  16.545  25.518
ATOM   1164  O   GLN A   2     -10.805  16.021  26.160
ATOM   1165  CB  GLN A   2     -10.917  14.263  21.640
ATOM   1166  N   LYS A   3     -12.282  17.661  26.041
ATOM   1167  CA  LYS A   3     -12.033  18.021  27.415
ATOM   1168  C   LYS A   3     -12.796  17.166  28.445
ATOM   1169  O   LYS A   3     -12.523  16.930  29.622
ATOM   1170  CB  LYS A   3     -13.163  21.281  27.837
ATOM   1171  N   PHE A   4     -13.899  16.607  28.003
ATOM   1172  CA  PHE A   4     -15.010  16.028  28.736
ATOM   1173  C   PHE A   4     -15.275  14.601  28.467
ATOM   1174  O   PHE A   4     -15.719  13.806  29.296
ATOM   1175  CB  PHE A   4     -16.931  17.681  26.363
ATOM   1176  N   GLN A   5     -15.072  14.010  27.327
ATOM   1177  CA  GLN A   5     -15.868  12.852  26.824
ATOM   1178  C   GLN A   5     -15.245  11.565  27.188
ATOM   1179  O   GLN A   5     -14.447  10.955  26.478
ATOM   1180  CB  GLN A   5     -17.089  14.025  23.876
ATOM   1181  N   PHE A   6     -15.530  10.972  28.361
ATOM   1182  CA  PHE A   6     -14.863   9.686  28.699
ATOM   1183  C   PHE A   6     -15.744   8.483  28.469
ATOM   1184  O   PHE A   6     -15.987   7.595  29.287
ATOM   1185  CB  PHE A   6     -15.173  10.430  31.955
ATOM   1186  N   GLN A   7     -16.336   8.341  27.262
ATOM   1187  CA  GLN A   7     -17.108   7.160  26.872
ATOM   1188  C   GLN A   7     -16.350   5.893  26.905
ATOM   1189  O   GLN A   7     -16.601   4.886  27.567
ATOM   1190  CB  GLN A   7     -18.847   8.507  24.264
ATOM   1191  N   PHE A   8     -15.278   5.883  26.112
ATOM   1192  CA  PHE A   8     -14.429   4.742  25.983
ATOM   1193  C   PHE A   8     -13.323   4.669  27.051
ATOM   1194  O   PHE A   8     -12.429   5.481  27.289
ATOM   1195  CB  PHE A   8     -12.735   6.455  23.570
ATOM   1196  N   LYS A   9     -13.319   3.597  27.825
ATOM   1197  CA  LYS A   9     -12.337   3.339  28.905
ATOM   1198  C   LYS A   9     -12.252   1.865  29.227
ATOM   1199  O   LYS A   9     -12.562   1.278  30.263
ATOM   1200  CB  LYS A   9     -13.987   4.988  31.577
ATOM   1201  N   GLN A  10     -11.761   1.164  28.185
ATOM   1202  CA  GLN A  10     -11.917  -0.266  28.104
ATOM   1203  C   GLN A  10     -10.651  -0.928  27.571
ATOM   1204  O   GLN A  10     -10.293  -1.117  26.408
ATOM   1205  CB  GLN A  10     -15.062  -0.488  26.830
ATOM   1206  N   GLN A  11      -9.832  -1.354  28.489
ATOM   1207  CA  GLN A  11      -8.703  -2.245  28.317
ATOM   1208  C   GLN A  11      -8.461  -3.257  29.376
ATOM   1209  O   GLN A  11      -8.261  -4.096  30.254
ATOM   1210  CB  GLN A  11      -6.302   0.018  27.378
ATOM   1211  N   GLN A   1      10.496  11.401 -17.234
ATOM   1212  CA  GLN A   1       9.963  10.169 -16.744
ATOM   1213  C   GLN A   1      10.170  10.016 -15.239
ATOM   1214  O   GLN A   1       9.358  10.174 -14.328
ATOM   1215  CB  GLN A   1       9.497   8.110 -19.345
ATOM   1216  N   GLN A   2      11.444   9.654 -14.933
ATOM   1217  CA  GLN A   2      11.870   9.452 -13.573
ATOM   1218  C   GLN A   2      12.737  10.586 -13.130
ATOM   1219  O   GLN A   2      13.489  11.249 -13.845
ATOM   1220  CB  GLN A   2      10.875   6.409 -12.663
ATOM   1221  N   LYS A   3      12.730  10.950 -11.857
ATOM   1222  CA  LYS A   3      13.924  11.538 -11.195
ATOM   1223  C   LYS A   3      14.026  11.145  -9.731
ATOM   1224  O   LYS A   3      13.191  11.248  -8.833
ATOM   1225  CB  LYS A   3      12.703  14.887 -11.486
ATOM   1226  N   PHE A   4      15.245  10.614  -9.468
ATOM   1227  CA  PHE A   4      15.528   9.992  -8.188
ATOM   1228  C   PHE A   4      16.326  10.828  -7.237
ATOM   1229  O   PHE A   4      17.141  11.710  -7.507
ATOM   1230  CB  PHE A   4      18.039   8.325  -9.812
ATOM   1231  N   GLN A   5      16.093  10.549  -5.942
ATOM   1232  CA  GLN A   5      16.928  11.102  -4.898
ATOM   1233  C   GLN A   5      17.204  10.021  -3.836
ATOM   1234  O   GLN A   5      17.118  10.063  -2.609
ATOM   1235  CB  GLN A   5      15.414  14.052  -4.439
ATOM   1236  N   PHE A   6      17.595   8.884  -4.417
ATOM   1237  CA  PHE A   6      18.209   7.808  -3.645
ATOM   1238  C   PHE A   6      19.081   6.938  -4.457
ATOM   1239  O   PHE A   6      18.726   6.284  -5.438
ATOM   1240  CB  PHE A   6      15.208   6.150  -3.897
ATOM   1241  N   GLN A   7      20.373   6.843  -4.107
ATOM   1242  CA  GLN A   7      21.320   6.116  -4.914
ATOM   1243  C   GLN A   7      21.468   4.645  -4.612
ATOM   1244  O   GLN A   7      22.047   3.797  -5.291
ATOM   1245  CB  GLN A   7      22.837   8.411  -6.858
ATOM   1246  N   PHE A   8      20.915   4.200  -3.490
ATOM   1247  CA  PHE A   8      20.777   2.764  -3.105
ATOM   1248  C   PHE A   8      19.759   2.067  -3.911
ATOM   1249  O   PHE A   8      19.126   2.512  -4.869
ATOM   1250  CB  PHE A   8      19.021   3.801  -0.396
ATOM   1251  N   LYS A   9      19.500   0.837  -3.570
ATOM   1252  CA  LYS A   9      18.419   0.022  -4.043
ATOM   1253  C   LYS A   9      18.210  -1.097  -3.006
ATOM   1254  O   LYS A   9      19.027  -1.748  -2.355
ATOM   1255  CB  LYS A   9      19.687  -1.296  -7.088
ATOM   1256  N   GLN A  10      16.899  -1.339  -2.848
ATOM   1257  CA  GLN A  10      16.471  -2.050  -1.637
ATOM   1258  C   GLN A  10      16.388  -3.539  -1.814
ATOM   1259  O   GLN A  10      17.003  -4.226  -2.630
ATOM   1260  CB  GLN A  10      15.172   0.178   0.468
ATOM   1261  N   GLN A  11      15.541  -4.175  -0.979
ATOM   1262  CA  GLN A  11      15.500  -5.660  -0.940
ATOM   1263  C   GLN A  11      14.733  -6.179  -2.119
ATOM   1264  O   GLN A  11      14.104  -6.605  -3.087
ATOM   1265  CB  GLN A  11      15.778  -6.562   2.252
ATOM   1266  N   GLN A   1      29.022  -7.936  83.901
ATOM   1267  CA  GLN A   1      28.464  -9.178  83.362
ATOM   1268  C   GLN A   1      28.820 -10.329  84.213
ATOM   1269  O   GLN A   1      29.937 -10.844  84.261
ATOM   1270  CB  GLN A   1      25.144  -8.235  83.007
ATOM   1271  N   GLN A   2      27.957 -10.916  85.010
ATOM   1272  CA  GLN A   2      28.246 -11.935  85.987
ATOM   1273  C   GLN A   2      28.244 -13.339  85.435
ATOM   1274  O   GLN A   2      29.143 -13.932  84.838
ATOM   1275  CB  GLN A   2      26.690 -10.523  88.640
ATOM   1276  N   LYS A   3      27.059 -13.961  85.670
ATOM   1277  CA  LYS A   3      26.761 -15.311  85.210
ATOM   1278  C   LYS A   3      25.333 -15.523  84.798
ATOM   1279  O   LYS A   3      24.325 -15.452  85.500
ATOM   1280  CB  LYS A   3      27.207 -17.018  88.219
ATOM   1281  N   PHE A   4      25.188 -15.824  83.492
ATOM   1282  CA  PHE A   4      23.817 -15.918  82.921
ATOM   1283  C   PHE A   4      23.382 -17.287  82.567
ATOM   1284  O   PHE A   4      24.116 -18.217  82.235
ATOM   1285  CB  PHE A   4      25.449 -14.873  80.008
ATOM   1286  N   GLN A   5      22.066 -17.543  82.611
ATOM   1287  CA  GLN A   5      21.467 -18.840  82.469
ATOM   1288  C   GLN A   5      20.517 -19.043  81.360
ATOM   1289  O   GLN A   5      20.249 -20.117  80.823
ATOM   1290  CB  GLN A   5      21.418 -20.230  85.531
ATOM   1291  N   PHE A   6      19.874 -18.017  80.864
ATOM   1292  CA  PHE A   6      18.999 -18.090  79.696
ATOM   1293  C   PHE A   6      18.607 -16.694  79.242
ATOM   1294  O   PHE A   6      18.357 -15.720  79.952
ATOM   1295  CB  PHE A   6      16.504 -19.092  81.774
ATOM   1296  N   GLN A   7      18.507 -16.440  77.957
ATOM   1297  CA  GLN A   7      18.882 -15.141  77.381
ATOM   1298  C   GLN A   7      17.632 -14.334  77.235
ATOM   1299  O   GLN A   7      16.778 -14.146  78.102
ATOM   1300  CB  GLN A   7      20.868 -16.281  74.869
ATOM   1301  N   PHE A   8      17.436 -13.759  76.021
ATOM   1302  CA  PHE A   8      16.717 -12.523  75.832
ATOM   1303  C   PHE A   8      15.839 -12.623  74.572
ATOM   1304  O   PHE A   8      15.827 -13.497  73.705
ATOM   1305  CB  PHE A   8      19.557 -11.093  74.529
ATOM   1306  N   LYS A   9      14.977 -11.602  74.422
ATOM   1307  CA  LYS A   9      13.899 -11.602  73.461
ATOM   1308  C   LYS A   9      13.778 -10.165  72.929
ATOM   1309  O   LYS A   9      14.016  -9.096  73.490
ATOM   1310  CB  LYS A   9      11.123 -12.048  75.744
ATOM   1311  N   GLN A  10      13.362 -10.057  71.700
ATOM   1312  CA  GLN A  10      13.495  -8.852  70.874
ATOM   1313  C   GLN A  10      12.134  -8.261  70.609
ATOM   1314  O   GLN A  10      11.151  -8.196  71.347
ATOM   1315  CB  GLN A  10      15.816  -9.562  68.586
ATOM   1316  N   GLN A  11      12.008  -7.751  69.416
ATOM   1317  CA  GLN A  11      10.759  -7.373  68.776
ATOM   1318  C   GLN A  11      10.765  -7.656  67.310
ATOM   1319  O   GLN A  11      10.770  -7.890  66.102
ATOM   1320  CB  GLN A  11       9.911  -4.571  70.604
ATOM   1321  N   GLN A   1      91.877 -30.529  37.714
ATOM   1322  CA  GLN A   1      91.022 -30.242  38.835
ATOM   1323  C   GLN A   1      90.496 -28.811  38.682
ATOM   1324  O   GLN A   1      90.186 -28.184  37.669
ATOM   1325  CB  GLN A   1      88.950 -33.017  38.887
ATOM   1326  N   GLN A   2      90.389 -28.228  39.899
ATOM   1327  CA  GLN A   2      90.292 -26.797  40.013
ATOM   1328  C   GLN A   2      91.589 -26.142  40.540
ATOM   1329  O   GLN A   2      92.389 -25.429  39.935
ATOM   1330  CB  GLN A   2      87.390 -26.762  41.924
ATOM   1331  N   LYS A   3      91.899 -26.366  41.811
ATOM   1332  CA  LYS A   3      93.087 -25.722  42.448
ATOM   1333  C   LYS A   3      93.766 -26.682  43.397
ATOM   1334  O   LYS A   3      93.511 -26.923  44.577
ATOM   1335  CB  LYS A   3      91.556 -22.977  43.958
ATOM   1336  N   PHE A   4      94.778 -27.329  42.805
ATOM   1337  CA  PHE A   4      95.804 -28.058  43.567
ATOM   1338  C   PHE A   4      97.187 -27.669  43.038
ATOM   1339  O   PHE A   4      97.639 -27.813  41.902
ATOM   1340  CB  PHE A   4      95.038 -30.989  42.144
ATOM   1341  N   GLN A   5      98.003 -27.099  43.936
ATOM   1342  CA  GLN A   5      99.378 -26.624  43.624
ATOM   1343  C   GLN A   5     -99.567 -27.375  44.330
ATOM   1344  O   GLN A   5    -100.798 -27.378  44.326
ATOM   1345  CB  GLN A   5      98.692 -23.319  43.135
ATOM   1346  N   PHE A   6     -99.648 -27.676  45.630
ATOM   1347  CA  PHE A   6     -98.688 -28.620  46.247
ATOM   1348  C   PHE A   6     -99.101 -29.014  47.608
ATOM   1349  O   PHE A   6     -99.928 -28.421  48.299
ATOM   1350  CB  PHE A   6     -96.400 -26.202  46.736
ATOM   1351  N   GLN A   7     -98.607 -30.059  48.212
ATOM   1352  CA  GLN A   7     -98.760 -30.372  49.642
ATOM   1353  C   GLN A   7     -97.496 -30.966  50.190
ATOM   1354  O   GLN A   7     -96.377 -30.455  50.207
ATOM   1355  CB  GLN A   7      98.266 -32.117  49.554
ATOM   1356  N   PHE A   8     -97.618 -32.192  50.717
ATOM   1357  CA  PHE A   8     -96.498 -33.057  51.141
ATOM   1358  C   PHE A   8     -96.921 -34.495  51.262
ATOM   1359  O   PHE A   8     -98.057 -34.967  51.216
ATOM   1360  CB  PHE A   8     -97.125 -31.793  54.289
ATOM   1361  N   LYS A   9     -95.870 -35.322  51.443
ATOM   1362  CA  LYS A   9     -96.016 -36.680  51.973
ATOM   1363  C   LYS A   9     -94.798 -36.970  52.832
ATOM   1364  O   LYS A   9     -93.644 -36.563  52.700
ATOM   1365  CB  LYS A   9     -96.195 -38.691  49.092
ATOM   1366  N   GLN A  10     -95.016 -37.767  53.856
ATOM   1367  CA  GLN A  10     -94.178 -38.031  55.004
ATOM   1368  C   GLN A  10     -94.281 -39.388  55.593
ATOM   1369  O   GLN A  10     -94.853 -39.693  56.639
ATOM   1370  CB  GLN A  10     -93.823 -35.011  56.492
ATOM   1371  N   GLN A  11     -93.715 -40.389  54.958
ATOM   1372  CA  GLN A  11     -93.707 -41.774  55.436
ATOM   1373  C   GLN A  11     -92.290 -42.313  55.634
ATOM   1374  O   GLN A  11     -91.149 -42.747  55.794
ATOM   1375  CB  GLN A  11     -96.412 -43.270  54.103
ATOM   1376  N   GLN A   1       2.993 -77.043   0.944
ATOM   1377  CA  GLN A   1       1.827 -77.863   1.250
ATOM   1378  C   GLN A   1       2.082 -79.313   0.901
ATOM   1379  O   GLN A   1       2.685 -80.155   1.566
ATOM   1380  CB  GLN A   1      -0.279 -76.051   3.068
ATOM   1381  N   GLN A   2       1.608 -79.743  -0.252
ATOM   1382  CA  GLN A   2       2.135 -81.047  -0.753
ATOM   1383  C   GLN A   2       2.957 -80.925  -1.990
ATOM   1384  O   GLN A   2       4.185 -80.959  -2.054
ATOM   1385  CB  GLN A   2      -0.640 -82.927   0.063
ATOM   1386  N   LYS A   3       2.370 -80.765  -3.153
ATOM   1387  CA  LYS A   3       2.783 -80.070  -4.339
ATOM   1388  C   LYS A   3       2.105 -78.725  -4.527
ATOM   1389  O   LYS A   3       1.390 -78.123  -3.726
ATOM   1390  CB  LYS A   3       1.858 -82.174  -6.993
ATOM   1391  N   PHE A   4       2.291 -78.105  -5.681
ATOM   1392  CA  PHE A   4       2.255 -76.659  -5.889
ATOM   1393  C   PHE A   4       0.846 -76.202  -6.041
ATOM   1394  O   PHE A   4      -0.180 -76.840  -5.805
ATOM   1395  CB  PHE A   4       3.179 -77.240  -9.068
ATOM   1396  N   GLN A   5       0.748 -74.929  -6.495
ATOM   1397  CA  GLN A   5      -0.599 -74.354  -6.548
ATOM   1398  C   GLN A   5      -1.070 -74.347  -8.017
ATOM   1399  O   GLN A   5      -0.575 -74.922  -8.987
ATOM   1400  CB  GLN A   5      -0.261 -71.861  -4.308
ATOM   1401  N   PHE A   6      -2.170 -73.611  -8.256
ATOM   1402  CA  PHE A   6      -2.596 -73.321  -9.639
ATOM   1403  C   PHE A   6      -1.751 -72.285 -10.332
ATOM   1404  O   PHE A   6      -2.091 -71.140 -10.630
ATOM   1405  CB  PHE A   6      -5.205 -71.629  -8.160
ATOM   1406  N   GLN A   7      -0.510 -72.583 -10.679
ATOM   1407  CA  GLN A   7       0.133 -72.370 -11.974
ATOM   1408  C   GLN A   7       1.023 -73.573 -12.297
ATOM   1409  O   GLN A   7       1.178 -74.606 -11.647
ATOM   1410  CB  GLN A   7       0.497 -69.047 -12.064
ATOM   1411  N   PHE A   8       1.724 -73.518 -13.412
ATOM   1412  CA  PHE A   8       2.938 -74.257 -13.644
ATOM   1413  C   PHE A   8       3.688 -73.732 -14.866
ATOM   1414  O   PHE A   8       3.253 -73.056 -15.799
ATOM   1415  CB  PHE A   8       0.978 -76.656 -15.013
ATOM   1416  N   LYS A   9       4.982 -74.050 -14.923
ATOM   1417  CA  LYS A   9       5.682 -74.260 -16.200
ATOM   1418  C   LYS A   9       6.262 -75.618 -16.260
ATOM   1419  O   LYS A   9       6.236 -76.444 -15.347
ATOM   1420  CB  LYS A   9       8.537 -72.133 -15.555
ATOM   1421  N   GLN A  10       6.871 -76.044 -17.349
ATOM   1422  CA  GLN A  10       7.127 -77.457 -17.568
ATOM   1423  C   GLN A  10       8.575 -77.749 -17.967
ATOM   1424  O   GLN A  10       9.623 -77.237 -17.572
ATOM   1425  CB  GLN A  10       4.189 -78.397 -18.894
ATOM   1426  N   GLN A  11       8.669 -78.705 -18.878
ATOM   1427  CA  GLN A  11       9.976 -79.232 -19.280
ATOM   1428  C   GLN A  11      10.286 -78.737 -20.680
ATOM   1429  O   GLN A  11      10.537 -78.336 -21.817
ATOM   1430  CB  GLN A  11       9.831 -82.424 -18.000
ATOM   1431  N   GLN A   1     -42.956 -82.686 -17.771
ATOM   1432  CA  GLN A   1     -41.925 -81.729 -18.185
ATOM   1433  C   GLN A   1     -41.235 -81.188 -16.917
ATOM   1434  O   GLN A   1     -41.037 -80.026 -16.559
ATOM   1435  CB  GLN A   1     -43.478 -80.004 -20.662
ATOM   1436  N   GLN A   2     -40.811 -82.205 -16.127
ATOM   1437  CA  GLN A   2     -40.366 -81.910 -14.759
ATOM   1438  C   GLN A   2     -39.535 -83.099 -14.236
ATOM   1439  O   GLN A   2     -39.865 -84.090 -13.584
ATOM   1440  CB  GLN A   2     -43.324 -80.927 -13.242
ATOM   1441  N   LYS A   3     -38.260 -82.954 -14.590
ATOM   1442  CA  LYS A   3     -37.102 -83.568 -13.996
ATOM   1443  C   LYS A   3     -35.872 -82.715 -14.343
ATOM   1444  O   LYS A   3     -34.891 -82.972 -15.041
ATOM   1445  CB  LYS A   3     -36.818 -86.684 -15.617
ATOM   1446  N   PHE A   4     -35.983 -81.511 -13.735
ATOM   1447  CA  PHE A   4     -35.007 -80.482 -14.100
ATOM   1448  C   PHE A   4     -34.663 -79.677 -12.873
ATOM   1449  O   PHE A   4     -35.365 -79.506 -11.877
ATOM   1450  CB  PHE A   4     -37.164 -78.824 -16.046
ATOM   1451  N   GLN A   5     -33.506 -79.070 -12.797
ATOM   1452  CA  GLN A   5     -32.852 -78.761 -11.558
ATOM   1453  C   GLN A   5     -33.377 -77.482 -10.930
ATOM   1454  O   GLN A   5     -34.547 -77.131 -10.780
ATOM   1455  CB  GLN A   5     -29.670 -79.884 -12.124
ATOM   1456  N   PHE A   6     -32.394 -76.657 -10.496
ATOM   1457  CA  PHE A   6     -32.557 -75.416  -9.800
ATOM   1458  C   PHE A   6     -32.677 -74.200 -10.674
ATOM   1459  O   PHE A   6     -31.803 -73.394 -10.991
ATOM   1460  CB  PHE A   6     -29.130 -75.394  -9.270
ATOM   1461  N   GLN A   7     -33.874 -73.976 -11.159
ATOM   1462  CA  GLN A   7     -34.170 -73.313 -12.429
ATOM   1463  C   GLN A   7     -33.720 -71.867 -12.487
ATOM   1464  O   GLN A   7     -33.021 -71.307 -13.331
ATOM   1465  CB  GLN A   7     -36.895 -74.928 -13.583
ATOM   1466  N   PHE A   8     -34.182 -71.149 -11.444
ATOM   1467  CA  PHE A   8     -34.173 -69.725 -11.356
ATOM   1468  C   PHE A   8     -33.067 -69.233 -10.472
ATOM   1469  O   PHE A   8     -33.117 -68.333  -9.634
ATOM   1470  CB  PHE A   8     -36.863 -69.687  -9.323
ATOM   1471  N   LYS A   9     -31.901 -69.831 -10.604
ATOM   1472  CA  LYS A   9     -30.624 -69.202 -10.259
ATOM   1473  C   LYS A   9     -29.551 -69.771 -11.153
ATOM   1474  O   LYS A   9     -28.615 -69.144 -11.648
ATOM   1475  CB  LYS A   9     -29.988 -70.194  -6.964
ATOM   1476  N   GLN A  10     -29.603 -71.097 -11.450
ATOM   1477  CA  GLN A  10     -28.625 -71.624 -12.413
ATOM   1478  C   GLN A  10     -29.424 -72.317 -13.531
ATOM   1479  O   GLN A  10     -30.578 -72.092 -13.893
ATOM   1480  CB  GLN A  10     -26.075 -72.587 -10.514
ATOM   1481  N   GLN A  11     -28.805 -73.287 -14.203
ATOM   1482  CA  GLN A  11     -29.459 -74.413 -14.863
ATOM   1483  C   GLN A  11     -28.571 -75.603 -14.950
ATOM   1484  O   GLN A  11     -27.836 -76.588 -15.021
ATOM   1485  CB  GLN A  11     -31.520 -72.894 -17.159
ATOM   1486  N   GLN A   1      69.051 -57.672  48.097
ATOM   1487  CA  GLN A   1      69.256 -57.532  49.534
ATOM   1488  C   GLN A   1      70.644 -58.137  49.822
ATOM   1489  O   GLN A   1      71.737 -57.804  49.362
ATOM   1490  CB  GLN A   1      66.239 -59.038  50.366
ATOM   1491  N   GLN A   2      70.699 -59.148  50.672
ATOM   1492  CA  GLN A   2      71.895 -59.409  51.425
ATOM   1493  C   GLN A   2      72.572 -60.707  51.061
ATOM   1494  O   GLN A   2      73.711 -60.877  50.625
ATOM   1495  CB  GLN A   2      71.401 -57.779  54.394
ATOM   1496  N   LYS A   3      71.867 -61.800  51.225
ATOM   1497  CA  LYS A   3      72.490 -63.146  51.099
ATOM   1498  C   LYS A   3      71.522 -64.192  50.562
ATOM   1499  O   LYS A   3      70.305 -64.238  50.739
ATOM   1500  CB  LYS A   3      73.021 -63.774  54.615
ATOM   1501  N   PHE A   4      71.993 -65.185  49.815
ATOM   1502  CA  PHE A   4      71.003 -66.135  49.251
ATOM   1503  C   PHE A   4      71.323 -67.573  49.486
ATOM   1504  O   PHE A   4      72.449 -68.061  49.580
ATOM   1505  CB  PHE A   4      72.068 -65.268  46.201
ATOM   1506  N   GLN A   5      70.304 -68.432  49.610
ATOM   1507  CA  GLN A   5      70.340 -69.789  50.055
ATOM   1508  C   GLN A   5      70.480 -70.835  48.960
ATOM   1509  O   GLN A   5      71.484 -71.457  48.611
ATOM   1510  CB  GLN A   5      68.198 -69.922  52.694
ATOM   1511  N   PHE A   6      69.394 -71.124  48.290
ATOM   1512  CA  PHE A   6      69.285 -72.256  47.426
ATOM   1513  C   PHE A   6      68.442 -71.941  46.185
ATOM   1514  O   PHE A   6      67.249 -72.155  45.973
ATOM   1515  CB  PHE A   6      67.034 -73.534  49.547
ATOM   1516  N   GLN A   7      69.133 -71.352  45.217
ATOM   1517  CA  GLN A   7      68.547 -70.828  43.993
ATOM   1518  C   GLN A   7      69.528 -70.908  42.812
ATOM   1519  O   GLN A   7      70.222 -71.843  42.411
ATOM   1520  CB  GLN A   7      66.892 -68.121  45.141
ATOM   1521  N   PHE A   8      69.594 -69.753  42.160
ATOM   1522  CA  PHE A   8      70.784 -69.514  41.311
ATOM   1523  C   PHE A   8      71.204 -68.075  41.251
ATOM   1524  O   PHE A   8      70.517 -67.063  41.394
ATOM   1525  CB  PHE A   8      68.616 -69.813  38.633
ATOM   1526  N   LYS A   9      72.479 -67.893  41.012
ATOM   1527  CA  LYS A   9      73.037 -66.519  41.157
ATOM   1528  C   LYS A   9      73.394 -65.904  39.864
ATOM   1529  O   LYS A   9      73.241 -66.399  38.747
ATOM   1530  CB  LYS A   9      75.873 -67.391  42.991
ATOM   1531  N   GLN A  10      73.932 -64.706  39.882
ATOM   1532  CA  GLN A  10      74.845 -64.301  38.778
ATOM   1533  C   GLN A  10      76.065 -63.542  39.332
ATOM   1534  O   GLN A  10      76.561 -63.608  40.457
ATOM   1535  CB  GLN A  10      72.741 -63.412  36.290
ATOM   1536  N   GLN A  11      76.698 -62.706  38.552
ATOM   1537  CA  GLN A  11      78.091 -62.290  38.691
ATOM   1538  C   GLN A  11      78.228 -60.901  38.067
ATOM   1539  O   GLN A  11      78.339 -59.783  37.565
ATOM   1540  CB  GLN A  11      79.890 -65.112  38.258
ATOM   1541  N   GLN A   1      12.959  39.098 -38.215
ATOM   1542  CA  GLN A   1      12.398  40.438 -38.172
ATOM   1543  C   GLN A   1      10.874  40.487 -38.261
ATOM   1544  O   GLN A   1      10.039  39.590 -38.142
ATOM   1545  CB  GLN A   1      14.438  42.071 -40.426
ATOM   1546  N   GLN A   2      10.442  41.708 -38.506
ATOM   1547  CA  GLN A   2       9.189  42.007 -39.201
ATOM   1548  C   GLN A   2       9.388  43.122 -40.157
ATOM   1549  O   GLN A   2      10.349  43.302 -40.905
ATOM   1550  CB  GLN A   2       6.882  41.730 -36.780
ATOM   1551  N   LYS A   3       8.438  44.022 -40.218
ATOM   1552  CA  LYS A   3       8.720  45.401 -40.638
ATOM   1553  C   LYS A   3       8.477  46.453 -39.634
ATOM   1554  O   LYS A   3       8.896  47.608 -39.721
ATOM   1555  CB  LYS A   3       5.754  45.760 -42.702
ATOM   1556  N   PHE A   4       7.754  46.181 -38.532
ATOM   1557  CA  PHE A   4       7.490  47.315 -37.599
ATOM   1558  C   PHE A   4       8.496  47.256 -36.446
ATOM   1559  O   PHE A   4       9.066  46.294 -35.929
ATOM   1560  CB  PHE A   4       5.000  45.213 -36.454
ATOM   1561  N   GLN A   5       8.747  48.472 -35.979
ATOM   1562  CA  GLN A   5       9.872  48.881 -35.178
ATOM   1563  C   GLN A   5      10.190  48.074 -33.971
ATOM   1564  O   GLN A   5       9.685  48.232 -32.859
ATOM   1565  CB  GLN A   5      12.251  49.642 -37.586
ATOM   1566  N   PHE A   6      11.052  47.098 -33.962
ATOM   1567  CA  PHE A   6      12.090  46.848 -32.959
ATOM   1568  C   PHE A   6      13.412  46.532 -33.596
ATOM   1569  O   PHE A   6      13.688  46.530 -34.796
ATOM   1570  CB  PHE A   6      10.585  43.967 -32.080
ATOM   1571  N   GLN A   7      14.398  46.218 -32.770
ATOM   1572  CA  GLN A   7      15.764  46.114 -33.166
ATOM   1573  C   GLN A   7      16.524  44.891 -32.844
ATOM   1574  O   GLN A   7      16.560  44.300 -31.764
ATOM   1575  CB  GLN A   7      16.795  49.270 -33.906
ATOM   1576  N   PHE A   8      17.239  44.418 -33.890
ATOM   1577  CA  PHE A   8      18.355  43.512 -33.714
ATOM   1578  C   PHE A   8      19.357  43.588 -34.861
ATOM   1579  O   PHE A   8      19.270  43.137 -36.003
ATOM   1580  CB  PHE A   8      16.404  40.856 -34.625
ATOM   1581  N   LYS A   9      20.475  44.258 -34.503
ATOM   1582  CA  LYS A   9      21.223  44.959 -35.583
ATOM   1583  C   LYS A   9      22.686  44.491 -35.515
ATOM   1584  O   LYS A   9      23.415  44.257 -34.552
ATOM   1585  CB  LYS A   9      20.978  48.313 -34.538
ATOM   1586  N   GLN A  10      23.200  44.328 -36.701
ATOM   1587  CA  GLN A  10      24.579  43.939 -36.919
ATOM   1588  C   GLN A  10      25.324  44.921 -37.784
ATOM   1589  O   GLN A  10      26.303  45.603 -37.484
ATOM   1590  CB  GLN A  10      24.438  40.639 -37.267
ATOM   1591  N   GLN A  11      24.871  45.068 -39.015
ATOM   1592  CA  GLN A  11      25.113  46.183 -39.874
ATOM   1593  C   GLN A  11      23.874  46.926 -40.307
ATOM   1594  O   GLN A  11      22.862  47.532 -40.660
ATOM   1595  CB  GLN A  11      27.564  45.030 -41.951
ATOM   1596  N   GLN A   1     -13.345  80.419 -68.178
ATOM   1597  CA  GLN A   1     -14.658  80.706 -68.655
ATOM   1598  C   GLN A   1     -15.732  79.819 -68.168
ATOM   1599  O   GLN A   1     -16.544  80.086 -67.282
ATOM   1600  CB  GLN A   1     -14.166  83.064 -70.950
ATOM   1601  N   GLN A   2     -15.806  78.603 -68.773
ATOM   1602  CA  GLN A   2     -16.953  77.695 -68.642
ATOM   1603  C   GLN A   2     -17.000  77.106 -67.263
ATOM   1604  O   GLN A   2     -17.982  76.832 -66.574
ATOM   1605  CB  GLN A   2     -19.150  79.050 -70.841
ATOM   1606  N   LYS A   3     -15.778  76.870 -66.772
ATOM   1607  CA  LYS A   3     -15.409  76.415 -65.462
ATOM   1608  C   LYS A   3     -14.118  76.918 -64.956
ATOM   1609  O   LYS A   3     -13.215  77.348 -65.674
ATOM   1610  CB  LYS A   3     -15.198  72.958 -65.636
ATOM   1611  N   PHE A   4     -13.823  76.947 -63.659
ATOM   1612  CA  PHE A   4     -12.558  77.582 -63.235
ATOM   1613  C   PHE A   4     -11.375  76.686 -63.487
ATOM   1614  O   PHE A   4     -11.091  75.648 -62.889
ATOM   1615  CB  PHE A   4     -13.426  76.831 -60.081
ATOM   1616  N   GLN A   5     -10.535  77.048 -64.465
ATOM   1617  CA  GLN A   5      -9.506  76.217 -65.090
ATOM   1618  C   GLN A   5      -8.198  76.365 -64.320
ATOM   1619  O   GLN A   5      -7.513  77.380 -64.195
ATOM   1620  CB  GLN A   5     -10.259  76.482 -68.411
ATOM   1621  N   PHE A   6      -7.667  75.359 -63.692
ATOM   1622  CA  PHE A   6      -6.253  75.174 -63.347
ATOM   1623  C   PHE A   6      -5.938  73.789 -62.833
ATOM   1624  O   PHE A   6      -6.695  72.988 -62.286
ATOM   1625  CB  PHE A   6      -6.528  77.248 -60.702
ATOM   1626  N   GLN A   7      -4.666  73.417 -63.012
ATOM   1627  CA  GLN A   7      -4.004  72.354 -62.306
ATOM   1628  C   GLN A   7      -2.863  72.802 -61.416
ATOM   1629  O   GLN A   7      -1.685  72.998 -61.715
ATOM   1630  CB  GLN A   7      -3.722  70.028 -64.836
ATOM   1631  N   PHE A   8      -3.260  72.995 -60.136
ATOM   1632  CA  PHE A   8      -2.263  73.177 -59.110
ATOM   1633  C   PHE A   8      -2.067  71.870 -58.313
ATOM   1634  O   PHE A   8      -2.840  71.291 -57.550
ATOM   1635  CB  PHE A   8      -4.669  74.699 -57.266
ATOM   1636  N   LYS A   9      -0.891  71.296 -58.482
ATOM   1637  CA  LYS A   9      -0.795  69.815 -58.365
ATOM   1638  C   LYS A   9      -0.128  69.381 -57.070
ATOM   1639  O   LYS A   9       0.464  70.097 -56.262
ATOM   1640  CB  LYS A   9       1.295  68.949 -61.088
ATOM   1641  N   GLN A  10      -0.157  68.108 -56.725
ATOM   1642  CA  GLN A  10       0.489  67.493 -55.564
ATOM   1643  C   GLN A  10       2.023  67.530 -55.658
ATOM   1644  O   GLN A  10       2.742  66.942 -56.466
ATOM   1645  CB  GLN A  10      -1.519  64.805 -55.251
ATOM   1646  N   GLN A  11       2.686  68.279 -54.771
ATOM   1647  CA  GLN A  11       4.166  68.264 -54.693
ATOM   1648  C   GLN A  11       4.620  67.111 -53.786
ATOM   1649  O   GLN A  11       4.984  66.186 -53.059
ATOM   1650  CB  GLN A  11       5.292  69.380 -57.628
ATOM   1651  N   GLN A   1      72.951 -98.620 -87.204
ATOM   1652  CA  GLN A   1      71.581 -98.948 -86.835
ATOM   1653  C   GLN A   1      71.465  99.715 -86.163
ATOM   1654  O   GLN A   1      71.471 100.945 -86.163
ATOM   1655  CB  GLN A   1      69.824 -97.017 -88.950
ATOM   1656  N   GLN A   2      70.291  99.370 -85.573
ATOM   1657  CA  GLN A   2      70.220  98.291 -84.566
ATOM   1658  C   GLN A   2      69.255  97.190 -84.984
ATOM   1659  O   GLN A   2      69.277  96.463 -85.977
ATOM   1660  CB  GLN A   2      70.758  99.952 -81.696
ATOM   1661  N   LYS A   3      68.262  97.017 -84.135
ATOM   1662  CA  LYS A   3      67.351  95.869 -84.275
ATOM   1663  C   LYS A   3      66.018  96.137 -83.629
ATOM   1664  O   LYS A   3      65.459  95.520 -82.722
ATOM   1665  CB  LYS A   3      69.147  93.314 -82.747
ATOM   1666  N   PHE A   4      65.385  97.177 -84.120
ATOM   1667  CA  PHE A   4      63.982  97.576 -83.894
ATOM   1668  C   PHE A   4      63.490  98.591 -84.883
ATOM   1669  O   PHE A   4      63.479  99.813 -84.731
ATOM   1670  CB  PHE A   4      65.332  99.535 -81.379
ATOM   1671  N   GLN A   5      63.012  98.157 -86.053
ATOM   1672  CA  GLN A   5      62.155  98.897 -86.984
ATOM   1673  C   GLN A   5      61.402  98.015 -87.904
ATOM   1674  O   GLN A   5      61.909  97.103 -88.556
ATOM   1675  CB  GLN A   5      64.418 -98.754 -88.111
ATOM   1676  N   PHE A   6      60.075  98.170 -88.082
ATOM   1677  CA  PHE A   6      59.369  97.576 -89.229
ATOM   1678  C   PHE A   6      57.971  98.148 -89.346
ATOM   1679  O   PHE A   6      57.076  98.093 -88.503
ATOM   1680  CB  PHE A   6      58.867  94.901 -87.068
ATOM   1681  N   GLN A   7      57.628  98.784 -90.455
ATOM   1682  CA  GLN A   7      56.757  99.938 -90.521
ATOM   1683  C   GLN A   7      55.444  99.633 -91.199
ATOM   1684  O   GLN A   7      55.441 100.864 -91.202
ATOM   1685  CB  GLN A   7      59.058 -97.595 -90.979
ATOM   1686  N   PHE A   8      54.597 -99.401 -91.436
ATOM   1687  CA  PHE A   8      53.388 -99.474 -92.260
ATOM   1688  C   PHE A   8      52.848 -98.061 -92.529
ATOM   1689  O   PHE A   8      52.098 -97.396 -91.815
ATOM   1690  CB  PHE A   8      51.546  99.537 -89.584
ATOM   1691  N   LYS A   9      53.243 -97.475 -93.686
ATOM   1692  CA  LYS A   9      53.279 -96.030 -93.897
ATOM   1693  C   LYS A   9      52.045 -95.655 -94.722
ATOM   1694  O   LYS A   9      51.420 -96.332 -95.539
ATOM   1695  CB  LYS A   9      56.000 -95.808 -96.084
ATOM   1696  N   GLN A  10      51.621 -94.402 -94.489
ATOM   1697  CA  GLN A  10      50.505 -93.867 -95.313
ATOM   1698  C   GLN A  10      50.809 -92.500 -95.785
ATOM   1699  O   GLN A  10      51.513 -91.690 -95.182
ATOM   1700  CB  GLN A  10      47.880 -95.841 -94.759
ATOM   1701  N   GLN A  11      50.300 -92.070 -96.954
ATOM   1702  CA  GLN A  11      51.062 -91.161 -97.800
ATOM   1703  C   GLN A  11      50.358 -89.819 -97.884
ATOM   1704  O   GLN A  11      49.787 -88.730 -97.953
ATOM   1705  CB  GLN A  11      52.054 -93.347  99.725
ATOM   1706  N   GLN A   1     -61.749  95.735 -71.188
ATOM   1707  CA  GLN A   1     -61.560  95.125 -69.911
ATOM   1708  C   GLN A   1     -60.200  94.491 -69.786
ATOM   1709  O   GLN A   1     -59.119  94.912 -70.198
ATOM   1710  CB  GLN A   1     -63.470  97.027 -67.959
ATOM   1711  N   GLN A   2     -60.153  93.345 -69.159
ATOM   1712  CA  GLN A   2     -58.932  92.580 -69.020
ATOM   1713  C   GLN A   2     -58.391  92.021 -70.325
ATOM   1714  O   GLN A   2     -57.807  92.626 -71.224
ATOM   1715  CB  GLN A   2     -58.886  91.419 -65.861
ATOM   1716  N   LYS A   3     -58.562  90.726 -70.538
ATOM   1717  CA  LYS A   3     -58.099  90.118 -71.765
ATOM   1718  C   LYS A   3     -59.170  89.332 -72.514
ATOM   1719  O   LYS A   3     -59.981  88.519 -72.070
ATOM   1720  CB  LYS A   3     -55.517  87.991 -70.856
ATOM   1721  N   PHE A   4     -59.179  89.611 -73.845
ATOM   1722  CA  PHE A   4     -59.401  88.574 -74.888
ATOM   1723  C   PHE A   4     -59.102  89.253 -76.217
ATOM   1724  O   PHE A   4     -59.800  89.235 -77.231
ATOM   1725  CB  PHE A   4     -62.765  89.127 -74.317
ATOM   1726  N   GLN A   5     -57.950  89.956 -76.307
ATOM   1727  CA  GLN A   5     -57.797  91.228 -77.033
ATOM   1728  C   GLN A   5     -57.460  91.028 -78.490
ATOM   1729  O   GLN A   5     -57.235  91.886 -79.344
ATOM   1730  CB  GLN A   5     -56.490  93.197 -74.630
ATOM   1731  N   PHE A   6     -57.399  89.780 -78.903
ATOM   1732  CA  PHE A   6     -57.927  89.231 -80.170
ATOM   1733  C   PHE A   6     -58.230  87.732 -79.966
ATOM   1734  O   PHE A   6     -58.552  87.109 -78.955
ATOM   1735  CB  PHE A   6     -54.786  89.331 -81.445
ATOM   1736  N   GLN A   7     -58.098  87.074 -81.125
ATOM   1737  CA  GLN A   7     -58.286  85.633 -81.164
ATOM   1738  C   GLN A   7     -57.035  84.935 -80.608
ATOM   1739  O   GLN A   7     -55.880  85.353 -80.524
ATOM   1740  CB  GLN A   7     -61.598  85.170 -80.884
ATOM   1741  N   PHE A   8     -57.255  83.704 -80.159
ATOM   1742  CA  PHE A   8     -56.144  82.863 -79.617
ATOM   1743  C   PHE A   8     -56.374  81.416 -80.047
ATOM   1744  O   PHE A   8     -56.298  80.386 -79.378
ATOM   1745  CB  PHE A   8     -57.759  83.023 -76.664
ATOM   1746  N   LYS A   9     -56.696  81.240 -81.302
ATOM   1747  CA  LYS A   9     -57.217  79.980 -81.793
ATOM   1748  C   LYS A   9     -56.895  79.697 -83.241
ATOM   1749  O   LYS A   9     -56.038  80.235 -83.942
ATOM   1750  CB  LYS A   9     -60.693  80.264 -81.212
ATOM   1751  N   GLN A  10     -57.626  78.753 -83.826
ATOM   1752  CA  GLN A  10     -57.418  78.228 -85.150
ATOM   1753  C   GLN A  10     -58.125  79.026 -86.224
ATOM   1754  O   GLN A  10     -59.065  78.649 -86.924
ATOM   1755  CB  GLN A  10     -54.544  76.494 -85.137
ATOM   1756  N   GLN A  11     -57.772  80.248 -86.509
ATOM   1757  CA  GLN A  11     -58.304  81.129 -87.504
ATOM   1758  C   GLN A  11     -57.762  81.021 -88.879
ATOM   1759  O   GLN A  11     -57.312  80.932 -90.022
ATOM   1760  CB  GLN A  11     -61.146  82.270 -86.035
ATOM   1761  N   GLN A   1      62.460 -63.013 -14.795
ATOM   1762  CA  GLN A   1      62.287 -62.423 -13.446
ATOM   1763  C   GLN A   1      61.163 -63.105 -12.669
ATOM   1764  O   GLN A   1      60.067 -62.657 -12.330
ATOM   1765  CB  GLN A   1      63.913 -59.518 -13.388
ATOM   1766  N   GLN A   2      61.378 -64.335 -12.307
ATOM   1767  CA  GLN A   2      60.469 -65.134 -11.504
ATOM   1768  C   GLN A   2      61.115 -66.325 -10.823
ATOM   1769  O   GLN A   2      62.302 -66.502 -10.552
ATOM   1770  CB  GLN A   2      57.923 -65.432 -13.811
ATOM   1771  N   LYS A   3      60.289 -67.297 -10.477
ATOM   1772  CA  LYS A   3      60.695 -68.632 -10.085
ATOM   1773  C   LYS A   3      60.120 -69.742 -10.886
ATOM   1774  O   LYS A   3      59.407 -70.640 -10.440
ATOM   1775  CB  LYS A   3      59.031 -68.893  -6.963
ATOM   1776  N   PHE A   4      60.314 -69.884 -12.168
ATOM   1777  CA  PHE A   4      60.338 -71.128 -12.936
ATOM   1778  C   PHE A   4      61.744 -71.449 -13.484
ATOM   1779  O   PHE A   4      62.095 -71.628 -14.650
ATOM   1780  CB  PHE A   4      58.830 -69.351 -15.439
ATOM   1781  N   GLN A   5      62.700 -71.540 -12.538
ATOM   1782  CA  GLN A   5      64.112 -71.376 -12.836
ATOM   1783  C   GLN A   5      64.712 -72.631 -13.332
ATOM   1784  O   GLN A   5      64.890 -72.952 -14.507
ATOM   1785  CB  GLN A   5      64.844 -68.182 -12.272
ATOM   1786  N   PHE A   6      65.106 -73.513 -12.461
ATOM   1787  CA  PHE A   6      65.838 -74.728 -12.663
ATOM   1788  C   PHE A   6      65.933 -75.649 -11.501
ATOM   1789  O   PHE A   6      65.005 -75.921 -10.739
ATOM   1790  CB  PHE A   6      68.718 -72.809 -12.147
ATOM   1791  N   GLN A   7      67.030 -76.276 -11.159
ATOM   1792  CA  GLN A   7      67.315 -77.066 -10.006
ATOM   1793  C   GLN A   7      66.986 -76.384  -8.675
ATOM   1794  O   GLN A   7      66.704 -75.203  -8.471
ATOM   1795  CB  GLN A   7      67.389 -80.113 -11.344
ATOM   1796  N   PHE A   8      66.999 -77.131  -7.590
ATOM   1797  CA  PHE A   8      67.174 -76.571  -6.252
ATOM   1798  C   PHE A   8      67.553 -77.561  -5.217
ATOM   1799  O   PHE A   8      68.158 -77.288  -4.180
ATOM   1800  CB  PHE A   8      63.750 -76.285  -6.005
ATOM   1801  N   LYS A   9      67.228 -78.870  -5.387
ATOM   1802  CA  LYS A   9      67.256 -79.712  -4.201
ATOM   1803  C   LYS A   9      68.202 -80.841  -4.363
ATOM   1804  O   LYS A   9      68.273 -81.827  -3.629
ATOM   1805  CB  LYS A   9      63.916 -80.630  -3.946
ATOM   1806  N   GLN A  10      69.061 -80.777  -5.414
ATOM   1807  CA  GLN A  10      70.194 -81.721  -5.359
ATOM   1808  C   GLN A  10      71.436 -81.076  -4.886
ATOM   1809  O   GLN A  10      71.699 -79.880  -5.009
ATOM   1810  CB  GLN A  10      69.656 -83.095  -8.465
ATOM   1811  N   GLN A  11      72.391 -81.743  -4.277
ATOM   1812  CA  GLN A  11      73.444 -81.054  -3.574
ATOM   1813  C   GLN A  11      74.682 -81.854  -3.415
ATOM   1814  O   GLN A  11      75.710 -82.517  -3.284
ATOM   1815  CB  GLN A  11      71.846 -79.240  -1.174
ATOM   1816  N   GLN A   1      66.659   8.740  44.090
ATOM   1817  CA  GLN A   1      67.582   8.004  43.207
ATOM   1818  C   GLN A   1      68.689   7.284  43.997
ATOM   1819  O   GLN A   1      69.164   7.580  45.093
ATOM   1820  CB  GLN A   1      68.164  10.356  40.753
ATOM   1821  N   GLN A   2      69.194   6.190  43.397
ATOM   1822  CA  GLN A   2      70.608   5.863  43.707
ATOM   1823  C   GLN A   2      71.273   5.460  42.424
ATOM   1824  O   GLN A   2      70.717   5.077  41.394
ATOM   1825  CB  GLN A   2      70.420   4.614  46.852
ATOM   1826  N   LYS A   3      72.614   5.524  42.394
ATOM   1827  CA  LYS A   3      73.411   4.724  41.512
ATOM   1828  C   LYS A   3      74.601   4.013  42.161
ATOM   1829  O   LYS A   3      75.608   3.573  41.606
ATOM   1830  CB  LYS A   3      74.352   7.180  39.213
ATOM   1831  N   PHE A   4      74.620   3.811  43.455
ATOM   1832  CA  PHE A   4      75.870   3.859  44.233
ATOM   1833  C   PHE A   4      76.122   2.598  45.024
ATOM   1834  O   PHE A   4      75.293   1.829  45.511
ATOM   1835  CB  PHE A   4      74.158   5.691  46.551
ATOM   1836  N   GLN A   5      77.427   2.315  45.197
ATOM   1837  CA  GLN A   5      77.963   1.419  46.235
ATOM   1838  C   GLN A   5      78.823   2.262  47.180
ATOM   1839  O   GLN A   5      80.047   2.388  47.218
ATOM   1840  CB  GLN A   5      78.843  -1.231  44.340
ATOM   1841  N   PHE A   6      78.159   2.949  48.080
ATOM   1842  CA  PHE A   6      78.636   3.580  49.303
ATOM   1843  C   PHE A   6      77.519   4.123  50.155
ATOM   1844  O   PHE A   6      77.593   5.072  50.936
ATOM   1845  CB  PHE A   6      80.030   6.056  47.534
ATOM   1846  N   GLN A   7      76.319   3.615  50.143
ATOM   1847  CA  GLN A   7      75.215   3.811  51.030
ATOM   1848  C   GLN A   7      74.329   2.637  51.144
ATOM   1849  O   GLN A   7      73.418   2.334  50.374
ATOM   1850  CB  GLN A   7      74.626   7.199  50.815
ATOM   1851  N   PHE A   8      74.508   1.816  52.159
ATOM   1852  CA  PHE A   8      73.415   1.093  52.865
ATOM   1853  C   PHE A   8      73.654   0.973  54.338
ATOM   1854  O   PHE A   8      74.666   0.523  54.875
ATOM   1855  CB  PHE A   8      74.985  -1.736  51.594
ATOM   1856  N   LYS A   9      72.706   1.380  55.180
ATOM   1857  CA  LYS A   9      72.928   1.542  56.646
ATOM   1858  C   LYS A   9      72.118   0.551  57.417
ATOM   1859  O   LYS A   9      71.879   0.606  58.624
ATOM   1860  CB  LYS A   9      71.822   4.875  57.052
ATOM   1861  N   GLN A  10      71.581  -0.502  56.804
ATOM   1862  CA  GLN A  10      70.901  -1.546  57.608
ATOM   1863  C   GLN A  10      71.668  -2.852  57.665
ATOM   1864  O   GLN A  10      72.556  -3.268  56.921
ATOM   1865  CB  GLN A  10      67.664  -0.744  57.095
ATOM   1866  N   GLN A  11      71.338  -3.645  58.643
ATOM   1867  CA  GLN A  11      72.148  -4.708  59.200
ATOM   1868  C   GLN A  11      72.120  -5.951  58.313
ATOM   1869  O   GLN A  11      72.097  -6.953  57.598
ATOM   1870  CB  GLN A  11      71.427  -4.522  62.562
ATOM   1871  N   GLN A   1      98.156   0.238  90.284
ATOM   1872  CA  GLN A   1      97.231  -0.898  90.415
ATOM   1873  C   GLN A   1      97.024  -1.291  91.844
ATOM   1874  O   GLN A   1      96.015  -1.828  92.302
ATOM   1875  CB  GLN A   1      94.850  -0.156  88.173
ATOM   1876  N   GLN A   2      97.959  -1.077  92.755
ATOM   1877  CA  GLN A   2      98.061  -1.664  94.083
ATOM   1878  C   GLN A   2      96.847  -1.542  94.950
ATOM   1879  O   GLN A   2      95.839  -2.245  94.873
ATOM   1880  CB  GLN A   2      99.747  -4.569  93.397
ATOM   1881  N   LYS A   3      96.804  -0.603  95.907
ATOM   1882  CA  LYS A   3      96.081  -0.720  97.139
ATOM   1883  C   LYS A   3      94.563  -0.692  96.999
ATOM   1884  O   LYS A   3      93.827   0.278  96.818
ATOM   1885  CB  LYS A   3      97.173   2.221  98.869
ATOM   1886  N   PHE A   4      93.994  -1.917  97.091
ATOM   1887  CA  PHE A   4      92.552  -2.033  97.291
ATOM   1888  C   PHE A   4      92.208  -2.849  98.483
ATOM   1889  O   PHE A   4      91.886  -4.037  98.502
ATOM   1890  CB  PHE A   4      92.249  -4.092  94.646
ATOM   1891  N   GLN A   5      92.240  -2.284  99.654
ATOM   1892  CA  GLN A   5      92.004  -2.789 -99.031
ATOM   1893  C   GLN A   5      91.059  -2.068 -98.160
ATOM   1894  O   GLN A   5      90.377  -1.104 -98.511
ATOM   1895  CB  GLN A   5      93.601  -5.756 -98.882
ATOM   1896  N   PHE A   6      90.920  -2.487 -96.874
ATOM   1897  CA  PHE A   6      90.246  -1.678 -95.833
ATOM   1898  C   PHE A   6      91.197  -1.296 -94.763
ATOM   1899  O   PHE A   6      92.399  -1.078 -94.913
ATOM   1900  CB  PHE A   6      88.792  -4.448 -94.638
ATOM   1901  N   GLN A   7      90.761  -1.167 -93.521
ATOM   1902  CA  GLN A   7      91.716  -0.737 -92.464
ATOM   1903  C   GLN A   7      91.605  -1.725 -91.309
ATOM   1904  O   GLN A   7      90.678  -2.494 -91.055
ATOM   1905  CB  GLN A   7      91.379   2.655 -92.695
ATOM   1906  N   PHE A   8      92.608  -1.788 -90.458
ATOM   1907  CA  PHE A   8      92.404  -2.204 -89.076
ATOM   1908  C   PHE A   8      93.270  -1.285 -88.190
ATOM   1909  O   PHE A   8      94.492  -1.217 -88.058
ATOM   1910  CB  PHE A   8      94.912  -4.570 -89.682
ATOM   1911  N   LYS A   9      92.468  -0.459 -87.483
ATOM   1912  CA  LYS A   9      93.121   0.332 -86.429
ATOM   1913  C   LYS A   9      92.939  -0.275 -85.062
ATOM   1914  O   LYS A   9      92.031  -0.022 -84.269
ATOM   1915  CB  LYS A   9      91.003   3.228 -86.570
ATOM   1916  N   GLN A  10      93.827  -1.180 -84.630
ATOM   1917  CA  GLN A  10      93.610  -1.854 -83.362
ATOM   1918  C   GLN A  10      93.788  -1.017 -82.158
ATOM   1919  O   GLN A  10      94.701  -0.212 -81.976
ATOM   1920  CB  GLN A  10      91.197  -4.069 -84.096
ATOM   1921  N   GLN A  11      92.888  -1.131 -81.169
ATOM   1922  CA  GLN A  11      93.263  -0.813 -79.779
ATOM   1923  C   GLN A  11      92.750  -1.815 -78.788
ATOM   1924  O   GLN A  11      92.329  -2.638 -77.975
ATOM   1925  CB  GLN A  11      93.290   2.579 -79.911
ATOM   1926  N   GLN A   1     -63.009 -18.800 -55.512
ATOM   1927  CA  GLN A   1     -64.045 -17.876 -55.164
ATOM   1928  C   GLN A   1     -63.693 -17.030 -53.958
ATOM   1929  O   GLN A   1     -64.087 -15.904 -53.656
ATOM   1930  CB  GLN A   1     -65.632 -17.122 -58.029
ATOM   1931  N   GLN A   2     -62.848 -17.590 -53.129
ATOM   1932  CA  GLN A   2     -62.361 -17.089 -51.852
ATOM   1933  C   GLN A   2     -61.053 -16.377 -51.881
ATOM   1934  O   GLN A   2     -60.042 -16.744 -52.479
ATOM   1935  CB  GLN A   2     -63.197 -19.883 -50.041
ATOM   1936  N   LYS A   3     -60.891 -15.249 -51.232
ATOM   1937  CA  LYS A   3     -59.768 -14.317 -51.400
ATOM   1938  C   LYS A   3     -59.241 -13.819 -50.051
ATOM   1939  O   LYS A   3     -59.646 -14.114 -48.926
ATOM   1940  CB  LYS A   3     -61.726 -11.623 -52.599
ATOM   1941  N   PHE A   4     -58.205 -12.950 -50.109
ATOM   1942  CA  PHE A   4     -57.919 -11.953 -49.121
ATOM   1943  C   PHE A   4     -56.769 -11.091 -49.491
ATOM   1944  O   PHE A   4     -55.748 -11.465 -50.067
ATOM   1945  CB  PHE A   4     -56.486 -14.492 -47.174
ATOM   1946  N   GLN A   5     -56.816  -9.789 -49.184
ATOM   1947  CA  GLN A   5     -55.782  -8.915 -49.692
ATOM   1948  C   GLN A   5     -55.547  -7.784 -48.692
ATOM   1949  O   GLN A   5     -55.435  -7.863 -47.469
ATOM   1950  CB  GLN A   5     -56.040  -9.106 -53.068
ATOM   1951  N   PHE A   6     -55.442  -6.560 -49.113
ATOM   1952  CA  PHE A   6     -54.400  -5.621 -48.602
ATOM   1953  C   PHE A   6     -54.943  -4.853 -47.383
ATOM   1954  O   PHE A   6     -56.061  -4.383 -47.170
ATOM   1955  CB  PHE A   6     -54.987  -3.581 -51.282
ATOM   1956  N   GLN A   7     -54.024  -4.700 -46.443
ATOM   1957  CA  GLN A   7     -54.291  -4.016 -45.181
ATOM   1958  C   GLN A   7     -54.168  -2.502 -45.254
ATOM   1959  O   GLN A   7     -54.143  -1.795 -46.261
ATOM   1960  CB  GLN A   7     -53.053  -6.018 -42.834
ATOM   1961  N   PHE A   8     -54.075  -1.840 -44.115
ATOM   1962  CA  PHE A   8     -53.980  -0.358 -44.015
ATOM   1963  C   PHE A   8     -52.845  -0.074 -43.048
ATOM   1964  O   PHE A   8     -52.773  -0.308 -41.841
ATOM   1965  CB  PHE A   8     -56.817  -0.395 -42.168
ATOM   1966  N   LYS A   9     -51.798   0.497 -43.566
ATOM   1967  CA  LYS A   9     -50.624   0.845 -42.790
ATOM   1968  C   LYS A   9     -50.838   2.260 -42.230
ATOM   1969  O   LYS A   9     -51.295   3.256 -42.790
ATOM   1970  CB  LYS A   9     -48.080   0.678 -45.155
ATOM   1971  N   GLN A  10     -50.452   2.367 -40.934
ATOM   1972  CA  GLN A  10     -50.087   3.632 -40.290
ATOM   1973  C   GLN A  10     -49.170   3.383 -39.140
ATOM   1974  O   GLN A  10     -49.452   3.011 -38.001
ATOM   1975  CB  GLN A  10     -53.140   5.116 -39.970
ATOM   1976  N   GLN A  11     -47.898   3.602 -39.425
ATOM   1977  CA  GLN A  11     -46.785   3.311 -38.519
ATOM   1978  C   GLN A  11     -46.729   4.359 -37.386
ATOM   1979  O   GLN A  11     -46.685   5.194 -36.483
ATOM   1980  CB  GLN A  11     -44.310   2.929 -40.856
ATOM   1981  N   GLN A   1      31.957  47.725  73.026
ATOM   1982  CA  GLN A   1      31.994  47.201  71.638
ATOM   1983  C   GLN A   1      32.996  46.078  71.588
ATOM   1984  O   GLN A   1      33.962  45.889  72.327
ATOM   1985  CB  GLN A   1      28.677  46.756  70.930
ATOM   1986  N   GLN A   2      32.792  45.191  70.617
ATOM   1987  CA  GLN A   2      33.620  44.115  70.159
ATOM   1988  C   GLN A   2      34.805  44.628  69.394
ATOM   1989  O   GLN A   2      35.980  44.306  69.565
ATOM   1990  CB  GLN A   2      31.198  41.868  69.316
ATOM   1991  N   LYS A   3      34.674  45.502  68.437
ATOM   1992  CA  LYS A   3      35.574  45.826  67.332
ATOM   1993  C   LYS A   3      36.287  47.163  67.530
ATOM   1994  O   LYS A   3      37.353  47.548  67.051
ATOM   1995  CB  LYS A   3      33.312  46.155  64.669
ATOM   1996  N   PHE A   4      35.681  48.025  68.320
ATOM   1997  CA  PHE A   4      36.362  49.172  68.847
ATOM   1998  C   PHE A   4      36.886  49.094  70.227
ATOM   1999  O   PHE A   4      37.374  50.040  70.845
ATOM   2000  CB  PHE A   4      33.512  50.995  68.962
ATOM   2001  N   GLN A   5      36.884  47.998  70.945
ATOM   2002  CA  GLN A   5      37.891  47.653  71.980
ATOM   2003  C   GLN A   5      38.875  46.606  71.490
ATOM   2004  O   GLN A   5      39.957  46.792  70.933
ATOM   2005  CB  GLN A   5      36.221  48.545  74.712
ATOM   2006  N   PHE A   6      38.598  45.342  71.650
ATOM   2007  CA  PHE A   6      39.604  44.326  71.604
ATOM   2008  C   PHE A   6      39.703  43.672  70.241
ATOM   2009  O   PHE A   6      39.659  44.221  69.140
ATOM   2010  CB  PHE A   6      37.415  42.414  73.434
ATOM   2011  N   GLN A   7      39.858  42.335  70.247
ATOM   2012  CA  GLN A   7      40.123  41.508  69.103
ATOM   2013  C   GLN A   7      38.823  41.040  68.437
ATOM   2014  O   GLN A   7      37.724  41.596  68.463
ATOM   2015  CB  GLN A   7      42.933  39.759  70.019
ATOM   2016  N   PHE A   8      38.828  39.913  67.741
ATOM   2017  CA  PHE A   8      37.551  39.215  67.500
ATOM   2018  C   PHE A   8      37.831  37.820  66.906
ATOM   2019  O   PHE A   8      37.368  37.277  65.902
ATOM   2020  CB  PHE A   8      37.304  41.236  64.727
ATOM   2021  N   LYS A   9      38.706  37.123  67.603
ATOM   2022  CA  LYS A   9      39.343  35.898  67.084
ATOM   2023  C   LYS A   9      38.768  34.700  67.816
ATOM   2024  O   LYS A   9      39.290  33.598  67.988
ATOM   2025  CB  LYS A   9      42.754  36.378  67.741
ATOM   2026  N   GLN A  10      37.575  34.807  68.343
ATOM   2027  CA  GLN A  10      36.572  33.741  68.434
ATOM   2028  C   GLN A  10      35.187  34.184  67.981
ATOM   2029  O   GLN A  10      34.848  34.513  66.844
ATOM   2030  CB  GLN A  10      37.081  32.404  71.524
ATOM   2031  N   GLN A  11      34.196  34.245  68.849
ATOM   2032  CA  GLN A  11      32.799  34.458  68.611
ATOM   2033  C   GLN A  11      32.319  35.830  68.877
ATOM   2034  O   GLN A  11      31.919  36.973  69.098
ATOM   2035  CB  GLN A  11      32.001  31.811  66.731
ATOM   2036  N   GLN A   1     -67.520  82.743 -44.362
ATOM   2037  CA  GLN A   1     -67.274  82.711 -45.774
ATOM   2038  C   GLN A   1     -66.404  83.811 -46.298
ATOM   2039  O   GLN A   1     -66.117  84.074 -47.466
ATOM   2040  CB  GLN A   1     -68.843  79.963 -46.974
ATOM   2041  N   GLN A   2     -65.890  84.584 -45.371
ATOM   2042  CA  GLN A   2     -65.424  85.966 -45.663
ATOM   2043  C   GLN A   2     -64.012  86.121 -45.097
ATOM   2044  O   GLN A   2     -62.943  85.696 -45.533
ATOM   2045  CB  GLN A   2     -68.184  87.882 -45.363
ATOM   2046  N   LYS A   3     -63.971  86.823 -43.972
ATOM   2047  CA  LYS A   3     -62.754  87.356 -43.345
ATOM   2048  C   LYS A   3     -62.866  87.137 -41.853
ATOM   2049  O   LYS A   3     -62.883  87.994 -40.969
ATOM   2050  CB  LYS A   3     -62.664  90.743 -44.176
ATOM   2051  N   PHE A   4     -62.959  85.885 -41.426
ATOM   2052  CA  PHE A   4     -63.233  85.444 -40.056
ATOM   2053  C   PHE A   4     -61.934  84.795 -39.557
ATOM   2054  O   PHE A   4     -61.160  84.038 -40.144
ATOM   2055  CB  PHE A   4     -64.785  82.693 -41.403
ATOM   2056  N   GLN A   5     -61.665  85.152 -38.278
ATOM   2057  CA  GLN A   5     -60.425  85.005 -37.579
ATOM   2058  C   GLN A   5     -60.694  84.698 -36.095
ATOM   2059  O   GLN A   5     -61.128  85.432 -35.207
ATOM   2060  CB  GLN A   5     -58.409  87.362 -38.787
ATOM   2061  N   PHE A   6     -60.395  83.431 -35.773
ATOM   2062  CA  PHE A   6     -60.542  82.929 -34.440
ATOM   2063  C   PHE A   6     -59.485  82.053 -33.888
ATOM   2064  O   PHE A   6     -58.278  82.209 -34.072
ATOM   2065  CB  PHE A   6     -63.093  80.970 -35.546
ATOM   2066  N   GLN A   7     -59.738  81.009 -33.137
ATOM   2067  CA  GLN A   7     -58.909  79.792 -33.023
ATOM   2068  C   GLN A   7     -59.556  78.650 -33.760
ATOM   2069  O   GLN A   7     -60.665  78.156 -33.550
ATOM   2070  CB  GLN A   7     -58.215  79.927 -29.694
ATOM   2071  N   PHE A   8     -58.891  78.091 -34.747
ATOM   2072  CA  PHE A   8     -59.653  77.400 -35.798
ATOM   2073  C   PHE A   8     -59.621  75.914 -35.618
ATOM   2074  O   PHE A   8     -58.681  75.227 -35.217
ATOM   2075  CB  PHE A   8     -56.920  78.196 -37.733
ATOM   2076  N   LYS A   9     -60.717  75.251 -35.919
ATOM   2077  CA  LYS A   9     -60.798  73.888 -36.383
ATOM   2078  C   LYS A   9     -61.300  73.764 -37.790
ATOM   2079  O   LYS A   9     -62.069  74.537 -38.362
ATOM   2080  CB  LYS A   9     -63.136  72.582 -34.139
ATOM   2081  N   GLN A  10     -60.892  72.725 -38.520
ATOM   2082  CA  GLN A  10     -61.670  72.325 -39.697
ATOM   2083  C   GLN A  10     -62.456  71.064 -39.439
ATOM   2084  O   GLN A  10     -63.586  70.785 -39.842
ATOM   2085  CB  GLN A  10     -59.408  73.091 -42.102
ATOM   2086  N   GLN A  11     -61.849  70.146 -38.684
ATOM   2087  CA  GLN A  11     -62.446  69.151 -37.839
ATOM   2088  C   GLN A  11     -62.023  69.314 -36.401
ATOM   2089  O   GLN A  11     -61.677  69.447 -35.227
ATOM   2090  CB  GLN A  11     -62.737  66.379 -39.854
ATOM   2091  N   GLN A   1     -58.475  98.185 -68.846
ATOM   2092  CA  GLN A   1     -58.331  99.245 -69.827
ATOM   2093  C   GLN A   1     -58.701  98.795 -71.234
ATOM   2094  O   GLN A   1     -58.410  97.748 -71.814
ATOM   2095  CB  GLN A   1     -56.497 -98.381 -68.383
ATOM   2096  N   GLN A   2     -59.434  99.652 -71.917
ATOM   2097  CA  GLN A   2     -60.279  99.220 -73.042
ATOM   2098  C   GLN A   2     -59.703  99.681 -74.394
ATOM   2099  O   GLN A   2     -59.701 100.912 -74.402
ATOM   2100  CB  GLN A   2     -63.403  99.556 -71.943
ATOM   2101  N   LYS A   3     -59.507 -99.016 -74.418
ATOM   2102  CA  LYS A   3     -59.278 -98.256 -75.619
ATOM   2103  C   LYS A   3     -57.870 -97.898 -75.930
ATOM   2104  O   LYS A   3     -56.868 -98.306 -75.342
ATOM   2105  CB  LYS A   3     -61.016 -95.333 -74.913
ATOM   2106  N   PHE A   4     -57.643 -97.057 -76.936
ATOM   2107  CA  PHE A   4     -56.369 -96.525 -77.380
ATOM   2108  C   PHE A   4     -56.504 -94.992 -77.415
ATOM   2109  O   PHE A   4     -57.309 -94.313 -78.054
ATOM   2110  CB  PHE A   4     -57.707 -97.284 -80.506
ATOM   2111  N   GLN A   5     -55.644 -94.299 -76.659
ATOM   2112  CA  GLN A   5     -55.724 -92.828 -76.739
ATOM   2113  C   GLN A   5     -54.851 -92.384 -77.900
ATOM   2114  O   GLN A   5     -53.946 -93.019 -78.439
ATOM   2115  CB  GLN A   5     -55.759 -92.151 -73.417
ATOM   2116  N   PHE A   6     -55.055 -91.185 -78.420
ATOM   2117  CA  PHE A   6     -54.404 -90.855 -79.704
ATOM   2118  C   PHE A   6     -53.037 -90.282 -79.527
ATOM   2119  O   PHE A   6     -52.728 -89.090 -79.544
ATOM   2120  CB  PHE A   6     -56.267 -87.899 -79.577
ATOM   2121  N   GLN A   7     -52.030 -91.091 -79.331
ATOM   2122  CA  GLN A   7     -50.662 -90.809 -79.778
ATOM   2123  C   GLN A   7     -49.947 -92.075 -80.141
ATOM   2124  O   GLN A   7     -48.832 -92.424 -79.755
ATOM   2125  CB  GLN A   7     -49.744 -88.853 -77.063
ATOM   2126  N   PHE A   8     -50.568 -92.923 -80.966
ATOM   2127  CA  PHE A   8     -49.958 -94.052 -81.672
ATOM   2128  C   PHE A   8     -49.194 -93.625 -82.867
ATOM   2129  O   PHE A   8     -48.765 -92.496 -83.108
ATOM   2130  CB  PHE A   8     -53.066 -94.870 -82.711
ATOM   2131  N   LYS A   9     -48.941 -94.543 -83.776
ATOM   2132  CA  LYS A   9     -48.330 -94.223 -85.043
ATOM   2133  C   LYS A   9     -49.181 -94.466 -86.231
ATOM   2134  O   LYS A   9     -50.408 -94.558 -86.275
ATOM   2135  CB  LYS A   9     -45.329 -96.055 -84.997
ATOM   2136  N   GLN A  10     -48.546 -94.598 -87.367
ATOM   2137  CA  GLN A  10     -49.272 -94.800 -88.631
ATOM   2138  C   GLN A  10     -49.056 -96.107 -89.303
ATOM   2139  O   GLN A  10     -48.080 -96.418 -89.985
ATOM   2140  CB  GLN A  10     -48.706 -91.780 -90.017
ATOM   2141  N   GLN A  11     -49.975 -97.053 -89.183
ATOM   2142  CA  GLN A  11     -49.940 -98.420 -89.682
ATOM   2143  C   GLN A  11     -50.670 -98.579 -91.034
ATOM   2144  O   GLN A  11     -51.252 -98.705 -92.112
ATOM   2145  CB  GLN A  11     -50.899  99.942 -86.789
ATOM   2146  N   GLN A   1     -46.753  92.212 -95.558
ATOM   2147  CA  GLN A   1     -46.467  93.428 -94.743
ATOM   2148  C   GLN A   1     -46.768  93.187 -93.277
ATOM   2149  O   GLN A   1     -46.025  92.706 -92.421
ATOM   2150  CB  GLN A   1     -47.464  95.827 -96.894
ATOM   2151  N   GLN A   2     -48.004  93.551 -92.889
ATOM   2152  CA  GLN A   2     -48.428  93.423 -91.506
ATOM   2153  C   GLN A   2     -49.010  92.067 -91.182
ATOM   2154  O   GLN A   2     -49.116  91.075 -91.902
ATOM   2155  CB  GLN A   2     -49.865  96.574 -91.378
ATOM   2156  N   LYS A   3     -49.451  92.026 -89.904
ATOM   2157  CA  LYS A   3     -50.115  90.852 -89.362
ATOM   2158  C   LYS A   3     -51.493  91.159 -88.763
ATOM   2159  O   LYS A   3     -52.499  90.450 -88.734
ATOM   2160  CB  LYS A   3     -47.963  90.000 -86.684
ATOM   2161  N   PHE A   4     -51.607  92.356 -88.201
ATOM   2162  CA  PHE A   4     -52.942  92.919 -88.004
ATOM   2163  C   PHE A   4     -52.911  94.324 -88.621
ATOM   2164  O   PHE A   4     -51.924  94.977 -88.960
ATOM   2165  CB  PHE A   4     -52.302  93.307 -84.688
ATOM   2166  N   GLN A   5     -54.120  94.909 -88.813
ATOM   2167  CA  GLN A   5     -54.108  96.169 -89.573
ATOM   2168  C   GLN A   5     -54.395  97.293 -88.562
ATOM   2169  O   GLN A   5     -53.618  98.138 -88.116
ATOM   2170  CB  GLN A   5     -56.405  95.231 -91.968
ATOM   2171  N   PHE A   6     -55.630  97.387 -88.096
ATOM   2172  CA  PHE A   6     -56.431  98.617 -88.010
ATOM   2173  C   PHE A   6     -55.920  99.676 -87.114
ATOM   2174  O   PHE A   6     -55.915 100.907 -87.109
ATOM   2175  CB  PHE A   6     -58.615  96.775 -86.061
ATOM   2176  N   GLN A   7     -56.342 -99.073 -87.150
ATOM   2177  CA  GLN A   7     -55.909 -98.006 -86.223
ATOM   2178  C   GLN A   7     -57.102 -97.627 -85.335
ATOM   2179  O   GLN A   7     -57.684 -98.288 -84.475
ATOM   2180  CB  GLN A   7     -54.545 -96.069 -88.769
ATOM   2181  N   PHE A   8     -57.521 -96.367 -85.592
ATOM   2182  CA  PHE A   8     -58.942 -95.960 -85.547
ATOM   2183  C   PHE A   8     -59.332 -95.112 -86.707
ATOM   2184  O   PHE A   8     -59.013 -93.936 -86.885
ATOM   2185  CB  PHE A   8     -58.283 -93.890 -82.964
ATOM   2186  N   LYS A   9     -60.100 -95.661 -87.658
ATOM   2187  CA  LYS A   9     -60.014 -95.344 -89.078
ATOM   2188  C   LYS A   9     -60.873 -94.233 -89.530
ATOM   2189  O   LYS A   9     -62.099 -94.198 -89.421
ATOM   2190  CB  LYS A   9     -61.451 -98.292 -90.285
ATOM   2191  N   GLN A  10     -60.355 -93.161 -90.105
ATOM   2192  CA  GLN A  10     -60.956 -91.827 -90.059
ATOM   2193  C   GLN A  10     -61.672 -91.499 -91.361
ATOM   2194  O   GLN A  10     -61.326 -91.752 -92.515
ATOM   2195  CB  GLN A  10     -58.318 -90.071 -88.654
ATOM   2196  N   GLN A  11     -62.806 -90.866 -91.263
ATOM   2197  CA  GLN A  11     -63.434 -89.984 -92.243
ATOM   2198  C   GLN A  11     -64.109 -88.840 -91.599
ATOM   2199  O   GLN A  11     -64.673 -87.886 -91.062
ATOM   2200  CB  GLN A  11     -64.727 -92.203 -94.395
ATOM   2201  N   GLN A   1     -11.763  86.637 -68.553
ATOM   2202  CA  GLN A   1     -10.408  86.742 -68.099
ATOM   2203  C   GLN A   1     -10.329  86.503 -66.607
ATOM   2204  O   GLN A   1     -10.469  87.336 -65.712
ATOM   2205  CB  GLN A   1      -8.728  85.247 -70.631
ATOM   2206  N   GLN A   2     -10.086  85.277 -66.175
ATOM   2207  CA  GLN A   2      -9.461  85.002 -64.919
ATOM   2208  C   GLN A   2      -8.575  83.766 -65.092
ATOM   2209  O   GLN A   2      -7.928  83.392 -66.070
ATOM   2210  CB  GLN A   2     -11.876  85.652 -62.731
ATOM   2211  N   LYS A   3      -8.559  83.032 -63.948
ATOM   2212  CA  LYS A   3      -8.140  81.658 -63.922
ATOM   2213  C   LYS A   3      -8.732  80.911 -62.781
ATOM   2214  O   LYS A   3      -9.396  79.876 -62.840
ATOM   2215  CB  LYS A   3      -4.658  82.048 -63.324
ATOM   2216  N   PHE A   4      -8.508  81.435 -61.565
ATOM   2217  CA  PHE A   4      -8.808  80.760 -60.326
ATOM   2218  C   PHE A   4      -9.246  81.703 -59.238
ATOM   2219  O   PHE A   4      -9.359  82.927 -59.310
ATOM   2220  CB  PHE A   4      -5.383  80.650 -59.866
ATOM   2221  N   GLN A   5      -9.545  81.125 -58.061
ATOM   2222  CA  GLN A   5     -10.268  81.803 -56.973
ATOM   2223  C   GLN A   5      -9.386  81.741 -55.732
ATOM   2224  O   GLN A   5      -9.595  81.189 -54.652
ATOM   2225  CB  GLN A   5     -13.508  81.207 -57.599
ATOM   2226  N   PHE A   6      -8.246  82.366 -55.835
ATOM   2227  CA  PHE A   6      -7.238  82.411 -54.809
ATOM   2228  C   PHE A   6      -7.549  83.399 -53.663
ATOM   2229  O   PHE A   6      -7.083  84.517 -53.439
ATOM   2230  CB  PHE A   6      -5.227  84.152 -56.845
ATOM   2231  N   GLN A   7      -8.440  82.996 -52.796
ATOM   2232  CA  GLN A   7      -8.802  83.641 -51.513
ATOM   2233  C   GLN A   7      -8.256  82.732 -50.397
ATOM   2234  O   GLN A   7      -8.858  81.885 -49.738
ATOM   2235  CB  GLN A   7     -12.060  84.273 -51.999
ATOM   2236  N   PHE A   8      -6.995  82.828 -50.063
ATOM   2237  CA  PHE A   8      -6.468  82.409 -48.791
ATOM   2238  C   PHE A   8      -5.862  83.561 -48.012
ATOM   2239  O   PHE A   8      -5.519  84.666 -48.434
ATOM   2240  CB  PHE A   8      -3.724  81.536 -50.727
ATOM   2241  N   LYS A   9      -5.670  83.373 -46.723
ATOM   2242  CA  LYS A   9      -5.154  84.490 -45.903
ATOM   2243  C   LYS A   9      -4.126  84.007 -44.879
ATOM   2244  O   LYS A   9      -3.282  84.663 -44.269
ATOM   2245  CB  LYS A   9      -8.180  85.149 -44.165
ATOM   2246  N   GLN A  10      -4.179  82.681 -44.639
ATOM   2247  CA  GLN A  10      -3.178  81.947 -43.933
ATOM   2248  C   GLN A  10      -2.521  80.848 -44.664
ATOM   2249  O   GLN A  10      -1.987  80.943 -45.769
ATOM   2250  CB  GLN A  10      -5.046  81.429 -41.083
ATOM   2251  N   GLN A  11      -2.491  79.636 -44.098
ATOM   2252  CA  GLN A  11      -1.477  78.622 -44.279
ATOM   2253  C   GLN A  11      -1.924  77.618 -45.322
ATOM   2254  O   GLN A  11      -2.286  76.802 -46.170
ATOM   2255  CB  GLN A  11      -0.606  78.031 -41.099
ATOM   2256  N   GLN A   1     -36.466  53.957 -44.499
ATOM   2257  CA  GLN A   1     -35.519  53.195 -45.272
ATOM   2258  C   GLN A   1     -34.111  53.327 -44.804
ATOM   2259  O   GLN A   1     -33.200  53.885 -45.416
ATOM   2260  CB  GLN A   1     -37.354  50.468 -46.087
ATOM   2261  N   GLN A   2     -33.742  52.822 -43.639
ATOM   2262  CA  GLN A   2     -32.405  53.112 -43.076
ATOM   2263  C   GLN A   2     -31.684  51.846 -42.728
ATOM   2264  O   GLN A   2     -30.738  51.350 -43.340
ATOM   2265  CB  GLN A   2     -33.019  55.889 -41.141
ATOM   2266  N   LYS A   3     -32.136  51.194 -41.623
ATOM   2267  CA  LYS A   3     -31.750  49.812 -41.402
ATOM   2268  C   LYS A   3     -32.860  49.020 -40.718
ATOM   2269  O   LYS A   3     -32.795  47.906 -40.198
ATOM   2270  CB  LYS A   3     -28.760  49.883 -39.648
ATOM   2271  N   PHE A   4     -34.050  49.583 -40.667
ATOM   2272  CA  PHE A   4     -35.344  49.001 -40.875
ATOM   2273  C   PHE A   4     -36.267  49.887 -41.713
ATOM   2274  O   PHE A   4     -35.959  50.760 -42.524
ATOM   2275  CB  PHE A   4     -36.178  49.671 -37.661
ATOM   2276  N   GLN A   5     -37.555  49.738 -41.589
ATOM   2277  CA  GLN A   5     -38.499  50.386 -42.513
ATOM   2278  C   GLN A   5     -39.045  51.658 -41.995
ATOM   2279  O   GLN A   5     -38.676  52.242 -40.975
ATOM   2280  CB  GLN A   5     -40.212  47.521 -43.327
ATOM   2281  N   PHE A   6     -40.037  52.220 -42.715
ATOM   2282  CA  PHE A   6     -40.818  53.349 -42.327
ATOM   2283  C   PHE A   6     -42.229  52.923 -41.868
ATOM   2284  O   PHE A   6     -43.279  53.566 -41.899
ATOM   2285  CB  PHE A   6     -40.982  54.569 -45.441
ATOM   2286  N   GLN A   7     -42.373  51.719 -41.372
ATOM   2287  CA  GLN A   7     -43.592  51.020 -41.080
ATOM   2288  C   GLN A   7     -44.436  51.722 -40.077
ATOM   2289  O   GLN A   7     -45.563  52.180 -40.266
ATOM   2290  CB  GLN A   7     -44.149  49.194 -43.896
ATOM   2291  N   PHE A   8     -43.909  51.865 -38.843
ATOM   2292  CA  PHE A   8     -44.774  52.265 -37.760
ATOM   2293  C   PHE A   8     -44.112  52.734 -36.504
ATOM   2294  O   PHE A   8     -44.606  53.500 -35.677
ATOM   2295  CB  PHE A   8     -45.560  49.027 -37.151
ATOM   2296  N   LYS A   9     -42.874  52.312 -36.211
ATOM   2297  CA  LYS A   9     -42.291  52.359 -34.881
ATOM   2298  C   LYS A   9     -40.812  52.705 -34.874
ATOM   2299  O   LYS A   9     -39.862  51.954 -34.655
ATOM   2300  CB  LYS A   9     -42.590  49.150 -33.594
ATOM   2301  N   GLN A  10     -40.450  53.935 -35.124
ATOM   2302  CA  GLN A  10     -39.193  54.592 -34.926
ATOM   2303  C   GLN A  10     -39.264  55.666 -33.854
ATOM   2304  O   GLN A  10     -38.832  56.816 -33.929
ATOM   2305  CB  GLN A  10     -37.768  54.339 -37.949
ATOM   2306  N   GLN A  11     -39.867  55.322 -32.688
ATOM   2307  CA  GLN A  11     -40.361  56.355 -31.818
ATOM   2308  C   GLN A  11     -40.140  55.979 -30.354
ATOM   2309  O   GLN A  11     -39.961  55.676 -29.174
ATOM   2310  CB  GLN A  11     -43.214  57.327 -33.251
ATOM   2311  N   GLN A   1     -51.187 -53.427  41.762
ATOM   2312  CA  GLN A   1     -51.546 -52.710  40.526
ATOM   2313  C   GLN A   1     -50.899 -53.255  39.289
ATOM   2314  O   GLN A   1     -50.006 -54.102  39.247
ATOM   2315  CB  GLN A   1     -54.973 -52.780  40.994
ATOM   2316  N   GLN A   2     -51.247 -52.856  38.099
ATOM   2317  CA  GLN A   2     -51.413 -53.760  36.939
ATOM   2318  C   GLN A   2     -50.051 -54.165  36.451
ATOM   2319  O   GLN A   2     -49.042 -54.365  37.128
ATOM   2320  CB  GLN A   2     -53.993 -52.268  35.304
ATOM   2321  N   LYS A   3     -49.976 -54.313  35.102
ATOM   2322  CA  LYS A   3     -48.752 -54.841  34.476
ATOM   2323  C   LYS A   3     -47.965 -53.665  33.890
ATOM   2324  O   LYS A   3     -48.340 -52.723  33.192
ATOM   2325  CB  LYS A   3     -50.325 -56.547  31.705
ATOM   2326  N   PHE A   4     -46.695 -53.700  34.199
ATOM   2327  CA  PHE A   4     -45.825 -52.489  34.161
ATOM   2328  C   PHE A   4     -45.376 -52.275  32.707
ATOM   2329  O   PHE A   4     -45.696 -52.904  31.699
ATOM   2330  CB  PHE A   4     -43.509 -54.525  35.645
ATOM   2331  N   GLN A   5     -44.530 -51.282  32.502
ATOM   2332  CA  GLN A   5     -43.596 -51.256  31.400
ATOM   2333  C   GLN A   5     -42.428 -50.405  31.769
ATOM   2334  O   GLN A   5     -41.381 -50.303  31.130
ATOM   2335  CB  GLN A   5     -45.654 -51.225  28.633
ATOM   2336  N   PHE A   6     -42.404 -49.664  32.835
ATOM   2337  CA  PHE A   6     -41.204 -49.411  33.637
ATOM   2338  C   PHE A   6     -41.610 -48.782  34.945
ATOM   2339  O   PHE A   6     -40.919 -48.065  35.669
ATOM   2340  CB  PHE A   6     -40.922 -46.632  31.656
ATOM   2341  N   GLN A   7     -42.801 -48.969  35.428
ATOM   2342  CA  GLN A   7     -43.188 -48.823  36.836
ATOM   2343  C   GLN A   7     -44.025 -50.028  37.305
ATOM   2344  O   GLN A   7     -44.728 -50.801  36.655
ATOM   2345  CB  GLN A   7     -44.824 -45.814  36.337
ATOM   2346  N   PHE A   8     -43.944 -50.226  38.623
ATOM   2347  CA  PHE A   8     -44.500 -51.444  39.256
ATOM   2348  C   PHE A   8     -44.394 -51.398  40.753
ATOM   2349  O   PHE A   8     -43.452 -50.933  41.393
ATOM   2350  CB  PHE A   8     -41.711 -53.173  38.171
ATOM   2351  N   LYS A   9     -45.365 -51.883  41.520
ATOM   2352  CA  LYS A   9     -45.149 -52.758  42.681
ATOM   2353  C   LYS A   9     -46.348 -53.558  43.023
ATOM   2354  O   LYS A   9     -47.464 -53.414  42.523
ATOM   2355  CB  LYS A   9     -44.324 -50.513  45.223
ATOM   2356  N   GLN A  10     -46.245 -54.527  43.948
ATOM   2357  CA  GLN A  10     -47.201 -55.632  44.131
ATOM   2358  C   GLN A  10     -48.283 -55.316  45.157
ATOM   2359  O   GLN A  10     -48.613 -55.991  46.131
ATOM   2360  CB  GLN A  10     -46.310 -58.155  42.164
ATOM   2361  N   GLN A  11     -48.973 -54.199  45.028
ATOM   2362  CA  GLN A  11     -50.275 -54.026  45.593
ATOM   2363  C   GLN A  11     -51.197 -53.397  44.589
ATOM   2364  O   GLN A  11     -51.953 -52.882  43.766
ATOM   2365  CB  GLN A  11     -49.699 -53.353  48.894
ATOM   2366  N   GLN A   1     -43.346  46.000  92.083
ATOM   2367  CA  GLN A   1     -42.775  44.709  91.783
ATOM   2368  C   GLN A   1     -42.347  44.635  90.365
ATOM   2369  O   GLN A   1     -42.999  45.010  89.391
ATOM   2370  CB  GLN A   1     -41.014  44.407  94.745
ATOM   2371  N   GLN A   2     -41.151  44.118  90.096
ATOM   2372  CA  GLN A   2     -40.616  43.665  88.855
ATOM   2373  C   GLN A   2     -39.373  42.829  89.095
ATOM   2374  O   GLN A   2     -39.174  41.675  88.714
ATOM   2375  CB  GLN A   2     -40.677  46.669  87.105
ATOM   2376  N   LYS A   3     -38.360  43.328  89.777
ATOM   2377  CA  LYS A   3     -37.019  42.702  89.627
ATOM   2378  C   LYS A   3     -36.450  42.511  91.051
ATOM   2379  O   LYS A   3     -35.893  43.346  91.763
ATOM   2380  CB  LYS A   3     -35.365  45.542  88.163
ATOM   2381  N   PHE A   4     -36.572  41.283  91.590
ATOM   2382  CA  PHE A   4     -35.736  40.944  92.772
ATOM   2383  C   PHE A   4     -34.601  40.022  92.477
ATOM   2384  O   PHE A   4     -33.510  39.979  93.044
ATOM   2385  CB  PHE A   4     -38.216  39.210  94.199
ATOM   2386  N   GLN A   5     -34.760  39.151  91.508
ATOM   2387  CA  GLN A   5     -34.126  37.820  91.565
ATOM   2388  C   GLN A   5     -32.686  37.839  91.087
ATOM   2389  O   GLN A   5     -31.671  38.015  91.760
ATOM   2390  CB  GLN A   5     -36.587  35.704  90.565
ATOM   2391  N   PHE A   6     -32.495  37.643  89.781
ATOM   2392  CA  PHE A   6     -31.178  37.841  89.208
ATOM   2393  C   PHE A   6     -31.388  38.501  87.831
ATOM   2394  O   PHE A   6     -31.183  38.039  86.709
ATOM   2395  CB  PHE A   6     -31.199  34.496  88.313
ATOM   2396  N   GLN A   7     -31.847  39.720  87.814
ATOM   2397  CA  GLN A   7     -31.973  40.627  86.698
ATOM   2398  C   GLN A   7     -31.908  42.061  87.158
ATOM   2399  O   GLN A   7     -32.362  43.047  86.578
ATOM   2400  CB  GLN A   7     -34.721  39.203  85.274
ATOM   2401  N   PHE A   8     -31.283  42.279  88.333
ATOM   2402  CA  PHE A   8     -31.069  43.556  88.932
ATOM   2403  C   PHE A   8     -29.583  43.926  89.080
ATOM   2404  O   PHE A   8     -28.771  43.597  89.944
ATOM   2405  CB  PHE A   8     -31.672  42.152  91.982
ATOM   2406  N   LYS A   9     -29.104  44.705  88.155
ATOM   2407  CA  LYS A   9     -27.727  44.708  87.757
ATOM   2408  C   LYS A   9     -26.938  45.571  88.739
ATOM   2409  O   LYS A   9     -27.365  46.298  89.636
ATOM   2410  CB  LYS A   9     -28.102  46.436  84.644
ATOM   2411  N   GLN A  10     -25.608  45.510  88.582
ATOM   2412  CA  GLN A  10     -24.624  45.529  89.629
ATOM   2413  C   GLN A  10     -24.333  46.934  90.140
ATOM   2414  O   GLN A  10     -24.840  48.010  89.822
ATOM   2415  CB  GLN A  10     -22.545  42.939  88.974
ATOM   2416  N   GLN A  11     -23.387  46.948  91.062
ATOM   2417  CA  GLN A  11     -22.981  48.188  91.760
ATOM   2418  C   GLN A  11     -21.539  48.242  92.081
ATOM   2419  O   GLN A  11     -20.338  48.286  92.348
ATOM   2420  CB  GLN A  11     -25.550  48.381  93.966
ATOM   2421  N   GLN A   1      92.550 -33.263 -68.539
ATOM   2422  CA  GLN A   1      92.527 -34.348 -69.466
ATOM   2423  C   GLN A   1      93.403 -34.243 -70.665
ATOM   2424  O   GLN A   1      93.478 -35.044 -71.597
ATOM   2425  CB  GLN A   1      90.281 -36.456 -68.108
ATOM   2426  N   GLN A   2      94.187 -33.150 -70.715
ATOM   2427  CA  GLN A   2      95.004 -32.844 -71.913
ATOM   2428  C   GLN A   2      96.474 -32.795 -71.528
ATOM   2429  O   GLN A   2      97.036 -32.036 -70.739
ATOM   2430  CB  GLN A   2      93.133 -30.426 -73.475
ATOM   2431  N   LYS A   3      97.229 -33.714 -72.148
ATOM   2432  CA  LYS A   3      98.677 -33.593 -72.115
ATOM   2433  C   LYS A   3      99.239 -34.409 -73.279
ATOM   2434  O   LYS A   3     100.470 -34.417 -73.284
ATOM   2435  CB  LYS A   3      99.295 -35.555 -69.179
ATOM   2436  N   PHE A   4     -99.576 -33.963 -73.752
ATOM   2437  CA  PHE A   4     -99.084 -34.254 -75.129
ATOM   2438  C   PHE A   4     -97.632 -34.640 -75.077
ATOM   2439  O   PHE A   4     -96.749 -34.300 -75.863
ATOM   2440  CB  PHE A   4     -98.796 -30.828 -75.327
ATOM   2441  N   GLN A   5     -97.192 -35.415 -74.124
ATOM   2442  CA  GLN A   5     -95.773 -35.841 -74.010
ATOM   2443  C   GLN A   5     -95.636 -37.287 -73.668
ATOM   2444  O   GLN A   5     -95.250 -37.738 -72.590
ATOM   2445  CB  GLN A   5     -94.324 -33.048 -72.899
ATOM   2446  N   PHE A   6     -95.938 -38.223 -74.546
ATOM   2447  CA  PHE A   6     -95.769 -39.649 -74.274
ATOM   2448  C   PHE A   6     -94.387 -40.130 -74.564
ATOM   2449  O   PHE A   6     -93.951 -40.438 -75.673
ATOM   2450  CB  PHE A   6     -97.848 -40.307 -76.810
ATOM   2451  N   GLN A   7     -93.523 -40.242 -73.535
ATOM   2452  CA  GLN A   7     -92.464 -41.261 -73.536
ATOM   2453  C   GLN A   7     -92.203 -41.814 -72.162
ATOM   2454  O   GLN A   7     -91.135 -42.253 -71.737
ATOM   2455  CB  GLN A   7     -90.340 -39.528 -75.610
ATOM   2456  N   PHE A   8     -93.224 -41.839 -71.297
ATOM   2457  CA  PHE A   8     -93.428 -42.955 -70.345
ATOM   2458  C   PHE A   8     -94.893 -43.438 -70.399
ATOM   2459  O   PHE A   8     -95.862 -42.928 -70.963
ATOM   2460  CB  PHE A   8     -93.381 -40.384 -68.048
ATOM   2461  N   LYS A   9     -95.155 -44.556 -69.753
ATOM   2462  CA  LYS A   9     -96.553 -44.996 -69.534
ATOM   2463  C   LYS A   9     -96.578 -45.695 -68.176
ATOM   2464  O   LYS A   9     -95.780 -46.509 -67.712
ATOM   2465  CB  LYS A   9     -97.038 -47.423 -72.040
ATOM   2466  N   GLN A  10     -97.593 -45.386 -67.394
ATOM   2467  CA  GLN A  10     -97.827 -45.740 -66.019
ATOM   2468  C   GLN A  10     -99.277 -46.082 -65.709
ATOM   2469  O   GLN A  10    -100.026 -45.513 -64.915
ATOM   2470  CB  GLN A  10     -95.501 -43.969 -64.353
ATOM   2471  N   GLN A  11     -99.843 -47.096 -66.339
ATOM   2472  CA  GLN A  11      98.849 -47.587 -65.838
ATOM   2473  C   GLN A  11      98.732 -49.035 -66.275
ATOM   2474  O   GLN A  11      98.637 -50.210 -66.629
ATOM   2475  CB  GLN A  11      96.726 -45.116 -66.827
ATOM   2476  N   GLN A   1     -58.665   6.385 -12.447
ATOM   2477  CA  GLN A   1     -59.770   6.440 -13.371
ATOM   2478  C   GLN A   1     -59.249   6.493 -14.772
ATOM   2479  O   GLN A   1     -59.129   5.546 -15.549
ATOM   2480  CB  GLN A   1     -62.061   8.187 -11.720
ATOM   2481  N   GLN A   2     -58.865   7.631 -15.284
ATOM   2482  CA  GLN A   2     -58.393   7.874 -16.647
ATOM   2483  C   GLN A   2     -56.956   8.246 -16.638
ATOM   2484  O   GLN A   2     -56.526   9.382 -16.833
ATOM   2485  CB  GLN A   2     -61.129   9.443 -18.059
ATOM   2486  N   LYS A   3     -56.007   7.324 -16.409
ATOM   2487  CA  LYS A   3     -54.756   7.532 -15.686
ATOM   2488  C   LYS A   3     -53.853   8.454 -16.438
ATOM   2489  O   LYS A   3     -53.613   8.431 -17.645
ATOM   2490  CB  LYS A   3     -53.431   4.308 -15.753
ATOM   2491  N   PHE A   4     -53.252   9.405 -15.672
ATOM   2492  CA  PHE A   4     -52.592  10.595 -16.101
ATOM   2493  C   PHE A   4     -51.097  10.470 -16.216
ATOM   2494  O   PHE A   4     -50.321  11.243 -16.778
ATOM   2495  CB  PHE A   4     -52.911  11.541 -12.783
ATOM   2496  N   GLN A   5     -50.545   9.403 -15.647
ATOM   2497  CA  GLN A   5     -49.327   8.825 -16.170
ATOM   2498  C   GLN A   5     -49.496   7.493 -16.796
ATOM   2499  O   GLN A   5     -50.557   6.874 -16.876
ATOM   2500  CB  GLN A   5     -46.911   9.666 -13.941
ATOM   2501  N   PHE A   6     -48.514   6.832 -17.337
ATOM   2502  CA  PHE A   6     -48.762   5.653 -18.219
ATOM   2503  C   PHE A   6     -47.733   4.596 -18.129
ATOM   2504  O   PHE A   6     -46.761   4.580 -17.374
ATOM   2505  CB  PHE A   6     -47.757   7.649 -20.800
ATOM   2506  N   GLN A   7     -47.855   3.558 -18.934
ATOM   2507  CA  GLN A   7     -47.129   2.318 -18.606
ATOM   2508  C   GLN A   7     -46.291   1.819 -19.782
ATOM   2509  O   GLN A   7     -45.845   0.693 -20.003
ATOM   2510  CB  GLN A   7     -49.598   0.459 -17.102
ATOM   2511  N   PHE A   8     -46.011   2.730 -20.684
ATOM   2512  CA  PHE A   8     -45.277   2.425 -21.927
ATOM   2513  C   PHE A   8     -44.725   3.737 -22.522
ATOM   2514  O   PHE A   8     -45.005   4.266 -23.598
ATOM   2515  CB  PHE A   8     -48.236   1.970 -23.492
ATOM   2516  N   LYS A   9     -43.830   4.404 -21.807
ATOM   2517  CA  LYS A   9     -43.674   5.886 -21.884
ATOM   2518  C   LYS A   9     -42.319   6.220 -22.460
ATOM   2519  O   LYS A   9     -41.512   7.055 -22.052
ATOM   2520  CB  LYS A   9     -43.115   6.385 -18.372
ATOM   2521  N   GLN A  10     -41.934   5.549 -23.526
ATOM   2522  CA  GLN A  10     -40.667   5.816 -24.248
ATOM   2523  C   GLN A  10     -40.850   6.020 -25.701
ATOM   2524  O   GLN A  10     -40.217   6.807 -26.405
ATOM   2525  CB  GLN A  10     -38.531   3.778 -22.624
ATOM   2526  N   GLN A  11     -41.801   5.269 -26.303
ATOM   2527  CA  GLN A  11     -42.432   5.686 -27.524
ATOM   2528  C   GLN A  11     -43.908   5.941 -27.410
ATOM   2529  O   GLN A  11     -45.118   6.150 -27.317
ATOM   2530  CB  GLN A  11     -41.309   3.176 -29.649
ATOM   2531  N   GLN A   1     -37.977 -19.168  73.580
ATOM   2532  CA  GLN A   1     -37.132 -20.199  74.112
ATOM   2533  C   GLN A   1     -36.743 -21.143  72.968
ATOM   2534  O   GLN A   1     -36.751 -22.374  72.944
ATOM   2535  CB  GLN A   1     -37.943 -20.695  77.318
ATOM   2536  N   GLN A   2     -36.345 -20.509  71.856
ATOM   2537  CA  GLN A   2     -35.790 -21.272  70.742
ATOM   2538  C   GLN A   2     -34.284 -21.111  70.574
ATOM   2539  O   GLN A   2     -33.597 -21.425  69.602
ATOM   2540  CB  GLN A   2     -38.154 -20.820  68.286
ATOM   2541  N   LYS A   3     -33.626 -20.563  71.606
ATOM   2542  CA  LYS A   3     -32.329 -19.947  71.595
ATOM   2543  C   LYS A   3     -31.291 -20.849  72.243
ATOM   2544  O   LYS A   3     -31.442 -21.664  73.153
ATOM   2545  CB  LYS A   3     -32.792 -17.441  74.128
ATOM   2546  N   PHE A   4     -30.062 -20.724  71.745
ATOM   2547  CA  PHE A   4     -28.960 -21.398  72.373
ATOM   2548  C   PHE A   4     -27.684 -20.637  72.201
ATOM   2549  O   PHE A   4     -27.543 -19.415  72.249
ATOM   2550  CB  PHE A   4     -29.195 -23.709  69.920
ATOM   2551  N   GLN A   5     -26.570 -21.276  71.974
ATOM   2552  CA  GLN A   5     -25.295 -20.720  71.622
ATOM   2553  C   GLN A   5     -25.122 -20.220  70.241
ATOM   2554  O   GLN A   5     -25.437 -19.096  69.851
ATOM   2555  CB  GLN A   5     -23.709 -20.354  74.580
ATOM   2556  N   PHE A   6     -24.613 -20.928  69.278
ATOM   2557  CA  PHE A   6     -25.014 -21.016  67.888
ATOM   2558  C   PHE A   6     -24.699 -22.394  67.277
ATOM   2559  O   PHE A   6     -25.387 -23.053  66.498
ATOM   2560  CB  PHE A   6     -22.432 -19.036  67.046
ATOM   2561  N   GLN A   7     -23.544 -22.969  67.615
ATOM   2562  CA  GLN A   7     -23.220 -24.267  67.033
ATOM   2563  C   GLN A   7     -23.105 -25.330  68.092
ATOM   2564  O   GLN A   7     -23.823 -25.470  69.082
ATOM   2565  CB  GLN A   7     -21.367 -23.388  64.382
ATOM   2566  N   PHE A   8     -22.125 -26.224  67.957
ATOM   2567  CA  PHE A   8     -21.689 -27.179  68.932
ATOM   2568  C   PHE A   8     -20.325 -26.832  69.554
ATOM   2569  O   PHE A   8     -19.189 -27.191  69.245
ATOM   2570  CB  PHE A   8     -20.919 -29.317  66.401
ATOM   2571  N   LYS A   9     -20.447 -26.016  70.580
ATOM   2572  CA  LYS A   9     -19.279 -25.598  71.365
ATOM   2573  C   LYS A   9     -19.297 -26.147  72.745
ATOM   2574  O   LYS A   9     -18.910 -25.545  73.747
ATOM   2575  CB  LYS A   9     -20.094 -22.165  71.537
ATOM   2576  N   GLN A  10     -19.765 -27.397  72.955
ATOM   2577  CA  GLN A  10     -20.156 -27.778  74.346
ATOM   2578  C   GLN A  10     -19.213 -28.849  74.781
ATOM   2579  O   GLN A  10     -18.717 -28.989  75.899
ATOM   2580  CB  GLN A  10     -23.494 -27.676  74.141
ATOM   2581  N   GLN A  11     -18.855 -29.753  73.897
ATOM   2582  CA  GLN A  11     -18.171 -30.990  74.117
ATOM   2583  C   GLN A  11     -16.726 -30.780  74.395
ATOM   2584  O   GLN A  11     -15.530 -30.606  74.626
ATOM   2585  CB  GLN A  11     -20.569 -33.166  74.960
ATOM   2586  N   GLN A   1      23.535  73.310 -58.378
ATOM   2587  CA  GLN A   1      23.524  74.533 -57.576
ATOM   2588  C   GLN A   1      23.185  74.265 -56.156
ATOM   2589  O   GLN A   1      23.799  73.561 -55.355
ATOM   2590  CB  GLN A   1      25.317  76.689 -59.405
ATOM   2591  N   GLN A   2      22.054  74.902 -55.769
ATOM   2592  CA  GLN A   2      21.437  74.815 -54.475
ATOM   2593  C   GLN A   2      19.899  74.807 -54.584
ATOM   2594  O   GLN A   2      19.144  75.646 -55.075
ATOM   2595  CB  GLN A   2      23.140  77.461 -53.089
ATOM   2596  N   LYS A   3      19.296  73.762 -54.087
ATOM   2597  CA  LYS A   3      17.845  73.687 -53.853
ATOM   2598  C   LYS A   3      17.488  74.204 -52.483
ATOM   2599  O   LYS A   3      18.273  74.570 -51.608
ATOM   2600  CB  LYS A   3      17.786  70.086 -53.814
ATOM   2601  N   PHE A   4      16.250  74.310 -52.096
ATOM   2602  CA  PHE A   4      15.768  75.326 -51.196
ATOM   2603  C   PHE A   4      16.244  75.250 -49.796
ATOM   2604  O   PHE A   4      15.690  74.660 -48.868
ATOM   2605  CB  PHE A   4      12.763  73.625 -51.064
ATOM   2606  N   GLN A   5      17.402  75.900 -49.535
ATOM   2607  CA  GLN A   5      17.984  76.204 -48.265
ATOM   2608  C   GLN A   5      18.230  77.673 -47.976
ATOM   2609  O   GLN A   5      19.078  78.179 -47.241
ATOM   2610  CB  GLN A   5      19.226  73.305 -47.028
ATOM   2611  N   PHE A   6      17.382  78.488 -48.637
ATOM   2612  CA  PHE A   6      17.340  79.896 -48.404
ATOM   2613  C   PHE A   6      16.754  80.387 -47.132
ATOM   2614  O   PHE A   6      15.713  79.991 -46.608
ATOM   2615  CB  PHE A   6      14.994  80.270 -50.847
ATOM   2616  N   GLN A   7      17.459  81.369 -46.510
ATOM   2617  CA  GLN A   7      17.474  81.448 -45.036
ATOM   2618  C   GLN A   7      16.637  82.583 -44.475
ATOM   2619  O   GLN A   7      16.280  82.759 -43.310
ATOM   2620  CB  GLN A   7      20.665  80.603 -44.220
ATOM   2621  N   PHE A   8      16.241  83.501 -45.349
ATOM   2622  CA  PHE A   8      16.197  84.954 -45.080
ATOM   2623  C   PHE A   8      14.890  85.396 -44.542
ATOM   2624  O   PHE A   8      14.191  86.300 -44.999
ATOM   2625  CB  PHE A   8      16.044  85.485 -48.388
ATOM   2626  N   LYS A   9      14.363  84.828 -43.494
ATOM   2627  CA  LYS A   9      13.153  85.304 -42.897
ATOM   2628  C   LYS A   9      13.449  86.303 -41.818
ATOM   2629  O   LYS A   9      14.492  86.945 -41.695
ATOM   2630  CB  LYS A   9      11.714  82.372 -41.590
ATOM   2631  N   GLN A  10      12.569  86.578 -40.877
ATOM   2632  CA  GLN A  10      12.363  87.930 -40.313
ATOM   2633  C   GLN A  10      13.384  88.233 -39.231
ATOM   2634  O   GLN A  10      13.591  87.578 -38.209
ATOM   2635  CB  GLN A  10       8.978  88.172 -40.351
ATOM   2636  N   GLN A  11      14.151  89.337 -39.399
ATOM   2637  CA  GLN A  11      14.922  89.885 -38.322
ATOM   2638  C   GLN A  11      14.825  91.389 -38.246
ATOM   2639  O   GLN A  11      14.747  92.616 -38.184
ATOM   2640  CB  GLN A  11      17.131  87.637 -37.272
ATOM   2641  N   GLN B   1     -13.266  49.935 -38.621
ATOM   2642  CA  GLN B   1     -12.063  49.565 -37.946
ATOM   2643  C   GLN B   1     -12.129  49.171 -36.521
ATOM   2644  O   GLN B   1     -13.089  48.687 -35.921
ATOM   2645  CB  GLN B   1      -9.756  49.171 -40.346
ATOM   2646  N   GLN B   2     -11.020  49.368 -35.831
ATOM   2647  CA  GLN B   2     -10.724  48.768 -34.555
ATOM   2648  C   GLN B   2     -11.308  49.562 -33.455
ATOM   2649  O   GLN B   2     -10.743  50.438 -32.800
ATOM   2650  CB  GLN B   2      -7.686  47.393 -34.981
ATOM   2651  N   GLU B   3     -12.589  49.271 -33.164
ATOM   2652  CA  GLU B   3     -13.321  49.974 -32.121
ATOM   2653  C   GLU B   3     -14.346  49.005 -31.493
ATOM   2654  O   GLU B   3     -14.416  47.782 -31.615
ATOM   2655  CB  GLU B   3     -14.904  52.215 -33.664
ATOM   2656  N   PHE B   4     -15.287  49.516 -30.717
ATOM   2657  CA  PHE B   4     -15.865  48.613 -29.679
ATOM   2658  C   PHE B   4     -16.918  47.690 -30.278
ATOM   2659  O   PHE B   4     -17.693  47.877 -31.216
ATOM   2660  CB  PHE B   4     -17.794  51.413 -28.954
ATOM   2661  N   GLN B   5     -16.992  46.531 -29.692
ATOM   2662  CA  GLN B   5     -18.276  45.780 -29.640
ATOM   2663  C   GLN B   5     -18.622  45.415 -28.189
ATOM   2664  O   GLN B   5     -19.255  44.439 -27.787
ATOM   2665  CB  GLN B   5     -17.986  43.789 -32.306
ATOM   2666  N   PHE B   6     -18.188  46.251 -27.234
ATOM   2667  CA  PHE B   6     -19.025  46.331 -26.012
ATOM   2668  C   PHE B   6     -18.823  47.636 -25.307
ATOM   2669  O   PHE B   6     -18.517  48.707 -25.831
ATOM   2670  CB  PHE B   6     -16.547  44.380 -24.480
ATOM   2671  N   GLN B   7     -18.992  47.646 -23.970
ATOM   2672  CA  GLN B   7     -19.207  48.892 -23.248
ATOM   2673  C   GLN B   7     -18.065  49.873 -23.311
ATOM   2674  O   GLN B   7     -18.062  50.987 -23.834
ATOM   2675  CB  GLN B   7     -21.119  47.671 -20.726
ATOM   2676  N   PHE B   8     -16.926  49.531 -22.753
ATOM   2677  CA  PHE B   8     -15.714  50.283 -22.936
ATOM   2678  C   PHE B   8     -14.506  49.388 -22.686
ATOM   2679  O   PHE B   8     -14.434  48.162 -22.769
ATOM   2680  CB  PHE B   8     -16.438  51.697 -19.937
ATOM   2681  N   GLU B   9     -13.389  50.043 -22.331
ATOM   2682  CA  GLU B   9     -12.102  49.428 -22.196
ATOM   2683  C   GLU B   9     -11.222  50.379 -21.354
ATOM   2684  O   GLU B   9     -10.120  50.861 -21.618
ATOM   2685  CB  GLU B   9     -10.742  49.579 -25.111
ATOM   2686  N   GLN B  10     -11.791  50.694 -20.165
ATOM   2687  CA  GLN B  10     -11.241  51.676 -19.219
ATOM   2688  C   GLN B  10     -10.740  51.077 -17.938
ATOM   2689  O   GLN B  10     -10.821  49.908 -17.560
ATOM   2690  CB  GLN B  10     -12.647  54.565 -20.201
ATOM   2691  N   GLN B  11     -10.140  51.889 -17.114
ATOM   2692  CA  GLN B  11     -10.012  51.557 -15.670
ATOM   2693  C   GLN B  11     -10.191  52.787 -14.823
ATOM   2694  O   GLN B  11     -10.338  53.794 -14.130
ATOM   2695  CB  GLN B  11      -7.338  49.444 -15.960
ATOM   2696  N   GLN B   1     -58.380  29.742  35.276
ATOM   2697  CA  GLN B   1     -57.450  29.807  34.194
ATOM   2698  C   GLN B   1     -56.228  30.632  34.364
ATOM   2699  O   GLN B   1     -55.432  30.564  35.300
ATOM   2700  CB  GLN B   1     -58.409  27.366  32.145
ATOM   2701  N   GLN B   2     -55.937  31.536  33.440
ATOM   2702  CA  GLN B   2     -55.295  32.813  33.562
ATOM   2703  C   GLN B   2     -55.909  33.829  32.688
ATOM   2704  O   GLN B   2     -56.369  33.608  31.568
ATOM   2705  CB  GLN B   2     -51.990  31.898  33.717
ATOM   2706  N   GLU B   3     -55.999  35.098  33.092
ATOM   2707  CA  GLU B   3     -56.501  36.128  32.235
ATOM   2708  C   GLU B   3     -55.574  37.299  32.061
ATOM   2709  O   GLU B   3     -55.887  38.427  31.682
ATOM   2710  CB  GLU B   3     -59.027  37.140  33.765
ATOM   2711  N   PHE B   4     -54.286  37.165  32.326
ATOM   2712  CA  PHE B   4     -53.349  38.240  32.448
ATOM   2713  C   PHE B   4     -51.901  37.725  32.338
ATOM   2714  O   PHE B   4     -51.411  36.640  32.654
ATOM   2715  CB  PHE B   4     -53.868  38.185  35.764
ATOM   2716  N   GLN B   5     -51.089  38.618  31.817
ATOM   2717  CA  GLN B   5     -49.628  38.322  31.826
ATOM   2718  C   GLN B   5     -48.915  39.569  32.164
ATOM   2719  O   GLN B   5     -48.785  40.524  31.398
ATOM   2720  CB  GLN B   5     -49.485  36.181  29.183
ATOM   2721  N   PHE B   6     -48.353  39.710  33.389
ATOM   2722  CA  PHE B   6     -47.654  40.944  33.741
ATOM   2723  C   PHE B   6     -46.534  40.735  34.763
ATOM   2724  O   PHE B   6     -46.625  40.598  35.983
ATOM   2725  CB  PHE B   6     -50.301  42.105  35.423
ATOM   2726  N   GLN B   7     -45.297  40.701  34.232
ATOM   2727  CA  GLN B   7     -44.147  40.333  35.026
ATOM   2728  C   GLN B   7     -43.055  41.358  35.021
ATOM   2729  O   GLN B   7     -43.065  42.474  34.503
ATOM   2730  CB  GLN B   7     -43.720  37.077  34.070
ATOM   2731  N   PHE B   8     -41.950  40.999  35.659
ATOM   2732  CA  PHE B   8     -40.731  41.852  35.542
ATOM   2733  C   PHE B   8     -39.491  41.192  36.008
ATOM   2734  O   PHE B   8     -39.317  39.981  36.145
ATOM   2735  CB  PHE B   8     -41.920  43.348  38.460
ATOM   2736  N   GLU B   9     -38.455  41.950  36.313
ATOM   2737  CA  GLU B   9     -37.146  41.540  36.789
ATOM   2738  C   GLU B   9     -37.042  41.526  38.277
ATOM   2739  O   GLU B   9     -37.685  42.198  39.084
ATOM   2740  CB  GLU B   9     -35.152  43.388  35.279
ATOM   2741  N   GLN B  10     -36.163  40.703  38.791
ATOM   2742  CA  GLN B  10     -35.643  40.688  40.128
ATOM   2743  C   GLN B  10     -34.216  40.269  40.241
ATOM   2744  O   GLN B  10     -33.567  40.041  41.262
ATOM   2745  CB  GLN B  10     -38.386  40.414  42.039
ATOM   2746  N   GLN B  11     -33.574  40.124  39.120
ATOM   2747  CA  GLN B  11     -32.149  40.054  38.866
ATOM   2748  C   GLN B  11     -31.515  41.268  38.259
ATOM   2749  O   GLN B  11     -30.995  42.266  37.760
ATOM   2750  CB  GLN B  11     -32.109  36.914  37.382
ATOM   2751  N   GLN B   1     -71.766  93.883  13.372
ATOM   2752  CA  GLN B   1     -72.097  94.299  14.699
ATOM   2753  C   GLN B   1     -73.068  93.451  15.422
ATOM   2754  O   GLN B   1     -74.152  93.806  15.886
ATOM   2755  CB  GLN B   1     -69.104  95.350  15.758
ATOM   2756  N   GLN B   2     -72.789  92.194  15.609
ATOM   2757  CA  GLN B   2     -73.624  91.194  16.234
ATOM   2758  C   GLN B   2     -73.548  91.287  17.752
ATOM   2759  O   GLN B   2     -73.149  92.230  18.436
ATOM   2760  CB  GLN B   2     -73.046  88.435  14.442
ATOM   2761  N   GLU B   3     -73.967  90.212  18.420
ATOM   2762  CA  GLU B   3     -73.970  90.149  19.853
ATOM   2763  C   GLU B   3     -73.484  88.757  20.289
ATOM   2764  O   GLU B   3     -74.030  87.671  20.092
ATOM   2765  CB  GLU B   3     -77.132  90.018  20.564
ATOM   2766  N   PHE B   4     -72.343  88.667  20.963
ATOM   2767  CA  PHE B   4     -71.771  87.396  21.289
ATOM   2768  C   PHE B   4     -71.325  87.206  22.723
ATOM   2769  O   PHE B   4     -70.257  86.769  23.154
ATOM   2770  CB  PHE B   4     -68.882  88.369  19.726
ATOM   2771  N   GLN B   5     -72.229  87.568  23.613
ATOM   2772  CA  GLN B   5     -72.170  87.172  24.985
ATOM   2773  C   GLN B   5     -73.474  87.019  25.697
ATOM   2774  O   GLN B   5     -74.461  86.411  25.283
ATOM   2775  CB  GLN B   5     -69.147  87.988  26.180
ATOM   2776  N   PHE B   6     -73.632  87.573  26.889
ATOM   2777  CA  PHE B   6     -74.924  87.686  27.508
ATOM   2778  C   PHE B   6     -74.965  88.622  28.646
ATOM   2779  O   PHE B   6     -75.496  88.375  29.729
ATOM   2780  CB  PHE B   6     -74.630  84.503  28.760
ATOM   2781  N   GLN B   7     -74.447  89.819  28.641
ATOM   2782  CA  GLN B   7     -73.996  90.436  29.916
ATOM   2783  C   GLN B   7     -74.932  91.532  30.303
ATOM   2784  O   GLN B   7     -75.593  92.248  29.551
ATOM   2785  CB  GLN B   7     -70.618  90.337  29.710
ATOM   2786  N   PHE B   8     -75.087  91.781  31.578
ATOM   2787  CA  PHE B   8     -76.071  92.583  32.258
ATOM   2788  C   PHE B   8     -75.817  94.048  32.192
ATOM   2789  O   PHE B   8     -74.843  94.665  32.622
ATOM   2790  CB  PHE B   8     -74.634  91.781  35.215
ATOM   2791  N   GLU B   9     -76.789  94.736  31.584
ATOM   2792  CA  GLU B   9     -76.660  96.142  31.142
ATOM   2793  C   GLU B   9     -77.749  96.948  31.773
ATOM   2794  O   GLU B   9     -77.667  98.124  32.127
ATOM   2795  CB  GLU B   9     -77.156  95.762  27.983
ATOM   2796  N   GLN B  10     -78.936  96.331  31.977
ATOM   2797  CA  GLN B  10     -80.076  96.907  32.690
ATOM   2798  C   GLN B  10     -80.195  96.161  34.017
ATOM   2799  O   GLN B  10     -79.342  96.061  34.899
ATOM   2800  CB  GLN B  10     -82.087  97.772  30.177
ATOM   2801  N   GLN B  11     -81.314  95.533  34.311
ATOM   2802  CA  GLN B  11     -81.361  94.266  35.021
ATOM   2803  C   GLN B  11     -82.646  93.575  34.669
ATOM   2804  O   GLN B  11     -83.699  93.008  34.380
ATOM   2805  CB  GLN B  11     -80.414  95.147  38.195
ATOM   2806  N   GLN B   1     -84.124  79.945  71.552
ATOM   2807  CA  GLN B   1     -84.465  79.857  70.110
ATOM   2808  C   GLN B   1     -85.507  78.818  69.915
ATOM   2809  O   GLN B   1     -85.782  78.286  68.839
ATOM   2810  CB  GLN B   1     -84.608  83.085  69.341
ATOM   2811  N   GLN B   2     -86.247  78.365  70.905
ATOM   2812  CA  GLN B   2     -86.738  76.993  71.040
ATOM   2813  C   GLN B   2     -88.097  76.779  70.347
ATOM   2814  O   GLN B   2     -89.216  76.618  70.836
ATOM   2815  CB  GLN B   2     -85.803  76.212  74.226
ATOM   2816  N   GLU B   3     -87.971  76.779  69.006
ATOM   2817  CA  GLU B   3     -89.041  76.488  68.081
ATOM   2818  C   GLU B   3     -89.212  74.969  67.986
ATOM   2819  O   GLU B   3     -88.387  74.064  68.112
ATOM   2820  CB  GLU B   3     -87.749  77.512  65.352
ATOM   2821  N   PHE B   4     -90.492  74.666  67.720
ATOM   2822  CA  PHE B   4     -90.827  73.343  67.171
ATOM   2823  C   PHE B   4     -91.389  73.438  65.783
ATOM   2824  O   PHE B   4     -91.793  72.499  65.096
ATOM   2825  CB  PHE B   4     -93.734  73.949  69.026
ATOM   2826  N   GLN B   5     -91.486  74.611  65.184
ATOM   2827  CA  GLN B   5     -91.606  74.767  63.720
ATOM   2828  C   GLN B   5     -90.477  75.509  63.108
ATOM   2829  O   GLN B   5     -89.315  75.561  63.514
ATOM   2830  CB  GLN B   5     -94.475  73.262  62.887
ATOM   2831  N   PHE B   6     -90.781  76.186  61.997
ATOM   2832  CA  PHE B   6     -89.919  77.290  61.535
ATOM   2833  C   PHE B   6     -90.806  78.422  60.995
ATOM   2834  O   PHE B   6     -90.525  79.616  60.885
ATOM   2835  CB  PHE B   6     -89.115  75.309  58.950
ATOM   2836  N   GLN B   7     -92.029  78.121  60.586
ATOM   2837  CA  GLN B   7     -92.782  78.704  59.498
ATOM   2838  C   GLN B   7     -93.855  79.615  59.969
ATOM   2839  O   GLN B   7     -93.873  80.219  61.042
ATOM   2840  CB  GLN B   7     -91.957  77.070  56.728
ATOM   2841  N   PHE B   8     -94.907  79.834  59.206
ATOM   2842  CA  PHE B   8     -95.792  80.961  59.437
ATOM   2843  C   PHE B   8     -97.193  80.606  58.939
ATOM   2844  O   PHE B   8     -97.537  79.611  58.302
ATOM   2845  CB  PHE B   8     -94.332  82.577  56.853
ATOM   2846  N   GLU B   9     -98.200  81.393  59.172
ATOM   2847  CA  GLU B   9     -99.593  81.309  58.815
ATOM   2848  C   GLU B   9     -99.958  82.593  58.061
ATOM   2849  O   GLU B   9    -100.999  83.245  58.143
ATOM   2850  CB  GLU B   9      98.996  81.140  61.611
ATOM   2851  N   GLN B  10     -99.108  83.117  57.211
ATOM   2852  CA  GLN B  10     -99.296  84.092  56.188
ATOM   2853  C   GLN B  10      99.979  83.699  54.960
ATOM   2854  O   GLN B  10     101.210  83.699  54.959
ATOM   2855  CB  GLN B  10     -96.429  85.872  56.351
ATOM   2856  N   GLN B  11     -99.283  83.268  53.980
ATOM   2857  CA  GLN B  11     -99.673  82.426  52.868
ATOM   2858  C   GLN B  11     -98.500  81.869  52.089
ATOM   2859  O   GLN B  11     -97.546  81.416  51.455
ATOM   2860  CB  GLN B  11      97.936  84.343  51.255
ATOM   2861  N   GLN B   1      63.297 -90.751  85.125
ATOM   2862  CA  GLN B   1      64.168 -90.053  84.206
ATOM   2863  C   GLN B   1      64.188 -90.639  82.845
ATOM   2864  O   GLN B   1      63.239 -91.158  82.258
ATOM   2865  CB  GLN B   1      66.134 -88.171  86.204
ATOM   2866  N   GLN B   2      65.333 -90.609  82.181
ATOM   2867  CA  GLN B   2      65.546 -90.893  80.790
ATOM   2868  C   GLN B   2      66.768 -91.789  80.537
ATOM   2869  O   GLN B   2      66.779 -92.958  80.151
ATOM   2870  CB  GLN B   2      65.179 -87.814  79.388
ATOM   2871  N   GLU B   3      67.978 -91.251  80.755
ATOM   2872  CA  GLU B   3      69.169 -91.816  80.188
ATOM   2873  C   GLU B   3      70.090 -92.485  81.127
ATOM   2874  O   GLU B   3      69.915 -92.705  82.325
ATOM   2875  CB  GLU B   3      70.606 -89.150  79.006
ATOM   2876  N   PHE B   4      71.222 -92.889  80.618
ATOM   2877  CA  PHE B   4      72.229 -93.640  81.351
ATOM   2878  C   PHE B   4      73.364 -92.816  81.816
ATOM   2879  O   PHE B   4      74.434 -93.251  82.244
ATOM   2880  CB  PHE B   4      73.446 -94.493  78.182
ATOM   2881  N   GLN B   5      73.330 -91.517  81.814
ATOM   2882  CA  GLN B   5      73.989 -90.561  82.688
ATOM   2883  C   GLN B   5      73.461 -89.167  82.287
ATOM   2884  O   GLN B   5      72.484 -88.544  82.701
ATOM   2885  CB  GLN B   5      77.162 -91.520  83.080
ATOM   2886  N   PHE B   6      74.225 -88.596  81.341
ATOM   2887  CA  PHE B   6      73.935 -87.283  80.858
ATOM   2888  C   PHE B   6      74.678 -86.821  79.651
ATOM   2889  O   PHE B   6      74.707 -85.663  79.234
ATOM   2890  CB  PHE B   6      75.688 -86.040  83.453
ATOM   2891  N   GLN B   7      75.389 -87.613  78.897
ATOM   2892  CA  GLN B   7      76.491 -87.199  78.074
ATOM   2893  C   GLN B   7      76.167 -87.129  76.575
ATOM   2894  O   GLN B   7      76.955 -87.099  75.630
ATOM   2895  CB  GLN B   7      79.079 -88.538  79.750
ATOM   2896  N   PHE B   8      74.891 -87.093  76.218
ATOM   2897  CA  PHE B   8      74.483 -87.136  74.830
ATOM   2898  C   PHE B   8      73.182 -86.441  74.665
ATOM   2899  O   PHE B   8      72.704 -85.594  75.420
ATOM   2900  CB  PHE B   8      73.391 -90.402  75.425
ATOM   2901  N   GLU B   9      72.465 -86.780  73.580
ATOM   2902  CA  GLU B   9      71.073 -86.466  73.356
ATOM   2903  C   GLU B   9      70.345 -87.570  72.603
ATOM   2904  O   GLU B   9      69.457 -87.437  71.762
ATOM   2905  CB  GLU B   9      71.241 -84.024  71.352
ATOM   2906  N   GLN B  10      70.727 -88.840  72.900
ATOM   2907  CA  GLN B  10      70.231 -90.011  72.192
ATOM   2908  C   GLN B  10      69.552 -90.995  73.057
ATOM   2909  O   GLN B  10      70.023 -91.467  74.092
ATOM   2910  CB  GLN B  10      72.761 -90.162  69.889
ATOM   2911  N   GLN B  11      68.327 -91.432  72.721
ATOM   2912  CA  GLN B  11      67.622 -92.467  73.499
ATOM   2913  C   GLN B  11      66.943 -93.509  72.683
ATOM   2914  O   GLN B  11      66.381 -94.372  72.008
ATOM   2915  CB  GLN B  11      66.783 -90.616  76.263
ATOM   2916  N   GLN B   1     -79.534 -75.100  67.428
ATOM   2917  CA  GLN B   1     -79.812 -75.492  66.054
ATOM   2918  C   GLN B   1     -78.682 -74.935  65.165
ATOM   2919  O   GLN B   1     -77.832 -74.092  65.451
ATOM   2920  CB  GLN B   1     -80.226 -78.860  66.533
ATOM   2921  N   GLN B   2     -78.602 -75.418  63.923
ATOM   2922  CA  GLN B   2     -78.123 -74.617  62.793
ATOM   2923  C   GLN B   2     -79.136 -74.570  61.640
ATOM   2924  O   GLN B   2     -79.926 -73.678  61.332
ATOM   2925  CB  GLN B   2     -74.821 -75.135  62.786
ATOM   2926  N   GLU B   3     -79.175 -75.623  60.865
ATOM   2927  CA  GLU B   3     -79.810 -75.631  59.551
ATOM   2928  C   GLU B   3     -80.773 -76.750  59.323
ATOM   2929  O   GLU B   3     -81.075 -77.257  58.243
ATOM   2930  CB  GLU B   3     -77.372 -76.065  57.626
ATOM   2931  N   PHE B   4     -81.370 -77.256  60.403
ATOM   2932  CA  PHE B   4     -82.000 -78.543  60.493
ATOM   2933  C   PHE B   4     -83.203 -78.680  59.651
ATOM   2934  O   PHE B   4     -83.656 -77.809  58.909
ATOM   2935  CB  PHE B   4     -83.037 -77.848  63.612
ATOM   2936  N   GLN B   5     -83.858 -79.869  59.705
ATOM   2937  CA  GLN B   5     -84.864 -80.227  58.725
ATOM   2938  C   GLN B   5     -86.271 -80.378  59.268
ATOM   2939  O   GLN B   5     -86.777 -81.364  59.805
ATOM   2940  CB  GLN B   5     -83.125 -82.094  56.557
ATOM   2941  N   PHE B   6     -87.048 -79.302  59.142
ATOM   2942  CA  PHE B   6     -88.494 -79.503  59.014
ATOM   2943  C   PHE B   6     -88.999 -78.946  57.720
ATOM   2944  O   PHE B   6     -88.348 -78.291  56.907
ATOM   2945  CB  PHE B   6     -88.956 -76.955  61.236
ATOM   2946  N   GLN B   7     -90.303 -79.190  57.423
ATOM   2947  CA  GLN B   7     -90.862 -78.874  56.123
ATOM   2948  C   GLN B   7     -92.026 -77.901  56.181
ATOM   2949  O   GLN B   7     -92.981 -77.925  56.958
ATOM   2950  CB  GLN B   7     -90.893 -81.871  54.576
ATOM   2951  N   PHE B   8     -92.038 -76.899  55.303
ATOM   2952  CA  PHE B   8     -93.189 -76.020  55.083
ATOM   2953  C   PHE B   8     -93.291 -75.668  53.641
ATOM   2954  O   PHE B   8     -93.139 -74.534  53.186
ATOM   2955  CB  PHE B   8     -91.115 -73.575  56.431
ATOM   2956  N   GLU B   9     -93.567 -76.617  52.722
ATOM   2957  CA  GLU B   9     -93.467 -76.298  51.326
ATOM   2958  C   GLU B   9     -94.508 -75.360  50.768
ATOM   2959  O   GLU B   9     -95.672 -75.615  50.458
ATOM   2960  CB  GLU B   9     -93.552 -79.116  49.811
ATOM   2961  N   GLN B  10     -94.165 -74.118  50.580
ATOM   2962  CA  GLN B  10     -94.514 -73.194  49.547
ATOM   2963  C   GLN B  10     -93.540 -72.931  48.468
ATOM   2964  O   GLN B  10     -93.687 -72.192  47.495
ATOM   2965  CB  GLN B  10     -97.884 -73.542  49.150
ATOM   2966  N   GLN B  11     -92.386 -73.570  48.576
ATOM   2967  CA  GLN B  11     -91.437 -73.631  47.488
ATOM   2968  C   GLN B  11     -91.410 -75.031  46.949
ATOM   2969  O   GLN B  11     -91.389 -76.179  46.507
ATOM   2970  CB  GLN B  11     -88.964 -71.682  48.811
ATOM   2971  N   GLN B   1     -16.163  38.768   2.698
ATOM   2972  CA  GLN B   1     -15.092  38.427   3.652
ATOM   2973  C   GLN B   1     -15.320  37.081   4.301
ATOM   2974  O   GLN B   1     -14.488  36.316   4.789
ATOM   2975  CB  GLN B   1     -12.290  39.429   1.891
ATOM   2976  N   GLN B   2     -16.591  36.694   4.337
ATOM   2977  CA  GLN B   2     -17.084  35.381   4.598
ATOM   2978  C   GLN B   2     -17.443  34.565   3.388
ATOM   2979  O   GLN B   2     -16.700  34.302   2.443
ATOM   2980  CB  GLN B   2     -19.106  35.850   7.353
ATOM   2981  N   GLU B   3     -18.633  34.044   3.235
ATOM   2982  CA  GLU B   3     -18.799  32.844   2.379
ATOM   2983  C   GLU B   3     -19.538  33.189   1.080
ATOM   2984  O   GLU B   3     -20.718  33.478   0.881
ATOM   2985  CB  GLU B   3     -21.002  31.115   3.968
ATOM   2986  N   PHE B   4     -18.735  33.155   0.043
ATOM   2987  CA  PHE B   4     -19.122  33.750  -1.235
ATOM   2988  C   PHE B   4     -19.831  32.736  -2.086
ATOM   2989  O   PHE B   4     -19.709  31.511  -2.073
ATOM   2990  CB  PHE B   4     -15.852  33.599  -2.279
ATOM   2991  N   GLN B   5     -20.696  33.302  -2.954
ATOM   2992  CA  GLN B   5     -21.229  32.583  -4.081
ATOM   2993  C   GLN B   5     -21.347  33.370  -5.342
ATOM   2994  O   GLN B   5     -20.501  33.524  -6.223
ATOM   2995  CB  GLN B   5     -24.037  31.106  -2.691
ATOM   2996  N   PHE B   6     -22.496  33.968  -5.533
ATOM   2997  CA  PHE B   6     -22.717  35.146  -6.346
ATOM   2998  C   PHE B   6     -23.657  36.082  -5.649
ATOM   2999  O   PHE B   6     -24.783  36.434  -6.000
ATOM   3000  CB  PHE B   6     -24.836  33.132  -8.247
ATOM   3001  N   GLN B   7     -23.222  36.587  -4.524
ATOM   3002  CA  GLN B   7     -23.764  37.736  -3.779
ATOM   3003  C   GLN B   7     -22.791  38.805  -3.467
ATOM   3004  O   GLN B   7     -22.619  39.312  -2.358
ATOM   3005  CB  GLN B   7     -26.077  35.986  -1.916
ATOM   3006  N   PHE B   8     -22.018  39.286  -4.443
ATOM   3007  CA  PHE B   8     -21.108  40.387  -4.155
ATOM   3008  C   PHE B   8     -21.503  41.716  -4.665
ATOM   3009  O   PHE B   8     -22.162  41.950  -5.677
ATOM   3010  CB  PHE B   8     -19.291  39.112  -6.743
ATOM   3011  N   GLU B   9     -21.113  42.768  -3.970
ATOM   3012  CA  GLU B   9     -21.283  44.170  -4.423
ATOM   3013  C   GLU B   9     -20.005  44.942  -4.518
ATOM   3014  O   GLU B   9     -19.885  46.164  -4.609
ATOM   3015  CB  GLU B   9     -23.226  45.251  -2.179
ATOM   3016  N   GLN B  10     -18.876  44.186  -4.501
ATOM   3017  CA  GLN B  10     -17.613  44.874  -4.671
ATOM   3018  C   GLN B  10     -16.852  44.606  -5.918
ATOM   3019  O   GLN B  10     -16.747  45.355  -6.890
ATOM   3020  CB  GLN B  10     -16.493  44.423  -1.426
ATOM   3021  N   GLN B  11     -16.221  43.413  -5.965
ATOM   3022  CA  GLN B  11     -15.546  42.820  -7.085
ATOM   3023  C   GLN B  11     -16.323  42.841  -8.404
ATOM   3024  O   GLN B  11     -16.949  42.857  -9.464
ATOM   3025  CB  GLN B  11     -13.776  40.379  -5.477
ATOM   3026  N   GLN B   1     -94.418 -58.907  17.528
ATOM   3027  CA  GLN B   1     -94.139 -57.579  18.087
ATOM   3028  C   GLN B   1     -94.980 -57.256  19.285
ATOM   3029  O   GLN B   1     -95.859 -56.403  19.408
ATOM   3030  CB  GLN B   1     -92.958 -56.065  15.367
ATOM   3031  N   GLN B   2     -94.736 -57.986  20.331
ATOM   3032  CA  GLN B   2     -95.280 -57.883  21.674
ATOM   3033  C   GLN B   2     -94.984 -56.610  22.374
ATOM   3034  O   GLN B   2     -95.746 -55.655  22.525
ATOM   3035  CB  GLN B   2     -97.392 -60.484  21.778
ATOM   3036  N   GLU B   3     -93.760 -56.499  22.889
ATOM   3037  CA  GLU B   3     -93.061 -55.333  23.342
ATOM   3038  C   GLU B   3     -91.723 -55.187  22.597
ATOM   3039  O   GLU B   3     -91.257 -54.238  21.968
ATOM   3040  CB  GLU B   3     -92.624 -55.875  26.428
ATOM   3041  N   PHE B   4     -90.995 -56.282  22.676
ATOM   3042  CA  PHE B   4     -89.988 -56.740  21.687
ATOM   3043  C   PHE B   4     -89.524 -58.109  21.977
ATOM   3044  O   PHE B   4     -88.556 -58.644  21.438
ATOM   3045  CB  PHE B   4     -87.568 -54.858  23.104
ATOM   3046  N   GLN B   5     -90.079 -58.915  22.835
ATOM   3047  CA  GLN B   5     -90.186 -60.352  22.849
ATOM   3048  C   GLN B   5     -91.514 -60.906  22.361
ATOM   3049  O   GLN B   5     -92.651 -60.593  22.716
ATOM   3050  CB  GLN B   5     -87.347 -61.515  24.147
ATOM   3051  N   PHE B   6     -91.462 -61.839  21.442
ATOM   3052  CA  PHE B   6     -92.678 -62.465  20.849
ATOM   3053  C   PHE B   6     -92.404 -63.983  20.881
ATOM   3054  O   PHE B   6     -91.549 -64.653  20.301
ATOM   3055  CB  PHE B   6     -91.529 -61.594  17.770
ATOM   3056  N   GLN B   7     -93.282 -64.598  21.695
ATOM   3057  CA  GLN B   7     -93.499 -66.055  21.712
ATOM   3058  C   GLN B   7     -94.997 -66.391  21.647
ATOM   3059  O   GLN B   7     -95.662 -67.038  22.456
ATOM   3060  CB  GLN B   7     -91.476 -67.005  24.301
ATOM   3061  N   PHE B   8     -95.682 -65.935  20.591
ATOM   3062  CA  PHE B   8     -96.955 -66.468  20.209
ATOM   3063  C   PHE B   8     -97.514 -66.030  18.891
ATOM   3064  O   PHE B   8     -98.644 -65.599  18.660
ATOM   3065  CB  PHE B   8     -98.325 -64.318  22.502
ATOM   3066  N   GLU B   9     -96.723 -66.107  17.851
ATOM   3067  CA  GLU B   9     -97.215 -65.759  16.518
ATOM   3068  C   GLU B   9     -97.303 -66.888  15.550
ATOM   3069  O   GLU B   9     -96.386 -67.377  14.890
ATOM   3070  CB  GLU B   9     -95.042 -63.747  15.477
ATOM   3071  N   GLN B  10     -98.517 -67.417  15.394
ATOM   3072  CA  GLN B  10     -98.730 -68.718  14.826
ATOM   3073  C   GLN B  10     -98.275 -68.935  13.427
ATOM   3074  O   GLN B  10     -98.012 -68.063  12.599
ATOM   3075  CB  GLN B  10     -98.112 -70.834  17.489
ATOM   3076  N   GLN B  11     -98.133 -70.189  13.014
ATOM   3077  CA  GLN B  11     -97.896 -70.451  11.610
ATOM   3078  C   GLN B  11     -99.123 -70.503  10.752
ATOM   3079  O   GLN B  11    -100.132 -70.545  10.047
ATOM   3080  CB  GLN B  11     -94.859 -69.196  10.940
ATOM   3081  N   GLN B   1     -77.759 -79.843 -65.328
ATOM   3082  CA  GLN B   1     -77.032 -79.582 -66.589
ATOM   3083  C   GLN B   1     -77.909 -79.005 -67.632
ATOM   3084  O   GLN B   1     -79.109 -78.761 -67.506
ATOM   3085  CB  GLN B   1     -74.116 -78.136 -65.560
ATOM   3086  N   GLN B   2     -77.395 -78.711 -68.820
ATOM   3087  CA  GLN B   2     -77.896 -77.652 -69.644
ATOM   3088  C   GLN B   2     -79.262 -77.863 -70.170
ATOM   3089  O   GLN B   2     -80.291 -77.456 -69.632
ATOM   3090  CB  GLN B   2     -76.079 -74.905 -68.983
ATOM   3091  N   GLU B   3     -79.442 -78.543 -71.317
ATOM   3092  CA  GLU B   3     -80.658 -78.409 -72.083
ATOM   3093  C   GLU B   3     -80.799 -79.647 -72.960
ATOM   3094  O   GLU B   3     -80.938 -79.694 -74.182
ATOM   3095  CB  GLU B   3     -80.451 -75.765 -73.775
ATOM   3096  N   PHE B   4     -80.774 -80.828 -72.369
ATOM   3097  CA  PHE B   4     -80.964 -82.034 -73.195
ATOM   3098  C   PHE B   4     -82.229 -82.776 -72.973
ATOM   3099  O   PHE B   4     -83.296 -82.325 -72.556
ATOM   3100  CB  PHE B   4     -78.626 -83.547 -71.109
ATOM   3101  N   GLN B   5     -82.232 -84.051 -73.244
ATOM   3102  CA  GLN B   5     -83.471 -84.858 -73.179
ATOM   3103  C   GLN B   5     -83.630 -85.428 -71.807
ATOM   3104  O   GLN B   5     -82.762 -85.518 -70.939
ATOM   3105  CB  GLN B   5     -83.248 -86.313 -76.273
ATOM   3106  N   PHE B   6     -84.850 -85.889 -71.493
ATOM   3107  CA  PHE B   6     -85.425 -85.801 -70.117
ATOM   3108  C   PHE B   6     -85.123 -87.091 -69.382
ATOM   3109  O   PHE B   6     -85.818 -88.105 -69.315
ATOM   3110  CB  PHE B   6     -88.498 -86.207 -71.405
ATOM   3111  N   GLN B   7     -83.984 -87.160 -68.727
ATOM   3112  CA  GLN B   7     -83.440 -88.344 -68.089
ATOM   3113  C   GLN B   7     -83.192 -88.222 -66.630
ATOM   3114  O   GLN B   7     -83.582 -87.294 -65.921
ATOM   3115  CB  GLN B   7     -83.015 -90.704 -70.411
ATOM   3116  N   PHE B   8     -82.522 -89.104 -65.938
ATOM   3117  CA  PHE B   8     -82.517 -89.301 -64.503
ATOM   3118  C   PHE B   8     -81.178 -89.002 -63.951
ATOM   3119  O   PHE B   8     -80.119 -89.118 -64.567
ATOM   3120  CB  PHE B   8     -82.122 -92.615 -65.291
ATOM   3121  N   GLU B   9     -81.063 -88.570 -62.689
ATOM   3122  CA  GLU B   9     -79.765 -88.614 -62.032
ATOM   3123  C   GLU B   9     -79.751 -89.776 -61.032
ATOM   3124  O   GLU B   9     -80.660 -90.209 -60.324
ATOM   3125  CB  GLU B   9     -79.637 -85.866 -60.483
ATOM   3126  N   GLN B  10     -78.578 -90.385 -60.936
ATOM   3127  CA  GLN B  10     -78.418 -91.511 -60.010
ATOM   3128  C   GLN B  10     -77.493 -91.201 -58.861
ATOM   3129  O   GLN B  10     -77.338 -90.099 -58.336
ATOM   3130  CB  GLN B  10     -77.701 -94.126 -62.161
ATOM   3131  N   GLN B  11     -76.753 -92.206 -58.339
ATOM   3132  CA  GLN B  11     -76.408 -92.307 -56.957
ATOM   3133  C   GLN B  11     -75.251 -91.478 -56.553
ATOM   3134  O   GLN B  11     -74.288 -90.788 -56.216
ATOM   3135  CB  GLN B  11     -77.534 -95.419 -56.233
ATOM   3136  N   GLN B   1     -91.970 -95.778  95.176
ATOM   3137  CA  GLN B   1     -92.326 -96.147  93.777
ATOM   3138  C   GLN B   1     -91.581 -97.300  93.235
ATOM   3139  O   GLN B   1     -91.635 -97.703  92.073
ATOM   3140  CB  GLN B   1     -95.593 -95.152  93.860
ATOM   3141  N   GLN B   2     -90.771 -97.978  94.063
ATOM   3142  CA  GLN B   2     -89.584 -98.693  93.631
ATOM   3143  C   GLN B   2     -89.890 -99.831  92.652
ATOM   3144  O   GLN B   2     -89.885-101.062  92.645
ATOM   3145  CB  GLN B   2     -88.051 -99.104  96.612
ATOM   3146  N   GLU B   3     -90.978  99.479  92.888
ATOM   3147  CA  GLU B   3     -91.745  98.841  91.780
ATOM   3148  C   GLU B   3     -93.142  98.541  92.358
ATOM   3149  O   GLU B   3     -93.416  98.100  93.474
ATOM   3150  CB  GLU B   3     -90.304  95.970  91.422
ATOM   3151  N   PHE B   4     -94.201  98.783  91.564
ATOM   3152  CA  PHE B   4     -95.463  99.275  92.137
ATOM   3153  C   PHE B   4     -96.523  98.206  92.003
ATOM   3154  O   PHE B   4     -97.731  98.333  91.807
ATOM   3155  CB  PHE B   4     -95.597 -98.789  89.360
ATOM   3156  N   GLN B   5     -96.080  96.979  92.113
ATOM   3157  CA  GLN B   5     -96.895  95.761  92.102
ATOM   3158  C   GLN B   5     -96.065  94.645  92.762
ATOM   3159  O   GLN B   5     -95.348  93.795  92.233
ATOM   3160  CB  GLN B   5     -98.629  95.834  89.213
ATOM   3161  N   PHE B   6     -96.149  94.610  94.095
ATOM   3162  CA  PHE B   6     -95.642  93.445  94.881
ATOM   3163  C   PHE B   6     -96.833  92.629  95.406
ATOM   3164  O   PHE B   6     -97.305  92.617  96.543
ATOM   3165  CB  PHE B   6     -95.240  95.719  97.419
ATOM   3166  N   GLN B   7     -97.446  91.828  94.542
ATOM   3167  CA  GLN B   7     -97.919  90.487  94.712
ATOM   3168  C   GLN B   7     -97.611  89.593  93.513
ATOM   3169  O   GLN B   7     -98.350  89.334  92.564
ATOM   3170  CB  GLN B   7      99.132  90.851  96.193
ATOM   3171  N   PHE B   8     -96.448  88.999  93.410
ATOM   3172  CA  PHE B   8     -96.133  87.689  92.892
ATOM   3173  C   PHE B   8     -95.825  86.681  93.940
ATOM   3174  O   PHE B   8     -95.235  85.612  93.787
ATOM   3175  CB  PHE B   8     -93.216  88.916  91.706
ATOM   3176  N   GLU B   9     -96.227  86.959  95.174
ATOM   3177  CA  GLU B   9     -95.600  86.211  96.275
ATOM   3178  C   GLU B   9     -96.275  84.955  96.671
ATOM   3179  O   GLU B   9     -95.940  84.214  97.595
ATOM   3180  CB  GLU B   9     -95.271  88.315  98.577
ATOM   3181  N   GLN B  10     -97.355  84.599  95.945
ATOM   3182  CA  GLN B  10     -98.528  83.896  96.367
ATOM   3183  C   GLN B  10     -98.148  82.471  96.717
ATOM   3184  O   GLN B  10     -98.153  81.921  97.818
ATOM   3185  CB  GLN B  10      98.910  85.690  95.249
ATOM   3186  N   GLN B  11     -97.760  81.747  95.663
ATOM   3187  CA  GLN B  11     -97.515  80.277  95.680
ATOM   3188  C   GLN B  11     -96.184  79.943  95.012
ATOM   3189  O   GLN B  11     -95.111  79.674  94.473
ATOM   3190  CB  GLN B  11      99.375  79.086  94.991
ATOM   3191  N   GLN B   1     -19.483  96.701  98.314
ATOM   3192  CA  GLN B   1     -18.667  97.870  98.603
ATOM   3193  C   GLN B   1     -17.826  98.257  97.411
ATOM   3194  O   GLN B   1     -17.732  97.703  96.316
ATOM   3195  CB  GLN B   1     -17.652  97.114 -98.284
ATOM   3196  N   GLN B   2     -17.107  99.371  97.658
ATOM   3197  CA  GLN B   2     -16.334 -99.879  96.649
ATOM   3198  C   GLN B   2     -15.218  99.295  96.035
ATOM   3199  O   GLN B   2     -15.219 100.526  96.030
ATOM   3200  CB  GLN B   2     -18.191 -97.261  95.740
ATOM   3201  N   GLU B   3     -14.012  99.784  96.182
ATOM   3202  CA  GLU B   3     -12.924  99.448  95.280
ATOM   3203  C   GLU B   3     -11.843  98.743  96.123
ATOM   3204  O   GLU B   3     -11.101  97.812  95.809
ATOM   3205  CB  GLU B   3     -11.896 -97.612  94.505
ATOM   3206  N   PHE B   4     -11.717  99.236  97.368
ATOM   3207  CA  PHE B   4     -10.801  98.858  98.396
ATOM   3208  C   PHE B   4     -11.200  97.620  99.198
ATOM   3209  O   PHE B   4     -12.193  97.426  99.899
ATOM   3210  CB  PHE B   4     -12.254 -98.654 -99.793
ATOM   3211  N   GLN B   5     -10.338  96.628  99.111
ATOM   3212  CA  GLN B   5     -10.342  95.504 -99.911
ATOM   3213  C   GLN B   5      -8.935  95.179 -99.442
ATOM   3214  O   GLN B   5      -8.030  94.596-100.041
ATOM   3215  CB  GLN B   5     -12.503  93.375  98.401
ATOM   3216  N   PHE B   6      -8.673  95.591 -98.216
ATOM   3217  CA  PHE B   6      -7.538  94.981 -97.486
ATOM   3218  C   PHE B   6      -7.531  95.296 -96.024
ATOM   3219  O   PHE B   6      -7.568  94.474 -95.109
ATOM   3220  CB  PHE B   6      -5.425  97.087 -99.045
ATOM   3221  N   GLN B   7      -7.483  96.512 -95.566
ATOM   3222  CA  GLN B   7      -6.982  96.902 -94.216
ATOM   3223  C   GLN B   7      -8.088  97.425 -93.389
ATOM   3224  O   GLN B   7      -9.286  97.355 -93.665
ATOM   3225  CB  GLN B   7      -4.094  98.548 -94.899
ATOM   3226  N   PHE B   8      -7.791  98.029 -92.238
ATOM   3227  CA  PHE B   8      -8.556  98.082 -91.032
ATOM   3228  C   PHE B   8      -9.303  99.382 -90.835
ATOM   3229  O   PHE B   8      -8.843 100.523 -90.887
ATOM   3230  CB  PHE B   8      -5.482  98.504 -89.507
ATOM   3231  N   GLU B   9     -10.605  99.310 -90.576
ATOM   3232  CA  GLU B   9     -11.545 -99.595 -90.811
ATOM   3233  C   GLU B   9     -11.732 -98.791 -89.583
ATOM   3234  O   GLU B   9     -12.047 -99.196 -88.465
ATOM   3235  CB  GLU B   9     -14.284  98.815 -91.278
ATOM   3236  N   GLN B  10     -11.530 -97.486 -89.735
ATOM   3237  CA  GLN B  10     -11.804 -96.587 -88.590
ATOM   3238  C   GLN B  10     -12.726 -95.420 -88.969
ATOM   3239  O   GLN B  10     -13.849 -95.425 -89.472
ATOM   3240  CB  GLN B  10      -8.818 -96.669 -86.934
ATOM   3241  N   GLN B  11     -12.164 -94.245 -88.683
ATOM   3242  CA  GLN B  11     -12.838 -92.990 -88.786
ATOM   3243  C   GLN B  11     -12.227 -92.128 -89.872
ATOM   3244  O   GLN B  11     -11.731 -91.428 -90.755
ATOM   3245  CB  GLN B  11     -13.769 -92.152 -85.705
ATOM   3246  N   GLN B   1     -44.013  -9.522 -56.022
ATOM   3247  CA  GLN B   1     -44.165  -8.083 -56.123
ATOM   3248  C   GLN B   1     -43.888  -7.315 -54.873
ATOM   3249  O   GLN B   1     -44.550  -6.371 -54.441
ATOM   3250  CB  GLN B   1     -42.863  -7.598 -59.194
ATOM   3251  N   GLN B   2     -42.831  -7.659 -54.133
ATOM   3252  CA  GLN B   2     -42.779  -7.787 -52.677
ATOM   3253  C   GLN B   2     -42.781  -6.382 -52.043
ATOM   3254  O   GLN B   2     -42.687  -5.290 -52.603
ATOM   3255  CB  GLN B   2     -40.509 -10.199 -52.310
ATOM   3256  N   GLU B   3     -42.898  -6.316 -50.723
ATOM   3257  CA  GLU B   3     -42.695  -5.167 -49.867
ATOM   3258  C   GLU B   3     -41.247  -4.820 -49.627
ATOM   3259  O   GLU B   3     -40.317  -5.560 -49.307
ATOM   3260  CB  GLU B   3     -43.693  -6.172 -46.988
ATOM   3261  N   PHE B   4     -40.968  -3.542 -49.788
ATOM   3262  CA  PHE B   4     -39.682  -3.038 -49.245
ATOM   3263  C   PHE B   4     -39.967  -2.042 -48.145
ATOM   3264  O   PHE B   4     -41.067  -1.768 -47.665
ATOM   3265  CB  PHE B   4     -39.474  -1.235 -52.058
ATOM   3266  N   GLN B   5     -38.979  -1.364 -47.601
ATOM   3267  CA  GLN B   5     -39.101  -0.356 -46.567
ATOM   3268  C   GLN B   5     -38.700   1.028 -47.018
ATOM   3269  O   GLN B   5     -38.782   1.496 -48.154
ATOM   3270  CB  GLN B   5     -37.681  -2.054 -43.913
ATOM   3271  N   PHE B   6     -38.205   1.867 -46.148
ATOM   3272  CA  PHE B   6     -37.651   3.194 -46.425
ATOM   3273  C   PHE B   6     -36.331   3.154 -47.084
ATOM   3274  O   PHE B   6     -36.094   2.579 -48.147
ATOM   3275  CB  PHE B   6     -37.336   3.790 -43.133
ATOM   3276  N   GLN B   7     -35.264   3.729 -46.610
ATOM   3277  CA  GLN B   7     -34.088   3.990 -47.415
ATOM   3278  C   GLN B   7     -33.313   2.745 -47.734
ATOM   3279  O   GLN B   7     -33.357   1.690 -47.101
ATOM   3280  CB  GLN B   7     -34.653   6.946 -48.878
ATOM   3281  N   PHE B   8     -32.488   2.734 -48.792
ATOM   3282  CA  PHE B   8     -31.655   1.537 -49.121
ATOM   3283  C   PHE B   8     -30.467   2.031 -49.874
ATOM   3284  O   PHE B   8     -29.809   1.368 -50.675
ATOM   3285  CB  PHE B   8     -33.971   0.856 -51.626
ATOM   3286  N   GLU B   9     -30.059   3.310 -49.678
ATOM   3287  CA  GLU B   9     -29.298   4.072 -50.708
ATOM   3288  C   GLU B   9     -28.087   4.666 -50.074
ATOM   3289  O   GLU B   9     -27.293   5.433 -50.619
ATOM   3290  CB  GLU B   9     -31.325   6.549 -51.108
ATOM   3291  N   GLN B  10     -27.760   4.404 -48.833
ATOM   3292  CA  GLN B  10     -26.950   5.312 -48.016
ATOM   3293  C   GLN B  10     -25.598   4.799 -47.721
ATOM   3294  O   GLN B  10     -25.351   3.682 -47.266
ATOM   3295  CB  GLN B  10     -29.072   7.154 -46.238
ATOM   3296  N   GLN B  11     -24.538   5.607 -47.966
ATOM   3297  CA  GLN B  11     -23.214   5.307 -47.427
ATOM   3298  C   GLN B  11     -23.027   5.934 -46.103
ATOM   3299  O   GLN B  11     -22.870   6.456 -44.999
ATOM   3300  CB  GLN B  11     -21.373   4.499 -50.113
ATOM   3301  N   GLN B   1      85.583 -78.773 -47.317
ATOM   3302  CA  GLN B   1      85.831 -77.552 -48.039
ATOM   3303  C   GLN B   1      87.247 -77.461 -48.510
ATOM   3304  O   GLN B   1      88.220 -77.004 -47.909
ATOM   3305  CB  GLN B   1      82.895 -75.968 -48.405
ATOM   3306  N   GLN B   2      87.483 -77.924 -49.710
ATOM   3307  CA  GLN B   2      88.492 -77.538 -50.662
ATOM   3308  C   GLN B   2      88.081 -76.592 -51.737
ATOM   3309  O   GLN B   2      88.363 -76.666 -52.933
ATOM   3310  CB  GLN B   2      90.278 -80.457 -50.912
ATOM   3311  N   GLU B   3      87.327 -75.555 -51.358
ATOM   3312  CA  GLU B   3      87.003 -74.386 -52.221
ATOM   3313  C   GLU B   3      86.607 -73.262 -51.244
ATOM   3314  O   GLU B   3      86.276 -73.305 -50.059
ATOM   3315  CB  GLU B   3      84.297 -75.103 -53.720
ATOM   3316  N   PHE B   4      86.662 -72.079 -51.881
ATOM   3317  CA  PHE B   4      86.978 -70.817 -51.169
ATOM   3318  C   PHE B   4      85.798 -69.896 -51.017
ATOM   3319  O   PHE B   4      85.837 -68.673 -50.881
ATOM   3320  CB  PHE B   4      88.429 -69.592 -53.985
ATOM   3321  N   GLN B   5      84.570 -70.417 -51.026
ATOM   3322  CA  GLN B   5      83.302 -69.799 -50.808
ATOM   3323  C   GLN B   5      83.050 -69.594 -49.328
ATOM   3324  O   GLN B   5      83.770 -69.919 -48.384
ATOM   3325  CB  GLN B   5      81.450 -71.838 -52.897
ATOM   3326  N   PHE B   6      81.946 -69.005 -48.964
ATOM   3327  CA  PHE B   6      81.560 -68.785 -47.578
ATOM   3328  C   PHE B   6      80.028 -68.918 -47.490
ATOM   3329  O   PHE B   6      79.253 -68.241 -46.814
ATOM   3330  CB  PHE B   6      81.946 -65.398 -48.272
ATOM   3331  N   GLN B   7      79.453 -69.885 -48.236
ATOM   3332  CA  GLN B   7      78.078 -70.337 -48.094
ATOM   3333  C   GLN B   7      77.904 -71.743 -48.709
ATOM   3334  O   GLN B   7      78.647 -72.724 -48.658
ATOM   3335  CB  GLN B   7      76.264 -67.677 -49.179
ATOM   3336  N   PHE B   8      76.794 -71.914 -49.387
ATOM   3337  CA  PHE B   8      76.544 -72.969 -50.376
ATOM   3338  C   PHE B   8      75.269 -72.655 -51.155
ATOM   3339  O   PHE B   8      74.103 -72.621 -50.761
ATOM   3340  CB  PHE B   8      75.478 -74.878 -47.697
ATOM   3341  N   GLU B   9      75.521 -72.387 -52.448
ATOM   3342  CA  GLU B   9      74.399 -72.016 -53.302
ATOM   3343  C   GLU B   9      73.945 -73.218 -54.130
ATOM   3344  O   GLU B   9      74.510 -74.297 -54.308
ATOM   3345  CB  GLU B   9      75.833 -69.895 -55.235
ATOM   3346  N   GLN B  10      72.768 -73.039 -54.729
ATOM   3347  CA  GLN B  10      72.005 -74.235 -55.131
ATOM   3348  C   GLN B  10      72.558 -74.900 -56.338
ATOM   3349  O   GLN B  10      73.447 -74.436 -57.053
ATOM   3350  CB  GLN B  10      68.941 -73.542 -53.963
ATOM   3351  N   GLN B  11      72.150 -76.065 -56.774
ATOM   3352  CA  GLN B  11      72.821 -77.054 -57.573
ATOM   3353  C   GLN B  11      72.275 -77.187 -58.948
ATOM   3354  O   GLN B  11      71.823 -77.297 -60.087
ATOM   3355  CB  GLN B  11      73.642 -79.595 -55.527
ATOM   3356  N   GLN B   1       1.040  13.832 -24.207
ATOM   3357  CA  GLN B   1       1.111  15.276 -24.137
ATOM   3358  C   GLN B   1       2.461  15.886 -23.989
ATOM   3359  O   GLN B   1       3.185  16.323 -24.884
ATOM   3360  CB  GLN B   1      -1.247  16.025 -26.435
ATOM   3361  N   GLN B   2       2.956  15.980 -22.784
ATOM   3362  CA  GLN B   2       4.330  16.473 -22.540
ATOM   3363  C   GLN B   2       5.104  15.568 -21.590
ATOM   3364  O   GLN B   2       5.089  14.338 -21.544
ATOM   3365  CB  GLN B   2       3.997  19.866 -22.659
ATOM   3366  N   GLU B   3       5.895  16.103 -20.695
ATOM   3367  CA  GLU B   3       7.136  15.401 -20.272
ATOM   3368  C   GLU B   3       7.017  14.994 -18.814
ATOM   3369  O   GLU B   3       7.395  15.588 -17.804
ATOM   3370  CB  GLU B   3       9.049  18.020 -20.042
ATOM   3371  N   PHE B   4       6.416  13.824 -18.649
ATOM   3372  CA  PHE B   4       5.937  13.343 -17.335
ATOM   3373  C   PHE B   4       7.115  12.845 -16.471
ATOM   3374  O   PHE B   4       7.731  11.782 -16.547
ATOM   3375  CB  PHE B   4       5.346  10.406 -19.051
ATOM   3376  N   GLN B   5       7.492  13.730 -15.509
ATOM   3377  CA  GLN B   5       8.255  13.301 -14.358
ATOM   3378  C   GLN B   5       7.373  12.992 -13.150
ATOM   3379  O   GLN B   5       6.407  13.636 -12.740
ATOM   3380  CB  GLN B   5      11.224  14.714 -14.974
ATOM   3381  N   PHE B   6       7.657  11.904 -12.437
ATOM   3382  CA  PHE B   6       7.424  11.677 -11.018
ATOM   3383  C   PHE B   6       8.748  11.643 -10.279
ATOM   3384  O   PHE B   6       9.873  11.560 -10.774
ATOM   3385  CB  PHE B   6       6.530   8.503 -11.686
ATOM   3386  N   GLN B   7       8.683  11.713  -8.930
ATOM   3387  CA  GLN B   7       9.831  11.630  -8.057
ATOM   3388  C   GLN B   7       9.800  10.344  -7.312
ATOM   3389  O   GLN B   7       8.796   9.689  -7.034
ATOM   3390  CB  GLN B   7      10.632  14.825  -7.344
ATOM   3391  N   PHE B   8      10.947   9.828  -6.894
ATOM   3392  CA  PHE B   8      11.092   8.619  -6.144
ATOM   3393  C   PHE B   8      12.164   8.794  -5.111
ATOM   3394  O   PHE B   8      13.355   8.512  -5.243
ATOM   3395  CB  PHE B   8      12.797   7.423  -8.777
ATOM   3396  N   GLU B   9      11.879   9.288  -3.928
ATOM   3397  CA  GLU B   9      12.764   9.175  -2.795
ATOM   3398  C   GLU B   9      12.484   7.971  -1.977
ATOM   3399  O   GLU B   9      13.320   7.345  -1.325
ATOM   3400  CB  GLU B   9      11.900  11.672  -1.019
ATOM   3401  N   GLN B  10      11.276   7.461  -1.883
ATOM   3402  CA  GLN B  10      10.978   6.423  -0.944
ATOM   3403  C   GLN B  10      10.689   5.048  -1.546
ATOM   3404  O   GLN B  10       9.619   4.573  -1.929
ATOM   3405  CB  GLN B  10       9.316   8.054   1.475
ATOM   3406  N   GLN B  11      11.791   4.289  -1.650
ATOM   3407  CA  GLN B  11      11.694   2.866  -2.063
ATOM   3408  C   GLN B  11      11.506   1.962  -0.856
ATOM   3409  O   GLN B  11      11.353   1.230   0.122
ATOM   3410  CB  GLN B  11      13.449   2.610  -4.893
ATOM   3411  N   GLN B   1     -23.059 -78.392  -9.525
ATOM   3412  CA  GLN B   1     -23.708 -79.492 -10.176
ATOM   3413  C   GLN B   1     -24.744 -80.218  -9.310
ATOM   3414  O   GLN B   1     -25.270 -81.319  -9.473
ATOM   3415  CB  GLN B   1     -24.797 -78.052 -13.139
ATOM   3416  N   GLN B   2     -25.112 -79.542  -8.237
ATOM   3417  CA  GLN B   2     -25.787 -79.986  -7.055
ATOM   3418  C   GLN B   2     -27.120 -79.226  -6.925
ATOM   3419  O   GLN B   2     -27.345 -78.048  -7.201
ATOM   3420  CB  GLN B   2     -23.395 -80.345  -4.779
ATOM   3421  N   GLU B   3     -28.178 -79.910  -6.455
ATOM   3422  CA  GLU B   3     -29.552 -79.520  -6.835
ATOM   3423  C   GLU B   3     -30.379 -79.551  -5.575
ATOM   3424  O   GLU B   3     -29.998 -79.913  -4.462
ATOM   3425  CB  GLU B   3     -30.587 -81.776  -8.755
ATOM   3426  N   PHE B   4     -31.659 -79.151  -5.637
ATOM   3427  CA  PHE B   4     -32.493 -79.141  -4.427
ATOM   3428  C   PHE B   4     -33.438 -80.314  -4.412
ATOM   3429  O   PHE B   4     -33.761 -81.014  -5.371
ATOM   3430  CB  PHE B   4     -34.169 -76.492  -5.827
ATOM   3431  N   GLN B   5     -34.016 -80.697  -3.312
ATOM   3432  CA  GLN B   5     -34.754 -81.928  -3.055
ATOM   3433  C   GLN B   5     -36.172 -81.835  -3.463
ATOM   3434  O   GLN B   5     -36.915 -82.805  -3.615
ATOM   3435  CB  GLN B   5     -33.435 -82.933  -0.173
ATOM   3436  N   PHE B   6     -36.749 -80.642  -3.697
ATOM   3437  CA  PHE B   6     -38.180 -80.557  -3.951
ATOM   3438  C   PHE B   6     -38.482 -79.178  -4.497
ATOM   3439  O   PHE B   6     -37.738 -78.198  -4.493
ATOM   3440  CB  PHE B   6     -38.415 -79.728  -0.579
ATOM   3441  N   GLN B   7     -39.692 -78.994  -5.049
ATOM   3442  CA  GLN B   7     -40.286 -77.655  -5.277
ATOM   3443  C   GLN B   7     -41.752 -77.690  -5.031
ATOM   3444  O   GLN B   7     -42.277 -77.752  -3.920
ATOM   3445  CB  GLN B   7     -38.355 -76.327  -7.675
ATOM   3446  N   PHE B   8     -42.625 -77.656  -6.038
ATOM   3447  CA  PHE B   8     -43.877 -76.930  -5.982
ATOM   3448  C   PHE B   8     -45.106 -77.760  -6.089
ATOM   3449  O   PHE B   8     -45.127 -78.958  -6.371
ATOM   3450  CB  PHE B   8     -43.241 -76.627  -9.395
ATOM   3451  N   GLU B   9     -46.311 -77.244  -5.878
ATOM   3452  CA  GLU B   9     -47.441 -77.943  -5.352
ATOM   3453  C   GLU B   9     -48.341 -78.514  -6.375
ATOM   3454  O   GLU B   9     -49.549 -78.311  -6.497
ATOM   3455  CB  GLU B   9     -48.911 -75.588  -3.693
ATOM   3456  N   GLN B  10     -47.751 -79.334  -7.248
ATOM   3457  CA  GLN B  10     -48.580 -80.190  -8.134
ATOM   3458  C   GLN B  10     -48.380 -81.646  -7.865
ATOM   3459  O   GLN B  10     -47.403 -82.142  -7.304
ATOM   3460  CB  GLN B  10     -48.161 -78.506 -11.059
ATOM   3461  N   GLN B  11     -49.274 -82.549  -8.223
ATOM   3462  CA  GLN B  11     -49.004 -83.961  -8.072
ATOM   3463  C   GLN B  11     -48.696 -84.647  -9.343
ATOM   3464  O   GLN B  11     -48.440 -85.220 -10.402
ATOM   3465  CB  GLN B  11     -51.100 -84.827  -5.633
ATOM   3466  N   GLN B   1      35.729  35.357  79.793
ATOM   3467  CA  GLN B   1      36.424  34.276  79.102
ATOM   3468  C   GLN B   1      37.273  33.476  80.024
ATOM   3469  O   GLN B   1      37.157  33.387  81.246
ATOM   3470  CB  GLN B   1      37.657  36.009  76.358
ATOM   3471  N   GLN B   2      38.262  32.784  79.471
ATOM   3472  CA  GLN B   2      39.131  31.827  80.096
ATOM   3473  C   GLN B   2      40.570  32.236  79.826
ATOM   3474  O   GLN B   2      41.095  32.606  78.776
ATOM   3475  CB  GLN B   2      37.689  28.910  79.255
ATOM   3476  N   GLU B   3      41.329  32.166  80.916
ATOM   3477  CA  GLU B   3      42.791  32.294  80.987
ATOM   3478  C   GLU B   3      43.561  31.257  80.263
ATOM   3479  O   GLU B   3      44.486  31.482  79.483
ATOM   3480  CB  GLU B   3      43.287  32.003  84.066
ATOM   3481  N   PHE B   4      43.325  29.975  80.388
ATOM   3482  CA  PHE B   4      44.284  28.876  80.171
ATOM   3483  C   PHE B   4      43.953  27.958  79.039
ATOM   3484  O   PHE B   4      42.844  27.500  78.759
ATOM   3485  CB  PHE B   4      42.669  27.430  82.897
ATOM   3486  N   GLN B   5      44.979  27.600  78.249
ATOM   3487  CA  GLN B   5      44.767  27.263  76.843
ATOM   3488  C   GLN B   5      44.761  25.794  76.578
ATOM   3489  O   GLN B   5      45.194  25.212  75.583
ATOM   3490  CB  GLN B   5      46.832  29.678  75.528
ATOM   3491  N   PHE B   6      44.211  25.053  77.558
ATOM   3492  CA  PHE B   6      43.782  23.668  77.198
ATOM   3493  C   PHE B   6      42.408  23.395  77.704
ATOM   3494  O   PHE B   6      42.058  23.417  78.885
ATOM   3495  CB  PHE B   6      45.698  22.523  79.859
ATOM   3496  N   GLN B   7      41.438  23.097  76.844
ATOM   3497  CA  GLN B   7      40.016  23.027  77.087
ATOM   3498  C   GLN B   7      39.467  21.738  77.547
ATOM   3499  O   GLN B   7      39.968  20.624  77.389
ATOM   3500  CB  GLN B   7      38.985  26.155  76.636
ATOM   3501  N   PHE B   8      38.284  21.860  78.207
ATOM   3502  CA  PHE B   8      37.607  20.639  78.708
ATOM   3503  C   PHE B   8      36.716  20.112  77.634
ATOM   3504  O   PHE B   8      36.513  20.616  76.529
ATOM   3505  CB  PHE B   8      35.437  22.769  80.308
ATOM   3506  N   GLU B   9      36.069  18.982  77.885
ATOM   3507  CA  GLU B   9      35.305  18.175  76.954
ATOM   3508  C   GLU B   9      34.030  17.626  77.461
ATOM   3509  O   GLU B   9      33.910  16.723  78.289
ATOM   3510  CB  GLU B   9      37.127  15.784  76.039
ATOM   3511  N   GLN B  10      32.892  18.111  77.020
ATOM   3512  CA  GLN B  10      31.623  17.838  77.648
ATOM   3513  C   GLN B  10      31.139  16.397  77.457
ATOM   3514  O   GLN B  10      31.506  15.378  78.043
ATOM   3515  CB  GLN B  10      29.949  20.765  77.305
ATOM   3516  N   GLN B  11      30.193  16.243  76.525
ATOM   3517  CA  GLN B  11      29.663  14.933  76.113
ATOM   3518  C   GLN B  11      30.586  14.147  75.255
ATOM   3519  O   GLN B  11      31.351  13.495  74.543
ATOM   3520  CB  GLN B  11      26.768  16.262  74.745
ATOM   3521  N   GLN B   1       7.356   9.905 -46.065
ATOM   3522  CA  GLN B   1       6.590  11.105 -46.277
ATOM   3523  C   GLN B   1       6.670  12.167 -45.256
ATOM   3524  O   GLN B   1       7.161  12.057 -44.132
ATOM   3525  CB  GLN B   1       6.472  11.123 -49.668
ATOM   3526  N   GLN B   2       6.181  13.355 -45.539
ATOM   3527  CA  GLN B   2       6.361  14.554 -44.666
ATOM   3528  C   GLN B   2       5.026  15.031 -44.123
ATOM   3529  O   GLN B   2       4.232  14.387 -43.438
ATOM   3530  CB  GLN B   2       8.965  16.054 -46.268
ATOM   3531  N   GLU B   3       4.635  16.273 -44.394
ATOM   3532  CA  GLU B   3       3.750  16.985 -43.460
ATOM   3533  C   GLU B   3       2.527  17.523 -44.101
ATOM   3534  O   GLU B   3       2.066  18.657 -43.967
ATOM   3535  CB  GLU B   3       5.676  19.253 -42.381
ATOM   3536  N   PHE B   4       1.880  16.642 -44.911
ATOM   3537  CA  PHE B   4       0.555  17.038 -45.463
ATOM   3538  C   PHE B   4      -0.561  16.290 -44.741
ATOM   3539  O   PHE B   4      -0.716  15.071 -44.658
ATOM   3540  CB  PHE B   4       1.316  15.226 -48.261
ATOM   3541  N   GLN B   5      -1.492  17.005 -44.118
ATOM   3542  CA  GLN B   5      -2.788  16.457 -43.780
ATOM   3543  C   GLN B   5      -3.941  17.305 -44.208
ATOM   3544  O   GLN B   5      -4.519  17.294 -45.294
ATOM   3545  CB  GLN B   5      -2.258  14.556 -40.999
ATOM   3546  N   PHE B   6      -4.356  18.168 -43.249
ATOM   3547  CA  PHE B   6      -5.748  18.607 -43.080
ATOM   3548  C   PHE B   6      -6.175  19.623 -44.086
ATOM   3549  O   PHE B   6      -6.329  20.825 -43.868
ATOM   3550  CB  PHE B   6      -4.765  20.432 -40.341
ATOM   3551  N   GLN B   7      -6.426  19.264 -45.340
ATOM   3552  CA  GLN B   7      -7.183  20.149 -46.205
ATOM   3553  C   GLN B   7      -8.659  19.939 -46.118
ATOM   3554  O   GLN B   7      -9.261  18.875 -46.260
ATOM   3555  CB  GLN B   7      -5.015  21.283 -48.535
ATOM   3556  N   PHE B   8      -9.424  20.989 -45.863
ATOM   3557  CA  PHE B   8     -10.818  21.136 -46.162
ATOM   3558  C   PHE B   8     -11.346  22.495 -45.936
ATOM   3559  O   PHE B   8     -12.265  23.039 -46.548
ATOM   3560  CB  PHE B   8     -11.478  19.585 -43.260
ATOM   3561  N   GLU B   9     -10.766  23.198 -44.972
ATOM   3562  CA  GLU B   9     -11.188  24.607 -44.810
ATOM   3563  C   GLU B   9     -10.110  25.339 -44.114
ATOM   3564  O   GLU B   9      -9.977  25.456 -42.896
ATOM   3565  CB  GLU B   9     -13.785  24.575 -42.998
ATOM   3566  N   GLN B  10      -9.189  25.933 -44.853
ATOM   3567  CA  GLN B  10      -8.148  26.855 -44.420
ATOM   3568  C   GLN B  10      -8.354  28.235 -44.931
ATOM   3569  O   GLN B  10      -8.102  29.278 -44.327
ATOM   3570  CB  GLN B  10      -5.571  24.655 -44.427
ATOM   3571  N   GLN B  11      -8.845  28.436 -46.126
ATOM   3572  CA  GLN B  11      -8.484  29.449 -47.075
ATOM   3573  C   GLN B  11      -9.276  30.695 -46.989
ATOM   3574  O   GLN B  11      -9.936  31.732 -46.917
ATOM   3575  CB  GLN B  11      -7.636  27.427 -49.721
ATOM   3576  N   GLN B   1      33.832 -78.829  68.286
ATOM   3577  CA  GLN B   1      35.233 -79.087  68.199
ATOM   3578  C   GLN B   1      35.747 -79.665  66.909
ATOM   3579  O   GLN B   1      35.657 -80.831  66.525
ATOM   3580  CB  GLN B   1      36.376 -76.619  70.261
ATOM   3581  N   GLN B   2      36.372 -78.803  66.095
ATOM   3582  CA  GLN B   2      37.078 -79.185  64.879
ATOM   3583  C   GLN B   2      38.028 -78.096  64.405
ATOM   3584  O   GLN B   2      38.638 -77.258  65.069
ATOM   3585  CB  GLN B   2      34.326 -79.953  62.934
ATOM   3586  N   GLU B   3      38.235 -78.027  63.121
ATOM   3587  CA  GLU B   3      39.048 -77.002  62.533
ATOM   3588  C   GLU B   3      38.251 -76.290  61.441
ATOM   3589  O   GLU B   3      38.088 -76.588  60.258
ATOM   3590  CB  GLU B   3      41.119 -78.793  60.897
ATOM   3591  N   PHE B   4      37.664 -75.191  61.875
ATOM   3592  CA  PHE B   4      36.836 -74.353  61.049
ATOM   3593  C   PHE B   4      36.857 -72.926  61.452
ATOM   3594  O   PHE B   4      37.311 -72.445  62.489
ATOM   3595  CB  PHE B   4      34.000 -75.458  62.494
ATOM   3596  N   GLN B   5      36.318 -72.093  60.575
ATOM   3597  CA  GLN B   5      35.751 -70.782  60.811
ATOM   3598  C   GLN B   5      34.293 -70.708  60.528
ATOM   3599  O   GLN B   5      33.723 -69.732  60.040
ATOM   3600  CB  GLN B   5      38.375 -68.766  60.423
ATOM   3601  N   PHE B   6      33.469 -71.717  60.788
ATOM   3602  CA  PHE B   6      32.047 -71.686  60.597
ATOM   3603  C   PHE B   6      31.354 -72.390  61.779
ATOM   3604  O   PHE B   6      31.823 -72.751  62.858
ATOM   3605  CB  PHE B   6      32.749 -74.454  58.613
ATOM   3606  N   GLN B   7      30.052 -72.623  61.557
ATOM   3607  CA  GLN B   7      28.988 -72.580  62.577
ATOM   3608  C   GLN B   7      28.666 -73.949  63.045
ATOM   3609  O   GLN B   7      27.541 -74.364  63.325
ATOM   3610  CB  GLN B   7      26.982 -70.299  61.074
ATOM   3611  N   PHE B   8      29.647 -74.839  63.188
ATOM   3612  CA  PHE B   8      29.310 -76.147  63.802
ATOM   3613  C   PHE B   8      30.357 -76.324  64.926
ATOM   3614  O   PHE B   8      31.583 -76.389  64.842
ATOM   3615  CB  PHE B   8      30.948 -77.506  61.157
ATOM   3616  N   GLU B   9      29.920 -76.421  66.151
ATOM   3617  CA  GLU B   9      30.668 -76.929  67.299
ATOM   3618  C   GLU B   9      29.746 -77.359  68.437
ATOM   3619  O   GLU B   9      29.848 -77.155  69.646
ATOM   3620  CB  GLU B   9      32.188 -74.394  68.518
ATOM   3621  N   GLN B  10      28.694 -78.045  68.047
ATOM   3622  CA  GLN B  10      27.695 -78.752  68.801
ATOM   3623  C   GLN B  10      27.458 -80.168  68.402
ATOM   3624  O   GLN B  10      28.209 -81.124  68.595
ATOM   3625  CB  GLN B  10      25.199 -76.391  68.573
ATOM   3626  N   GLN B  11      26.292 -80.403  67.765
ATOM   3627  CA  GLN B  11      25.764 -81.695  67.454
ATOM   3628  C   GLN B  11      25.141 -81.835  66.113
ATOM   3629  O   GLN B  11      24.624 -81.952  65.002
ATOM   3630  CB  GLN B  11      25.107 -82.950  70.559
ATOM   3631  N   GLN B   1     -94.410 -22.569  -9.424
ATOM   3632  CA  GLN B   1     -93.775 -23.174 -10.550
ATOM   3633  C   GLN B   1     -92.309 -22.929 -10.639
ATOM   3634  O   GLN B   1     -91.445 -23.795 -10.503
ATOM   3635  CB  GLN B   1     -95.876 -22.256 -13.122
ATOM   3636  N   GLN B   2     -91.853 -21.671 -10.886
ATOM   3637  CA  GLN B   2     -90.465 -21.346 -10.978
ATOM   3638  C   GLN B   2     -89.620 -21.569  -9.777
ATOM   3639  O   GLN B   2     -89.988 -21.588  -8.603
ATOM   3640  CB  GLN B   2     -89.901 -22.824 -14.019
ATOM   3641  N   GLU B   3     -88.325 -21.769 -10.015
ATOM   3642  CA  GLU B   3     -87.362 -22.209  -9.044
ATOM   3643  C   GLU B   3     -85.957 -22.157  -9.667
ATOM   3644  O   GLU B   3     -85.646 -22.004 -10.848
ATOM   3645  CB  GLU B   3     -88.118 -25.040  -7.995
ATOM   3646  N   PHE B   4     -84.939 -22.294  -8.818
ATOM   3647  CA  PHE B   4     -83.594 -22.731  -9.116
ATOM   3648  C   PHE B   4     -82.696 -22.896  -7.897
ATOM   3649  O   PHE B   4     -82.263 -22.051  -7.113
ATOM   3650  CB  PHE B   4     -82.816 -19.692 -10.329
ATOM   3651  N   GLN B   5     -82.354 -24.144  -7.683
ATOM   3652  CA  GLN B   5     -81.759 -24.654  -6.467
ATOM   3653  C   GLN B   5     -80.295 -24.445  -6.313
ATOM   3654  O   GLN B   5     -79.435 -25.325  -6.285
ATOM   3655  CB  GLN B   5     -84.087 -26.921  -5.602
ATOM   3656  N   PHE B   6     -79.886 -23.157  -6.194
ATOM   3657  CA  PHE B   6     -78.696 -22.847  -5.354
ATOM   3658  C   PHE B   6     -78.585 -21.330  -5.178
ATOM   3659  O   PHE B   6     -77.584 -20.617  -5.247
ATOM   3660  CB  PHE B   6     -76.703 -23.495  -7.963
ATOM   3661  N   GLN B   7     -79.704 -20.690  -4.916
ATOM   3662  CA  GLN B   7     -79.957 -19.273  -5.094
ATOM   3663  C   GLN B   7     -81.089 -18.732  -4.235
ATOM   3664  O   GLN B   7     -81.023 -18.044  -3.216
ATOM   3665  CB  GLN B   7     -79.814 -18.970  -8.545
ATOM   3666  N   PHE B   8     -82.305 -19.084  -4.700
ATOM   3667  CA  PHE B   8     -83.468 -18.432  -4.070
ATOM   3668  C   PHE B   8     -84.156 -19.411  -3.162
ATOM   3669  O   PHE B   8     -84.791 -20.410  -3.500
ATOM   3670  CB  PHE B   8     -85.237 -18.709  -6.923
ATOM   3671  N   GLU B   9     -84.060 -19.157  -1.838
ATOM   3672  CA  GLU B   9     -84.856 -20.003  -0.941
ATOM   3673  C   GLU B   9     -85.223 -19.215   0.278
ATOM   3674  O   GLU B   9     -85.179 -17.989   0.388
ATOM   3675  CB  GLU B   9     -82.786 -22.228  -0.054
ATOM   3676  N   GLN B  10     -85.640 -19.813   1.373
ATOM   3677  CA  GLN B  10     -86.651 -19.155   2.219
ATOM   3678  C   GLN B  10     -85.999 -18.267   3.244
ATOM   3679  O   GLN B  10     -85.810 -17.053   3.178
ATOM   3680  CB  GLN B  10     -89.173 -21.336   2.202
ATOM   3681  N   GLN B  11     -85.587 -18.913   4.353
ATOM   3682  CA  GLN B  11     -84.957 -18.147   5.468
ATOM   3683  C   GLN B  11     -83.690 -18.859   5.977
ATOM   3684  O   GLN B  11     -82.677 -19.428   6.384
ATOM   3685  CB  GLN B  11     -87.750 -17.259   7.233
ATOM   3686  N   GLN B   1     -59.259 -22.511  10.097
ATOM   3687  CA  GLN B   1     -59.437 -21.738   8.867
ATOM   3688  C   GLN B   1     -60.600 -20.798   9.075
ATOM   3689  O   GLN B   1     -61.560 -20.970   9.825
ATOM   3690  CB  GLN B   1     -56.261 -21.161   7.960
ATOM   3691  N   GLN B   2     -60.590 -19.647   8.366
ATOM   3692  CA  GLN B   2     -61.762 -18.821   8.388
ATOM   3693  C   GLN B   2     -62.056 -18.279   7.014
ATOM   3694  O   GLN B   2     -62.163 -18.929   5.974
ATOM   3695  CB  GLN B   2     -61.271 -16.822  11.174
ATOM   3696  N   GLU B   3     -62.225 -16.978   6.855
ATOM   3697  CA  GLU B   3     -62.144 -16.331   5.575
ATOM   3698  C   GLU B   3     -61.145 -15.244   5.576
ATOM   3699  O   GLU B   3     -60.338 -15.029   4.671
ATOM   3700  CB  GLU B   3     -65.001 -14.845   5.381
ATOM   3701  N   PHE B   4     -61.017 -14.390   6.554
ATOM   3702  CA  PHE B   4     -59.914 -13.411   6.749
ATOM   3703  C   PHE B   4     -59.187 -13.720   7.999
ATOM   3704  O   PHE B   4     -59.450 -14.638   8.775
ATOM   3705  CB  PHE B   4     -62.409 -11.268   7.757
ATOM   3706  N   GLN B   5     -58.142 -12.918   8.311
ATOM   3707  CA  GLN B   5     -56.861 -13.372   8.871
ATOM   3708  C   GLN B   5     -56.976 -13.558  10.388
ATOM   3709  O   GLN B   5     -56.982 -14.607  11.031
ATOM   3710  CB  GLN B   5     -54.797 -11.365   7.025
ATOM   3711  N   PHE B   6     -57.085 -12.502  11.144
ATOM   3712  CA  PHE B   6     -57.872 -12.515  12.410
ATOM   3713  C   PHE B   6     -59.145 -11.712  12.256
ATOM   3714  O   PHE B   6     -59.437 -10.935  11.347
ATOM   3715  CB  PHE B   6     -55.705  -9.952  13.310
ATOM   3716  N   GLN B   7     -60.076 -11.822  13.171
ATOM   3717  CA  GLN B   7     -60.967 -10.720  13.558
ATOM   3718  C   GLN B   7     -60.899 -10.483  15.053
ATOM   3719  O   GLN B   7     -61.474 -11.117  15.937
ATOM   3720  CB  GLN B   7     -63.909 -11.498  12.015
ATOM   3721  N   PHE B   8     -60.161  -9.505  15.516
ATOM   3722  CA  PHE B   8     -60.280  -8.871  16.828
ATOM   3723  C   PHE B   8     -61.297  -7.768  16.901
ATOM   3724  O   PHE B   8     -61.104  -6.568  17.093
ATOM   3725  CB  PHE B   8     -57.378  -7.297  16.037
ATOM   3726  N   GLU B   9     -62.561  -8.194  16.731
ATOM   3727  CA  GLU B   9     -63.751  -7.486  17.194
ATOM   3728  C   GLU B   9     -64.862  -8.426  17.460
ATOM   3729  O   GLU B   9     -65.750  -8.727  16.662
ATOM   3730  CB  GLU B   9     -64.508  -5.938  14.469
ATOM   3731  N   GLN B  10     -64.911  -9.005  18.682
ATOM   3732  CA  GLN B  10     -65.814 -10.043  19.121
ATOM   3733  C   GLN B  10     -66.524  -9.732  20.428
ATOM   3734  O   GLN B  10     -67.710  -9.901  20.712
ATOM   3735  CB  GLN B  10     -64.389 -12.739  17.759
ATOM   3736  N   GLN B  11     -65.695  -9.201  21.367
ATOM   3737  CA  GLN B  11     -66.135  -8.322  22.447
ATOM   3738  C   GLN B  11     -65.303  -7.054  22.510
ATOM   3739  O   GLN B  11     -64.628  -6.026  22.562
ATOM   3740  CB  GLN B  11     -67.730 -10.445  24.460
ATOM   3741  N   GLN B   1     -68.901 -12.144  18.501
ATOM   3742  CA  GLN B   1     -68.737 -13.108  17.454
ATOM   3743  C   GLN B   1     -68.028 -14.398  17.903
ATOM   3744  O   GLN B   1     -67.413 -14.603  18.949
ATOM   3745  CB  GLN B   1     -72.032 -12.969  16.352
ATOM   3746  N   GLN B   2     -68.099 -15.428  17.025
ATOM   3747  CA  GLN B   2     -67.189 -16.607  17.118
ATOM   3748  C   GLN B   2     -66.319 -16.580  15.862
ATOM   3749  O   GLN B   2     -66.610 -16.266  14.708
ATOM   3750  CB  GLN B   2     -69.147 -19.061  18.304
ATOM   3751  N   GLU B   3     -65.065 -16.968  16.132
ATOM   3752  CA  GLU B   3     -64.089 -17.501  15.235
ATOM   3753  C   GLU B   3     -62.856 -18.048  15.897
ATOM   3754  O   GLU B   3     -62.087 -17.411  16.617
ATOM   3755  CB  GLU B   3     -63.431 -15.308  13.125
ATOM   3756  N   PHE B   4     -62.507 -19.326  15.732
ATOM   3757  CA  PHE B   4     -61.130 -19.801  15.750
ATOM   3758  C   PHE B   4     -60.553 -20.130  14.411
ATOM   3759  O   PHE B   4     -61.082 -19.968  13.311
ATOM   3760  CB  PHE B   4     -62.177 -22.810  16.825
ATOM   3761  N   GLN B   5     -59.363 -20.646  14.343
ATOM   3762  CA  GLN B   5     -58.518 -20.780  13.151
ATOM   3763  C   GLN B   5     -58.088 -22.197  12.993
ATOM   3764  O   GLN B   5     -58.797 -23.200  12.916
ATOM   3765  CB  GLN B   5     -56.310 -18.190  13.536
ATOM   3766  N   PHE B   6     -56.747 -22.327  12.934
ATOM   3767  CA  PHE B   6     -56.046 -23.554  12.570
ATOM   3768  C   PHE B   6     -55.898 -24.459  13.755
ATOM   3769  O   PHE B   6     -55.620 -24.106  14.901
ATOM   3770  CB  PHE B   6     -53.201 -21.512  12.744
ATOM   3771  N   GLN B   7     -56.059 -25.756  13.663
ATOM   3772  CA  GLN B   7     -55.663 -26.727  14.690
ATOM   3773  C   GLN B   7     -54.507 -27.511  14.168
ATOM   3774  O   GLN B   7     -53.714 -27.139  13.302
ATOM   3775  CB  GLN B   7     -58.839 -28.052  15.113
ATOM   3776  N   PHE B   8     -54.221 -28.704  14.595
ATOM   3777  CA  PHE B   8     -52.928 -29.339  14.211
ATOM   3778  C   PHE B   8     -52.956 -30.846  14.319
ATOM   3779  O   PHE B   8     -52.026 -31.600  14.605
ATOM   3780  CB  PHE B   8     -51.397 -28.010  16.886
ATOM   3781  N   GLU B   9     -54.123 -31.429  14.077
ATOM   3782  CA  GLU B   9     -54.483 -32.774  14.465
ATOM   3783  C   GLU B   9     -54.147 -33.851  13.507
ATOM   3784  O   GLU B   9     -53.929 -33.688  12.306
ATOM   3785  CB  GLU B   9     -57.688 -32.433  14.057
ATOM   3786  N   GLN B  10     -54.060 -35.115  13.927
ATOM   3787  CA  GLN B  10     -53.540 -36.161  13.097
ATOM   3788  C   GLN B  10     -54.586 -37.168  12.641
ATOM   3789  O   GLN B  10     -54.850 -38.279  13.101
ATOM   3790  CB  GLN B  10     -50.503 -36.929  14.306
ATOM   3791  N   GLN B  11     -55.302 -36.791  11.609
ATOM   3792  CA  GLN B  11     -56.633 -37.260  11.263
ATOM   3793  C   GLN B  11     -56.661 -38.576  10.572
ATOM   3794  O   GLN B  11     -56.684 -39.666  10.001
ATOM   3795  CB  GLN B  11     -58.741 -34.700  11.456
ATOM   3796  N   GLN B   1      45.286  68.001  80.469
ATOM   3797  CA  GLN B   1      46.619  68.499  80.804
ATOM   3798  C   GLN B   1      47.410  67.588  81.737
ATOM   3799  O   GLN B   1      47.417  67.561  82.967
ATOM   3800  CB  GLN B   1      47.463  70.167  78.038
ATOM   3801  N   GLN B   2      48.193  66.709  81.158
ATOM   3802  CA  GLN B   2      49.103  65.740  81.751
ATOM   3803  C   GLN B   2      50.510  66.279  81.668
ATOM   3804  O   GLN B   2      50.825  67.461  81.529
ATOM   3805  CB  GLN B   2      47.762  63.032  80.028
ATOM   3806  N   GLU B   3      51.551  65.439  81.746
ATOM   3807  CA  GLU B   3      52.931  65.917  81.732
ATOM   3808  C   GLU B   3      53.833  64.715  81.451
ATOM   3809  O   GLU B   3      53.552  63.519  81.375
ATOM   3810  CB  GLU B   3      53.255  66.411  84.932
ATOM   3811  N   PHE B   4      55.097  65.060  81.268
ATOM   3812  CA  PHE B   4      56.241  64.155  81.215
ATOM   3813  C   PHE B   4      56.580  63.566  82.559
ATOM   3814  O   PHE B   4      55.799  63.267  83.462
ATOM   3815  CB  PHE B   4      58.274  66.761  80.695
ATOM   3816  N   GLN B   5      57.861  63.336  82.816
ATOM   3817  CA  GLN B   5      58.458  63.309  84.168
ATOM   3818  C   GLN B   5      59.739  64.120  84.191
ATOM   3819  O   GLN B   5      60.275  64.681  83.235
ATOM   3820  CB  GLN B   5      57.969  60.197  85.315
ATOM   3821  N   PHE B   6      60.390  64.271  85.340
ATOM   3822  CA  PHE B   6      61.089  65.428  85.827
ATOM   3823  C   PHE B   6      62.551  65.298  85.618
ATOM   3824  O   PHE B   6      63.363  64.772  86.378
ATOM   3825  CB  PHE B   6      60.568  64.223  89.006
ATOM   3826  N   GLN B   7      63.010  65.818  84.470
ATOM   3827  CA  GLN B   7      64.414  65.826  84.146
ATOM   3828  C   GLN B   7      65.219  66.922  84.851
ATOM   3829  O   GLN B   7      64.840  67.766  85.663
ATOM   3830  CB  GLN B   7      64.919  63.667  81.644
ATOM   3831  N   PHE B   8      66.498  66.957  84.535
ATOM   3832  CA  PHE B   8      67.575  67.742  85.085
ATOM   3833  C   PHE B   8      68.044  68.902  84.239
ATOM   3834  O   PHE B   8      69.059  69.581  84.392
ATOM   3835  CB  PHE B   8      69.525  65.220  83.734
ATOM   3836  N   GLU B   9      67.304  69.253  83.212
ATOM   3837  CA  GLU B   9      67.364  70.581  82.658
ATOM   3838  C   GLU B   9      66.175  71.416  82.938
ATOM   3839  O   GLU B   9      64.999  71.089  82.778
ATOM   3840  CB  GLU B   9      67.828  70.213  79.580
ATOM   3841  N   GLN B  10      66.372  72.637  83.406
ATOM   3842  CA  GLN B  10      65.374  73.339  84.168
ATOM   3843  C   GLN B  10      64.306  73.968  83.317
ATOM   3844  O   GLN B  10      64.342  74.116  82.095
ATOM   3845  CB  GLN B  10      67.100  74.923  86.641
ATOM   3846  N   GLN B  11      63.196  74.422  83.904
ATOM   3847  CA  GLN B  11      61.937  74.523  83.232
ATOM   3848  C   GLN B  11      61.957  75.748  82.314
ATOM   3849  O   GLN B  11      61.973  76.733  81.576
ATOM   3850  CB  GLN B  11      60.004  74.004  86.065
ATOM   3851  N   GLN B   1      -9.103  96.427  24.496
ATOM   3852  CA  GLN B   1      -7.840  96.832  23.953
ATOM   3853  C   GLN B   1      -7.662  96.418  22.531
ATOM   3854  O   GLN B   1      -6.606  96.417  21.898
ATOM   3855  CB  GLN B   1      -6.794  99.281  26.027
ATOM   3856  N   GLN B   2      -8.752  96.005  21.869
ATOM   3857  CA  GLN B   2      -8.701  95.606  20.444
ATOM   3858  C   GLN B   2      -9.651  96.411  19.566
ATOM   3859  O   GLN B   2      -9.764  96.376  18.340
ATOM   3860  CB  GLN B   2      -8.297  92.203  20.850
ATOM   3861  N   GLU B   3     -10.468  97.256  20.138
ATOM   3862  CA  GLU B   3     -11.680  97.688  19.493
ATOM   3863  C   GLU B   3     -11.377  98.892  18.598
ATOM   3864  O   GLU B   3     -10.818  99.958  18.854
ATOM   3865  CB  GLU B   3     -13.387  98.704  22.031
ATOM   3866  N   PHE B   4     -11.796  98.714  17.370
ATOM   3867  CA  PHE B   4     -11.145  99.312  16.190
ATOM   3868  C   PHE B   4     -11.988 -99.625  15.549
ATOM   3869  O   PHE B   4     -11.997-100.856  15.547
ATOM   3870  CB  PHE B   4     -11.772  96.547  14.410
ATOM   3871  N   GLN B   5     -11.403 -98.531  15.121
ATOM   3872  CA  GLN B   5     -11.830 -97.163  15.186
ATOM   3873  C   GLN B   5     -12.369 -96.601  13.896
ATOM   3874  O   GLN B   5     -11.836 -96.583  12.786
ATOM   3875  CB  GLN B   5      -9.587 -95.949  17.502
ATOM   3876  N   PHE B   6     -13.553 -96.059  13.948
ATOM   3877  CA  PHE B   6     -14.430 -95.964  12.812
ATOM   3878  C   PHE B   6     -14.259 -94.669  12.064
ATOM   3879  O   PHE B   6     -14.791 -94.368  10.995
ATOM   3880  CB  PHE B   6     -16.815 -95.084  15.069
ATOM   3881  N   GLN B   7     -13.488 -93.714  12.527
ATOM   3882  CA  GLN B   7     -12.762 -92.700  11.816
ATOM   3883  C   GLN B   7     -11.297 -92.996  11.681
ATOM   3884  O   GLN B   7     -10.589 -93.551  12.521
ATOM   3885  CB  GLN B   7     -14.253 -89.935  12.926
ATOM   3886  N   PHE B   8     -10.686 -92.622  10.530
ATOM   3887  CA  PHE B   8      -9.354 -92.087  10.438
ATOM   3888  C   PHE B   8      -9.361 -90.798   9.621
ATOM   3889  O   PHE B   8     -10.324 -90.079   9.354
ATOM   3890  CB  PHE B   8      -8.472 -94.572   8.304
ATOM   3891  N   GLU B   9      -8.156 -90.412   9.139
ATOM   3892  CA  GLU B   9      -7.951 -89.673   7.914
ATOM   3893  C   GLU B   9      -6.625 -89.926   7.305
ATOM   3894  O   GLU B   9      -5.630 -89.213   7.441
ATOM   3895  CB  GLU B   9      -8.516 -86.679   8.563
ATOM   3896  N   GLN B  10      -6.482 -91.027   6.533
ATOM   3897  CA  GLN B  10      -5.555 -91.035   5.393
ATOM   3898  C   GLN B  10      -6.382 -91.457   4.171
ATOM   3899  O   GLN B  10      -7.544 -91.861   4.140
ATOM   3900  CB  GLN B  10      -2.896 -92.490   6.784
ATOM   3901  N   GLN B  11      -5.784 -91.384   2.988
ATOM   3902  CA  GLN B  11      -6.432 -90.898   1.791
ATOM   3903  C   GLN B  11      -7.435 -91.801   1.147
ATOM   3904  O   GLN B  11      -8.261 -92.544   0.617
ATOM   3905  CB  GLN B  11      -3.597 -89.989  -0.003
ATOM   3906  N   GLN B   1     -51.304 -78.117  64.835
ATOM   3907  CA  GLN B   1     -51.730 -77.760  63.518
ATOM   3908  C   GLN B   1     -52.675 -78.842  62.951
ATOM   3909  O   GLN B   1     -53.509 -79.538  63.530
ATOM   3910  CB  GLN B   1     -52.225 -74.441  64.013
ATOM   3911  N   GLN B   2     -52.536 -79.021  61.633
ATOM   3912  CA  GLN B   2     -53.375 -79.719  60.708
ATOM   3913  C   GLN B   2     -53.228 -81.252  60.735
ATOM   3914  O   GLN B   2     -52.281 -81.935  60.344
ATOM   3915  CB  GLN B   2     -53.583 -77.475  58.218
ATOM   3916  N   GLU B   3     -54.268 -81.932  61.251
ATOM   3917  CA  GLU B   3     -54.038 -83.366  61.545
ATOM   3918  C   GLU B   3     -55.021 -84.270  60.797
ATOM   3919  O   GLU B   3     -56.162 -84.032  60.404
ATOM   3920  CB  GLU B   3     -55.067 -83.451  64.617
ATOM   3921  N   PHE B   4     -54.518 -85.484  60.561
ATOM   3922  CA  PHE B   4     -55.164 -86.424  59.689
ATOM   3923  C   PHE B   4     -55.000 -87.878  60.090
ATOM   3924  O   PHE B   4     -54.545 -88.805  59.420
ATOM   3925  CB  PHE B   4     -52.327 -86.071  57.695
ATOM   3926  N   GLN B   5     -55.390 -88.205  61.306
ATOM   3927  CA  GLN B   5     -55.236 -89.552  61.833
ATOM   3928  C   GLN B   5     -56.506 -90.217  62.211
ATOM   3929  O   GLN B   5     -56.834 -90.532  63.354
ATOM   3930  CB  GLN B   5     -51.946 -90.000  62.355
ATOM   3931  N   PHE B   6     -57.386 -90.506  61.229
ATOM   3932  CA  PHE B   6     -58.646 -91.257  61.500
ATOM   3933  C   PHE B   6     -58.524 -92.716  61.308
ATOM   3934  O   PHE B   6     -58.751 -93.317  60.258
ATOM   3935  CB  PHE B   6     -59.713 -89.985  58.581
ATOM   3936  N   GLN B   7     -58.131 -93.460  62.369
ATOM   3937  CA  GLN B   7     -57.746 -94.879  62.224
ATOM   3938  C   GLN B   7     -58.942 -95.774  62.429
ATOM   3939  O   GLN B   7     -59.981 -95.801  61.769
ATOM   3940  CB  GLN B   7     -54.794 -94.931  60.680
ATOM   3941  N   PHE B   8     -58.828 -96.637  63.468
ATOM   3942  CA  PHE B   8     -59.995 -97.229  64.136
ATOM   3943  C   PHE B   8     -60.359 -96.517  65.376
ATOM   3944  O   PHE B   8     -59.770 -96.631  66.450
ATOM   3945  CB  PHE B   8     -58.073 -99.909  65.016
ATOM   3946  N   GLU B   9     -61.402 -95.673  65.379
ATOM   3947  CA  GLU B   9     -61.873 -95.155  66.695
ATOM   3948  C   GLU B   9     -63.349 -95.005  66.605
ATOM   3949  O   GLU B   9     -64.003 -93.962  66.624
ATOM   3950  CB  GLU B   9     -60.717 -92.155  66.303
ATOM   3951  N   GLN B  10     -64.033 -96.118  66.494
ATOM   3952  CA  GLN B  10     -65.384 -96.287  67.103
ATOM   3953  C   GLN B  10     -65.650 -97.760  67.452
ATOM   3954  O   GLN B  10     -65.693 -98.279  68.567
ATOM   3955  CB  GLN B  10     -67.204 -94.164  65.216
ATOM   3956  N   GLN B  11     -65.864 -98.592  66.428
ATOM   3957  CA  GLN B  11     -66.461 -99.932  66.694
ATOM   3958  C   GLN B  11     -65.578  99.049  66.026
ATOM   3959  O   GLN B  11     -65.573 100.280  66.021
ATOM   3960  CB  GLN B  11     -69.712 -99.350  66.082
ATOM   3961  N   GLN B   1      73.215 -54.662 -24.730
ATOM   3962  CA  GLN B   1      72.627 -55.895 -25.198
ATOM   3963  C   GLN B   1      73.476 -57.111 -25.185
ATOM   3964  O   GLN B   1      74.199 -57.495 -26.104
ATOM   3965  CB  GLN B   1      69.553 -54.925 -26.185
ATOM   3966  N   GLN B   2      73.507 -57.894 -24.131
ATOM   3967  CA  GLN B   2      74.464 -58.989 -24.020
ATOM   3968  C   GLN B   2      73.991 -60.024 -23.054
ATOM   3969  O   GLN B   2      74.275 -60.131 -21.861
ATOM   3970  CB  GLN B   2      77.444 -57.377 -23.946
ATOM   3971  N   GLU B   3      73.171 -60.928 -23.546
ATOM   3972  CA  GLU B   3      72.674 -62.107 -22.899
ATOM   3973  C   GLU B   3      73.253 -63.339 -23.515
ATOM   3974  O   GLU B   3      72.823 -63.897 -24.525
ATOM   3975  CB  GLU B   3      69.591 -62.019 -23.396
ATOM   3976  N   PHE B   4      74.316 -63.943 -22.995
ATOM   3977  CA  PHE B   4      74.522 -65.385 -23.169
ATOM   3978  C   PHE B   4      75.424 -65.949 -22.136
ATOM   3979  O   PHE B   4      75.888 -65.339 -21.172
ATOM   3980  CB  PHE B   4      76.827 -64.416 -25.610
ATOM   3981  N   GLN B   5      75.813 -67.188 -22.172
ATOM   3982  CA  GLN B   5      76.019 -67.972 -20.965
ATOM   3983  C   GLN B   5      77.489 -68.277 -20.765
ATOM   3984  O   GLN B   5      78.449 -67.569 -21.071
ATOM   3985  CB  GLN B   5      73.409 -70.008 -20.657
ATOM   3986  N   PHE B   6      77.796 -69.439 -20.194
ATOM   3987  CA  PHE B   6      79.155 -69.628 -19.638
ATOM   3988  C   PHE B   6      79.781 -70.866 -20.182
ATOM   3989  O   PHE B   6      80.294 -71.755 -19.501
ATOM   3990  CB  PHE B   6      77.790 -70.198 -16.609
ATOM   3991  N   GLN B   7      79.843 -71.124 -21.474
ATOM   3992  CA  GLN B   7      80.971 -71.768 -22.087
ATOM   3993  C   GLN B   7      81.525 -71.075 -23.299
ATOM   3994  O   GLN B   7      82.004 -71.597 -24.306
ATOM   3995  CB  GLN B   7      79.742 -74.992 -22.336
ATOM   3996  N   PHE B   8      81.508 -69.760 -23.310
ATOM   3997  CA  PHE B   8      82.156 -68.891 -24.327
ATOM   3998  C   PHE B   8      82.618 -67.581 -23.760
ATOM   3999  O   PHE B   8      82.334 -67.146 -22.644
ATOM   4000  CB  PHE B   8      79.191 -68.451 -25.861
ATOM   4001  N   GLU B   9      83.405 -66.769 -24.469
ATOM   4002  CA  GLU B   9      83.459 -65.331 -24.251
ATOM   4003  C   GLU B   9      84.207 -64.672 -25.421
ATOM   4004  O   GLU B   9      85.411 -64.619 -25.670
ATOM   4005  CB  GLU B   9      84.972 -64.867 -21.495
ATOM   4006  N   GLN B  10      83.328 -64.084 -26.256
ATOM   4007  CA  GLN B  10      83.711 -63.563 -27.585
ATOM   4008  C   GLN B  10      82.763 -62.463 -28.034
ATOM   4009  O   GLN B  10      81.576 -62.297 -27.752
ATOM   4010  CB  GLN B  10      84.249 -66.475 -29.224
ATOM   4011  N   GLN B  11      83.369 -61.580 -28.854
ATOM   4012  CA  GLN B  11      82.701 -60.832 -29.908
ATOM   4013  C   GLN B  11      83.295 -61.072 -31.271
ATOM   4014  O   GLN B  11      83.780 -61.268 -32.386
ATOM   4015  CB  GLN B  11      81.638 -58.109 -28.225
ATOM   4016  N   GLN B   1       2.047 -23.315  52.367
ATOM   4017  CA  GLN B   1       2.388 -24.282  53.449
ATOM   4018  C   GLN B   1       3.668 -25.033  53.037
ATOM   4019  O   GLN B   1       4.814 -24.599  52.919
ATOM   4020  CB  GLN B   1      -0.509 -25.351  54.739
ATOM   4021  N   GLN B   2       3.556 -26.312  52.768
ATOM   4022  CA  GLN B   2       4.596 -27.278  52.624
ATOM   4023  C   GLN B   2       5.165 -27.508  51.278
ATOM   4024  O   GLN B   2       4.557 -27.387  50.214
ATOM   4025  CB  GLN B   2       3.654 -29.529  55.062
ATOM   4026  N   GLU B   3       6.442 -27.878  51.173
ATOM   4027  CA  GLU B   3       7.052 -28.723  50.183
ATOM   4028  C   GLU B   3       7.704 -29.892  50.873
ATOM   4029  O   GLU B   3       8.813 -29.924  51.406
ATOM   4030  CB  GLU B   3       9.337 -27.156  48.726
ATOM   4031  N   PHE B   4       6.995 -31.023  50.910
ATOM   4032  CA  PHE B   4       7.497 -32.245  51.466
ATOM   4033  C   PHE B   4       7.456 -33.344  50.419
ATOM   4034  O   PHE B   4       6.476 -33.710  49.771
ATOM   4035  CB  PHE B   4       4.564 -32.641  53.201
ATOM   4036  N   GLN B   5       8.594 -34.002  50.153
ATOM   4037  CA  GLN B   5       8.939 -34.428  48.827
ATOM   4038  C   GLN B   5       8.340 -35.780  48.527
ATOM   4039  O   GLN B   5       7.227 -36.195  48.851
ATOM   4040  CB  GLN B   5      12.155 -33.466  48.576
ATOM   4041  N   PHE B   6       9.050 -36.646  47.847
ATOM   4042  CA  PHE B   6       8.615 -37.960  47.504
ATOM   4043  C   PHE B   6       9.797 -38.813  47.144
ATOM   4044  O   PHE B   6      10.930 -38.798  47.626
ATOM   4045  CB  PHE B   6       7.661 -36.528  44.520
ATOM   4046  N   GLN B   7       9.562 -39.685  46.181
ATOM   4047  CA  GLN B   7      10.531 -40.685  45.760
ATOM   4048  C   GLN B   7      11.220 -40.200  44.528
ATOM   4049  O   GLN B   7      10.773 -39.462  43.650
ATOM   4050  CB  GLN B   7       9.133 -43.536  46.846
ATOM   4051  N   PHE B   8      12.456 -40.617  44.367
ATOM   4052  CA  PHE B   8      13.537 -40.057  43.624
ATOM   4053  C   PHE B   8      13.657 -40.760  42.288
ATOM   4054  O   PHE B   8      13.580 -41.968  42.066
ATOM   4055  CB  PHE B   8      15.595 -41.561  45.858
ATOM   4056  N   GLU B   9      13.872 -39.986  41.224
ATOM   4057  CA  GLU B   9      14.381 -40.377  39.932
ATOM   4058  C   GLU B   9      15.509 -39.564  39.378
ATOM   4059  O   GLU B   9      15.756 -38.385  39.630
ATOM   4060  CB  GLU B   9      11.852 -40.229  37.985
ATOM   4061  N   GLN B  10      16.357 -40.089  38.537
ATOM   4062  CA  GLN B  10      17.401 -39.227  37.949
ATOM   4063  C   GLN B  10      17.550 -39.482  36.495
ATOM   4064  O   GLN B  10      18.019 -40.498  35.982
ATOM   4065  CB  GLN B  10      19.898 -39.604  40.311
ATOM   4066  N   GLN B  11      17.140 -38.530  35.651
ATOM   4067  CA  GLN B  11      16.867 -38.704  34.251
ATOM   4068  C   GLN B  11      18.113 -38.573  33.424
ATOM   4069  O   GLN B  11      19.135 -38.464  32.746
ATOM   4070  CB  GLN B  11      14.145 -40.659  34.247
ATOM   4071  N   GLN B   1     -30.738  71.929 -61.775
ATOM   4072  CA  GLN B   1     -30.600  71.763 -63.190
ATOM   4073  C   GLN B   1     -29.119  71.730 -63.626
ATOM   4074  O   GLN B   1     -28.213  71.011 -63.206
ATOM   4075  CB  GLN B   1     -33.033  73.997 -64.165
ATOM   4076  N   GLN B   2     -28.790  72.610 -64.597
ATOM   4077  CA  GLN B   2     -27.536  72.690 -65.271
ATOM   4078  C   GLN B   2     -26.406  73.346 -64.526
ATOM   4079  O   GLN B   2     -25.889  72.959 -63.479
ATOM   4080  CB  GLN B   2     -28.596  72.990 -68.523
ATOM   4081  N   GLU B   3     -25.876  74.451 -64.996
ATOM   4082  CA  GLU B   3     -25.305  75.431 -64.071
ATOM   4083  C   GLU B   3     -25.342  76.794 -64.647
ATOM   4084  O   GLU B   3     -25.530  77.833 -64.014
ATOM   4085  CB  GLU B   3     -22.238  74.499 -63.787
ATOM   4086  N   PHE B   4     -25.171  77.008 -65.924
ATOM   4087  CA  PHE B   4     -25.443  78.301 -66.540
ATOM   4088  C   PHE B   4     -26.370  78.205 -67.715
ATOM   4089  O   PHE B   4     -26.059  78.168 -68.905
ATOM   4090  CB  PHE B   4     -22.362  78.123 -68.117
ATOM   4091  N   GLN B   5     -27.662  78.154 -67.496
ATOM   4092  CA  GLN B   5     -28.743  78.318 -68.415
ATOM   4093  C   GLN B   5     -29.074  79.766 -68.724
ATOM   4094  O   GLN B   5     -28.335  80.751 -68.738
ATOM   4095  CB  GLN B   5     -30.871  75.737 -67.466
ATOM   4096  N   PHE B   6     -30.388  79.905 -69.015
ATOM   4097  CA  PHE B   6     -31.099  81.184 -69.084
ATOM   4098  C   PHE B   6     -32.586  80.981 -68.794
ATOM   4099  O   PHE B   6     -33.555  81.554 -69.293
ATOM   4100  CB  PHE B   6     -30.982  80.723 -72.489
ATOM   4101  N   GLN B   7     -32.800  80.028 -67.848
ATOM   4102  CA  GLN B   7     -33.964  80.193 -66.931
ATOM   4103  C   GLN B   7     -33.479  80.150 -65.473
ATOM   4104  O   GLN B   7     -33.398  79.195 -64.701
ATOM   4105  CB  GLN B   7     -36.348  78.266 -68.291
ATOM   4106  N   PHE B   8     -33.095  81.304 -64.981
ATOM   4107  CA  PHE B   8     -32.719  81.464 -63.553
ATOM   4108  C   PHE B   8     -32.865  82.843 -63.044
ATOM   4109  O   PHE B   8     -32.648  83.205 -61.888
ATOM   4110  CB  PHE B   8     -29.452  81.654 -64.793
ATOM   4111  N   GLU B   9     -33.250  83.823 -63.813
ATOM   4112  CA  GLU B   9     -33.340  85.208 -63.443
ATOM   4113  C   GLU B   9     -34.690  85.810 -63.458
ATOM   4114  O   GLU B   9     -35.114  86.538 -64.356
ATOM   4115  CB  GLU B   9     -31.447  86.684 -65.549
ATOM   4116  N   GLN B  10     -35.562  85.588 -62.459
ATOM   4117  CA  GLN B  10     -36.758  86.353 -62.270
ATOM   4118  C   GLN B  10     -36.507  87.764 -61.755
ATOM   4119  O   GLN B  10     -36.562  88.198 -60.604
ATOM   4120  CB  GLN B  10     -38.945  85.424 -64.642
ATOM   4121  N   GLN B  11     -36.187  88.625 -62.701
ATOM   4122  CA  GLN B  11     -36.376  90.073 -62.500
ATOM   4123  C   GLN B  11     -37.110  90.644 -63.678
ATOM   4124  O   GLN B  11     -37.711  91.113 -64.644
ATOM   4125  CB  GLN B  11     -33.228  90.762 -61.429
ATOM   4126  N   GLN B   1      28.925 -49.487   2.508
ATOM   4127  CA  GLN B   1      28.476 -50.449   1.548
ATOM   4128  C   GLN B   1      29.531 -51.266   0.881
ATOM   4129  O   GLN B   1      30.727 -50.983   0.813
ATOM   4130  CB  GLN B   1      25.251 -49.789   0.965
ATOM   4131  N   GLN B   2      29.227 -52.403   0.293
ATOM   4132  CA  GLN B   2      30.145 -53.489   0.130
ATOM   4133  C   GLN B   2      30.525 -53.712  -1.320
ATOM   4134  O   GLN B   2      30.459 -52.913  -2.254
ATOM   4135  CB  GLN B   2      28.214 -55.861   1.743
ATOM   4136  N   GLU B   3      30.987 -54.918  -1.620
ATOM   4137  CA  GLU B   3      31.111 -55.410  -2.995
ATOM   4138  C   GLU B   3      30.619 -56.827  -3.074
ATOM   4139  O   GLU B   3      29.621 -57.229  -3.672
ATOM   4140  CB  GLU B   3      34.235 -55.117  -3.434
ATOM   4141  N   PHE B   4      31.316 -57.765  -2.441
ATOM   4142  CA  PHE B   4      31.150 -59.197  -2.576
ATOM   4143  C   PHE B   4      32.122 -59.944  -1.656
ATOM   4144  O   PHE B   4      32.772 -60.972  -1.849
ATOM   4145  CB  PHE B   4      32.909 -59.176  -5.455
ATOM   4146  N   GLN B   5      32.242 -59.344  -0.484
ATOM   4147  CA  GLN B   5      33.284 -59.642   0.450
ATOM   4148  C   GLN B   5      32.886 -60.657   1.490
ATOM   4149  O   GLN B   5      32.779 -60.463   2.701
ATOM   4150  CB  GLN B   5      34.342 -56.496   1.308
ATOM   4151  N   PHE B   6      32.615 -61.902   1.100
ATOM   4152  CA  PHE B   6      32.942 -63.090   1.936
ATOM   4153  C   PHE B   6      33.268 -64.252   0.981
ATOM   4154  O   PHE B   6      33.667 -64.217  -0.183
ATOM   4155  CB  PHE B   6      29.720 -63.341   2.894
ATOM   4156  N   GLN B   7      33.094 -65.457   1.483
ATOM   4157  CA  GLN B   7      33.128 -66.754   0.876
ATOM   4158  C   GLN B   7      31.757 -67.397   0.785
ATOM   4159  O   GLN B   7      31.134 -67.992   1.664
ATOM   4160  CB  GLN B   7      35.937 -67.921   2.482
ATOM   4161  N   PHE B   8      31.145 -67.314  -0.378
ATOM   4162  CA  PHE B   8      30.014 -68.102  -0.873
ATOM   4163  C   PHE B   8      30.350 -69.500  -1.270
ATOM   4164  O   PHE B   8      31.457 -69.942  -1.575
ATOM   4165  CB  PHE B   8      30.573 -66.392  -3.811
ATOM   4166  N   GLU B   9      29.345 -70.362  -1.298
ATOM   4167  CA  GLU B   9      29.352 -71.793  -1.423
ATOM   4168  C   GLU B   9      29.528 -72.285  -2.867
ATOM   4169  O   GLU B   9      28.662 -72.691  -3.643
ATOM   4170  CB  GLU B   9      26.600 -72.681  -0.248
ATOM   4171  N   GLN B  10      30.724 -72.298  -3.397
ATOM   4172  CA  GLN B  10      30.968 -72.774  -4.751
ATOM   4173  C   GLN B  10      31.844 -74.028  -4.766
ATOM   4174  O   GLN B  10      32.657 -74.383  -5.620
ATOM   4175  CB  GLN B  10      31.896 -69.833  -6.286
ATOM   4176  N   GLN B  11      31.742 -74.853  -3.753
ATOM   4177  CA  GLN B  11      32.731 -75.864  -3.340
ATOM   4178  C   GLN B  11      32.039 -77.202  -3.334
ATOM   4179  O   GLN B  11      31.473 -78.295  -3.328
ATOM   4180  CB  GLN B  11      34.064 -74.321  -0.606
ATOM   4181  N   GLN B   1      84.599  83.497  70.756
ATOM   4182  CA  GLN B   1      83.423  82.582  70.841
ATOM   4183  C   GLN B   1      82.176  83.382  70.559
ATOM   4184  O   GLN B   1      81.300  83.130  69.732
ATOM   4185  CB  GLN B   1      84.337  80.224  73.054
ATOM   4186  N   GLN B   2      81.946  84.475  71.238
ATOM   4187  CA  GLN B   2      80.786  85.307  71.328
ATOM   4188  C   GLN B   2      80.862  86.618  70.637
ATOM   4189  O   GLN B   2      80.908  86.770  69.417
ATOM   4190  CB  GLN B   2      78.362  83.091  72.161
ATOM   4191  N   GLU B   3      80.884  87.749  71.390
ATOM   4192  CA  GLU B   3      80.994  89.021  70.714
ATOM   4193  C   GLU B   3      81.923  89.910  71.526
ATOM   4194  O   GLU B   3      81.833  91.127  71.691
ATOM   4195  CB  GLU B   3      78.105  90.320  71.035
ATOM   4196  N   PHE B   4      82.963  89.286  72.133
ATOM   4197  CA  PHE B   4      83.441  89.711  73.427
ATOM   4198  C   PHE B   4      84.427  90.819  73.254
ATOM   4199  O   PHE B   4      84.956  91.147  72.192
ATOM   4200  CB  PHE B   4      85.300  86.943  73.799
ATOM   4201  N   GLN B   5      84.804  91.550  74.303
ATOM   4202  CA  GLN B   5      85.799  92.601  74.357
ATOM   4203  C   GLN B   5      87.092  92.078  74.874
ATOM   4204  O   GLN B   5      88.063  91.754  74.191
ATOM   4205  CB  GLN B   5      84.212  95.480  73.736
ATOM   4206  N   PHE B   6      87.307  91.915  76.148
ATOM   4207  CA  PHE B   6      88.474  91.550  76.882
ATOM   4208  C   PHE B   6      88.477  90.151  77.403
ATOM   4209  O   PHE B   6      87.472  89.482  77.643
ATOM   4210  CB  PHE B   6      86.763  92.978  79.573
ATOM   4211  N   GLN B   7      89.639  89.524  77.648
ATOM   4212  CA  GLN B   7      89.659  88.500  78.695
ATOM   4213  C   GLN B   7      90.938  88.621  79.485
ATOM   4214  O   GLN B   7      91.799  89.499  79.434
ATOM   4215  CB  GLN B   7      88.341  85.821  77.190
ATOM   4216  N   PHE B   8      91.134  87.636  80.340
ATOM   4217  CA  PHE B   8      91.731  87.773  81.691
ATOM   4218  C   PHE B   8      92.975  86.909  81.743
ATOM   4219  O   PHE B   8      93.182  85.841  81.167
ATOM   4220  CB  PHE B   8      89.227  85.691  82.745
ATOM   4221  N   GLU B   9      93.967  87.349  82.500
ATOM   4222  CA  GLU B   9      95.041  86.530  83.076
ATOM   4223  C   GLU B   9      95.212  86.816  84.526
ATOM   4224  O   GLU B   9      96.126  87.480  85.014
ATOM   4225  CB  GLU B   9      97.674  87.603  81.591
ATOM   4226  N   GLN B  10      94.391  86.380  85.447
ATOM   4227  CA  GLN B  10      94.632  86.667  86.854
ATOM   4228  C   GLN B  10      95.694  85.834  87.450
ATOM   4229  O   GLN B  10      96.809  85.668  86.955
ATOM   4230  CB  GLN B  10      93.035  89.529  87.477
ATOM   4231  N   GLN B  11      95.566  85.178  88.576
ATOM   4232  CA  GLN B  11      96.429  84.039  88.905
ATOM   4233  C   GLN B  11      95.690  82.725  88.876
ATOM   4234  O   GLN B  11      95.087  81.652  88.852
ATOM   4235  CB  GLN B  11      99.036  85.243  90.649
ATOM   4236  N   GLN B   1     -90.529  -7.611  33.603
ATOM   4237  CA  GLN B   1     -90.497  -8.378  32.390
ATOM   4238  C   GLN B   1     -89.680  -7.688  31.345
ATOM   4239  O   GLN B   1     -89.074  -6.621  31.448
ATOM   4240  CB  GLN B   1     -92.571 -10.965  32.710
ATOM   4241  N   GLN B   2     -89.590  -8.273  30.177
ATOM   4242  CA  GLN B   2     -88.712  -7.872  29.069
ATOM   4243  C   GLN B   2     -89.421  -6.888  28.113
ATOM   4244  O   GLN B   2     -89.598  -5.678  28.253
ATOM   4245  CB  GLN B   2     -87.182 -10.838  28.376
ATOM   4246  N   GLU B   3     -89.905  -7.437  26.980
ATOM   4247  CA  GLU B   3     -91.132  -6.937  26.339
ATOM   4248  C   GLU B   3     -91.645  -8.024  25.439
ATOM   4249  O   GLU B   3     -92.799  -8.429  25.298
ATOM   4250  CB  GLU B   3     -89.850  -4.637  24.509
ATOM   4251  N   PHE B   4     -90.703  -8.599  24.716
ATOM   4252  CA  PHE B   4     -90.972  -9.764  23.885
ATOM   4253  C   PHE B   4     -89.725 -10.487  23.533
ATOM   4254  O   PHE B   4     -88.596 -10.178  23.914
ATOM   4255  CB  PHE B   4     -91.314  -7.637  21.287
ATOM   4256  N   GLN B   5     -89.820 -11.577  22.727
ATOM   4257  CA  GLN B   5     -88.902 -12.677  22.644
ATOM   4258  C   GLN B   5     -88.263 -12.930  21.303
ATOM   4259  O   GLN B   5     -88.838 -13.124  20.232
ATOM   4260  CB  GLN B   5     -89.803 -14.674  25.215
ATOM   4261  N   PHE B   6     -86.970 -12.962  21.176
ATOM   4262  CA  PHE B   6     -86.200 -13.928  20.394
ATOM   4263  C   PHE B   6     -84.862 -14.218  20.985
ATOM   4264  O   PHE B   6     -84.152 -13.396  21.564
ATOM   4265  CB  PHE B   6     -85.330 -11.214  18.436
ATOM   4266  N   GLN B   7     -84.361 -15.478  20.891
ATOM   4267  CA  GLN B   7     -83.000 -15.742  21.239
ATOM   4268  C   GLN B   7     -82.237 -16.414  20.146
ATOM   4269  O   GLN B   7     -81.944 -15.921  19.057
ATOM   4270  CB  GLN B   7     -83.413 -16.703  24.483
ATOM   4271  N   PHE B   8     -81.833 -17.684  20.380
ATOM   4272  CA  PHE B   8     -81.671 -18.699  19.370
ATOM   4273  C   PHE B   8     -81.935 -20.100  19.889
ATOM   4274  O   PHE B   8     -81.187 -20.831  20.538
ATOM   4275  CB  PHE B   8     -78.255 -18.322  19.776
ATOM   4276  N   GLU B   9     -83.151 -20.570  19.583
ATOM   4277  CA  GLU B   9     -83.469 -21.983  19.524
ATOM   4278  C   GLU B   9     -84.598 -22.309  18.534
ATOM   4279  O   GLU B   9     -85.783 -21.974  18.548
ATOM   4280  CB  GLU B   9     -84.686 -22.342  22.519
ATOM   4281  N   GLN B  10     -84.225 -23.060  17.525
ATOM   4282  CA  GLN B  10     -84.889 -23.111  16.253
ATOM   4283  C   GLN B  10     -85.039 -24.548  15.788
ATOM   4284  O   GLN B  10     -84.135 -25.318  15.464
ATOM   4285  CB  GLN B  10     -83.962 -20.366  14.572
ATOM   4286  N   GLN B  11     -86.243 -25.087  15.702
ATOM   4287  CA  GLN B  11     -86.439 -26.510  15.951
ATOM   4288  C   GLN B  11     -85.906 -27.370  14.824
ATOM   4289  O   GLN B  11     -85.473 -28.069  13.909
ATOM   4290  CB  GLN B  11     -89.304 -26.628  17.712
ATOM   4291  N   GLN B   1     -44.231  18.588  22.800
ATOM   4292  CA  GLN B   1     -44.117  17.979  21.509
ATOM   4293  C   GLN B   1     -43.624  16.543  21.529
ATOM   4294  O   GLN B   1     -42.499  16.122  21.257
ATOM   4295  CB  GLN B   1     -46.838  19.201  20.004
ATOM   4296  N   GLN B   2     -44.504  15.619  21.879
ATOM   4297  CA  GLN B   2     -44.294  14.261  22.323
ATOM   4298  C   GLN B   2     -45.587  13.481  22.210
ATOM   4299  O   GLN B   2     -46.729  13.915  22.362
ATOM   4300  CB  GLN B   2     -42.530  14.562  25.200
ATOM   4301  N   GLU B   3     -45.575  12.207  21.923
ATOM   4302  CA  GLU B   3     -46.830  11.431  22.069
ATOM   4303  C   GLU B   3     -46.643  10.052  22.576
ATOM   4304  O   GLU B   3     -47.508   9.312  23.044
ATOM   4305  CB  GLU B   3     -47.897  11.213  19.047
ATOM   4306  N   PHE B   4     -45.420   9.562  22.523
ATOM   4307  CA  PHE B   4     -45.137   8.216  23.034
ATOM   4308  C   PHE B   4     -43.754   8.145  23.545
ATOM   4309  O   PHE B   4     -42.934   9.061  23.617
ATOM   4310  CB  PHE B   4     -44.980   7.159  19.727
ATOM   4311  N   GLN B   5     -43.354   6.977  23.970
ATOM   4312  CA  GLN B   5     -42.202   6.604  24.743
ATOM   4313  C   GLN B   5     -41.634   5.248  24.358
ATOM   4314  O   GLN B   5     -42.013   4.478  23.477
ATOM   4315  CB  GLN B   5     -42.895   7.915  27.761
ATOM   4316  N   PHE B   6     -40.602   4.837  25.054
ATOM   4317  CA  PHE B   6     -39.588   3.923  24.578
ATOM   4318  C   PHE B   6     -39.478   2.712  25.446
ATOM   4319  O   PHE B   6     -39.336   2.655  26.668
ATOM   4320  CB  PHE B   6     -37.115   6.068  25.280
ATOM   4321  N   GLN B   7     -39.544   1.571  24.808
ATOM   4322  CA  GLN B   7     -39.009   0.285  25.142
ATOM   4323  C   GLN B   7     -38.073  -0.282  24.057
ATOM   4324  O   GLN B   7     -36.843  -0.268  24.030
ATOM   4325  CB  GLN B   7     -41.655  -1.044  26.779
ATOM   4326  N   PHE B   8     -38.692  -0.867  23.005
ATOM   4327  CA  PHE B   8     -37.888  -1.550  21.955
ATOM   4328  C   PHE B   8     -38.000  -0.815  20.652
ATOM   4329  O   PHE B   8     -39.031  -0.480  20.069
ATOM   4330  CB  PHE B   8     -40.467  -3.726  21.813
ATOM   4331  N   GLU B   9     -36.900  -0.477  20.035
ATOM   4332  CA  GLU B   9     -36.745   0.314  18.850
ATOM   4333  C   GLU B   9     -35.893  -0.244  17.753
ATOM   4334  O   GLU B   9     -34.998   0.349  17.149
ATOM   4335  CB  GLU B   9     -35.385   3.073  19.778
ATOM   4336  N   GLN B  10     -36.102  -1.504  17.371
ATOM   4337  CA  GLN B  10     -35.243  -2.150  16.398
ATOM   4338  C   GLN B  10     -35.686  -1.898  14.943
ATOM   4339  O   GLN B  10     -35.247  -1.099  14.115
ATOM   4340  CB  GLN B  10     -35.005  -5.263  17.933
ATOM   4341  N   GLN B  11     -36.692  -2.669  14.548
ATOM   4342  CA  GLN B  11     -37.452  -2.438  13.319
ATOM   4343  C   GLN B  11     -38.929  -2.509  13.484
ATOM   4344  O   GLN B  11     -40.151  -2.568  13.620
ATOM   4345  CB  GLN B  11     -35.125  -3.466  11.101
ATOM   4346  N   GLN B   1     -18.973 -28.670  86.784
ATOM   4347  CA  GLN B   1     -19.160 -28.426  85.349
ATOM   4348  C   GLN B   1     -20.492 -28.801  84.826
ATOM   4349  O   GLN B   1     -20.749 -29.717  84.046
ATOM   4350  CB  GLN B   1     -16.820 -26.066  84.882
ATOM   4351  N   GLN B   2     -21.505 -28.039  85.270
ATOM   4352  CA  GLN B   2     -22.854 -28.085  84.777
ATOM   4353  C   GLN B   2     -23.320 -26.897  84.010
ATOM   4354  O   GLN B   2     -22.865 -25.758  84.112
ATOM   4355  CB  GLN B   2     -24.354 -30.068  87.007
ATOM   4356  N   GLU B   3     -24.319 -27.046  83.123
ATOM   4357  CA  GLU B   3     -24.475 -26.098  82.016
ATOM   4358  C   GLU B   3     -25.841 -25.467  81.911
ATOM   4359  O   GLU B   3     -26.730 -25.678  81.086
ATOM   4360  CB  GLU B   3     -24.295 -28.216  79.565
ATOM   4361  N   PHE B   4     -26.037 -24.559  82.892
ATOM   4362  CA  PHE B   4     -27.161 -23.682  82.979
ATOM   4363  C   PHE B   4     -27.249 -22.605  81.905
ATOM   4364  O   PHE B   4     -28.250 -22.162  81.342
ATOM   4365  CB  PHE B   4     -25.653 -22.121  85.528
ATOM   4366  N   GLN B   5     -26.072 -22.089  81.543
ATOM   4367  CA  GLN B   5     -25.904 -20.775  80.878
ATOM   4368  C   GLN B   5     -25.814 -20.961  79.376
ATOM   4369  O   GLN B   5     -24.961 -21.594  78.753
ATOM   4370  CB  GLN B   5     -23.792 -19.024  82.866
ATOM   4371  N   PHE B   6     -26.692 -20.428  78.581
ATOM   4372  CA  PHE B   6     -26.515 -20.064  77.200
ATOM   4373  C   PHE B   6     -26.965 -18.691  76.826
ATOM   4374  O   PHE B   6     -27.808 -18.396  75.978
ATOM   4375  CB  PHE B   6     -29.586 -21.684  76.833
ATOM   4376  N   GLN B   7     -26.375 -17.683  77.500
ATOM   4377  CA  GLN B   7     -26.588 -16.301  77.092
ATOM   4378  C   GLN B   7     -25.368 -15.478  76.943
ATOM   4379  O   GLN B   7     -24.359 -15.753  76.293
ATOM   4380  CB  GLN B   7     -29.270 -15.555  79.095
ATOM   4381  N   PHE B   8     -25.355 -14.328  77.572
ATOM   4382  CA  PHE B   8     -24.383 -13.280  77.275
ATOM   4383  C   PHE B   8     -23.101 -13.526  77.977
ATOM   4384  O   PHE B   8     -22.654 -12.912  78.946
ATOM   4385  CB  PHE B   8     -26.012 -11.575  79.814
ATOM   4386  N   GLU B   9     -22.346 -14.497  77.537
ATOM   4387  CA  GLU B   9     -20.934 -14.544  77.953
ATOM   4388  C   GLU B   9     -20.042 -15.307  77.056
ATOM   4389  O   GLU B   9     -18.931 -15.744  77.356
ATOM   4390  CB  GLU B   9     -21.054 -15.977  80.713
ATOM   4391  N   GLN B  10     -20.492 -15.542  75.796
ATOM   4392  CA  GLN B  10     -19.501 -15.739  74.696
ATOM   4393  C   GLN B  10     -19.988 -15.029  73.462
ATOM   4394  O   GLN B  10     -19.552 -15.163  72.319
ATOM   4395  CB  GLN B  10     -18.429 -18.840  75.277
ATOM   4396  N   GLN B  11     -20.970 -14.167  73.529
ATOM   4397  CA  GLN B  11     -21.752 -13.639  72.392
ATOM   4398  C   GLN B  11     -21.471 -12.183  72.166
ATOM   4399  O   GLN B  11     -21.241 -10.988  71.980
ATOM   4400  CB  GLN B  11     -24.644 -15.443  72.456
ATOM   4401  N   GLN B   1      75.659 -21.715  35.534
ATOM   4402  CA  GLN B   1      75.580 -23.158  35.746
ATOM   4403  C   GLN B   1      76.744 -23.803  34.983
ATOM   4404  O   GLN B   1      77.945 -23.540  35.048
ATOM   4405  CB  GLN B   1      75.392 -23.160  39.132
ATOM   4406  N   GLN B   2      76.391 -24.780  34.139
ATOM   4407  CA  GLN B   2      77.255 -25.941  33.864
ATOM   4408  C   GLN B   2      77.911 -25.848  32.468
ATOM   4409  O   GLN B   2      78.088 -24.850  31.769
ATOM   4410  CB  GLN B   2      75.017 -28.437  34.745
ATOM   4411  N   GLU B   3      78.346 -27.002  31.947
ATOM   4412  CA  GLU B   3      79.182 -27.112  30.791
ATOM   4413  C   GLU B   3      78.349 -27.001  29.543
ATOM   4414  O   GLU B   3      77.131 -27.161  29.471
ATOM   4415  CB  GLU B   3      80.647 -29.871  31.084
ATOM   4416  N   PHE B   4      78.896 -26.709  28.376
ATOM   4417  CA  PHE B   4      78.195 -26.785  27.072
ATOM   4418  C   PHE B   4      79.203 -27.071  26.026
ATOM   4419  O   PHE B   4      80.393 -27.334  26.198
ATOM   4420  CB  PHE B   4      77.969 -23.430  26.985
ATOM   4421  N   GLN B   5      78.805 -27.046  24.776
ATOM   4422  CA  GLN B   5      79.611 -27.374  23.599
ATOM   4423  C   GLN B   5      79.002 -26.754  22.376
ATOM   4424  O   GLN B   5      77.902 -27.008  21.886
ATOM   4425  CB  GLN B   5      80.834 -30.435  24.037
ATOM   4426  N   PHE B   6      79.778 -25.815  21.768
ATOM   4427  CA  PHE B   6      79.297 -24.882  20.745
ATOM   4428  C   PHE B   6      79.679 -25.361  19.389
ATOM   4429  O   PHE B   6      80.455 -26.285  19.146
ATOM   4430  CB  PHE B   6      81.656 -22.621  21.673
ATOM   4431  N   GLN B   7      79.181 -24.793  18.307
ATOM   4432  CA  GLN B   7      78.959 -25.660  17.127
ATOM   4433  C   GLN B   7      79.783 -25.172  15.958
ATOM   4434  O   GLN B   7      80.891 -24.639  16.013
ATOM   4435  CB  GLN B   7      75.582 -26.347  17.388
ATOM   4436  N   PHE B   8      79.304 -25.311  14.726
ATOM   4437  CA  PHE B   8      79.539 -24.465  13.586
ATOM   4438  C   PHE B   8      78.338 -23.683  13.205
ATOM   4439  O   PHE B   8      77.159 -23.952  13.434
ATOM   4440  CB  PHE B   8      79.654 -27.197  11.555
ATOM   4441  N   GLU B   9      78.541 -22.580  12.551
ATOM   4442  CA  GLU B   9      77.664 -21.386  12.475
ATOM   4443  C   GLU B   9      77.942 -20.705  11.138
ATOM   4444  O   GLU B   9      78.983 -20.751  10.482
ATOM   4445  CB  GLU B   9      78.738 -19.430  14.714
ATOM   4446  N   GLN B  10      76.977 -19.968  10.583
ATOM   4447  CA  GLN B  10      76.695 -19.919   9.170
ATOM   4448  C   GLN B  10      77.576 -18.981   8.393
ATOM   4449  O   GLN B  10      78.768 -18.728   8.568
ATOM   4450  CB  GLN B  10      73.250 -19.667   9.170
ATOM   4451  N   GLN B  11      76.915 -18.370   7.389
ATOM   4452  CA  GLN B  11      77.392 -17.128   6.759
ATOM   4453  C   GLN B  11      76.234 -16.236   6.519
ATOM   4454  O   GLN B  11      75.271 -15.495   6.319
ATOM   4455  CB  GLN B  11      79.818 -18.260   4.720
ATOM   4456  N   GLN B   1     -88.823  31.357  94.086
ATOM   4457  CA  GLN B   1     -87.868  32.431  94.069
ATOM   4458  C   GLN B   1     -86.626  32.054  94.775
ATOM   4459  O   GLN B   1     -85.482  32.401  94.482
ATOM   4460  CB  GLN B   1     -89.768  35.242  94.560
ATOM   4461  N   GLN B   2     -86.693  31.280  95.817
ATOM   4462  CA  GLN B   2     -85.696  31.239  96.928
ATOM   4463  C   GLN B   2     -84.438  30.507  96.558
ATOM   4464  O   GLN B   2     -84.289  29.570  95.773
ATOM   4465  CB  GLN B   2     -87.568  31.380  99.762
ATOM   4466  N   GLU B   3     -83.369  30.964  97.183
ATOM   4467  CA  GLU B   3     -82.022  30.503  96.764
ATOM   4468  C   GLU B   3     -81.331  29.661  97.779
ATOM   4469  O   GLU B   3     -81.528  29.624  98.994
ATOM   4470  CB  GLU B   3     -80.340  33.263  96.879
ATOM   4471  N   PHE B   4     -80.398  28.865  97.293
ATOM   4472  CA  PHE B   4     -79.426  28.231  98.188
ATOM   4473  C   PHE B   4     -77.979  28.520  97.757
ATOM   4474  O   PHE B   4     -77.240  27.855  97.031
ATOM   4475  CB  PHE B   4     -79.929  25.207  96.733
ATOM   4476  N   GLN B   5     -77.433  29.620  98.211
ATOM   4477  CA  GLN B   5     -76.039  29.966  98.078
ATOM   4478  C   GLN B   5     -75.135  29.390  99.174
ATOM   4479  O   GLN B   5     -75.125  29.388 100.405
ATOM   4480  CB  GLN B   5     -76.127  32.733  96.242
ATOM   4481  N   PHE B   6     -75.830  29.028 -99.723
ATOM   4482  CA  PHE B   6     -75.246  29.166 -98.387
ATOM   4483  C   PHE B   6     -74.987  27.801 -97.767
ATOM   4484  O   PHE B   6     -75.666  26.786 -97.922
ATOM   4485  CB  PHE B   6     -78.354  29.976 -97.277
ATOM   4486  N   GLN B   7     -73.904  27.667 -96.961
ATOM   4487  CA  GLN B   7     -73.908  26.856 -95.780
ATOM   4488  C   GLN B   7     -72.911  27.388 -94.784
ATOM   4489  O   GLN B   7     -72.984  27.386 -93.555
ATOM   4490  CB  GLN B   7     -73.585  23.643 -96.987
ATOM   4491  N   PHE B   8     -71.824  27.923 -95.325
ATOM   4492  CA  PHE B   8     -71.063  28.923 -94.519
ATOM   4493  C   PHE B   8     -70.266  29.740 -95.544
ATOM   4494  O   PHE B   8     -70.598  30.046 -96.690
ATOM   4495  CB  PHE B   8     -68.902  26.369 -93.785
ATOM   4496  N   GLU B   9     -69.051  30.172 -95.126
ATOM   4497  CA  GLU B   9     -68.420  31.261 -95.846
ATOM   4498  C   GLU B   9     -67.220  30.710 -96.608
ATOM   4499  O   GLU B   9     -66.202  30.173 -96.171
ATOM   4500  CB  GLU B   9     -66.973  32.980 -93.511
ATOM   4501  N   GLN B  10     -67.350  30.859 -97.942
ATOM   4502  CA  GLN B  10     -66.326  30.469 -98.858
ATOM   4503  C   GLN B  10     -65.185  31.424 -99.035
ATOM   4504  O   GLN B  10     -65.183  31.430-100.266
ATOM   4505  CB  GLN B  10     -67.043  27.406 -99.948
ATOM   4506  N   GLN B  11     -64.425  31.378  99.892
ATOM   4507  CA  GLN B  11     -63.377  32.258  99.486
ATOM   4508  C   GLN B  11     -63.855  33.220  98.376
ATOM   4509  O   GLN B  11     -64.237  33.987  97.492
ATOM   4510  CB  GLN B  11     -60.806  30.017  98.941
ATOM   4511  N   GLN B   1      94.765  22.609  81.394
ATOM   4512  CA  GLN B   1      94.070  22.759  80.120
ATOM   4513  C   GLN B   1      92.597  23.021  80.355
ATOM   4514  O   GLN B   1      91.808  22.333  81.003
ATOM   4515  CB  GLN B   1      96.406  24.321  78.222
ATOM   4516  N   GLN B   2      92.109  24.140  79.780
ATOM   4517  CA  GLN B   2      90.724  24.151  79.274
ATOM   4518  C   GLN B   2      90.585  25.287  78.275
ATOM   4519  O   GLN B   2      89.612  26.009  78.056
ATOM   4520  CB  GLN B   2      89.019  24.204  82.308
ATOM   4521  N   GLU B   3      91.679  25.508  77.555
ATOM   4522  CA  GLU B   3      91.936  26.531  76.570
ATOM   4523  C   GLU B   3      92.188  26.073  75.178
ATOM   4524  O   GLU B   3      92.277  24.915  74.771
ATOM   4525  CB  GLU B   3      94.623  27.967  77.611
ATOM   4526  N   PHE B   4      92.334  27.006  74.274
ATOM   4527  CA  PHE B   4      92.833  26.754  72.906
ATOM   4528  C   PHE B   4      94.268  27.123  72.779
ATOM   4529  O   PHE B   4      94.805  28.094  73.313
ATOM   4530  CB  PHE B   4      91.032  29.406  71.930
ATOM   4531  N   GLN B   5      95.069  26.346  72.020
ATOM   4532  CA  GLN B   5      96.371  26.796  71.469
ATOM   4533  C   GLN B   5      96.416  26.635  69.995
ATOM   4534  O   GLN B   5      95.459  26.295  69.300
ATOM   4535  CB  GLN B   5      98.447  25.149  73.699
ATOM   4536  N   PHE B   6      97.523  26.852  69.292
ATOM   4537  CA  PHE B   6      97.503  27.039  67.831
ATOM   4538  C   PHE B   6      98.887  26.944  67.194
ATOM   4539  O   PHE B   6      99.962  27.365  67.622
ATOM   4540  CB  PHE B   6      97.046  30.357  68.111
ATOM   4541  N   GLN B   7      98.929  26.326  66.023
ATOM   4542  CA  GLN B   7     -99.970  26.653  65.102
ATOM   4543  C   GLN B   7      99.517  27.285  63.829
ATOM   4544  O   GLN B   7     100.748  27.293  63.825
ATOM   4545  CB  GLN B   7     -97.804  24.272  66.000
ATOM   4546  N   PHE B   8      98.582  26.665  63.172
ATOM   4547  CA  PHE B   8      97.501  27.281  62.433
ATOM   4548  C   PHE B   8      96.365  26.292  62.120
ATOM   4549  O   PHE B   8      96.326  25.388  61.286
ATOM   4550  CB  PHE B   8      99.650  26.591  59.755
ATOM   4551  N   GLU B   9      95.276  26.407  62.825
ATOM   4552  CA  GLU B   9      94.520  25.173  63.178
ATOM   4553  C   GLU B   9      93.224  25.055  62.428
ATOM   4554  O   GLU B   9      92.108  25.350  62.856
ATOM   4555  CB  GLU B   9      93.768  25.847  66.205
ATOM   4556  N   GLN B  10      93.196  24.600  61.191
ATOM   4557  CA  GLN B  10      92.082  23.965  60.519
ATOM   4558  C   GLN B  10      92.317  22.535  60.140
ATOM   4559  O   GLN B  10      91.534  21.595  60.278
ATOM   4560  CB  GLN B  10      89.906  26.336  59.631
ATOM   4561  N   GLN B  11      93.489  22.228  59.595
ATOM   4562  CA  GLN B  11      93.600  21.070  58.683
ATOM   4563  C   GLN B  11      93.702  19.791  59.522
ATOM   4564  O   GLN B  11      93.784  18.763  60.196
ATOM   4565  CB  GLN B  11      95.554  22.025  56.132
ATOM   4566  N   GLN B   1     -19.888 -13.611 -29.750
ATOM   4567  CA  GLN B   1     -19.815 -14.925 -29.128
ATOM   4568  C   GLN B   1     -18.575 -15.162 -28.292
ATOM   4569  O   GLN B   1     -18.405 -16.073 -27.482
ATOM   4570  CB  GLN B   1     -22.976 -15.719 -28.267
ATOM   4571  N   GLN B   2     -17.536 -14.330 -28.409
ATOM   4572  CA  GLN B   2     -16.389 -14.533 -27.553
ATOM   4573  C   GLN B   2     -16.279 -13.487 -26.463
ATOM   4574  O   GLN B   2     -16.018 -12.295 -26.621
ATOM   4575  CB  GLN B   2     -14.190 -15.770 -29.864
ATOM   4576  N   GLU B   3     -16.480 -13.870 -25.185
ATOM   4577  CA  GLU B   3     -16.941 -13.049 -24.085
ATOM   4578  C   GLU B   3     -15.910 -12.039 -23.609
ATOM   4579  O   GLU B   3     -14.686 -12.163 -23.648
ATOM   4580  CB  GLU B   3     -18.098 -14.860 -21.836
ATOM   4581  N   PHE B   4     -16.320 -10.882 -23.086
ATOM   4582  CA  PHE B   4     -15.398 -10.139 -22.244
ATOM   4583  C   PHE B   4     -16.152  -9.427 -21.115
ATOM   4584  O   PHE B   4     -15.677  -8.839 -20.144
ATOM   4585  CB  PHE B   4     -15.336  -7.696 -24.732
ATOM   4586  N   GLN B   5     -17.473  -9.416 -21.144
ATOM   4587  CA  GLN B   5     -18.230  -8.276 -20.602
ATOM   4588  C   GLN B   5     -18.909  -8.628 -19.282
ATOM   4589  O   GLN B   5     -20.015  -8.260 -18.884
ATOM   4590  CB  GLN B   5     -19.347  -6.600 -23.272
ATOM   4591  N   PHE B   6     -18.297  -9.410 -18.426
ATOM   4592  CA  PHE B   6     -18.658  -9.643 -17.050
ATOM   4593  C   PHE B   6     -17.541  -9.467 -16.049
ATOM   4594  O   PHE B   6     -17.605  -9.466 -14.820
ATOM   4595  CB  PHE B   6     -18.491 -13.034 -17.609
ATOM   4596  N   GLN B   7     -16.344  -9.293 -16.582
ATOM   4597  CA  GLN B   7     -15.130  -9.190 -15.770
ATOM   4598  C   GLN B   7     -14.081  -8.258 -16.339
ATOM   4599  O   GLN B   7     -12.954  -8.049 -15.890
ATOM   4600  CB  GLN B   7     -14.512 -12.495 -15.092
ATOM   4601  N   PHE B   8     -14.425  -7.585 -17.462
ATOM   4602  CA  PHE B   8     -13.618  -6.496 -18.011
ATOM   4603  C   PHE B   8     -14.185  -5.924 -19.275
ATOM   4604  O   PHE B   8     -13.885  -6.215 -20.433
ATOM   4605  CB  PHE B   8     -11.410  -8.787 -19.267
ATOM   4606  N   GLU B   9     -15.103  -5.010 -19.178
ATOM   4607  CA  GLU B   9     -15.463  -4.035 -20.189
ATOM   4608  C   GLU B   9     -14.906  -2.678 -19.930
ATOM   4609  O   GLU B   9     -15.362  -1.593 -20.289
ATOM   4610  CB  GLU B   9     -18.650  -3.991 -20.111
ATOM   4611  N   GLN B  10     -13.790  -2.656 -19.230
ATOM   4612  CA  GLN B  10     -13.083  -1.459 -18.833
ATOM   4613  C   GLN B  10     -11.682  -1.518 -19.410
ATOM   4614  O   GLN B  10     -11.326  -1.149 -20.528
ATOM   4615  CB  GLN B  10     -14.280  -1.116 -15.689
ATOM   4616  N   GLN B  11     -10.717  -2.029 -18.622
ATOM   4617  CA  GLN B  11      -9.295  -1.714 -18.897
ATOM   4618  C   GLN B  11      -8.455  -2.945 -18.645
ATOM   4619  O   GLN B  11      -7.772  -3.948 -18.439
ATOM   4620  CB  GLN B  11      -8.913   1.298 -17.550
ATOM   4621  N   GLN B   1      28.533 -76.650   2.702
ATOM   4622  CA  GLN B   1      28.744 -75.858   3.913
ATOM   4623  C   GLN B   1      27.457 -75.384   4.539
ATOM   4624  O   GLN B   1      26.936 -74.269   4.493
ATOM   4625  CB  GLN B   1      31.520 -74.123   3.099
ATOM   4626  N   GLN B   2      26.831 -76.323   5.222
ATOM   4627  CA  GLN B   2      25.615 -75.996   5.937
ATOM   4628  C   GLN B   2      25.373 -77.004   7.032
ATOM   4629  O   GLN B   2      24.310 -77.528   7.363
ATOM   4630  CB  GLN B   2      23.424 -75.215   3.473
ATOM   4631  N   GLU B   3      26.484 -77.344   7.705
ATOM   4632  CA  GLU B   3      26.523 -78.231   8.834
ATOM   4633  C   GLU B   3      27.957 -78.174   9.399
ATOM   4634  O   GLU B   3      29.025 -78.468   8.863
ATOM   4635  CB  GLU B   3      26.266 -81.150   7.573
ATOM   4636  N   PHE B   4      28.007 -77.734  10.659
ATOM   4637  CA  PHE B   4      29.241 -77.662  11.370
ATOM   4638  C   PHE B   4      29.036 -77.448  12.860
ATOM   4639  O   PHE B   4      28.716 -76.412  13.443
ATOM   4640  CB  PHE B   4      29.183 -74.279  10.468
ATOM   4641  N   GLN B   5      29.218 -78.493  13.642
ATOM   4642  CA  GLN B   5      28.850 -78.673  15.011
ATOM   4643  C   GLN B   5      29.430 -79.886  15.648
ATOM   4644  O   GLN B   5      29.126 -81.054  15.404
ATOM   4645  CB  GLN B   5      25.465 -78.113  14.905
ATOM   4646  N   PHE B   6      30.361 -79.754  16.567
ATOM   4647  CA  PHE B   6      30.466 -80.745  17.658
ATOM   4648  C   PHE B   6      30.753 -80.084  19.004
ATOM   4649  O   PHE B   6      30.552 -78.910  19.315
ATOM   4650  CB  PHE B   6      33.548 -81.427  16.486
ATOM   4651  N   GLN B   7      31.289 -80.878  19.964
ATOM   4652  CA  GLN B   7      31.946 -80.230  21.131
ATOM   4653  C   GLN B   7      32.914 -81.212  21.698
ATOM   4654  O   GLN B   7      34.140 -81.124  21.642
ATOM   4655  CB  GLN B   7      29.323 -78.618  22.615
ATOM   4656  N   PHE B   8      32.502 -82.293  22.328
ATOM   4657  CA  PHE B   8      33.293 -83.054  23.273
ATOM   4658  C   PHE B   8      33.845 -84.337  22.777
ATOM   4659  O   PHE B   8      33.310 -85.086  21.959
ATOM   4660  CB  PHE B   8      30.360 -84.077  24.716
ATOM   4661  N   GLU B   9      35.000 -84.777  23.201
ATOM   4662  CA  GLU B   9      35.279 -86.225  23.267
ATOM   4663  C   GLU B   9      36.361 -86.517  24.272
ATOM   4664  O   GLU B   9      36.927 -85.714  25.013
ATOM   4665  CB  GLU B   9      36.802 -86.513  20.450
ATOM   4666  N   GLN B  10      36.789 -87.738  24.418
ATOM   4667  CA  GLN B  10      37.669 -88.177  25.496
ATOM   4668  C   GLN B  10      38.773 -89.037  24.936
ATOM   4669  O   GLN B  10      38.675 -90.038  24.226
ATOM   4670  CB  GLN B  10      35.734 -88.128  28.198
ATOM   4671  N   GLN B  11      40.006 -88.593  25.301
ATOM   4672  CA  GLN B  11      41.188 -89.438  25.402
ATOM   4673  C   GLN B  11      41.755 -89.301  26.801
ATOM   4674  O   GLN B  11      42.216 -89.191  27.937
ATOM   4675  CB  GLN B  11      42.415 -89.825  22.315
ATOM   4676  N   GLN B   1     -32.823 -52.855 -21.562
ATOM   4677  CA  GLN B   1     -33.281 -54.032 -22.227
ATOM   4678  C   GLN B   1     -32.124 -54.580 -23.092
ATOM   4679  O   GLN B   1     -30.957 -54.196 -23.160
ATOM   4680  CB  GLN B   1     -36.377 -53.219 -23.260
ATOM   4681  N   GLN B   2     -32.368 -55.590 -23.875
ATOM   4682  CA  GLN B   2     -31.505 -56.519 -24.557
ATOM   4683  C   GLN B   2     -32.056 -56.921 -25.931
ATOM   4684  O   GLN B   2     -33.216 -57.015 -26.332
ATOM   4685  CB  GLN B   2     -30.724 -58.738 -22.065
ATOM   4686  N   GLU B   3     -31.093 -57.201 -26.782
ATOM   4687  CA  GLU B   3     -31.287 -57.730 -28.152
ATOM   4688  C   GLU B   3     -31.004 -59.177 -28.314
ATOM   4689  O   GLU B   3     -29.975 -59.686 -28.759
ATOM   4690  CB  GLU B   3     -29.132 -56.048 -29.747
ATOM   4691  N   PHE B   4     -32.013 -59.986 -27.918
ATOM   4692  CA  PHE B   4     -32.163 -61.316 -28.527
ATOM   4693  C   PHE B   4     -33.517 -61.853 -28.096
ATOM   4694  O   PHE B   4     -33.830 -62.452 -27.067
ATOM   4695  CB  PHE B   4     -30.091 -62.616 -26.242
ATOM   4696  N   GLN B   5     -34.476 -61.632 -28.968
ATOM   4697  CA  GLN B   5     -35.852 -61.920 -28.695
ATOM   4698  C   GLN B   5     -36.306 -63.323 -28.715
ATOM   4699  O   GLN B   5     -37.267 -63.733 -29.365
ATOM   4700  CB  GLN B   5     -37.223 -58.881 -28.164
ATOM   4701  N   PHE B   6     -35.677 -64.263 -28.004
ATOM   4702  CA  PHE B   6     -36.295 -65.294 -27.203
ATOM   4703  C   PHE B   6     -36.050 -65.190 -25.751
ATOM   4704  O   PHE B   6     -35.166 -64.507 -25.234
ATOM   4705  CB  PHE B   6     -33.691 -67.230 -28.326
ATOM   4706  N   GLN B   7     -36.836 -65.885 -24.904
ATOM   4707  CA  GLN B   7     -36.994 -65.362 -23.520
ATOM   4708  C   GLN B   7     -35.990 -65.881 -22.545
ATOM   4709  O   GLN B   7     -35.955 -67.007 -22.049
ATOM   4710  CB  GLN B   7     -39.957 -63.852 -23.476
ATOM   4711  N   PHE B   8     -35.027 -65.072 -22.154
ATOM   4712  CA  PHE B   8     -33.789 -65.447 -21.508
ATOM   4713  C   PHE B   8     -33.737 -64.844 -20.101
ATOM   4714  O   PHE B   8     -32.741 -64.500 -19.465
ATOM   4715  CB  PHE B   8     -32.506 -62.660 -23.170
ATOM   4716  N   GLU B   9     -34.829 -64.638 -19.424
ATOM   4717  CA  GLU B   9     -35.039 -64.660 -18.007
ATOM   4718  C   GLU B   9     -36.129 -65.601 -17.605
ATOM   4719  O   GLU B   9     -36.319 -66.056 -16.478
ATOM   4720  CB  GLU B   9     -35.721 -61.652 -17.373
ATOM   4721  N   GLN B  10     -36.995 -66.003 -18.538
ATOM   4722  CA  GLN B  10     -38.113 -66.876 -18.377
ATOM   4723  C   GLN B  10     -37.735 -68.308 -18.458
ATOM   4724  O   GLN B  10     -37.715 -69.093 -17.510
ATOM   4725  CB  GLN B  10     -39.997 -65.197 -16.019
ATOM   4726  N   GLN B  11     -37.379 -68.862 -19.600
ATOM   4727  CA  GLN B  11     -37.268 -70.258 -19.936
ATOM   4728  C   GLN B  11     -35.817 -70.712 -19.731
ATOM   4729  O   GLN B  11     -34.653 -71.075 -19.567
ATOM   4730  CB  GLN B  11     -39.024 -70.095 -22.883
ATOM   4731  N   GLN B   1     -67.455 -38.835  44.064
ATOM   4732  CA  GLN B   1     -66.212 -38.352  44.625
ATOM   4733  C   GLN B   1     -65.770 -38.974  45.897
ATOM   4734  O   GLN B   1     -64.935 -38.505  46.671
ATOM   4735  CB  GLN B   1     -65.248 -36.238  42.239
ATOM   4736  N   GLN B   2     -66.314 -40.153  46.253
ATOM   4737  CA  GLN B   2     -65.726 -41.053  47.196
ATOM   4738  C   GLN B   2     -65.574 -42.492  46.675
ATOM   4739  O   GLN B   2     -64.598 -43.009  46.130
ATOM   4740  CB  GLN B   2     -65.518 -39.605  50.176
ATOM   4741  N   GLU B   3     -66.595 -43.309  46.808
ATOM   4742  CA  GLU B   3     -66.683 -44.590  46.160
ATOM   4743  C   GLU B   3     -68.113 -45.121  46.138
ATOM   4744  O   GLU B   3     -68.659 -45.868  46.951
ATOM   4745  CB  GLU B   3     -64.794 -46.470  47.937
ATOM   4746  N   PHE B   4     -68.846 -44.698  45.079
ATOM   4747  CA  PHE B   4     -70.286 -44.987  45.008
ATOM   4748  C   PHE B   4     -70.851 -44.897  43.614
ATOM   4749  O   PHE B   4     -71.736 -44.134  43.227
ATOM   4750  CB  PHE B   4     -70.930 -42.117  46.688
ATOM   4751  N   GLN B   5     -70.369 -45.710  42.678
ATOM   4752  CA  GLN B   5     -70.578 -45.362  41.251
ATOM   4753  C   GLN B   5     -71.286 -46.576  40.619
ATOM   4754  O   GLN B   5     -71.891 -47.495  41.171
ATOM   4755  CB  GLN B   5     -67.449 -44.070  40.547
ATOM   4756  N   PHE B   6     -71.234 -46.634  39.294
ATOM   4757  CA  PHE B   6     -72.039 -47.618  38.577
ATOM   4758  C   PHE B   6     -71.274 -48.767  38.042
ATOM   4759  O   PHE B   6     -70.563 -48.777  37.037
ATOM   4760  CB  PHE B   6     -71.819 -45.431  35.954
ATOM   4761  N   GLN B   7     -71.356 -49.904  38.700
ATOM   4762  CA  GLN B   7     -71.032 -51.199  38.037
ATOM   4763  C   GLN B   7     -72.093 -52.245  38.411
ATOM   4764  O   GLN B   7     -72.313 -52.757  39.508
ATOM   4765  CB  GLN B   7     -67.752 -51.334  38.879
ATOM   4766  N   PHE B   8     -72.884 -52.659  37.436
ATOM   4767  CA  PHE B   8     -73.565 -53.964  37.407
ATOM   4768  C   PHE B   8     -73.823 -54.314  35.978
ATOM   4769  O   PHE B   8     -73.321 -53.813  34.972
ATOM   4770  CB  PHE B   8     -76.450 -52.343  38.239
ATOM   4771  N   GLU B   9     -74.712 -55.294  35.812
ATOM   4772  CA  GLU B   9     -75.371 -55.634  34.559
ATOM   4773  C   GLU B   9     -76.490 -56.639  34.700
ATOM   4774  O   GLU B   9     -76.576 -57.558  35.514
ATOM   4775  CB  GLU B   9     -73.093 -57.164  32.886
ATOM   4776  N   GLN B  10     -77.502 -56.482  33.813
ATOM   4777  CA  GLN B  10     -78.684 -57.327  34.033
ATOM   4778  C   GLN B  10     -78.733 -58.479  33.076
ATOM   4779  O   GLN B  10     -77.852 -59.308  32.847
ATOM   4780  CB  GLN B  10     -81.027 -54.895  34.278
ATOM   4781  N   GLN B  11     -79.882 -58.595  32.404
ATOM   4782  CA  GLN B  11     -80.406 -59.798  31.825
ATOM   4783  C   GLN B  11     -79.577 -60.258  30.641
ATOM   4784  O   GLN B  11     -78.904 -60.632  29.680
ATOM   4785  CB  GLN B  11     -83.689 -59.728  32.398
ATOM   4786  N   GLN B   1      83.087 -13.059 -37.530
ATOM   4787  CA  GLN B   1      83.249 -11.881 -38.324
ATOM   4788  C   GLN B   1      84.691 -11.615 -38.664
ATOM   4789  O   GLN B   1      85.136 -10.856 -39.525
ATOM   4790  CB  GLN B   1      80.934  -9.666 -37.340
ATOM   4791  N   GLN B   2      85.592 -12.271 -37.961
ATOM   4792  CA  GLN B   2      87.041 -11.989 -38.099
ATOM   4793  C   GLN B   2      87.849 -13.241 -38.364
ATOM   4794  O   GLN B   2      87.507 -14.408 -38.170
ATOM   4795  CB  GLN B   2      87.259  -9.973 -35.305
ATOM   4796  N   GLU B   3      89.070 -13.089 -38.862
ATOM   4797  CA  GLU B   3      89.771 -13.829 -39.862
ATOM   4798  C   GLU B   3      90.868 -14.662 -39.201
ATOM   4799  O   GLU B   3      91.121 -15.863 -39.301
ATOM   4800  CB  GLU B   3      90.786 -11.688 -41.879
ATOM   4801  N   PHE B   4      91.625 -13.876 -38.407
ATOM   4802  CA  PHE B   4      92.805 -14.503 -37.766
ATOM   4803  C   PHE B   4      92.781 -14.217 -36.303
ATOM   4804  O   PHE B   4      93.728 -13.864 -35.600
ATOM   4805  CB  PHE B   4      94.831 -12.206 -39.189
ATOM   4806  N   GLN B   5      91.591 -14.364 -35.704
ATOM   4807  CA  GLN B   5      91.318 -14.134 -34.301
ATOM   4808  C   GLN B   5      91.704 -15.360 -33.479
ATOM   4809  O   GLN B   5      92.469 -16.279 -33.773
ATOM   4810  CB  GLN B   5      91.441 -10.782 -33.896
ATOM   4811  N   PHE B   6      91.133 -15.440 -32.289
ATOM   4812  CA  PHE B   6      90.836 -16.708 -31.627
ATOM   4813  C   PHE B   6      89.377 -16.918 -31.370
ATOM   4814  O   PHE B   6      88.791 -17.999 -31.316
ATOM   4815  CB  PHE B   6      92.268 -15.537 -28.765
ATOM   4816  N   GLN B   7      88.596 -15.878 -31.176
ATOM   4817  CA  GLN B   7      87.170 -15.754 -31.284
ATOM   4818  C   GLN B   7      86.743 -14.882 -32.471
ATOM   4819  O   GLN B   7      86.795 -13.656 -32.570
ATOM   4820  CB  GLN B   7      86.137 -15.713 -28.096
ATOM   4821  N   PHE B   8      86.253 -15.470 -33.540
ATOM   4822  CA  PHE B   8      85.419 -14.695 -34.477
ATOM   4823  C   PHE B   8      83.925 -15.046 -34.367
ATOM   4824  O   PHE B   8      83.127 -15.367 -35.247
ATOM   4825  CB  PHE B   8      86.421 -16.918 -36.941
ATOM   4826  N   GLU B   9      83.485 -14.971 -33.091
ATOM   4827  CA  GLU B   9      82.176 -15.428 -32.751
ATOM   4828  C   GLU B   9      81.104 -14.374 -33.039
ATOM   4829  O   GLU B   9      80.200 -14.416 -33.873
ATOM   4830  CB  GLU B   9      82.190 -16.253 -29.742
ATOM   4831  N   GLN B  10      81.128 -13.268 -32.317
ATOM   4832  CA  GLN B  10      80.030 -12.290 -32.207
ATOM   4833  C   GLN B  10      80.521 -10.878 -32.560
ATOM   4834  O   GLN B  10      80.057 -10.047 -33.340
ATOM   4835  CB  GLN B  10      78.981 -12.944 -28.960
ATOM   4836  N   GLN B  11      81.609 -10.536 -31.908
ATOM   4837  CA  GLN B  11      82.022  -9.107 -31.892
ATOM   4838  C   GLN B  11      82.564  -8.598 -33.182
ATOM   4839  O   GLN B  11      83.012  -8.178 -34.248
ATOM   4840  CB  GLN B  11      82.633  -8.501 -28.591
ATOM   4841  N   GLN B   1     -84.136  12.747 -32.202
ATOM   4842  CA  GLN B   1     -85.216  12.734 -33.170
ATOM   4843  C   GLN B   1     -86.550  12.347 -32.548
ATOM   4844  O   GLN B   1     -87.124  12.837 -31.575
ATOM   4845  CB  GLN B   1     -83.619  11.093 -35.647
ATOM   4846  N   GLN B   2     -87.127  11.315 -33.209
ATOM   4847  CA  GLN B   2     -88.549  11.099 -33.124
ATOM   4848  C   GLN B   2     -88.992   9.851 -32.445
ATOM   4849  O   GLN B   2     -88.699   9.481 -31.308
ATOM   4850  CB  GLN B   2     -89.358  12.114 -36.297
ATOM   4851  N   GLU B   3     -89.806   9.072 -33.201
ATOM   4852  CA  GLU B   3     -90.604   7.970 -32.642
ATOM   4853  C   GLU B   3     -90.770   6.799 -33.611
ATOM   4854  O   GLU B   3     -91.819   6.277 -33.988
ATOM   4855  CB  GLU B   3     -93.354   9.421 -32.206
ATOM   4856  N   PHE B   4     -89.659   6.264 -34.120
ATOM   4857  CA  PHE B   4     -89.712   5.433 -35.332
ATOM   4858  C   PHE B   4     -90.406   4.121 -35.116
ATOM   4859  O   PHE B   4     -90.831   3.677 -34.049
ATOM   4860  CB  PHE B   4     -86.443   4.890 -34.839
ATOM   4861  N   GLN B   5     -90.600   3.334 -36.161
ATOM   4862  CA  GLN B   5     -91.820   2.517 -36.276
ATOM   4863  C   GLN B   5     -91.446   1.081 -35.890
ATOM   4864  O   GLN B   5     -92.139   0.239 -35.319
ATOM   4865  CB  GLN B   5     -92.972   3.658 -39.271
ATOM   4866  N   PHE B   6     -90.204   0.700 -36.219
ATOM   4867  CA  PHE B   6     -89.757  -0.700 -36.353
ATOM   4868  C   PHE B   6     -88.527  -0.955 -35.472
ATOM   4869  O   PHE B   6     -88.071  -0.312 -34.526
ATOM   4870  CB  PHE B   6     -88.197   0.539 -39.197
ATOM   4871  N   GLN B   7     -87.896  -2.054 -35.833
ATOM   4872  CA  GLN B   7     -86.730  -2.687 -35.296
ATOM   4873  C   GLN B   7     -85.617  -2.714 -36.277
ATOM   4874  O   GLN B   7     -85.526  -3.472 -37.242
ATOM   4875  CB  GLN B   7     -87.987  -5.186 -33.471
ATOM   4876  N   PHE B   8     -84.608  -1.868 -36.147
ATOM   4877  CA  PHE B   8     -83.722  -1.335 -37.144
ATOM   4878  C   PHE B   8     -82.404  -2.003 -37.330
ATOM   4879  O   PHE B   8     -81.763  -2.566 -36.442
ATOM   4880  CB  PHE B   8     -83.226   1.286 -34.962
ATOM   4881  N   GLU B   9     -81.807  -2.038 -38.517
ATOM   4882  CA  GLU B   9     -81.015  -3.189 -38.953
ATOM   4883  C   GLU B   9     -79.593  -2.808 -39.256
ATOM   4884  O   GLU B   9     -79.178  -1.683 -39.533
ATOM   4885  CB  GLU B   9     -82.257  -3.702 -41.898
ATOM   4886  N   GLN B  10     -78.674  -3.792 -39.222
ATOM   4887  CA  GLN B  10     -77.249  -3.627 -39.316
ATOM   4888  C   GLN B  10     -76.649  -4.514 -40.409
ATOM   4889  O   GLN B  10     -75.493  -4.928 -40.495
ATOM   4890  CB  GLN B  10     -76.456  -3.744 -36.011
ATOM   4891  N   GLN B  11     -77.471  -4.891 -41.397
ATOM   4892  CA  GLN B  11     -77.014  -5.611 -42.608
ATOM   4893  C   GLN B  11     -77.994  -5.440 -43.761
ATOM   4894  O   GLN B  11     -78.786  -5.302 -44.693
ATOM   4895  CB  GLN B  11     -75.483  -8.396 -41.497
ATOM   4896  N   GLN B   1     -76.939  35.717 -60.562
ATOM   4897  CA  GLN B   1     -76.666  37.163 -60.317
ATOM   4898  C   GLN B   1     -78.004  37.907 -60.428
ATOM   4899  O   GLN B   1     -78.215  39.005 -60.942
ATOM   4900  CB  GLN B   1     -74.350  37.573 -62.851
ATOM   4901  N   GLN B   2     -79.087  37.319 -59.918
ATOM   4902  CA  GLN B   2     -80.439  37.684 -60.240
ATOM   4903  C   GLN B   2     -80.964  38.833 -59.460
ATOM   4904  O   GLN B   2     -81.621  39.779 -59.896
ATOM   4905  CB  GLN B   2     -81.791  34.588 -60.490
ATOM   4906  N   GLU B   3     -80.698  38.842 -58.154
ATOM   4907  CA  GLU B   3     -81.441  39.767 -57.301
ATOM   4908  C   GLU B   3     -80.927  41.172 -57.412
ATOM   4909  O   GLU B   3     -81.573  42.147 -57.797
ATOM   4910  CB  GLU B   3     -81.163  38.761 -54.363
ATOM   4911  N   PHE B   4     -79.662  41.444 -57.074
ATOM   4912  CA  PHE B   4     -78.929  42.616 -57.557
ATOM   4913  C   PHE B   4     -77.692  42.293 -58.305
ATOM   4914  O   PHE B   4     -77.212  41.171 -58.465
ATOM   4915  CB  PHE B   4     -77.682  42.651 -54.364
ATOM   4916  N   GLN B   5     -77.014  43.282 -58.865
ATOM   4917  CA  GLN B   5     -75.710  43.212 -59.511
ATOM   4918  C   GLN B   5     -74.637  44.058 -58.921
ATOM   4919  O   GLN B   5     -74.587  45.286 -58.991
ATOM   4920  CB  GLN B   5     -76.394  41.651 -62.389
ATOM   4921  N   PHE B   6     -73.623  43.480 -58.251
ATOM   4922  CA  PHE B   6     -72.301  44.097 -58.342
ATOM   4923  C   PHE B   6     -71.239  43.137 -58.748
ATOM   4924  O   PHE B   6     -71.109  41.984 -58.337
ATOM   4925  CB  PHE B   6     -72.343  44.082 -54.902
ATOM   4926  N   GLN B   7     -70.329  43.538 -59.638
ATOM   4927  CA  GLN B   7     -69.719  42.637 -60.631
ATOM   4928  C   GLN B   7     -68.392  42.059 -60.218
ATOM   4929  O   GLN B   7     -68.182  41.082 -59.500
ATOM   4930  CB  GLN B   7     -70.110  44.352 -63.583
ATOM   4931  N   PHE B   8     -67.321  42.674 -60.679
ATOM   4932  CA  PHE B   8     -65.981  42.185 -60.698
ATOM   4933  C   PHE B   8     -65.329  42.063 -59.368
ATOM   4934  O   PHE B   8     -65.900  42.118 -58.279
ATOM   4935  CB  PHE B   8     -65.035  45.218 -61.948
ATOM   4936  N   GLU B   9     -64.012  41.876 -59.302
ATOM   4937  CA  GLU B   9     -63.382  40.936 -58.339
ATOM   4938  C   GLU B   9     -62.189  41.624 -57.766
ATOM   4939  O   GLU B   9     -61.267  42.138 -58.399
ATOM   4940  CB  GLU B   9     -62.090  38.794 -60.395
ATOM   4941  N   GLN B  10     -62.119  41.687 -56.422
ATOM   4942  CA  GLN B  10     -61.017  42.338 -55.728
ATOM   4943  C   GLN B  10     -60.562  41.433 -54.598
ATOM   4944  O   GLN B  10     -60.654  41.637 -53.388
ATOM   4945  CB  GLN B  10     -61.920  45.528 -55.453
ATOM   4946  N   GLN B  11     -59.990  40.270 -55.004
ATOM   4947  CA  GLN B  11     -59.363  39.317 -54.108
ATOM   4948  C   GLN B  11     -58.500  38.379 -54.968
ATOM   4949  O   GLN B  11     -57.809  37.629 -55.657
ATOM   4950  CB  GLN B  11     -61.824  38.304 -52.057
ATOM   4951  N   GLN B   1      49.938  12.957  77.177
ATOM   4952  CA  GLN B   1      50.504  11.648  77.112
ATOM   4953  C   GLN B   1      50.030  10.940  75.833
ATOM   4954  O   GLN B   1      50.703  10.275  75.045
ATOM   4955  CB  GLN B   1      50.911  10.613  80.256
ATOM   4956  N   GLN B   2      48.732  11.046  75.519
ATOM   4957  CA  GLN B   2      48.288  10.519  74.206
ATOM   4958  C   GLN B   2      48.448  11.596  73.148
ATOM   4959  O   GLN B   2      49.482  12.169  72.803
ATOM   4960  CB  GLN B   2      45.709   8.498  74.840
ATOM   4961  N   GLU B   3      47.401  12.005  72.491
ATOM   4962  CA  GLU B   3      47.329  12.941  71.381
ATOM   4963  C   GLU B   3      47.672  14.343  71.683
ATOM   4964  O   GLU B   3      47.638  14.873  72.794
ATOM   4965  CB  GLU B   3      44.293  12.501  70.514
ATOM   4966  N   PHE B   4      48.053  15.152  70.739
ATOM   4967  CA  PHE B   4      48.601  16.462  71.031
ATOM   4968  C   PHE B   4      48.576  17.329  69.755
ATOM   4969  O   PHE B   4      49.479  17.579  68.957
ATOM   4970  CB  PHE B   4      51.697  15.073  71.223
ATOM   4971  N   GLN B   5      47.436  17.888  69.464
ATOM   4972  CA  GLN B   5      47.330  19.242  68.851
ATOM   4973  C   GLN B   5      46.130  19.926  69.493
ATOM   4974  O   GLN B   5      44.937  19.831  69.205
ATOM   4975  CB  GLN B   5      48.770  19.065  65.835
ATOM   4976  N   PHE B   6      46.484  20.734  70.512
ATOM   4977  CA  PHE B   6      45.703  21.860  71.007
ATOM   4978  C   PHE B   6      46.579  23.028  71.434
ATOM   4979  O   PHE B   6      46.938  23.373  72.560
ATOM   4980  CB  PHE B   6      44.895  20.119  73.790
ATOM   4981  N   GLN B   7      46.993  23.751  70.410
ATOM   4982  CA  GLN B   7      48.006  24.805  70.629
ATOM   4983  C   GLN B   7      47.427  26.139  70.359
ATOM   4984  O   GLN B   7      46.228  26.372  70.206
ATOM   4985  CB  GLN B   7      50.895  23.155  69.864
ATOM   4986  N   PHE B   8      48.186  27.213  70.259
ATOM   4987  CA  PHE B   8      47.675  28.613  70.154
ATOM   4988  C   PHE B   8      48.174  29.198  68.887
ATOM   4989  O   PHE B   8      49.349  29.498  68.676
ATOM   4990  CB  PHE B   8      49.965  29.438  72.598
ATOM   4991  N   GLU B   9      47.352  29.444  67.856
ATOM   4992  CA  GLU B   9      47.598  30.531  66.886
ATOM   4993  C   GLU B   9      46.326  31.083  66.349
ATOM   4994  O   GLU B   9      45.591  30.552  65.517
ATOM   4995  CB  GLU B   9      48.937  28.885  64.548
ATOM   4996  N   GLN B  10      45.907  32.252  66.779
ATOM   4997  CA  GLN B  10      44.477  32.581  67.034
ATOM   4998  C   GLN B  10      43.822  32.984  65.761
ATOM   4999  O   GLN B  10      44.195  33.860  64.981
ATOM   5000  CB  GLN B  10      44.853  34.446  69.907
ATOM   5001  N   GLN B  11      42.707  32.305  65.450
ATOM   5002  CA  GLN B  11      41.999  32.632  64.237
ATOM   5003  C   GLN B  11      40.559  33.020  64.607
ATOM   5004  O   GLN B  11      39.405  33.330  64.903
ATOM   5005  CB  GLN B  11      42.936  29.938  62.403
ATOM   5006  N   GLN B   1     -18.264  54.224  31.429
ATOM   5007  CA  GLN B   1     -18.563  52.968  30.684
ATOM   5008  C   GLN B   1     -17.733  52.955  29.465
ATOM   5009  O   GLN B   1     -17.627  53.850  28.626
ATOM   5010  CB  GLN B   1     -21.914  52.973  31.123
ATOM   5011  N   GLN B   2     -17.029  51.885  29.236
ATOM   5012  CA  GLN B   2     -15.826  51.775  28.407
ATOM   5013  C   GLN B   2     -15.904  50.702  27.334
ATOM   5014  O   GLN B   2     -15.956  49.483  27.493
ATOM   5015  CB  GLN B   2     -13.322  52.278  30.709
ATOM   5016  N   GLU B   3     -15.921  51.064  26.073
ATOM   5017  CA  GLU B   3     -16.392  50.284  24.962
ATOM   5018  C   GLU B   3     -15.293  50.026  23.956
ATOM   5019  O   GLU B   3     -14.992  48.970  23.401
ATOM   5020  CB  GLU B   3     -18.726  51.883  23.650
ATOM   5021  N   PHE B   4     -14.579  51.127  23.665
ATOM   5022  CA  PHE B   4     -13.625  51.133  22.537
ATOM   5023  C   PHE B   4     -12.247  50.598  22.929
ATOM   5024  O   PHE B   4     -11.358  51.137  23.588
ATOM   5025  CB  PHE B   4     -13.215  54.462  23.339
ATOM   5026  N   GLN B   5     -12.042  49.350  22.450
ATOM   5027  CA  GLN B   5     -10.793  48.707  22.183
ATOM   5028  C   GLN B   5     -10.338  48.768  20.768
ATOM   5029  O   GLN B   5     -10.318  49.781  20.070
ATOM   5030  CB  GLN B   5     -10.830  46.059  24.391
ATOM   5031  N   PHE B   6      -9.907  47.629  20.178
ATOM   5032  CA  PHE B   6      -9.921  47.444  18.708
ATOM   5033  C   PHE B   6      -9.708  45.991  18.304
ATOM   5034  O   PHE B   6      -8.674  45.323  18.336
ATOM   5035  CB  PHE B   6      -6.613  48.451  19.012
ATOM   5036  N   GLN B   7     -10.798  45.379  17.860
ATOM   5037  CA  GLN B   7     -10.764  44.286  16.902
ATOM   5038  C   GLN B   7     -11.699  44.427  15.732
ATOM   5039  O   GLN B   7     -11.836  45.414  15.010
ATOM   5040  CB  GLN B   7      -8.852  41.860  18.167
ATOM   5041  N   PHE B   8     -12.466  43.371  15.435
ATOM   5042  CA  PHE B   8     -13.764  43.416  14.818
ATOM   5043  C   PHE B   8     -14.338  41.984  14.826
ATOM   5044  O   PHE B   8     -14.340  41.112  13.957
ATOM   5045  CB  PHE B   8     -12.139  43.588  11.798
ATOM   5046  N   GLU B   9     -14.910  41.726  16.003
ATOM   5047  CA  GLU B   9     -15.203  40.350  16.399
ATOM   5048  C   GLU B   9     -16.468  40.281  17.217
ATOM   5049  O   GLU B   9     -17.227  41.200  17.526
ATOM   5050  CB  GLU B   9     -12.640  39.369  17.938
ATOM   5051  N   GLN B  10     -16.806  39.089  17.657
ATOM   5052  CA  GLN B  10     -18.116  38.585  17.918
ATOM   5053  C   GLN B  10     -18.532  38.687  19.349
ATOM   5054  O   GLN B  10     -18.864  39.717  19.937
ATOM   5055  CB  GLN B  10     -19.434  37.575  15.039
ATOM   5056  N   GLN B  11     -18.545  37.545  20.070
ATOM   5057  CA  GLN B  11     -18.715  37.506  21.517
ATOM   5058  C   GLN B  11     -17.634  36.753  22.211
ATOM   5059  O   GLN B  11     -16.740  36.131  22.785
ATOM   5060  CB  GLN B  11     -21.996  37.315  22.090
ATOM   5061  N   GLN B   1       5.730  42.432 -41.511
ATOM   5062  CA  GLN B   1       4.504  41.761 -41.895
ATOM   5063  C   GLN B   1       4.625  40.523 -42.704
ATOM   5064  O   GLN B   1       5.423  39.608 -42.501
ATOM   5065  CB  GLN B   1       2.071  43.871 -40.897
ATOM   5066  N   GLN B   2       3.835  40.329 -43.745
ATOM   5067  CA  GLN B   2       3.513  39.085 -44.428
ATOM   5068  C   GLN B   2       3.054  39.209 -45.825
ATOM   5069  O   GLN B   2       2.279  38.438 -46.390
ATOM   5070  CB  GLN B   2       2.148  37.122 -42.059
ATOM   5071  N   GLU B   3       3.510  40.245 -46.554
ATOM   5072  CA  GLU B   3       2.644  40.854 -47.576
ATOM   5073  C   GLU B   3       2.762  40.064 -48.820
ATOM   5074  O   GLU B   3       3.806  39.719 -49.374
ATOM   5075  CB  GLU B   3       3.694  43.848 -47.954
ATOM   5076  N   PHE B   4       1.617  39.690 -49.394
ATOM   5077  CA  PHE B   4       1.556  38.773 -50.531
ATOM   5078  C   PHE B   4       1.932  39.530 -51.797
ATOM   5079  O   PHE B   4       1.790  40.729 -52.037
ATOM   5080  CB  PHE B   4      -1.800  38.686 -50.515
ATOM   5081  N   GLN B   5       2.488  38.769 -52.758
ATOM   5082  CA  GLN B   5       3.035  39.367 -53.946
ATOM   5083  C   GLN B   5       1.979  39.446 -55.013
ATOM   5084  O   GLN B   5       1.312  40.440 -55.300
ATOM   5085  CB  GLN B   5       5.424  41.492 -53.027
ATOM   5086  N   PHE B   6       1.683  38.393 -55.752
ATOM   5087  CA  PHE B   6       1.402  38.617 -57.199
ATOM   5088  C   PHE B   6      -0.079  38.226 -57.388
ATOM   5089  O   PHE B   6      -0.984  38.132 -56.559
ATOM   5090  CB  PHE B   6       2.981  35.557 -57.611
ATOM   5091  N   GLN B   7      -0.410  37.956 -58.632
ATOM   5092  CA  GLN B   7      -1.671  37.417 -59.145
ATOM   5093  C   GLN B   7      -1.418  36.229 -60.026
ATOM   5094  O   GLN B   7      -0.593  35.329 -59.864
ATOM   5095  CB  GLN B   7      -3.180  40.269 -60.129
ATOM   5096  N   PHE B   8      -2.167  36.133 -61.104
ATOM   5097  CA  PHE B   8      -2.096  35.112 -62.165
ATOM   5098  C   PHE B   8      -2.686  35.675 -63.466
ATOM   5099  O   PHE B   8      -3.045  36.826 -63.710
ATOM   5100  CB  PHE B   8      -4.826  33.686 -60.573
ATOM   5101  N   GLU B   9      -2.837  34.832 -64.467
ATOM   5102  CA  GLU B   9      -3.356  35.204 -65.811
ATOM   5103  C   GLU B   9      -3.544  33.943 -66.644
ATOM   5104  O   GLU B   9      -2.837  33.525 -67.561
ATOM   5105  CB  GLU B   9      -1.095  37.060 -67.073
ATOM   5106  N   GLN B  10      -4.641  33.217 -66.299
ATOM   5107  CA  GLN B  10      -4.993  31.919 -66.901
ATOM   5108  C   GLN B  10      -6.121  32.130 -67.844
ATOM   5109  O   GLN B  10      -6.056  32.786 -68.884
ATOM   5110  CB  GLN B  10      -4.092  29.859 -64.440
ATOM   5111  N   GLN B  11      -7.319  31.634 -67.664
ATOM   5112  CA  GLN B  11      -8.487  32.014 -68.509
ATOM   5113  C   GLN B  11      -9.504  32.652 -67.610
ATOM   5114  O   GLN B  11     -10.338  33.176 -66.872
ATOM   5115  CB  GLN B  11      -9.044  28.983 -70.114
ATOM   5116  N   GLN B   1      70.512 -22.608  33.547
ATOM   5117  CA  GLN B   1      69.598 -21.727  32.856
ATOM   5118  C   GLN B   1      69.752 -20.322  33.408
ATOM   5119  O   GLN B   1      69.184 -19.843  34.389
ATOM   5120  CB  GLN B   1      66.676 -23.499  32.650
ATOM   5121  N   GLN B   2      70.561 -19.469  32.827
ATOM   5122  CA  GLN B   2      70.731 -18.107  33.375
ATOM   5123  C   GLN B   2      69.824 -17.107  32.713
ATOM   5124  O   GLN B   2      68.606 -16.981  32.844
ATOM   5125  CB  GLN B   2      73.868 -18.014  34.614
ATOM   5126  N   GLU B   3      70.491 -16.268  31.883
ATOM   5127  CA  GLU B   3      69.769 -15.308  31.062
ATOM   5128  C   GLU B   3      70.292 -15.465  29.636
ATOM   5129  O   GLU B   3      71.428 -15.790  29.288
ATOM   5130  CB  GLU B   3      70.970 -12.526  32.242
ATOM   5131  N   PHE B   4      69.491 -15.244  28.616
ATOM   5132  CA  PHE B   4      69.752 -15.784  27.296
ATOM   5133  C   PHE B   4      69.424 -14.903  26.145
ATOM   5134  O   PHE B   4      69.254 -13.684  26.156
ATOM   5135  CB  PHE B   4      67.243 -18.059  27.690
ATOM   5136  N   GLN B   5      69.300 -15.476  24.980
ATOM   5137  CA  GLN B   5      69.131 -14.670  23.763
ATOM   5138  C   GLN B   5      67.739 -14.110  23.684
ATOM   5139  O   GLN B   5      66.692 -14.601  24.105
ATOM   5140  CB  GLN B   5      72.192 -13.740  22.878
ATOM   5141  N   PHE B   6      67.672 -12.930  23.073
ATOM   5142  CA  PHE B   6      66.431 -12.181  22.893
ATOM   5143  C   PHE B   6      65.999 -12.136  21.461
ATOM   5144  O   PHE B   6      65.397 -11.213  20.912
ATOM   5145  CB  PHE B   6      68.327  -9.276  23.202
ATOM   5146  N   GLN B   7      66.233 -13.113  20.636
ATOM   5147  CA  GLN B   7      66.485 -12.946  19.198
ATOM   5148  C   GLN B   7      65.269 -12.523  18.401
ATOM   5149  O   GLN B   7      64.093 -12.620  18.753
ATOM   5150  CB  GLN B   7      68.764 -15.311  18.626
ATOM   5151  N   PHE B   8      65.429 -11.988  17.193
ATOM   5152  CA  PHE B   8      64.248 -11.483  16.458
ATOM   5153  C   PHE B   8      64.377 -11.694  14.948
ATOM   5154  O   PHE B   8      63.871 -11.052  14.027
ATOM   5155  CB  PHE B   8      65.748  -8.361  16.880
ATOM   5156  N   GLU B   9      65.153 -12.722  14.611
ATOM   5157  CA  GLU B   9      65.646 -13.098  13.307
ATOM   5158  C   GLU B   9      66.246 -14.485  13.407
ATOM   5159  O   GLU B   9      66.423 -15.137  14.436
ATOM   5160  CB  GLU B   9      68.236 -11.216  13.114
ATOM   5161  N   GLN B  10      66.645 -15.132  12.338
ATOM   5162  CA  GLN B  10      66.871 -16.567  12.394
ATOM   5163  C   GLN B  10      68.261 -17.037  12.144
ATOM   5164  O   GLN B  10      68.618 -17.741  11.200
ATOM   5165  CB  GLN B  10      63.752 -17.675  11.490
ATOM   5166  N   GLN B  11      69.234 -16.682  12.997
ATOM   5167  CA  GLN B  11      70.598 -16.369  12.656
ATOM   5168  C   GLN B  11      71.365 -17.655  12.416
ATOM   5169  O   GLN B  11      71.987 -18.699  12.221
ATOM   5170  CB  GLN B  11      71.333 -13.956  14.918
ATOM   5171  N   GLN B   1      25.709 -22.231  -0.979
ATOM   5172  CA  GLN B   1      26.949 -22.511  -0.267
ATOM   5173  C   GLN B   1      27.922 -23.108  -1.235
ATOM   5174  O   GLN B   1      27.688 -23.653  -2.314
ATOM   5175  CB  GLN B   1      26.120 -22.812   2.994
ATOM   5176  N   GLN B   2      29.197 -23.003  -0.813
ATOM   5177  CA  GLN B   2      30.280 -23.237  -1.743
ATOM   5178  C   GLN B   2      31.097 -24.444  -1.478
ATOM   5179  O   GLN B   2      31.315 -25.356  -2.275
ATOM   5180  CB  GLN B   2      31.368 -20.210  -2.748
ATOM   5181  N   GLU B   3      31.650 -24.547  -0.248
ATOM   5182  CA  GLU B   3      32.363 -25.815   0.023
ATOM   5183  C   GLU B   3      32.084 -26.216   1.436
ATOM   5184  O   GLU B   3      31.156 -25.815   2.139
ATOM   5185  CB  GLU B   3      35.360 -24.881  -0.412
ATOM   5186  N   PHE B   4      32.849 -27.067   2.058
ATOM   5187  CA  PHE B   4      32.484 -28.046   3.070
ATOM   5188  C   PHE B   4      33.516 -28.119   4.127
ATOM   5189  O   PHE B   4      34.705 -27.826   3.998
ATOM   5190  CB  PHE B   4      33.757 -30.334   0.845
ATOM   5191  N   GLN B   5      33.145 -28.538   5.337
ATOM   5192  CA  GLN B   5      34.117 -29.124   6.253
ATOM   5193  C   GLN B   5      34.055 -30.594   6.381
ATOM   5194  O   GLN B   5      34.625 -31.242   7.258
ATOM   5195  CB  GLN B   5      35.035 -26.475   8.106
ATOM   5196  N   PHE B   6      33.378 -31.366   5.563
ATOM   5197  CA  PHE B   6      32.868 -32.704   5.915
ATOM   5198  C   PHE B   6      33.954 -33.697   5.612
ATOM   5199  O   PHE B   6      34.376 -34.592   6.344
ATOM   5200  CB  PHE B   6      30.832 -32.499   3.190
ATOM   5201  N   GLN B   7      34.518 -33.580   4.401
ATOM   5202  CA  GLN B   7      35.639 -34.349   3.928
ATOM   5203  C   GLN B   7      36.961 -33.918   4.477
ATOM   5204  O   GLN B   7      37.800 -34.634   5.024
ATOM   5205  CB  GLN B   7      34.152 -37.017   2.601
ATOM   5206  N   PHE B   8      37.234 -32.593   4.342
ATOM   5207  CA  PHE B   8      38.597 -32.152   4.539
ATOM   5208  C   PHE B   8      39.098 -32.088   5.931
ATOM   5209  O   PHE B   8      40.282 -32.108   6.267
ATOM   5210  CB  PHE B   8      37.583 -28.964   3.684
ATOM   5211  N   GLU B   9      38.169 -31.998   6.918
ATOM   5212  CA  GLU B   9      38.672 -31.867   8.293
ATOM   5213  C   GLU B   9      37.961 -32.790   9.245
ATOM   5214  O   GLU B   9      38.100 -32.808  10.468
ATOM   5215  CB  GLU B   9      37.998 -28.891   9.048
ATOM   5216  N   GLN B  10      37.086 -33.691   8.755
ATOM   5217  CA  GLN B  10      36.661 -34.841   9.587
ATOM   5218  C   GLN B  10      37.486 -36.081   9.342
ATOM   5219  O   GLN B  10      37.346 -37.202   9.831
ATOM   5220  CB  GLN B  10      35.291 -33.426  12.358
ATOM   5221  N   GLN B  11      38.481 -35.950   8.501
ATOM   5222  CA  GLN B  11      39.444 -36.904   8.057
ATOM   5223  C   GLN B  11      40.710 -36.861   8.829
ATOM   5224  O   GLN B  11      41.761 -36.825   9.469
ATOM   5225  CB  GLN B  11      38.824 -37.304   4.741
ATOM   5226  N   GLN B   1      87.339  24.212 -76.244
ATOM   5227  CA  GLN B   1      87.809  25.015 -77.401
ATOM   5228  C   GLN B   1      86.676  25.341 -78.345
ATOM   5229  O   GLN B   1      86.731  25.988 -79.391
ATOM   5230  CB  GLN B   1      91.064  24.327 -77.634
ATOM   5231  N   GLN B   2      85.476  24.901 -78.048
ATOM   5232  CA  GLN B   2      84.269  25.157 -78.811
ATOM   5233  C   GLN B   2      83.856  26.604 -78.742
ATOM   5234  O   GLN B   2      84.286  27.456 -77.964
ATOM   5235  CB  GLN B   2      82.371  22.461 -78.003
ATOM   5236  N   GLU B   3      82.957  27.086 -79.556
ATOM   5237  CA  GLU B   3      82.976  28.437 -80.065
ATOM   5238  C   GLU B   3      81.569  29.030 -80.058
ATOM   5239  O   GLU B   3      80.689  28.909 -80.910
ATOM   5240  CB  GLU B   3      83.736  28.136 -83.176
ATOM   5241  N   PHE B   4      81.248  29.771 -79.003
ATOM   5242  CA  PHE B   4      79.997  30.571 -79.117
ATOM   5243  C   PHE B   4      80.118  31.842 -78.357
ATOM   5244  O   PHE B   4      79.289  32.752 -78.372
ATOM   5245  CB  PHE B   4      78.665  28.561 -76.619
ATOM   5246  N   GLN B   5      81.148  32.114 -77.580
ATOM   5247  CA  GLN B   5      81.560  33.470 -77.292
ATOM   5248  C   GLN B   5      82.661  34.023 -78.168
ATOM   5249  O   GLN B   5      82.924  33.693 -79.325
ATOM   5250  CB  GLN B   5      81.077  33.598 -73.943
ATOM   5251  N   PHE B   6      83.447  34.970 -77.660
ATOM   5252  CA  PHE B   6      84.656  35.349 -78.421
ATOM   5253  C   PHE B   6      85.864  35.121 -77.513
ATOM   5254  O   PHE B   6      86.366  35.906 -76.708
ATOM   5255  CB  PHE B   6      83.942  38.571 -77.863
ATOM   5256  N   GLN B   7      86.439  33.903 -77.620
ATOM   5257  CA  GLN B   7      87.856  33.692 -77.336
ATOM   5258  C   GLN B   7      88.696  33.516 -78.545
ATOM   5259  O   GLN B   7      88.328  33.449 -79.718
ATOM   5260  CB  GLN B   7      87.953  34.144 -74.043
ATOM   5261  N   PHE B   8      89.985  33.420 -78.325
ATOM   5262  CA  PHE B   8      90.949  33.637 -79.408
ATOM   5263  C   PHE B   8      91.261  32.352 -80.120
ATOM   5264  O   PHE B   8      90.521  31.392 -80.341
ATOM   5265  CB  PHE B   8      93.233  33.890 -76.855
ATOM   5266  N   GLU B   9      92.547  32.330 -80.543
ATOM   5267  CA  GLU B   9      93.008  31.291 -81.468
ATOM   5268  C   GLU B   9      94.240  30.571 -80.943
ATOM   5269  O   GLU B   9      95.276  31.076 -80.509
ATOM   5270  CB  GLU B   9      93.541  32.626 -84.258
ATOM   5271  N   GLN B  10      94.210  29.235 -80.946
ATOM   5272  CA  GLN B  10      95.394  28.382 -80.716
ATOM   5273  C   GLN B  10      95.925  27.854 -82.011
ATOM   5274  O   GLN B  10      97.101  27.825 -82.372
ATOM   5275  CB  GLN B  10      94.484  26.780 -77.943
ATOM   5276  N   GLN B  11      95.043  27.360 -82.874
ATOM   5277  CA  GLN B  11      95.299  26.269 -83.825
ATOM   5278  C   GLN B  11      95.368  26.805 -85.250
ATOM   5279  O   GLN B  11      95.424  27.238 -86.401
ATOM   5280  CB  GLN B  11      93.703  23.578 -82.554
