# Supplementary material for: Charge guides pathway selection in β-sheet fibrillizing peptide co-assembly
Source: Commun Chem. 2020 Nov 13;3:172. doi: 10.1038/s42004-020-00414-w (PMC9814569; doi:10.1038/s42004-020-00414-w)
Supplement: Supplementary file 5 — Supplementary Data 3 [file 42004_2020_414_MOESM5_ESM.txt]

CRYST1  200.000  200.000  200.000  90.00  90.00  90.00         P1
ATOM      1  N   GLN A   1     -65.607 -26.267  39.668
ATOM      2  CA  GLN A   1     -65.146 -27.656  39.722
ATOM      3  C   GLN A   1     -63.798 -27.836  40.340
ATOM      4  O   GLN A   1     -62.801 -28.335  39.819
ATOM      5  CB  GLN A   1     -66.855 -28.917  37.160
ATOM      6  N   GLN A   2     -63.713 -27.383  41.619
ATOM      7  CA  GLN A   2     -62.449 -27.184  42.299
ATOM      8  C   GLN A   2     -62.197 -28.226  43.327
ATOM      9  O   GLN A   2     -62.981 -28.633  44.185
ATOM     10  CB  GLN A   2     -62.636 -23.812  42.873
ATOM     11  N   GLU A   3     -61.005 -28.779  43.325
ATOM     12  CA  GLU A   3     -60.673 -30.090  43.931
ATOM     13  C   GLU A   3     -59.735 -29.982  45.117
ATOM     14  O   GLU A   3     -59.142 -30.905  45.676
ATOM     15  CB  GLU A   3     -59.472 -31.894  41.681
ATOM     16  N   PHE A   4     -59.494 -28.794  45.647
ATOM     17  CA  PHE A   4     -58.432 -28.551  46.597
ATOM     18  C   PHE A   4     -58.848 -27.700  47.779
ATOM     19  O   PHE A   4     -58.687 -26.487  47.916
ATOM     20  CB  PHE A   4     -57.355 -26.155  44.431
ATOM     21  N   GLU A   5     -59.463 -28.356  48.791
ATOM     22  CA  GLU A   5     -60.379 -27.593  49.660
ATOM     23  C   GLU A   5     -60.246 -28.099  51.044
ATOM     24  O   GLU A   5     -60.608 -29.203  51.451
ATOM     25  CB  GLU A   5     -63.275 -28.388  48.683
ATOM     26  N   PHE A   6     -59.667 -27.243  51.927
ATOM     27  CA  PHE A   6     -59.394 -27.718  53.247
ATOM     28  C   PHE A   6     -60.299 -27.197  54.352
ATOM     29  O   PHE A   6     -60.935 -26.144  54.403
ATOM     30  CB  PHE A   6     -56.870 -25.412  53.231
ATOM     31  N   GLU A   7     -60.405 -27.999  55.394
ATOM     32  CA  GLU A   7     -61.383 -27.813  56.450
ATOM     33  C   GLU A   7     -60.779 -27.901  57.861
ATOM     34  O   GLU A   7     -59.945 -28.702  58.284
ATOM     35  CB  GLU A   7     -63.578 -29.993  56.178
ATOM     36  N   PHE A   8     -61.204 -27.000  58.750
ATOM     37  CA  PHE A   8     -60.298 -26.748  59.909
ATOM     38  C   PHE A   8     -61.132 -26.138  61.045
ATOM     39  O   PHE A   8     -60.818 -25.277  61.866
ATOM     40  CB  PHE A   8     -59.151 -23.938  58.302
ATOM     41  N   GLU A   9     -62.357 -26.602  61.156
ATOM     42  CA  GLU A   9     -63.386 -26.166  62.113
ATOM     43  C   GLU A   9     -64.159 -27.422  62.507
ATOM     44  O   GLU A   9     -65.154 -27.909  61.970
ATOM     45  CB  GLU A   9     -65.469 -24.453  60.391
ATOM     46  N   GLN A  10     -63.715 -28.083  63.555
ATOM     47  CA  GLN A  10     -63.993 -29.453  63.952
ATOM     48  C   GLN A  10     -65.152 -29.536  64.892
ATOM     49  O   GLN A  10     -65.455 -28.754  65.794
ATOM     50  CB  GLN A  10     -60.831 -30.384  64.705
ATOM     51  N   GLN A  11     -65.942 -30.572  64.733
ATOM     52  CA  GLN A  11     -67.162 -30.909  65.463
ATOM     53  C   GLN A  11     -66.909 -31.876  66.569
ATOM     54  O   GLN A  11     -66.700 -32.675  67.482
ATOM     55  CB  GLN A  11     -69.708 -29.667  63.696
ATOM     56  N   GLN A   1     -30.177 -80.263 -92.757
ATOM     57  CA  GLN A   1     -29.228 -79.127 -92.878
ATOM     58  C   GLN A   1     -27.795 -79.563 -93.055
ATOM     59  O   GLN A   1     -26.997 -79.837 -92.158
ATOM     60  CB  GLN A   1     -30.650 -76.701 -91.028
ATOM     61  N   GLN A   2     -27.330 -79.666 -94.320
ATOM     62  CA  GLN A   2     -26.477 -80.778 -94.750
ATOM     63  C   GLN A   2     -25.127 -80.407 -95.235
ATOM     64  O   GLN A   2     -24.118 -80.360 -94.532
ATOM     65  CB  GLN A   2     -28.606 -82.787 -96.550
ATOM     66  N   GLU A   3     -24.912 -80.089 -96.509
ATOM     67  CA  GLU A   3     -23.629 -79.552 -96.916
ATOM     68  C   GLU A   3     -23.844 -78.320 -97.772
ATOM     69  O   GLU A   3     -23.588 -78.184 -98.968
ATOM     70  CB  GLU A   3     -22.264 -81.908 -98.458
ATOM     71  N   PHE A   4     -24.379 -77.258 -97.136
ATOM     72  CA  PHE A   4     -24.746 -76.013 -97.750
ATOM     73  C   PHE A   4     -23.567 -75.163 -98.184
ATOM     74  O   PHE A   4     -22.462 -75.058 -97.652
ATOM     75  CB  PHE A   4     -25.366 -74.913 -94.481
ATOM     76  N   GLU A   5     -23.814 -74.449 -99.305
ATOM     77  CA  GLU A   5     -22.727 -73.813  99.993
ATOM     78  C   GLU A   5     -22.544 -72.354 -99.576
ATOM     79  O   GLU A   5     -22.549 -72.349-100.807
ATOM     80  CB  GLU A   5     -23.805 -73.663  97.016
ATOM     81  N   PHE A   6     -21.485 -71.692 -99.943
ATOM     82  CA  PHE A   6     -20.749 -70.638 -99.320
ATOM     83  C   PHE A   6     -21.231 -69.257 -99.783
ATOM     84  O   PHE A   6     -20.606 -68.398-100.405
ATOM     85  CB  PHE A   6     -18.299 -71.209  98.324
ATOM     86  N   GLU A   7     -22.513 -68.978 -99.448
ATOM     87  CA  GLU A   7     -23.221 -67.803 -99.888
ATOM     88  C   GLU A   7     -24.280 -67.287 -98.944
ATOM     89  O   GLU A   7     -24.761 -66.156 -98.885
ATOM     90  CB  GLU A   7     -24.244 -68.241  97.183
ATOM     91  N   PHE A   8     -24.763 -68.122 -98.070
ATOM     92  CA  PHE A   8     -26.059 -68.277 -97.485
ATOM     93  C   PHE A   8     -26.036 -68.495 -96.024
ATOM     94  O   PHE A   8     -25.744 -69.546 -95.454
ATOM     95  CB  PHE A   8     -26.431 -71.342 -98.924
ATOM     96  N   GLU A   9     -26.357 -67.472 -95.238
ATOM     97  CA  GLU A   9     -25.952 -67.227 -93.882
ATOM     98  C   GLU A   9     -27.042 -67.337 -92.887
ATOM     99  O   GLU A   9     -27.991 -66.565 -92.750
ATOM    100  CB  GLU A   9     -24.612 -64.413 -93.916
ATOM    101  N   GLN A  10     -26.949 -68.410 -92.062
ATOM    102  CA  GLN A  10     -27.665 -68.474 -90.778
ATOM    103  C   GLN A  10     -26.800 -69.157 -89.705
ATOM    104  O   GLN A  10     -25.923 -68.652 -89.005
ATOM    105  CB  GLN A  10     -30.826 -69.227 -91.837
ATOM    106  N   GLN A  11     -26.986 -70.446 -89.472
ATOM    107  CA  GLN A  11     -26.757 -71.132 -88.216
ATOM    108  C   GLN A  11     -25.648 -72.160 -88.320
ATOM    109  O   GLN A  11     -24.747 -72.995 -88.404
ATOM    110  CB  GLN A  11     -29.937 -71.565 -86.949
ATOM    111  N   GLN A   1     -42.895 -97.473  -8.339
ATOM    112  CA  GLN A   1     -41.580 -97.347  -8.987
ATOM    113  C   GLN A   1     -40.639 -98.440  -8.448
ATOM    114  O   GLN A   1     -39.864 -98.419  -7.492
ATOM    115  CB  GLN A   1     -42.629 -96.767 -12.130
ATOM    116  N   GLN A   2     -40.703 -99.559  -9.147
ATOM    117  CA  GLN A   2     -40.358  99.130  -8.698
ATOM    118  C   GLN A   2     -38.887  98.937  -8.351
ATOM    119  O   GLN A   2     -38.165  99.694  -7.702
ATOM    120  CB  GLN A   2     -42.835  97.163  -9.734
ATOM    121  N   GLU A   3     -38.253  97.863  -8.758
ATOM    122  CA  GLU A   3     -36.933  97.441  -8.344
ATOM    123  C   GLU A   3     -36.006  97.173  -9.492
ATOM    124  O   GLU A   3     -35.847  96.098 -10.070
ATOM    125  CB  GLU A   3     -37.494  94.861  -6.688
ATOM    126  N   PHE A   4     -35.263  98.141  -9.977
ATOM    127  CA  PHE A   4     -34.220  97.832 -10.951
ATOM    128  C   PHE A   4     -32.918  98.489 -10.628
ATOM    129  O   PHE A   4     -32.701  99.699 -10.682
ATOM    130  CB  PHE A   4     -35.527 -99.730 -13.018
ATOM    131  N   GLU A   5     -31.868  97.740 -10.241
ATOM    132  CA  GLU A   5     -30.605  98.444  -9.888
ATOM    133  C   GLU A   5     -29.697  98.631 -11.087
ATOM    134  O   GLU A   5     -29.492  97.817 -11.987
ATOM    135  CB  GLU A   5     -29.260  96.307  -7.957
ATOM    136  N   PHE A   6     -29.040  99.811 -11.187
ATOM    137  CA  PHE A   6     -28.183 -99.964 -12.303
ATOM    138  C   PHE A   6     -26.802 -99.465 -11.912
ATOM    139  O   PHE A   6     -25.707 -99.741 -12.402
ATOM    140  CB  PHE A   6     -30.011 -97.299 -13.216
ATOM    141  N   GLU A   7     -26.774 -98.625 -10.916
ATOM    142  CA  GLU A   7     -25.560 -97.959 -10.492
ATOM    143  C   GLU A   7     -25.304 -98.024  -8.975
ATOM    144  O   GLU A   7     -26.102 -97.965  -8.039
ATOM    145  CB  GLU A   7     -26.439 -94.915 -10.979
ATOM    146  N   PHE A   8     -23.994 -98.167  -8.694
ATOM    147  CA  PHE A   8     -23.427 -97.834  -7.383
ATOM    148  C   PHE A   8     -22.051 -97.240  -7.604
ATOM    149  O   PHE A   8     -21.189 -97.616  -8.399
ATOM    150  CB  PHE A   8     -22.770  98.761  -7.225
ATOM    151  N   GLU A   9     -21.667 -96.212  -6.909
ATOM    152  CA  GLU A   9     -20.404 -96.018  -6.210
ATOM    153  C   GLU A   9     -20.694 -95.094  -5.024
ATOM    154  O   GLU A   9     -20.362 -95.179  -3.842
ATOM    155  CB  GLU A   9     -18.518 -94.696  -8.300
ATOM    156  N   GLN A  10     -21.425 -94.058  -5.401
ATOM    157  CA  GLN A  10     -22.194 -93.168  -4.539
ATOM    158  C   GLN A  10     -23.528 -93.630  -4.106
ATOM    159  O   GLN A  10     -23.757 -94.733  -3.610
ATOM    160  CB  GLN A  10     -21.002 -90.129  -5.215
ATOM    161  N   GLN A  11     -24.599 -92.833  -4.240
ATOM    162  CA  GLN A  11     -25.986 -93.232  -4.121
ATOM    163  C   GLN A  11     -26.880 -92.727  -5.238
ATOM    164  O   GLN A  11     -27.606 -92.318  -6.144
ATOM    165  CB  GLN A  11     -26.406 -92.907  -0.750
ATOM    166  N   GLN A   1      85.667 -22.602  83.699
ATOM    167  CA  GLN A   1      85.722 -23.292  82.379
ATOM    168  C   GLN A   1      86.266 -24.675  82.519
ATOM    169  O   GLN A   1      86.031 -25.462  83.437
ATOM    170  CB  GLN A   1      86.611 -20.586  80.477
ATOM    171  N   GLN A   2      87.089 -25.125  81.572
ATOM    172  CA  GLN A   2      88.028 -26.207  81.830
ATOM    173  C   GLN A   2      89.153 -26.235  80.781
ATOM    174  O   GLN A   2      90.061 -25.420  80.622
ATOM    175  CB  GLN A   2      85.750 -28.834  81.946
ATOM    176  N   GLU A   3      89.202 -27.230  79.918
ATOM    177  CA  GLU A   3      89.476 -27.072  78.487
ATOM    178  C   GLU A   3      89.153 -28.298  77.664
ATOM    179  O   GLU A   3      89.846 -28.798  76.778
ATOM    180  CB  GLU A   3      92.648 -26.842  78.349
ATOM    181  N   PHE A   4      88.003 -28.927  77.897
ATOM    182  CA  PHE A   4      87.796 -30.305  77.375
ATOM    183  C   PHE A   4      87.567 -30.360  75.889
ATOM    184  O   PHE A   4      86.869 -29.592  75.227
ATOM    185  CB  PHE A   4      84.682 -30.442  78.679
ATOM    186  N   GLU A   5      88.125 -31.280  75.149
ATOM    187  CA  GLU A   5      87.522 -32.066  74.081
ATOM    188  C   GLU A   5      88.121 -33.420  73.944
ATOM    189  O   GLU A   5      89.107 -33.751  73.286
ATOM    190  CB  GLU A   5      88.310 -30.296  71.476
ATOM    191  N   PHE A   6      87.430 -34.343  74.669
ATOM    192  CA  PHE A   6      87.975 -35.690  74.806
ATOM    193  C   PHE A   6      86.873 -36.670  74.370
ATOM    194  O   PHE A   6      85.677 -36.699  74.658
ATOM    195  CB  PHE A   6      87.447 -35.584  78.129
ATOM    196  N   GLU A   7      87.294 -37.614  73.566
ATOM    197  CA  GLU A   7      86.552 -38.468  72.659
ATOM    198  C   GLU A   7      87.040 -39.880  72.673
ATOM    199  O   GLU A   7      87.883 -40.345  73.440
ATOM    200  CB  GLU A   7      86.893 -37.052  69.831
ATOM    201  N   PHE A   8      86.543 -40.750  71.791
ATOM    202  CA  PHE A   8      86.891 -42.179  71.743
ATOM    203  C   PHE A   8      87.933 -42.428  70.702
ATOM    204  O   PHE A   8      87.965 -43.395  69.941
ATOM    205  CB  PHE A   8      84.011 -42.635  70.007
ATOM    206  N   GLU A   9      88.940 -41.604  70.505
ATOM    207  CA  GLU A   9      89.898 -41.825  69.414
ATOM    208  C   GLU A   9      91.245 -41.361  69.862
ATOM    209  O   GLU A   9      92.232 -41.233  69.138
ATOM    210  CB  GLU A   9      88.705 -39.751  67.280
ATOM    211  N   GLN A  10      91.457 -41.044  71.144
ATOM    212  CA  GLN A  10      92.611 -40.270  71.496
ATOM    213  C   GLN A  10      93.538 -41.049  72.439
ATOM    214  O   GLN A  10      94.176 -42.075  72.203
ATOM    215  CB  GLN A  10      91.227 -37.300  72.631
ATOM    216  N   GLN A  11      93.654 -40.525  73.684
ATOM    217  CA  GLN A  11      94.887 -40.601  74.479
ATOM    218  C   GLN A  11      94.928 -41.923  75.188
ATOM    219  O   GLN A  11      94.961 -43.008  75.769
ATOM    220  CB  GLN A  11      95.145 -37.592  75.930
ATOM    221  N   GLN A   1     -81.383 -38.925 -67.727
ATOM    222  CA  GLN A   1     -82.304 -38.102 -66.993
ATOM    223  C   GLN A   1     -83.549 -37.757 -67.827
ATOM    224  O   GLN A   1     -84.183 -38.424 -68.644
ATOM    225  CB  GLN A   1     -82.609 -39.859 -64.045
ATOM    226  N   GLN A   2     -83.971 -36.545 -67.600
ATOM    227  CA  GLN A   2     -84.937 -35.825 -68.375
ATOM    228  C   GLN A   2     -84.730 -35.715 -69.841
ATOM    229  O   GLN A   2     -85.222 -36.422 -70.722
ATOM    230  CB  GLN A   2     -86.649 -33.849 -66.228
ATOM    231  N   GLU A   3     -83.941 -34.771 -70.268
ATOM    232  CA  GLU A   3     -83.481 -34.477 -71.600
ATOM    233  C   GLU A   3     -82.025 -34.614 -71.845
ATOM    234  O   GLU A   3     -81.188 -34.853 -70.975
ATOM    235  CB  GLU A   3     -84.421 -31.497 -71.996
ATOM    236  N   PHE A   4     -81.489 -34.489 -73.046
ATOM    237  CA  PHE A   4     -80.078 -34.679 -73.339
ATOM    238  C   PHE A   4     -79.603 -33.737 -74.445
ATOM    239  O   PHE A   4     -78.676 -33.917 -75.235
ATOM    240  CB  PHE A   4     -80.536 -37.757 -74.566
ATOM    241  N   GLU A   5     -80.225 -32.582 -74.614
ATOM    242  CA  GLU A   5     -80.442 -32.093 -75.981
ATOM    243  C   GLU A   5     -79.845 -30.746 -76.266
ATOM    244  O   GLU A   5     -79.159 -30.039 -75.527
ATOM    245  CB  GLU A   5     -83.621 -31.494 -75.944
ATOM    246  N   PHE A   6     -80.105 -30.284 -77.475
ATOM    247  CA  PHE A   6     -79.426 -29.115 -78.037
ATOM    248  C   PHE A   6     -80.383 -28.268 -78.775
ATOM    249  O   PHE A   6     -80.213 -27.772 -79.890
ATOM    250  CB  PHE A   6     -77.798 -31.079 -80.254
ATOM    251  N   GLU A   7     -81.551 -28.041 -78.119
ATOM    252  CA  GLU A   7     -82.478 -26.940 -78.502
ATOM    253  C   GLU A   7     -83.220 -26.579 -77.196
ATOM    254  O   GLU A   7     -83.876 -27.316 -76.460
ATOM    255  CB  GLU A   7     -84.539 -28.669 -80.243
ATOM    256  N   PHE A   8     -83.175 -25.332 -76.776
ATOM    257  CA  PHE A   8     -83.536 -24.792 -75.505
ATOM    258  C   PHE A   8     -84.595 -23.689 -75.546
ATOM    259  O   PHE A   8     -84.606 -22.655 -76.213
ATOM    260  CB  PHE A   8     -80.580 -23.019 -75.928
ATOM    261  N   GLU A   9     -85.641 -23.832 -74.782
ATOM    262  CA  GLU A   9     -86.688 -22.928 -74.394
ATOM    263  C   GLU A   9     -86.554 -22.412 -72.981
ATOM    264  O   GLU A   9     -87.378 -21.736 -72.365
ATOM    265  CB  GLU A   9     -89.287 -24.787 -74.682
ATOM    266  N   GLN A  10     -85.501 -22.650 -72.255
ATOM    267  CA  GLN A  10     -85.329 -22.384 -70.827
ATOM    268  C   GLN A  10     -85.167 -20.913 -70.552
ATOM    269  O   GLN A  10     -84.118 -20.268 -70.553
ATOM    270  CB  GLN A  10     -87.650 -24.309 -69.267
ATOM    271  N   GLN A  11     -86.246 -20.205 -70.277
ATOM    272  CA  GLN A  11     -86.373 -18.749 -70.449
ATOM    273  C   GLN A  11     -85.539 -18.001 -69.398
ATOM    274  O   GLN A  11     -84.870 -17.403 -68.556
ATOM    275  CB  GLN A  11     -89.744 -18.325 -71.015
ATOM    276  N   GLN A   1     -14.052   2.174 -92.609
ATOM    277  CA  GLN A   1     -14.041   2.979 -93.795
ATOM    278  C   GLN A   1     -14.178   4.460 -93.493
ATOM    279  O   GLN A   1     -14.828   5.322 -94.083
ATOM    280  CB  GLN A   1     -16.153   1.229 -95.784
ATOM    281  N   GLN A   2     -13.495   4.852 -92.445
ATOM    282  CA  GLN A   2     -13.458   6.245 -91.913
ATOM    283  C   GLN A   2     -12.138   6.457 -91.229
ATOM    284  O   GLN A   2     -11.879   6.376 -90.029
ATOM    285  CB  GLN A   2     -16.626   6.924 -91.128
ATOM    286  N   GLU A   3     -11.129   6.766 -91.998
ATOM    287  CA  GLU A   3     -10.071   7.752 -91.662
ATOM    288  C   GLU A   3      -9.833   8.684 -92.794
ATOM    289  O   GLU A   3      -9.499   8.341 -93.928
ATOM    290  CB  GLU A   3      -7.563   5.999 -91.087
ATOM    291  N   PHE A   4      -9.957   9.987 -92.697
ATOM    292  CA  PHE A   4      -9.746  10.908 -93.813
ATOM    293  C   PHE A   4      -8.375  11.448 -93.746
ATOM    294  O   PHE A   4      -7.922  12.094 -92.801
ATOM    295  CB  PHE A   4     -11.406  13.271 -91.881
ATOM    296  N   GLU A   5      -7.500  11.277 -94.716
ATOM    297  CA  GLU A   5      -6.071  11.142 -94.565
ATOM    298  C   GLU A   5      -5.265  12.315 -95.101
ATOM    299  O   GLU A   5      -4.183  12.740 -94.697
ATOM    300  CB  GLU A   5      -5.310   8.719 -96.447
ATOM    301  N   PHE A   6      -5.785  12.966 -96.131
ATOM    302  CA  PHE A   6      -5.386  14.295 -96.564
ATOM    303  C   PHE A   6      -6.399  14.750 -97.636
ATOM    304  O   PHE A   6      -7.327  14.141 -98.168
ATOM    305  CB  PHE A   6      -3.253  12.558 -98.722
ATOM    306  N   GLU A   7      -6.192  16.006 -98.010
ATOM    307  CA  GLU A   7      -7.267  16.834 -98.547
ATOM    308  C   GLU A   7      -6.867  17.486 -99.809
ATOM    309  O   GLU A   7      -7.593  17.612-100.795
ATOM    310  CB  GLU A   7      -7.597  19.069 -96.364
ATOM    311  N   PHE A   8      -5.642  17.995 -99.951
ATOM    312  CA  PHE A   8      -5.266  18.614  98.756
ATOM    313  C   PHE A   8      -3.790  18.317  98.448
ATOM    314  O   PHE A   8      -2.772  18.978  98.655
ATOM    315  CB  PHE A   8      -5.378  21.549 -99.596
ATOM    316  N   GLU A   9      -3.633  17.163  97.869
ATOM    317  CA  GLU A   9      -2.377  16.712  97.326
ATOM    318  C   GLU A   9      -2.535  15.675  96.232
ATOM    319  O   GLU A   9      -1.673  15.230  95.475
ATOM    320  CB  GLU A   9      -0.913  15.356  99.805
ATOM    321  N   GLN A  10      -3.724  15.167  96.043
ATOM    322  CA  GLN A  10      -4.151  14.070  95.200
ATOM    323  C   GLN A  10      -4.888  14.562  93.991
ATOM    324  O   GLN A  10      -5.079  13.928  92.954
ATOM    325  CB  GLN A  10      -4.891  11.557  97.279
ATOM    326  N   GLN A  11      -5.407  15.773  93.959
ATOM    327  CA  GLN A  11      -6.253  16.227  92.880
ATOM    328  C   GLN A  11      -5.515  16.712  91.646
ATOM    329  O   GLN A  11      -4.916  17.105  90.645
ATOM    330  CB  GLN A  11      -9.298  14.840  93.456
ATOM    331  N   GLN A   1     -52.636 -43.106  98.451
ATOM    332  CA  GLN A   1     -53.451 -41.913  98.495
ATOM    333  C   GLN A   1     -54.376 -41.963  99.649
ATOM    334  O   GLN A   1     -54.383 -41.968 100.880
ATOM    335  CB  GLN A   1     -54.428 -41.665  95.208
ATOM    336  N   GLN A   2     -54.157 -41.231 -99.292
ATOM    337  CA  GLN A   2     -54.167 -41.670 -97.873
ATOM    338  C   GLN A   2     -55.323 -41.006 -97.196
ATOM    339  O   GLN A   2     -56.507 -41.340 -97.234
ATOM    340  CB  GLN A   2     -50.948 -40.514 -97.231
ATOM    341  N   GLU A   3     -54.983 -39.922 -96.470
ATOM    342  CA  GLU A   3     -56.001 -39.192 -95.786
ATOM    343  C   GLU A   3     -55.599 -37.701 -95.725
ATOM    344  O   GLU A   3     -54.647 -37.154 -95.168
ATOM    345  CB  GLU A   3     -56.019 -40.178 -92.764
ATOM    346  N   PHE A   4     -56.414 -36.908 -96.375
ATOM    347  CA  PHE A   4     -56.491 -35.491 -96.228
ATOM    348  C   PHE A   4     -57.780 -34.990 -96.891
ATOM    349  O   PHE A   4     -57.900 -34.353 -97.937
ATOM    350  CB  PHE A   4     -53.954 -35.024 -98.364
ATOM    351  N   GLU A   5     -58.929 -35.239 -96.320
ATOM    352  CA  GLU A   5     -60.215 -34.573 -96.548
ATOM    353  C   GLU A   5     -61.287 -34.873 -95.563
ATOM    354  O   GLU A   5     -62.375 -35.410 -95.773
ATOM    355  CB  GLU A   5     -61.061 -35.895 -99.368
ATOM    356  N   PHE A   6     -61.016 -34.512 -94.319
ATOM    357  CA  PHE A   6     -61.507 -35.161 -93.097
ATOM    358  C   PHE A   6     -62.732 -34.504 -92.531
ATOM    359  O   PHE A   6     -62.920 -34.240 -91.343
ATOM    360  CB  PHE A   6     -59.101 -33.390 -91.353
ATOM    361  N   GLU A   7     -63.745 -34.149 -93.315
ATOM    362  CA  GLU A   7     -64.714 -33.094 -92.895
ATOM    363  C   GLU A   7     -66.080 -33.746 -92.692
ATOM    364  O   GLU A   7     -67.009 -33.361 -91.983
ATOM    365  CB  GLU A   7     -64.570 -30.911 -95.101
ATOM    366  N   PHE A   8     -66.282 -34.880 -93.376
ATOM    367  CA  PHE A   8     -67.453 -35.693 -93.290
ATOM    368  C   PHE A   8     -67.226 -37.155 -93.050
ATOM    369  O   PHE A   8     -68.009 -38.078 -93.275
ATOM    370  CB  PHE A   8     -68.029 -35.372 -96.632
ATOM    371  N   GLU A   9     -66.082 -37.536 -92.546
ATOM    372  CA  GLU A   9     -65.723 -38.819 -92.026
ATOM    373  C   GLU A   9     -64.518 -38.688 -91.123
ATOM    374  O   GLU A   9     -63.891 -37.656 -90.887
ATOM    375  CB  GLU A   9     -65.076 -40.651 -94.563
ATOM    376  N   GLN A  10     -64.055 -39.780 -90.499
ATOM    377  CA  GLN A  10     -63.037 -39.847 -89.480
ATOM    378  C   GLN A  10     -61.631 -39.583 -89.952
ATOM    379  O   GLN A  10     -61.260 -38.691 -90.715
ATOM    380  CB  GLN A  10     -64.762 -40.118 -86.616
ATOM    381  N   GLN A  11     -60.653 -40.346 -89.545
ATOM    382  CA  GLN A  11     -59.287 -40.334 -89.964
ATOM    383  C   GLN A  11     -58.639 -41.647 -89.611
ATOM    384  O   GLN A  11     -58.110 -42.720 -89.322
ATOM    385  CB  GLN A  11     -58.164 -37.250 -89.162
ATOM    386  N   GLN A   1     -78.520 -81.205 -55.697
ATOM    387  CA  GLN A   1     -78.929 -80.025 -56.460
ATOM    388  C   GLN A   1     -78.061 -79.794 -57.633
ATOM    389  O   GLN A   1     -76.918 -79.337 -57.626
ATOM    390  CB  GLN A   1     -82.290 -80.503 -56.251
ATOM    391  N   GLN A   2     -78.612 -80.131 -58.816
ATOM    392  CA  GLN A   2     -77.818 -80.366 -59.997
ATOM    393  C   GLN A   2     -78.397 -79.651 -61.213
ATOM    394  O   GLN A   2     -78.756 -78.478 -61.308
ATOM    395  CB  GLN A   2     -75.644 -82.795 -59.352
ATOM    396  N   GLU A   3     -78.548 -80.340 -62.316
ATOM    397  CA  GLU A   3     -78.879 -79.743 -63.570
ATOM    398  C   GLU A   3     -80.165 -80.139 -64.197
ATOM    399  O   GLU A   3     -80.580 -81.278 -64.415
ATOM    400  CB  GLU A   3     -76.511 -80.685 -65.498
ATOM    401  N   PHE A   4     -80.944 -79.138 -64.556
ATOM    402  CA  PHE A   4     -82.203 -79.341 -65.228
ATOM    403  C   PHE A   4     -82.078 -79.565 -66.691
ATOM    404  O   PHE A   4     -82.366 -78.737 -67.555
ATOM    405  CB  PHE A   4     -82.466 -75.917 -65.131
ATOM    406  N   GLU A   5     -81.623 -80.742 -67.163
ATOM    407  CA  GLU A   5     -81.997 -81.244 -68.455
ATOM    408  C   GLU A   5     -82.570 -82.636 -68.478
ATOM    409  O   GLU A   5     -82.091 -83.682 -68.040
ATOM    410  CB  GLU A   5     -79.341 -81.042 -70.146
ATOM    411  N   PHE A   6     -83.773 -82.658 -69.076
ATOM    412  CA  PHE A   6     -84.386 -83.952 -69.496
ATOM    413  C   PHE A   6     -85.489 -83.630 -70.451
ATOM    414  O   PHE A   6     -85.993 -82.528 -70.666
ATOM    415  CB  PHE A   6     -85.710 -84.265 -66.374
ATOM    416  N   GLU A   7     -85.949 -84.715 -71.132
ATOM    417  CA  GLU A   7     -87.325 -84.738 -71.707
ATOM    418  C   GLU A   7     -88.125 -85.908 -71.199
ATOM    419  O   GLU A   7     -89.350 -86.018 -71.243
ATOM    420  CB  GLU A   7     -87.079 -85.018 -74.791
ATOM    421  N   PHE A   8     -87.498 -86.948 -70.639
ATOM    422  CA  PHE A   8     -88.252 -88.175 -70.263
ATOM    423  C   PHE A   8     -88.089 -88.568 -68.837
ATOM    424  O   PHE A   8     -87.973 -87.778 -67.900
ATOM    425  CB  PHE A   8     -85.566 -89.796 -71.813
ATOM    426  N   GLU A   9     -88.057 -89.853 -68.469
ATOM    427  CA  GLU A   9     -87.693 -90.201 -67.080
ATOM    428  C   GLU A   9     -86.510 -91.103 -67.076
ATOM    429  O   GLU A   9     -86.472 -92.311 -67.311
ATOM    430  CB  GLU A   9     -90.275 -91.713 -65.984
ATOM    431  N   GLN A  10     -85.375 -90.455 -66.769
ATOM    432  CA  GLN A  10     -84.046 -91.062 -66.801
ATOM    433  C   GLN A  10     -83.763 -91.810 -65.522
ATOM    434  O   GLN A  10     -84.211 -91.565 -64.402
ATOM    435  CB  GLN A  10     -82.259 -88.251 -67.779
ATOM    436  N   GLN A  11     -82.951 -92.849 -65.567
ATOM    437  CA  GLN A  11     -82.677 -93.687 -64.394
ATOM    438  C   GLN A  11     -81.246 -93.921 -64.113
ATOM    439  O   GLN A  11     -80.054 -94.116 -63.878
ATOM    440  CB  GLN A  11     -85.587 -95.392 -64.002
ATOM    441  N   GLN A   1     -89.610  69.828  -4.439
ATOM    442  CA  GLN A   1     -90.563  70.873  -4.053
ATOM    443  C   GLN A   1     -90.418  71.279  -2.586
ATOM    444  O   GLN A   1     -89.398  71.369  -1.903
ATOM    445  CB  GLN A   1     -90.686  72.612  -6.927
ATOM    446  N   GLN A   2     -91.564  71.572  -1.984
ATOM    447  CA  GLN A   2     -91.790  72.025  -0.625
ATOM    448  C   GLN A   2     -91.343  70.936   0.342
ATOM    449  O   GLN A   2     -91.606  69.733   0.332
ATOM    450  CB  GLN A   2     -94.431  74.036  -0.572
ATOM    451  N   GLU A   3     -90.560  71.385   1.323
ATOM    452  CA  GLU A   3     -90.436  70.573   2.571
ATOM    453  C   GLU A   3     -90.217  71.514   3.690
ATOM    454  O   GLU A   3     -90.257  72.741   3.597
ATOM    455  CB  GLU A   3     -87.600  69.166   1.815
ATOM    456  N   PHE A   4     -89.956  71.134   4.907
ATOM    457  CA  PHE A   4     -89.951  72.088   6.044
ATOM    458  C   PHE A   4     -88.746  71.800   6.881
ATOM    459  O   PHE A   4     -88.698  71.610   8.097
ATOM    460  CB  PHE A   4     -92.541  70.270   7.274
ATOM    461  N   GLU A   5     -87.600  71.750   6.187
ATOM    462  CA  GLU A   5     -86.415  71.150   6.810
ATOM    463  C   GLU A   5     -85.256  72.129   6.810
ATOM    464  O   GLU A   5     -84.199  72.040   6.185
ATOM    465  CB  GLU A   5     -85.951  68.616   5.001
ATOM    466  N   PHE A   6     -85.363  73.212   7.558
ATOM    467  CA  PHE A   6     -84.598  74.424   7.437
ATOM    468  C   PHE A   6     -83.430  74.358   8.378
ATOM    469  O   PHE A   6     -83.012  75.272   9.089
ATOM    470  CB  PHE A   6     -87.007  75.931   9.210
ATOM    471  N   GLU A   7     -82.736  73.255   8.514
ATOM    472  CA  GLU A   7     -81.279  73.188   8.622
ATOM    473  C   GLU A   7     -80.711  72.049   7.756
ATOM    474  O   GLU A   7     -81.301  71.225   7.058
ATOM    475  CB  GLU A   7     -80.787  72.061  11.609
ATOM    476  N   PHE A   8     -79.412  71.932   7.754
ATOM    477  CA  PHE A   8     -78.563  71.687   6.577
ATOM    478  C   PHE A   8     -77.719  70.420   6.710
ATOM    479  O   PHE A   8     -76.785  70.232   7.489
ATOM    480  CB  PHE A   8     -76.485  74.155   7.812
ATOM    481  N   GLU A   9     -78.008  69.382   5.898
ATOM    482  CA  GLU A   9     -77.978  67.996   6.237
ATOM    483  C   GLU A   9     -76.951  67.131   5.613
ATOM    484  O   GLU A   9     -77.126  66.347   4.680
ATOM    485  CB  GLU A   9     -80.839  66.903   5.338
ATOM    486  N   GLN A  10     -75.714  67.206   6.111
ATOM    487  CA  GLN A  10     -74.638  66.273   5.748
ATOM    488  C   GLN A  10     -73.816  66.048   6.993
ATOM    489  O   GLN A  10     -73.019  66.820   7.526
ATOM    490  CB  GLN A  10     -73.650  67.650   2.757
ATOM    491  N   GLN A  11     -73.946  64.898   7.600
ATOM    492  CA  GLN A  11     -73.095  64.403   8.643
ATOM    493  C   GLN A  11     -72.732  62.937   8.467
ATOM    494  O   GLN A  11     -72.438  61.750   8.324
ATOM    495  CB  GLN A  11     -74.794  65.373  11.508
ATOM    496  N   GLN A   1       7.810  20.128  99.712
ATOM    497  CA  GLN A   1       8.460  19.462 -99.166
ATOM    498  C   GLN A   1       8.950  20.364 -98.078
ATOM    499  O   GLN A   1       9.390  21.508 -98.193
ATOM    500  CB  GLN A   1       6.539  16.680 -98.757
ATOM    501  N   GLN A   2       8.921  19.916 -96.854
ATOM    502  CA  GLN A   2       9.865  20.262 -95.800
ATOM    503  C   GLN A   2      10.333  18.995 -95.130
ATOM    504  O   GLN A   2      10.373  17.876 -95.642
ATOM    505  CB  GLN A   2       8.493  22.988 -94.493
ATOM    506  N   GLU A   3      10.750  19.088 -93.838
ATOM    507  CA  GLU A   3      10.913  17.907 -92.971
ATOM    508  C   GLU A   3      10.336  18.039 -91.601
ATOM    509  O   GLU A   3      10.977  17.979 -90.552
ATOM    510  CB  GLU A   3      14.032  17.539 -92.555
ATOM    511  N   PHE A   4       9.011  18.241 -91.457
ATOM    512  CA  PHE A   4       8.389  18.156 -90.129
ATOM    513  C   PHE A   4       7.466  16.965 -89.969
ATOM    514  O   PHE A   4       7.475  16.149 -89.048
ATOM    515  CB  PHE A   4       6.423  20.688 -91.296
ATOM    516  N   GLU A   5       6.532  16.709 -90.862
ATOM    517  CA  GLU A   5       5.591  15.604 -90.857
ATOM    518  C   GLU A   5       6.300  14.380 -91.472
ATOM    519  O   GLU A   5       6.783  14.258 -92.598
ATOM    520  CB  GLU A   5       3.505  16.482 -93.184
ATOM    521  N   PHE A   6       6.440  13.302 -90.760
ATOM    522  CA  PHE A   6       7.565  12.344 -90.828
ATOM    523  C   PHE A   6       7.117  10.943 -91.277
ATOM    524  O   PHE A   6       7.059   9.887 -90.648
ATOM    525  CB  PHE A   6       7.217  12.165 -87.353
ATOM    526  N   GLU A   7       6.747  10.959 -92.570
ATOM    527  CA  GLU A   7       6.769   9.807 -93.423
ATOM    528  C   GLU A   7       7.902   9.754 -94.401
ATOM    529  O   GLU A   7       8.725  10.651 -94.585
ATOM    530  CB  GLU A   7       3.961  10.185 -94.921
ATOM    531  N   PHE A   8       8.087   8.669 -95.167
ATOM    532  CA  PHE A   8       9.403   8.205 -95.578
ATOM    533  C   PHE A   8       9.603   8.310 -97.097
ATOM    534  O   PHE A   8       9.164   9.168 -97.864
ATOM    535  CB  PHE A   8       8.177   4.966 -95.350
ATOM    536  N   GLU A   9      10.317   7.410 -97.718
ATOM    537  CA  GLU A   9      11.107   7.506 -98.902
ATOM    538  C   GLU A   9      10.830   6.244 -99.751
ATOM    539  O   GLU A   9      10.833   6.235-100.982
ATOM    540  CB  GLU A   9      14.063   7.514 -97.863
ATOM    541  N   GLN A  10      10.035   6.398  99.217
ATOM    542  CA  GLN A  10       9.958   5.600  98.003
ATOM    543  C   GLN A  10       9.210   6.363  96.897
ATOM    544  O   GLN A  10       8.526   5.939  95.965
ATOM    545  CB  GLN A  10       8.744   2.668  99.239
ATOM    546  N   GLN A  11       9.343   7.673  96.992
ATOM    547  CA  GLN A  11       8.454   8.593  96.248
ATOM    548  C   GLN A  11       9.170   9.883  95.960
ATOM    549  O   GLN A  11       9.756  10.940  95.725
ATOM    550  CB  GLN A  11       5.627   8.575  98.277
ATOM    551  N   GLN A   1     -21.333 -81.938  81.721
ATOM    552  CA  GLN A   1     -22.536 -82.544  82.242
ATOM    553  C   GLN A   1     -23.119 -81.717  83.395
ATOM    554  O   GLN A   1     -23.148 -80.494  83.529
ATOM    555  CB  GLN A   1     -21.931 -85.797  81.886
ATOM    556  N   GLN A   2     -23.667 -82.384  84.385
ATOM    557  CA  GLN A   2     -24.632 -81.833  85.325
ATOM    558  C   GLN A   2     -24.116 -81.760  86.766
ATOM    559  O   GLN A   2     -24.611 -81.180  87.732
ATOM    560  CB  GLN A   2     -27.422 -83.305  84.228
ATOM    561  N   GLU A   3     -22.967 -82.430  86.971
ATOM    562  CA  GLU A   3     -22.326 -82.546  88.299
ATOM    563  C   GLU A   3     -20.871 -82.923  88.142
ATOM    564  O   GLU A   3     -20.365 -84.039  88.025
ATOM    565  CB  GLU A   3     -23.738 -84.870  89.823
ATOM    566  N   PHE A   4     -20.092 -81.808  88.143
ATOM    567  CA  PHE A   4     -18.790 -81.778  87.414
ATOM    568  C   PHE A   4     -17.681 -81.988  88.364
ATOM    569  O   PHE A   4     -17.760 -81.845  89.584
ATOM    570  CB  PHE A   4     -19.114 -78.381  87.333
ATOM    571  N   GLU A   5     -16.485 -82.354  87.978
ATOM    572  CA  GLU A   5     -15.270 -82.342  88.834
ATOM    573  C   GLU A   5     -14.098 -82.453  87.832
ATOM    574  O   GLU A   5     -13.908 -83.280  86.940
ATOM    575  CB  GLU A   5     -15.543 -84.950  90.560
ATOM    576  N   PHE A   6     -13.177 -81.479  87.999
ATOM    577  CA  PHE A   6     -12.009 -81.352  87.149
ATOM    578  C   PHE A   6     -10.784 -81.346  88.009
ATOM    579  O   PHE A   6      -9.836 -80.563  87.947
ATOM    580  CB  PHE A   6     -12.545 -77.899  87.186
ATOM    581  N   GLU A   7     -10.758 -82.330  88.946
ATOM    582  CA  GLU A   7     -10.065 -82.290  90.194
ATOM    583  C   GLU A   7      -8.727 -83.024  90.127
ATOM    584  O   GLU A   7      -8.344 -83.796  89.248
ATOM    585  CB  GLU A   7     -11.845 -84.232  92.079
ATOM    586  N   PHE A   8      -7.848 -82.834  91.113
ATOM    587  CA  PHE A   8      -6.472 -83.386  91.142
ATOM    588  C   PHE A   8      -6.493 -84.693  91.868
ATOM    589  O   PHE A   8      -7.408 -85.514  91.935
ATOM    590  CB  PHE A   8      -5.749 -81.199  93.649
ATOM    591  N   GLU A   9      -5.412 -85.014  92.514
ATOM    592  CA  GLU A   9      -5.173 -86.243  93.245
ATOM    593  C   GLU A   9      -4.643 -85.994  94.618
ATOM    594  O   GLU A   9      -4.219 -84.925  95.057
ATOM    595  CB  GLU A   9      -2.567 -87.299  91.613
ATOM    596  N   GLN A  10      -4.630 -87.048  95.455
ATOM    597  CA  GLN A  10      -4.235 -87.077  96.824
ATOM    598  C   GLN A  10      -2.767 -87.241  97.117
ATOM    599  O   GLN A  10      -1.870 -86.406  97.004
ATOM    600  CB  GLN A  10      -7.105 -86.517  98.414
ATOM    601  N   GLN A  11      -2.467 -88.493  97.556
ATOM    602  CA  GLN A  11      -1.161 -88.874  98.080
ATOM    603  C   GLN A  11      -0.156 -89.293  97.075
ATOM    604  O   GLN A  11       0.679 -89.641  96.240
ATOM    605  CB  GLN A  11      -0.748 -86.820 -99.218
ATOM    606  N   GLN A   1     -34.919 -95.714 -59.982
ATOM    607  CA  GLN A   1     -33.552 -95.297 -60.368
ATOM    608  C   GLN A   1     -33.523 -94.892 -61.857
ATOM    609  O   GLN A   1     -33.419 -95.576 -62.875
ATOM    610  CB  GLN A   1     -31.681 -97.819 -59.041
ATOM    611  N   GLN A   2     -33.629 -93.596 -62.021
ATOM    612  CA  GLN A   2     -33.174 -92.802 -63.124
ATOM    613  C   GLN A   2     -32.348 -91.627 -62.735
ATOM    614  O   GLN A   2     -32.572 -90.454 -63.030
ATOM    615  CB  GLN A   2     -35.422 -93.278 -65.630
ATOM    616  N   GLU A   3     -31.272 -91.755 -62.017
ATOM    617  CA  GLU A   3     -30.462 -90.610 -61.660
ATOM    618  C   GLU A   3     -29.137 -90.660 -62.446
ATOM    619  O   GLU A   3     -28.474 -91.613 -62.854
ATOM    620  CB  GLU A   3     -29.866 -91.214 -58.610
ATOM    621  N   PHE A   4     -28.699 -89.434 -62.685
ATOM    622  CA  PHE A   4     -27.391 -89.192 -63.296
ATOM    623  C   PHE A   4     -26.668 -88.037 -62.648
ATOM    624  O   PHE A   4     -26.789 -86.828 -62.849
ATOM    625  CB  PHE A   4     -29.018 -87.703 -65.849
ATOM    626  N   GLU A   5     -25.794 -88.397 -61.747
ATOM    627  CA  GLU A   5     -24.769 -87.516 -61.271
ATOM    628  C   GLU A   5     -23.365 -87.886 -61.732
ATOM    629  O   GLU A   5     -22.334 -87.223 -61.621
ATOM    630  CB  GLU A   5     -25.066 -87.454 -58.162
ATOM    631  N   PHE A   6     -23.168 -89.030 -62.324
ATOM    632  CA  PHE A   6     -21.917 -89.726 -62.387
ATOM    633  C   PHE A   6     -21.847 -90.581 -63.671
ATOM    634  O   PHE A   6     -21.612 -91.783 -63.795
ATOM    635  CB  PHE A   6     -23.551 -92.075 -60.363
ATOM    636  N   GLU A   7     -22.088 -89.857 -64.791
ATOM    637  CA  GLU A   7     -21.929 -90.551 -66.075
ATOM    638  C   GLU A   7     -21.456 -89.593 -67.112
ATOM    639  O   GLU A   7     -20.981 -89.891 -68.208
ATOM    640  CB  GLU A   7     -24.873 -91.521 -66.726
ATOM    641  N   PHE A   8     -21.530 -88.292 -66.890
ATOM    642  CA  PHE A   8     -21.747 -87.335 -68.011
ATOM    643  C   PHE A   8     -20.842 -86.099 -67.883
ATOM    644  O   PHE A   8     -20.712 -85.154 -68.661
ATOM    645  CB  PHE A   8     -24.574 -86.285 -66.555
ATOM    646  N   GLU A   9     -20.094 -86.001 -66.818
ATOM    647  CA  GLU A   9     -19.663 -84.825 -66.105
ATOM    648  C   GLU A   9     -18.253 -84.462 -66.473
ATOM    649  O   GLU A   9     -17.750 -83.340 -66.534
ATOM    650  CB  GLU A   9     -19.964 -85.327 -63.035
ATOM    651  N   GLN A  10     -17.471 -85.502 -66.765
ATOM    652  CA  GLN A  10     -16.210 -85.510 -67.452
ATOM    653  C   GLN A  10     -16.234 -85.503 -68.942
ATOM    654  O   GLN A  10     -17.017 -86.127 -69.659
ATOM    655  CB  GLN A  10     -14.264 -87.295 -65.306
ATOM    656  N   GLN A  11     -15.321 -84.751 -69.577
ATOM    657  CA  GLN A  11     -15.287 -84.799 -71.046
ATOM    658  C   GLN A  11     -14.085 -85.516 -71.523
ATOM    659  O   GLN A  11     -13.085 -86.113 -71.921
ATOM    660  CB  GLN A  11     -17.243 -82.366 -72.199
ATOM    661  N   GLN A   1      64.505  62.883  90.631
ATOM    662  CA  GLN A   1      64.336  64.089  89.823
ATOM    663  C   GLN A   1      63.292  63.825  88.728
ATOM    664  O   GLN A   1      62.935  62.770  88.203
ATOM    665  CB  GLN A   1      63.621  66.129  92.546
ATOM    666  N   GLN A   2      62.706  64.913  88.305
ATOM    667  CA  GLN A   2      61.906  65.191  87.158
ATOM    668  C   GLN A   2      62.491  66.255  86.245
ATOM    669  O   GLN A   2      62.444  67.477  86.391
ATOM    670  CB  GLN A   2      58.797  65.387  88.702
ATOM    671  N   GLU A   3      63.130  65.885  85.161
ATOM    672  CA  GLU A   3      63.200  66.614  83.891
ATOM    673  C   GLU A   3      62.255  66.045  82.852
ATOM    674  O   GLU A   3      61.507  66.633  82.071
ATOM    675  CB  GLU A   3      66.223  66.124  83.108
ATOM    676  N   PHE A   4      62.304  64.697  82.847
ATOM    677  CA  PHE A   4      61.565  64.051  81.722
ATOM    678  C   PHE A   4      60.787  62.869  82.233
ATOM    679  O   PHE A   4      60.908  62.327  83.332
ATOM    680  CB  PHE A   4      64.400  62.752  80.507
ATOM    681  N   GLU A   5      59.873  62.296  81.508
ATOM    682  CA  GLU A   5      59.294  60.958  81.697
ATOM    683  C   GLU A   5      59.908  59.932  80.818
ATOM    684  O   GLU A   5      60.109  60.036  79.608
ATOM    685  CB  GLU A   5      56.178  61.159  81.512
ATOM    686  N   PHE A   6      60.285  58.784  81.374
ATOM    687  CA  PHE A   6      60.535  57.518  80.758
ATOM    688  C   PHE A   6      59.804  56.366  81.316
ATOM    689  O   PHE A   6      59.534  56.223  82.509
ATOM    690  CB  PHE A   6      63.580  57.511  82.465
ATOM    691  N   GLU A   7      59.388  55.380  80.489
ATOM    692  CA  GLU A   7      58.412  54.403  80.936
ATOM    693  C   GLU A   7      58.952  53.140  81.484
ATOM    694  O   GLU A   7      58.916  52.059  80.896
ATOM    695  CB  GLU A   7      56.946  53.896  78.116
ATOM    696  N   PHE A   8      59.533  53.116  82.707
ATOM    697  CA  PHE A   8      59.342  51.840  83.460
ATOM    698  C   PHE A   8      59.108  52.115  84.948
ATOM    699  O   PHE A   8      58.740  53.146  85.511
ATOM    700  CB  PHE A   8      62.786  51.671  83.302
ATOM    701  N   GLU A   9      59.335  51.099  85.730
ATOM    702  CA  GLU A   9      59.544  51.072  87.171
ATOM    703  C   GLU A   9      59.952  49.768  87.743
ATOM    704  O   GLU A   9      59.196  48.973  88.302
ATOM    705  CB  GLU A   9      56.743  51.914  88.446
ATOM    706  N   GLN A  10      61.199  49.347  87.695
ATOM    707  CA  GLN A  10      61.568  48.105  88.398
ATOM    708  C   GLN A  10      61.830  48.289  89.875
ATOM    709  O   GLN A  10      61.014  48.577  90.751
ATOM    710  CB  GLN A  10      63.434  46.523  86.072
ATOM    711  N   GLN A  11      63.125  48.109  90.243
ATOM    712  CA  GLN A  11      63.645  48.087  91.592
ATOM    713  C   GLN A  11      65.106  48.556  91.570
ATOM    714  O   GLN A  11      66.278  48.931  91.553
ATOM    715  CB  GLN A  11      62.469  45.216  92.956
ATOM    716  N   GLN A   1      73.160  18.633 -60.668
ATOM    717  CA  GLN A   1      74.044  19.203 -59.637
ATOM    718  C   GLN A   1      73.508  20.536 -59.082
ATOM    719  O   GLN A   1      73.891  21.676 -59.347
ATOM    720  CB  GLN A   1      77.063  18.428 -60.948
ATOM    721  N   GLN A   2      72.490  20.435 -58.195
ATOM    722  CA  GLN A   2      72.455  21.473 -57.141
ATOM    723  C   GLN A   2      72.331  20.867 -55.750
ATOM    724  O   GLN A   2      72.462  21.433 -54.665
ATOM    725  CB  GLN A   2      70.284  23.732 -58.512
ATOM    726  N   GLU A   3      72.048  19.569 -55.684
ATOM    727  CA  GLU A   3      72.164  18.747 -54.469
ATOM    728  C   GLU A   3      72.537  17.325 -54.726
ATOM    729  O   GLU A   3      73.438  16.701 -54.167
ATOM    730  CB  GLU A   3      69.171  18.917 -53.415
ATOM    731  N   PHE A   4      71.866  16.626 -55.631
ATOM    732  CA  PHE A   4      71.992  15.148 -55.712
ATOM    733  C   PHE A   4      73.348  14.776 -56.290
ATOM    734  O   PHE A   4      74.121  13.912 -55.877
ATOM    735  CB  PHE A   4      69.815  15.388 -58.280
ATOM    736  N   GLU A   5      73.763  15.453 -57.371
ATOM    737  CA  GLU A   5      75.083  15.207 -57.909
ATOM    738  C   GLU A   5      75.990  16.357 -57.523
ATOM    739  O   GLU A   5      75.694  17.538 -57.346
ATOM    740  CB  GLU A   5      74.582  15.422 -61.109
ATOM    741  N   PHE A   6      77.251  16.094 -57.347
ATOM    742  CA  PHE A   6      78.235  16.875 -56.566
ATOM    743  C   PHE A   6      78.594  18.080 -57.346
ATOM    744  O   PHE A   6      78.561  18.155 -58.574
ATOM    745  CB  PHE A   6      80.615  14.606 -57.638
ATOM    746  N   GLU A   7      78.989  19.199 -56.731
ATOM    747  CA  GLU A   7      79.155  20.446 -57.424
ATOM    748  C   GLU A   7      80.556  20.981 -57.115
ATOM    749  O   GLU A   7      81.043  21.281 -56.025
ATOM    750  CB  GLU A   7      77.070  22.266 -55.717
ATOM    751  N   PHE A   8      81.348  21.140 -58.166
ATOM    752  CA  PHE A   8      82.707  21.683 -58.100
ATOM    753  C   PHE A   8      82.741  23.177 -57.814
ATOM    754  O   PHE A   8      82.083  24.068 -58.351
ATOM    755  CB  PHE A   8      82.858  21.649 -61.542
ATOM    756  N   GLU A   9      83.555  23.615 -56.892
ATOM    757  CA  GLU A   9      83.888  25.037 -56.701
ATOM    758  C   GLU A   9      85.165  25.309 -57.508
ATOM    759  O   GLU A   9      85.863  24.486 -58.100
ATOM    760  CB  GLU A   9      84.993  24.921 -53.655
ATOM    761  N   GLN A  10      85.582  26.597 -57.585
ATOM    762  CA  GLN A  10      86.729  26.947 -58.366
ATOM    763  C   GLN A  10      87.589  27.903 -57.627
ATOM    764  O   GLN A  10      88.071  28.928 -58.108
ATOM    765  CB  GLN A  10      85.739  26.731 -61.537
ATOM    766  N   GLN A  11      87.931  27.761 -56.372
ATOM    767  CA  GLN A  11      88.541  28.802 -55.531
ATOM    768  C   GLN A  11      89.968  29.060 -55.967
ATOM    769  O   GLN A  11      91.128  29.270 -56.322
ATOM    770  CB  GLN A  11      86.006  31.007 -55.043
ATOM    771  N   GLN A   1      36.793 -73.596 -34.892
ATOM    772  CA  GLN A   1      38.013 -73.503 -35.682
ATOM    773  C   GLN A   1      37.823 -73.042 -37.092
ATOM    774  O   GLN A   1      38.277 -72.036 -37.637
ATOM    775  CB  GLN A   1      40.206 -72.798 -33.257
ATOM    776  N   GLN A   2      37.048 -73.879 -37.799
ATOM    777  CA  GLN A   2      37.056 -73.874 -39.267
ATOM    778  C   GLN A   2      35.788 -73.233 -39.814
ATOM    779  O   GLN A   2      34.621 -73.424 -39.471
ATOM    780  CB  GLN A   2      38.569 -76.820 -39.823
ATOM    781  N   GLU A   3      35.937 -72.360 -40.778
ATOM    782  CA  GLU A   3      34.885 -71.507 -41.230
ATOM    783  C   GLU A   3      34.112 -72.052 -42.418
ATOM    784  O   GLU A   3      32.906 -72.289 -42.494
ATOM    785  CB  GLU A   3      36.468 -68.842 -42.073
ATOM    786  N   PHE A   4      34.857 -72.300 -43.508
ATOM    787  CA  PHE A   4      34.335 -72.555 -44.842
ATOM    788  C   PHE A   4      34.762 -73.802 -45.511
ATOM    789  O   PHE A   4      35.682 -73.902 -46.322
ATOM    790  CB  PHE A   4      36.389 -70.029 -45.977
ATOM    791  N   GLU A   5      34.152 -74.936 -45.266
ATOM    792  CA  GLU A   5      34.466 -76.244 -45.790
ATOM    793  C   GLU A   5      33.559 -76.600 -46.945
ATOM    794  O   GLU A   5      32.367 -76.318 -47.065
ATOM    795  CB  GLU A   5      33.467 -78.045 -43.299
ATOM    796  N   PHE A   6      34.019 -77.279 -47.963
ATOM    797  CA  PHE A   6      33.850 -77.077 -49.374
ATOM    798  C   PHE A   6      32.441 -76.862 -49.830
ATOM    799  O   PHE A   6      31.401 -77.336 -49.374
ATOM    800  CB  PHE A   6      33.943 -80.554 -49.479
ATOM    801  N   GLU A   7      32.321 -76.059 -50.850
ATOM    802  CA  GLU A   7      31.035 -75.739 -51.415
ATOM    803  C   GLU A   7      30.916 -75.691 -52.894
ATOM    804  O   GLU A   7      31.836 -75.770 -53.708
ATOM    805  CB  GLU A   7      30.572 -72.781 -50.160
ATOM    806  N   PHE A   8      29.685 -75.547 -53.389
ATOM    807  CA  PHE A   8      29.381 -75.500 -54.799
ATOM    808  C   PHE A   8      27.956 -75.197 -55.125
ATOM    809  O   PHE A   8      27.449 -75.156 -56.246
ATOM    810  CB  PHE A   8      29.079 -78.966 -54.488
ATOM    811  N   GLU A   9      27.160 -74.944 -54.061
ATOM    812  CA  GLU A   9      25.979 -74.111 -54.184
ATOM    813  C   GLU A   9      25.727 -73.386 -52.854
ATOM    814  O   GLU A   9      26.312 -73.547 -51.783
ATOM    815  CB  GLU A   9      23.553 -76.193 -54.324
ATOM    816  N   GLN A  10      24.749 -72.461 -52.853
ATOM    817  CA  GLN A  10      24.581 -71.461 -51.759
ATOM    818  C   GLN A  10      23.969 -72.114 -50.563
ATOM    819  O   GLN A  10      24.317 -72.004 -49.387
ATOM    820  CB  GLN A  10      27.143 -69.342 -51.916
ATOM    821  N   GLN A  11      22.939 -72.899 -50.778
ATOM    822  CA  GLN A  11      21.920 -73.173 -49.806
ATOM    823  C   GLN A  11      22.142 -74.467 -49.099
ATOM    824  O   GLN A  11      22.325 -75.535 -48.516
ATOM    825  CB  GLN A  11      19.130 -72.205 -51.374
ATOM    826  N   GLN A   1      52.246  43.245 -46.535
ATOM    827  CA  GLN A   1      53.006  43.387 -47.772
ATOM    828  C   GLN A   1      52.987  44.812 -48.244
ATOM    829  O   GLN A   1      52.597  45.777 -47.587
ATOM    830  CB  GLN A   1      52.982  40.345 -49.150
ATOM    831  N   GLN A   2      53.423  45.112 -49.481
ATOM    832  CA  GLN A   2      53.064  46.397 -50.095
ATOM    833  C   GLN A   2      51.914  46.125 -51.060
ATOM    834  O   GLN A   2      51.644  45.092 -51.671
ATOM    835  CB  GLN A   2      56.175  47.429 -50.968
ATOM    836  N   GLU A   3      51.122  47.220 -51.216
ATOM    837  CA  GLU A   3      50.380  47.419 -52.481
ATOM    838  C   GLU A   3      50.413  48.897 -52.856
ATOM    839  O   GLU A   3      50.134  49.865 -52.149
ATOM    840  CB  GLU A   3      47.392  46.713 -51.705
ATOM    841  N   PHE A   4      50.794  49.164 -54.118
ATOM    842  CA  PHE A   4      51.538  50.371 -54.502
ATOM    843  C   PHE A   4      50.612  51.522 -54.617
ATOM    844  O   PHE A   4      49.519  51.651 -54.067
ATOM    845  CB  PHE A   4      51.457  48.955 -57.623
ATOM    846  N   GLU A   5      50.984  52.519 -55.383
ATOM    847  CA  GLU A   5      50.416  53.876 -55.131
ATOM    848  C   GLU A   5      50.027  54.489 -56.476
ATOM    849  O   GLU A   5      50.776  54.756 -57.417
ATOM    850  CB  GLU A   5      52.976  55.517 -54.214
ATOM    851  N   PHE A   6      48.722  54.776 -56.669
ATOM    852  CA  PHE A   6      48.266  55.232 -57.983
ATOM    853  C   PHE A   6      47.733  56.613 -58.028
ATOM    854  O   PHE A   6      46.864  57.019 -58.800
ATOM    855  CB  PHE A   6      45.445  53.369 -57.268
ATOM    856  N   GLU A   7      48.198  57.526 -57.185
ATOM    857  CA  GLU A   7      48.434  58.937 -57.457
ATOM    858  C   GLU A   7      49.862  59.340 -57.090
ATOM    859  O   GLU A   7      50.274  59.735 -55.999
ATOM    860  CB  GLU A   7      46.193  60.568 -56.031
ATOM    861  N   PHE A   8      50.799  59.273 -58.027
ATOM    862  CA  PHE A   8      52.122  59.912 -57.839
ATOM    863  C   PHE A   8      52.572  60.606 -59.067
ATOM    864  O   PHE A   8      51.907  60.790 -60.086
ATOM    865  CB  PHE A   8      53.421  56.823 -57.781
ATOM    866  N   GLU A   9      53.844  61.072 -59.035
ATOM    867  CA  GLU A   9      54.442  61.670 -60.196
ATOM    868  C   GLU A   9      55.954  61.506 -60.318
ATOM    869  O   GLU A   9      56.834  61.986 -59.603
ATOM    870  CB  GLU A   9      53.750  64.706 -60.351
ATOM    871  N   GLN A  10      56.414  60.769 -61.295
ATOM    872  CA  GLN A  10      57.499  59.784 -61.258
ATOM    873  C   GLN A  10      58.865  60.428 -61.483
ATOM    874  O   GLN A  10      59.152  61.528 -61.957
ATOM    875  CB  GLN A  10      55.948  57.498 -63.315
ATOM    876  N   GLN A  11      59.860  59.654 -61.097
ATOM    877  CA  GLN A  11      61.269  59.885 -61.198
ATOM    878  C   GLN A  11      61.873  59.823 -62.556
ATOM    879  O   GLN A  11      62.372  59.772 -63.680
ATOM    880  CB  GLN A  11      62.374  58.005 -58.544
ATOM    881  N   GLN A   1      71.787  90.715  55.140
ATOM    882  CA  GLN A   1      72.881  91.188  54.326
ATOM    883  C   GLN A   1      73.263  92.584  54.719
ATOM    884  O   GLN A   1      74.069  92.908  55.591
ATOM    885  CB  GLN A   1      75.079  88.525  54.677
ATOM    886  N   GLN A   2      72.732  93.613  54.124
ATOM    887  CA  GLN A   2      72.656  95.005  54.585
ATOM    888  C   GLN A   2      71.677  95.242  55.688
ATOM    889  O   GLN A   2      71.897  95.711  56.805
ATOM    890  CB  GLN A   2      75.899  95.881  54.075
ATOM    891  N   GLU A   3      70.431  94.914  55.444
ATOM    892  CA  GLU A   3      69.210  95.400  56.093
ATOM    893  C   GLU A   3      68.831  94.634  57.346
ATOM    894  O   GLU A   3      68.078  93.663  57.410
ATOM    895  CB  GLU A   3      66.966  95.091  53.935
ATOM    896  N   PHE A   4      69.346  95.019  58.523
ATOM    897  CA  PHE A   4      69.082  94.329  59.821
ATOM    898  C   PHE A   4      67.866  94.971  60.472
ATOM    899  O   PHE A   4      67.137  95.866  60.047
ATOM    900  CB  PHE A   4      71.851  95.715  61.137
ATOM    901  N   GLU A   5      67.574  94.478  61.663
ATOM    902  CA  GLU A   5      66.500  94.987  62.459
ATOM    903  C   GLU A   5      66.636  94.529  63.881
ATOM    904  O   GLU A   5      66.901  93.394  64.277
ATOM    905  CB  GLU A   5      63.793  94.145  61.174
ATOM    906  N   PHE A   6      66.458  95.419  64.833
ATOM    907  CA  PHE A   6      66.666  95.074  66.237
ATOM    908  C   PHE A   6      65.484  94.381  66.796
ATOM    909  O   PHE A   6      64.331  94.433  66.367
ATOM    910  CB  PHE A   6      66.152  98.266  67.151
ATOM    911  N   GLU A   7      65.643  93.626  67.856
ATOM    912  CA  GLU A   7      64.453  93.278  68.689
ATOM    913  C   GLU A   7      64.818  93.464  70.147
ATOM    914  O   GLU A   7      64.844  92.586  71.009
ATOM    915  CB  GLU A   7      64.111  90.200  68.176
ATOM    916  N   PHE A   8      65.152  94.686  70.589
ATOM    917  CA  PHE A   8      64.679  95.360  71.782
ATOM    918  C   PHE A   8      64.126  96.712  71.576
ATOM    919  O   PHE A   8      63.713  97.126  70.492
ATOM    920  CB  PHE A   8      67.974  95.654  72.681
ATOM    921  N   GLU A   9      64.042  97.594  72.602
ATOM    922  CA  GLU A   9      62.963  98.556  72.667
ATOM    923  C   GLU A   9      63.501  99.958  72.784
ATOM    924  O   GLU A   9      63.497 101.188  72.781
ATOM    925  CB  GLU A   9      61.188  97.756  75.182
ATOM    926  N   GLN A  10      64.596 -99.815  73.450
ATOM    927  CA  GLN A  10      65.368 -98.620  73.339
ATOM    928  C   GLN A  10      66.841 -98.801  73.022
ATOM    929  O   GLN A  10      67.350 -99.376  72.059
ATOM    930  CB  GLN A  10      63.955 -96.824  75.890
ATOM    931  N   GLN A  11      67.676 -98.261  73.914
ATOM    932  CA  GLN A  11      68.948 -97.616  73.572
ATOM    933  C   GLN A  11      69.997 -98.591  73.055
ATOM    934  O   GLN A  11      70.845 -99.379  72.636
ATOM    935  CB  GLN A  11      69.257 -95.020  75.663
ATOM    936  N   GLN A   1     -75.387 -95.044 -30.984
ATOM    937  CA  GLN A   1     -74.133 -95.013 -31.730
ATOM    938  C   GLN A   1     -73.286 -93.889 -31.264
ATOM    939  O   GLN A   1     -73.705 -92.882 -30.694
ATOM    940  CB  GLN A   1     -74.762 -96.784 -34.492
ATOM    941  N   GLN A   2     -71.990 -93.849 -31.410
ATOM    942  CA  GLN A   2     -71.258 -92.584 -31.620
ATOM    943  C   GLN A   2     -70.064 -92.854 -32.546
ATOM    944  O   GLN A   2     -69.708 -93.934 -33.017
ATOM    945  CB  GLN A   2     -70.833 -91.394 -28.438
ATOM    946  N   GLU A   3     -69.296 -91.836 -32.910
ATOM    947  CA  GLU A   3     -68.177 -91.786 -33.801
ATOM    948  C   GLU A   3     -66.911 -91.429 -33.104
ATOM    949  O   GLU A   3     -66.057 -90.658 -33.540
ATOM    950  CB  GLU A   3     -69.044 -89.511 -35.854
ATOM    951  N   PHE A   4     -66.655 -91.986 -31.891
ATOM    952  CA  PHE A   4     -65.521 -91.649 -31.067
ATOM    953  C   PHE A   4     -65.008 -92.759 -30.169
ATOM    954  O   PHE A   4     -65.434 -93.125 -29.074
ATOM    955  CB  PHE A   4     -67.424 -89.692 -29.079
ATOM    956  N   GLU A   5     -63.974 -93.422 -30.612
ATOM    957  CA  GLU A   5     -63.673 -94.790 -30.146
ATOM    958  C   GLU A   5     -62.811 -94.670 -28.893
ATOM    959  O   GLU A   5     -61.592 -94.513 -28.816
ATOM    960  CB  GLU A   5     -61.639 -95.903 -32.341
ATOM    961  N   PHE A   6     -63.455 -94.743 -27.734
ATOM    962  CA  PHE A   6     -62.767 -94.564 -26.459
ATOM    963  C   PHE A   6     -61.987 -95.758 -25.999
ATOM    964  O   PHE A   6     -60.950 -95.741 -25.335
ATOM    965  CB  PHE A   6     -65.881 -94.794 -25.123
ATOM    966  N   GLU A   7     -62.437 -96.973 -26.328
ATOM    967  CA  GLU A   7     -61.759 -98.155 -25.734
ATOM    968  C   GLU A   7     -60.606 -98.512 -26.602
ATOM    969  O   GLU A   7     -60.330 -98.016 -27.695
ATOM    970  CB  GLU A   7     -63.944  99.662 -25.407
ATOM    971  N   PHE A   8     -59.792 -99.476 -26.132
ATOM    972  CA  PHE A   8     -58.410 -99.649 -26.460
ATOM    973  C   PHE A   8     -57.964  98.967 -26.818
ATOM    974  O   PHE A   8     -57.965 100.198 -26.813
ATOM    975  CB  PHE A   8     -57.981 -99.695 -22.990
ATOM    976  N   GLU A   9     -57.344  98.923 -27.998
ATOM    977  CA  GLU A   9     -56.892  97.697 -28.691
ATOM    978  C   GLU A   9     -55.482  97.383 -28.219
ATOM    979  O   GLU A   9     -54.861  97.879 -27.279
ATOM    980  CB  GLU A   9     -57.203  98.228 -31.752
ATOM    981  N   GLN A  10     -54.821  96.469 -28.883
ATOM    982  CA  GLN A  10     -53.570  95.891 -28.307
ATOM    983  C   GLN A  10     -52.353  96.199 -29.103
ATOM    984  O   GLN A  10     -51.492  97.029 -28.813
ATOM    985  CB  GLN A  10     -54.801  92.733 -27.892
ATOM    986  N   GLN A  11     -52.166  95.512 -30.246
ATOM    987  CA  GLN A  11     -51.408  95.932 -31.392
ATOM    988  C   GLN A  11     -51.654  95.150 -32.620
ATOM    989  O   GLN A  11     -51.859  94.497 -33.644
ATOM    990  CB  GLN A  11     -48.282  96.046 -29.933
ATOM    991  N   GLN A   1      88.146  30.306  -6.475
ATOM    992  CA  GLN A   1      88.711  31.598  -6.842
ATOM    993  C   GLN A   1      88.888  31.819  -8.301
ATOM    994  O   GLN A   1      88.627  30.988  -9.171
ATOM    995  CB  GLN A   1      90.977  31.720  -4.229
ATOM    996  N   GLN A   2      89.369  33.007  -8.747
ATOM    997  CA  GLN A   2      89.839  33.266 -10.074
ATOM    998  C   GLN A   2      91.221  32.844 -10.410
ATOM    999  O   GLN A   2      91.539  31.802 -10.982
ATOM   1000  CB  GLN A   2      87.052  34.240 -11.672
ATOM   1001  N   GLU A   3      92.242  33.611 -10.094
ATOM   1002  CA  GLU A   3      93.608  33.414 -10.511
ATOM   1003  C   GLU A   3      94.613  34.120  -9.662
ATOM   1004  O   GLU A   3      94.690  35.334  -9.476
ATOM   1005  CB  GLU A   3      93.639  35.010 -13.274
ATOM   1006  N   PHE A   4      95.525  33.347  -9.039
ATOM   1007  CA  PHE A   4      96.537  33.870  -8.173
ATOM   1008  C   PHE A   4      97.740  34.428  -8.841
ATOM   1009  O   PHE A   4      98.058  34.297 -10.023
ATOM   1010  CB  PHE A   4      97.257  30.629  -7.291
ATOM   1011  N   GLU A   5      98.556  35.145  -8.066
ATOM   1012  CA  GLU A   5      99.659  35.956  -8.573
ATOM   1013  C   GLU A   5     -99.089  35.145  -8.863
ATOM   1014  O   GLU A   5    -100.320  35.136  -8.861
ATOM   1015  CB  GLU A   5     -99.814  38.031  -6.201
ATOM   1016  N   PHE A   6     -98.134  35.804  -9.564
ATOM   1017  CA  PHE A   6     -96.741  35.534  -9.375
ATOM   1018  C   PHE A   6     -95.908  36.722  -9.766
ATOM   1019  O   PHE A   6     -96.270  37.742 -10.353
ATOM   1020  CB  PHE A   6     -96.870  33.669 -12.221
ATOM   1021  N   GLU A   7     -94.622  36.630  -9.421
ATOM   1022  CA  GLU A   7     -93.558  37.463  -9.935
ATOM   1023  C   GLU A   7     -92.755  36.833 -11.022
ATOM   1024  O   GLU A   7     -91.899  35.960 -10.875
ATOM   1025  CB  GLU A   7     -91.970  38.212  -7.343
ATOM   1026  N   PHE A   8     -92.920  37.189 -12.276
ATOM   1027  CA  PHE A   8     -92.605  36.280 -13.383
ATOM   1028  C   PHE A   8     -91.471  36.833 -14.268
ATOM   1029  O   PHE A   8     -91.518  37.273 -15.416
ATOM   1030  CB  PHE A   8     -95.524  37.218 -14.883
ATOM   1031  N   GLU A   9     -90.278  36.839 -13.730
ATOM   1032  CA  GLU A   9     -89.201  37.608 -14.274
ATOM   1033  C   GLU A   9     -88.390  36.868 -15.327
ATOM   1034  O   GLU A   9     -87.332  36.260 -15.162
ATOM   1035  CB  GLU A   9     -87.293  38.357 -11.799
ATOM   1036  N   GLN A  10     -88.862  36.863 -16.582
ATOM   1037  CA  GLN A  10     -88.285  36.032 -17.682
ATOM   1038  C   GLN A  10     -88.621  36.659 -19.053
ATOM   1039  O   GLN A  10     -89.694  37.038 -19.524
ATOM   1040  CB  GLN A  10     -88.429  32.850 -16.601
ATOM   1041  N   GLN A  11     -87.470  36.761 -19.771
ATOM   1042  CA  GLN A  11     -87.497  37.187 -21.148
ATOM   1043  C   GLN A  11     -87.846  36.041 -22.078
ATOM   1044  O   GLN A  11     -88.129  35.110 -22.832
ATOM   1045  CB  GLN A  11     -85.141  39.549 -21.515
ATOM   1046  N   GLN A   1      11.648  44.678  -8.159
ATOM   1047  CA  GLN A   1      12.482  43.515  -8.356
ATOM   1048  C   GLN A   1      13.916  43.914  -8.659
ATOM   1049  O   GLN A   1      14.468  44.999  -8.474
ATOM   1050  CB  GLN A   1      11.623  41.921  -5.400
ATOM   1051  N   GLN A   2      14.682  43.000  -9.187
ATOM   1052  CA  GLN A   2      16.106  43.273  -9.525
ATOM   1053  C   GLN A   2      16.335  42.633 -10.908
ATOM   1054  O   GLN A   2      16.406  43.187 -12.005
ATOM   1055  CB  GLN A   2      17.598  42.887  -6.529
ATOM   1056  N   GLU A   3      16.479  41.335 -10.991
ATOM   1057  CA  GLU A   3      15.974  40.564 -12.102
ATOM   1058  C   GLU A   3      15.190  39.382 -11.573
ATOM   1059  O   GLU A   3      15.157  38.955 -10.419
ATOM   1060  CB  GLU A   3      18.757  39.242 -13.066
ATOM   1061  N   PHE A   4      14.444  38.705 -12.411
ATOM   1062  CA  PHE A   4      13.435  37.725 -12.095
ATOM   1063  C   PHE A   4      13.160  36.840 -13.295
ATOM   1064  O   PHE A   4      13.877  36.688 -14.284
ATOM   1065  CB  PHE A   4      11.078  40.096 -12.354
ATOM   1066  N   GLU A   5      12.049  36.134 -13.341
ATOM   1067  CA  GLU A   5      12.027  34.931 -14.203
ATOM   1068  C   GLU A   5      11.753  35.357 -15.609
ATOM   1069  O   GLU A   5      11.684  36.518 -16.011
ATOM   1070  CB  GLU A   5       9.385  33.520 -13.085
ATOM   1071  N   PHE A   6      11.557  34.447 -16.551
ATOM   1072  CA  PHE A   6      11.485  34.781 -17.993
ATOM   1073  C   PHE A   6      10.263  34.099 -18.570
ATOM   1074  O   PHE A   6      10.037  33.862 -19.756
ATOM   1075  CB  PHE A   6      13.835  32.370 -18.429
ATOM   1076  N   GLU A   7       9.308  33.696 -17.743
ATOM   1077  CA  GLU A   7       8.226  32.769 -18.070
ATOM   1078  C   GLU A   7       7.068  33.532 -18.665
ATOM   1079  O   GLU A   7       6.818  34.722 -18.477
ATOM   1080  CB  GLU A   7       7.102  31.910 -15.158
ATOM   1081  N   PHE A   8       6.209  32.871 -19.487
ATOM   1082  CA  PHE A   8       5.362  33.544 -20.447
ATOM   1083  C   PHE A   8       4.033  33.861 -19.755
ATOM   1084  O   PHE A   8       3.086  33.125 -19.478
ATOM   1085  CB  PHE A   8       4.852  30.406 -21.770
ATOM   1086  N   GLU A   9       3.974  35.163 -19.433
ATOM   1087  CA  GLU A   9       2.659  35.743 -19.039
ATOM   1088  C   GLU A   9       2.685  37.270 -19.181
ATOM   1089  O   GLU A   9       3.457  38.078 -18.664
ATOM   1090  CB  GLU A   9       2.728  35.242 -15.886
ATOM   1091  N   GLN A  10       1.794  37.835 -19.938
ATOM   1092  CA  GLN A  10       1.686  39.165 -20.476
ATOM   1093  C   GLN A  10       1.747  40.288 -19.430
ATOM   1094  O   GLN A  10       1.912  40.177 -18.215
ATOM   1095  CB  GLN A  10      -0.635  38.836 -22.862
ATOM   1096  N   GLN A  11       1.613  41.541 -19.825
ATOM   1097  CA  GLN A  11       1.368  42.666 -18.912
ATOM   1098  C   GLN A  11       0.222  43.521 -19.408
ATOM   1099  O   GLN A  11      -0.711  44.216 -19.811
ATOM   1100  CB  GLN A  11       4.473  43.608 -17.860
ATOM   1101  N   GLN A   1     -93.507 -38.650  58.296
ATOM   1102  CA  GLN A   1     -92.784 -37.365  58.417
ATOM   1103  C   GLN A   1     -91.539 -37.634  59.205
ATOM   1104  O   GLN A   1     -91.434 -37.822  60.417
ATOM   1105  CB  GLN A   1     -95.503 -35.346  58.977
ATOM   1106  N   GLN A   2     -90.429 -37.663  58.458
ATOM   1107  CA  GLN A   2     -89.076 -37.735  58.899
ATOM   1108  C   GLN A   2     -88.226 -36.587  58.532
ATOM   1109  O   GLN A   2     -88.435 -35.420  58.864
ATOM   1110  CB  GLN A   2     -88.246 -40.984  57.998
ATOM   1111  N   GLU A   3     -87.130 -36.816  57.774
ATOM   1112  CA  GLU A   3     -86.173 -35.698  57.626
ATOM   1113  C   GLU A   3     -85.204 -36.055  56.476
ATOM   1114  O   GLU A   3     -84.031 -35.710  56.327
ATOM   1115  CB  GLU A   3     -84.397 -35.993  60.278
ATOM   1116  N   PHE A   4     -85.641 -36.825  55.506
ATOM   1117  CA  PHE A   4     -85.246 -36.887  54.114
ATOM   1118  C   PHE A   4     -86.379 -36.459  53.238
ATOM   1119  O   PHE A   4     -86.319 -35.725  52.251
ATOM   1120  CB  PHE A   4     -85.081 -40.219  54.377
ATOM   1121  N   GLU A   5     -87.585 -36.929  53.572
ATOM   1122  CA  GLU A   5     -88.841 -36.702  52.934
ATOM   1123  C   GLU A   5     -89.523 -35.458  53.519
ATOM   1124  O   GLU A   5     -89.934 -35.293  54.668
ATOM   1125  CB  GLU A   5     -90.555 -39.217  53.818
ATOM   1126  N   PHE A   6     -89.713 -34.412  52.730
ATOM   1127  CA  PHE A   6     -90.462 -33.261  53.218
ATOM   1128  C   PHE A   6     -91.627 -32.889  52.290
ATOM   1129  O   PHE A   6     -91.594 -32.562  51.104
ATOM   1130  CB  PHE A   6     -87.933 -31.254  51.960
ATOM   1131  N   GLU A   7     -92.832 -32.913  52.796
ATOM   1132  CA  GLU A   7     -93.962 -32.306  52.036
ATOM   1133  C   GLU A   7     -94.833 -31.496  52.980
ATOM   1134  O   GLU A   7     -95.679 -30.655  52.678
ATOM   1135  CB  GLU A   7     -95.456 -34.580  50.496
ATOM   1136  N   PHE A   8     -94.668 -31.717  54.293
ATOM   1137  CA  PHE A   8     -95.409 -31.126  55.377
ATOM   1138  C   PHE A   8     -95.195 -29.668  55.554
ATOM   1139  O   PHE A   8     -94.194 -29.025  55.237
ATOM   1140  CB  PHE A   8     -92.770 -32.295  57.334
ATOM   1141  N   GLU A   9     -96.207 -28.997  56.119
ATOM   1142  CA  GLU A   9     -96.174 -27.540  56.181
ATOM   1143  C   GLU A   9     -96.958 -27.088  57.410
ATOM   1144  O   GLU A   9     -97.928 -27.644  57.927
ATOM   1145  CB  GLU A   9     -97.609 -26.646  53.549
ATOM   1146  N   GLN A  10     -96.604 -25.984  58.031
ATOM   1147  CA  GLN A  10     -96.672 -25.821  59.450
ATOM   1148  C   GLN A  10     -97.877 -24.944  59.841
ATOM   1149  O   GLN A  10     -98.971 -24.787  59.300
ATOM   1150  CB  GLN A  10     -93.422 -25.253  60.357
ATOM   1151  N   GLN A  11     -97.638 -24.274  60.946
ATOM   1152  CA  GLN A  11     -98.251 -23.074  61.438
ATOM   1153  C   GLN A  11     -97.280 -22.104  62.068
ATOM   1154  O   GLN A  11     -96.489 -21.313  62.581
ATOM   1155  CB  GLN A  11      98.662 -24.071  62.528
ATOM   1156  N   GLN A   1      59.971  11.746  -0.586
ATOM   1157  CA  GLN A   1      58.613  11.516  -0.126
ATOM   1158  C   GLN A   1      58.137  12.329   1.007
ATOM   1159  O   GLN A   1      58.563  12.246   2.159
ATOM   1160  CB  GLN A   1      56.879  10.947  -3.022
ATOM   1161  N   GLN A   2      57.179  13.237   0.839
ATOM   1162  CA  GLN A   2      56.647  13.955   2.021
ATOM   1163  C   GLN A   2      55.527  13.174   2.616
ATOM   1164  O   GLN A   2      54.642  12.596   1.985
ATOM   1165  CB  GLN A   2      56.775  17.230   1.191
ATOM   1166  N   GLU A   3      55.376  13.025   3.903
ATOM   1167  CA  GLU A   3      54.207  12.232   4.379
ATOM   1168  C   GLU A   3      53.344  13.002   5.314
ATOM   1169  O   GLU A   3      53.710  13.639   6.302
ATOM   1170  CB  GLU A   3      55.625   9.896   5.974
ATOM   1171  N   PHE A   4      52.060  13.035   5.105
ATOM   1172  CA  PHE A   4      51.159  14.180   5.233
ATOM   1173  C   PHE A   4      50.970  14.584   6.666
ATOM   1174  O   PHE A   4      50.988  13.864   7.665
ATOM   1175  CB  PHE A   4      48.505  12.111   4.672
ATOM   1176  N   GLU A   5      50.758  15.921   6.806
ATOM   1177  CA  GLU A   5      50.467  16.439   8.141
ATOM   1178  C   GLU A   5      49.541  17.634   8.019
ATOM   1179  O   GLU A   5      49.436  18.570   8.812
ATOM   1180  CB  GLU A   5      53.417  17.669   8.722
ATOM   1181  N   PHE A   6      48.746  17.672   6.915
ATOM   1182  CA  PHE A   6      48.143  18.968   6.585
ATOM   1183  C   PHE A   6      46.797  18.845   5.956
ATOM   1184  O   PHE A   6      46.458  18.008   5.119
ATOM   1185  CB  PHE A   6      50.336  19.084   3.998
ATOM   1186  N   GLU A   7      45.859  19.727   6.332
ATOM   1187  CA  GLU A   7      44.437  19.601   6.109
ATOM   1188  C   GLU A   7      43.683  20.942   6.245
ATOM   1189  O   GLU A   7      43.378  21.589   7.247
ATOM   1190  CB  GLU A   7      43.560  18.042   8.823
ATOM   1191  N   PHE A   8      43.342  21.407   5.027
ATOM   1192  CA  PHE A   8      42.268  22.335   4.723
ATOM   1193  C   PHE A   8      41.339  21.763   3.712
ATOM   1194  O   PHE A   8      41.459  21.827   2.489
ATOM   1195  CB  PHE A   8      44.583  24.206   3.125
ATOM   1196  N   GLU A   9      40.265  21.115   4.189
ATOM   1197  CA  GLU A   9      39.120  20.705   3.332
ATOM   1198  C   GLU A   9      37.779  21.014   3.876
ATOM   1199  O   GLU A   9      37.164  20.343   4.703
ATOM   1200  CB  GLU A   9      39.598  17.514   3.204
ATOM   1201  N   GLN A  10      37.168  22.120   3.439
ATOM   1202  CA  GLN A  10      36.049  22.790   4.145
ATOM   1203  C   GLN A  10      34.772  22.762   3.306
ATOM   1204  O   GLN A  10      33.769  23.462   3.449
ATOM   1205  CB  GLN A  10      37.773  25.787   4.535
ATOM   1206  N   GLN A  11      34.753  21.858   2.290
ATOM   1207  CA  GLN A  11      33.847  22.029   1.177
ATOM   1208  C   GLN A  11      32.392  21.782   1.543
ATOM   1209  O   GLN A  11      31.214  21.583   1.839
ATOM   1210  CB  GLN A  11      35.619  20.842  -1.445
ATOM   1211  N   GLN A   1      84.105  50.705   1.714
ATOM   1212  CA  GLN A   1      84.367  51.959   2.359
ATOM   1213  C   GLN A   1      83.923  52.039   3.827
ATOM   1214  O   GLN A   1      83.447  51.162   4.549
ATOM   1215  CB  GLN A   1      87.463  52.686   1.090
ATOM   1216  N   GLN A   2      84.069  53.207   4.399
ATOM   1217  CA  GLN A   2      84.382  53.547   5.748
ATOM   1218  C   GLN A   2      83.149  53.857   6.561
ATOM   1219  O   GLN A   2      83.040  54.563   7.564
ATOM   1220  CB  GLN A   2      87.347  55.074   5.735
ATOM   1221  N   GLU A   3      82.049  53.304   6.148
ATOM   1222  CA  GLU A   3      80.892  53.060   7.028
ATOM   1223  C   GLU A   3      80.328  51.677   6.875
ATOM   1224  O   GLU A   3      80.452  50.958   5.883
ATOM   1225  CB  GLU A   3      78.839  55.193   5.902
ATOM   1226  N   PHE A   4      79.618  51.142   7.893
ATOM   1227  CA  PHE A   4      79.338  49.697   7.869
ATOM   1228  C   PHE A   4      77.991  49.408   7.248
ATOM   1229  O   PHE A   4      76.935  50.016   7.419
ATOM   1230  CB  PHE A   4      78.854  50.040  11.248
ATOM   1231  N   GLU A   5      77.984  48.348   6.411
ATOM   1232  CA  GLU A   5      76.765  48.039   5.611
ATOM   1233  C   GLU A   5      76.422  46.567   5.707
ATOM   1234  O   GLU A   5      75.369  46.038   6.065
ATOM   1235  CB  GLU A   5      78.042  48.739   2.740
ATOM   1236  N   PHE A   6      77.403  45.760   5.351
ATOM   1237  CA  PHE A   6      77.433  44.305   5.498
ATOM   1238  C   PHE A   6      77.767  43.909   6.894
ATOM   1239  O   PHE A   6      77.334  44.412   7.931
ATOM   1240  CB  PHE A   6      80.234  44.182   3.597
ATOM   1241  N   GLU A   7      78.602  42.932   7.096
ATOM   1242  CA  GLU A   7      79.237  42.525   8.317
ATOM   1243  C   GLU A   7      80.724  42.711   8.281
ATOM   1244  O   GLU A   7      81.559  42.143   7.578
ATOM   1245  CB  GLU A   7      78.881  39.309   8.067
ATOM   1246  N   PHE A   8      81.170  43.606   9.123
ATOM   1247  CA  PHE A   8      82.489  44.157   9.258
ATOM   1248  C   PHE A   8      83.569  43.149   9.459
ATOM   1249  O   PHE A   8      83.456  42.050  10.002
ATOM   1250  CB  PHE A   8      81.746  45.269  12.378
ATOM   1251  N   GLU A   9      84.784  43.438   9.017
ATOM   1252  CA  GLU A   9      85.870  42.484   9.285
ATOM   1253  C   GLU A   9      87.086  43.092   9.890
ATOM   1254  O   GLU A   9      87.982  43.697   9.301
ATOM   1255  CB  GLU A   9      86.712  41.391   6.395
ATOM   1256  N   GLN A  10      87.233  42.978  11.198
ATOM   1257  CA  GLN A  10      88.403  43.417  11.957
ATOM   1258  C   GLN A  10      89.656  42.566  11.666
ATOM   1259  O   GLN A  10      89.820  41.633  10.881
ATOM   1260  CB  GLN A  10      88.071  46.790  11.855
ATOM   1261  N   GLN A  11      90.695  42.926  12.392
ATOM   1262  CA  GLN A  11      91.924  42.191  12.587
ATOM   1263  C   GLN A  11      91.842  41.025  13.520
ATOM   1264  O   GLN A  11      91.774  40.065  14.288
ATOM   1265  CB  GLN A  11      93.717  42.566   9.780
ATOM   1266  N   GLN A   1      54.235 -95.012  15.570
ATOM   1267  CA  GLN A   1      55.511 -94.320  15.858
ATOM   1268  C   GLN A   1      55.500 -92.966  15.193
ATOM   1269  O   GLN A   1      54.692 -92.058  15.386
ATOM   1270  CB  GLN A   1      55.744 -94.614  19.287
ATOM   1271  N   GLN A   2      56.462 -92.704  14.295
ATOM   1272  CA  GLN A   2      56.651 -91.488  13.555
ATOM   1273  C   GLN A   2      57.148 -91.651  12.175
ATOM   1274  O   GLN A   2      57.412 -90.742  11.387
ATOM   1275  CB  GLN A   2      58.103 -89.605  15.954
ATOM   1276  N   GLU A   3      57.341 -92.861  11.704
ATOM   1277  CA  GLU A   3      57.694 -93.233  10.346
ATOM   1278  C   GLU A   3      56.695 -94.064   9.635
ATOM   1279  O   GLU A   3      55.847 -94.763  10.190
ATOM   1280  CB  GLU A   3      60.339 -94.856  10.852
ATOM   1281  N   PHE A   4      56.622 -94.132   8.317
ATOM   1282  CA  PHE A   4      55.375 -94.575   7.645
ATOM   1283  C   PHE A   4      55.668 -95.692   6.665
ATOM   1284  O   PHE A   4      56.760 -96.051   6.225
ATOM   1285  CB  PHE A   4      55.346 -91.743   5.811
ATOM   1286  N   GLU A   5      54.666 -96.385   6.207
ATOM   1287  CA  GLU A   5      54.674 -97.805   5.828
ATOM   1288  C   GLU A   5      55.324 -97.957   4.496
ATOM   1289  O   GLU A   5      54.887 -97.625   3.394
ATOM   1290  CB  GLU A   5      51.697 -98.742   5.888
ATOM   1291  N   PHE A   6      56.539 -98.537   4.591
ATOM   1292  CA  PHE A   6      57.468 -98.448   3.446
ATOM   1293  C   PHE A   6      57.388 -99.675   2.561
ATOM   1294  O   PHE A   6      57.132-100.842   2.856
ATOM   1295  CB  PHE A   6      60.030 -99.381   5.609
ATOM   1296  N   GLU A   7      57.640 -99.388   1.295
ATOM   1297  CA  GLU A   7      57.740  99.559   0.281
ATOM   1298  C   GLU A   7      58.995  99.589  -0.524
ATOM   1299  O   GLU A   7      59.454 100.542  -1.155
ATOM   1300  CB  GLU A   7      55.169 -99.930  -1.476
ATOM   1301  N   PHE A   8      59.694  98.466  -0.564
ATOM   1302  CA  PHE A   8      60.388  97.947  -1.768
ATOM   1303  C   PHE A   8      60.588  96.439  -1.550
ATOM   1304  O   PHE A   8      60.810  95.805  -0.519
ATOM   1305  CB  PHE A   8      63.318  99.208  -0.343
ATOM   1306  N   GLU A   9      60.497  95.767  -2.691
ATOM   1307  CA  GLU A   9      60.930  94.345  -2.722
ATOM   1308  C   GLU A   9      62.399  94.139  -2.813
ATOM   1309  O   GLU A   9      63.028  93.996  -3.861
ATOM   1310  CB  GLU A   9      59.436  93.475  -5.428
ATOM   1311  N   GLN A  10      63.121  94.103  -1.659
ATOM   1312  CA  GLN A  10      64.408  93.496  -1.490
ATOM   1313  C   GLN A  10      64.633  93.070  -0.064
ATOM   1314  O   GLN A  10      64.047  92.174   0.543
ATOM   1315  CB  GLN A  10      66.453  95.818  -3.069
ATOM   1316  N   GLN A  11      65.570  93.732   0.626
ATOM   1317  CA  GLN A  11      65.691  93.696   2.059
ATOM   1318  C   GLN A  11      66.172  95.003   2.567
ATOM   1319  O   GLN A  11      66.571  96.089   2.988
ATOM   1320  CB  GLN A  11      66.870  90.556   2.466
ATOM   1321  N   GLN A   1      33.722  36.546 -51.102
ATOM   1322  CA  GLN A   1      33.824  35.343 -50.267
ATOM   1323  C   GLN A   1      33.357  35.638 -48.874
ATOM   1324  O   GLN A   1      33.656  35.041 -47.839
ATOM   1325  CB  GLN A   1      36.891  34.076 -51.248
ATOM   1326  N   GLN A   2      32.531  36.646 -48.719
ATOM   1327  CA  GLN A   2      32.138  37.313 -47.507
ATOM   1328  C   GLN A   2      31.141  36.458 -46.747
ATOM   1329  O   GLN A   2      31.156  36.149 -45.556
ATOM   1330  CB  GLN A   2      31.821  40.605 -48.512
ATOM   1331  N   GLU A   3      30.125  36.002 -47.529
ATOM   1332  CA  GLU A   3      29.183  35.055 -46.915
ATOM   1333  C   GLU A   3      28.877  33.874 -47.818
ATOM   1334  O   GLU A   3      28.863  33.809 -49.047
ATOM   1335  CB  GLU A   3      26.441  36.748 -46.663
ATOM   1336  N   PHE A   4      28.588  32.779 -47.083
ATOM   1337  CA  PHE A   4      28.593  31.458 -47.670
ATOM   1338  C   PHE A   4      27.278  31.167 -48.293
ATOM   1339  O   PHE A   4      26.653  31.933 -49.027
ATOM   1340  CB  PHE A   4      28.892  30.012 -44.667
ATOM   1341  N   GLU A   5      26.643  30.043 -48.118
ATOM   1342  CA  GLU A   5      25.584  29.465 -48.934
ATOM   1343  C   GLU A   5      24.577  28.687 -48.138
ATOM   1344  O   GLU A   5      24.649  28.380 -46.948
ATOM   1345  CB  GLU A   5      27.150  27.389 -50.780
ATOM   1346  N   PHE A   6      23.482  28.281 -48.789
ATOM   1347  CA  PHE A   6      22.122  28.260 -48.272
ATOM   1348  C   PHE A   6      21.774  26.995 -47.541
ATOM   1349  O   PHE A   6      22.558  26.212 -47.005
ATOM   1350  CB  PHE A   6      20.815  28.320 -51.350
ATOM   1351  N   GLU A   7      20.472  26.684 -47.463
ATOM   1352  CA  GLU A   7      19.907  25.502 -46.797
ATOM   1353  C   GLU A   7      18.743  24.984 -47.544
ATOM   1354  O   GLU A   7      17.728  24.527 -47.020
ATOM   1355  CB  GLU A   7      18.757  27.003 -44.192
ATOM   1356  N   PHE A   8      18.698  24.969 -48.869
ATOM   1357  CA  PHE A   8      17.879  23.972 -49.538
ATOM   1358  C   PHE A   8      18.675  23.277 -50.622
ATOM   1359  O   PHE A   8      18.694  23.566 -51.818
ATOM   1360  CB  PHE A   8      15.916  26.283 -50.970
ATOM   1361  N   GLU A   9      19.449  22.251 -50.334
ATOM   1362  CA  GLU A   9      20.635  22.025 -51.195
ATOM   1363  C   GLU A   9      20.311  21.044 -52.257
ATOM   1364  O   GLU A   9      20.602  21.097 -53.452
ATOM   1365  CB  GLU A   9      22.686  20.811 -49.088
ATOM   1366  N   GLN A  10      19.626  19.999 -51.839
ATOM   1367  CA  GLN A  10      19.378  18.797 -52.608
ATOM   1368  C   GLN A  10      18.304  19.020 -53.617
ATOM   1369  O   GLN A  10      17.302  19.725 -53.499
ATOM   1370  CB  GLN A  10      20.262  16.448 -50.347
ATOM   1371  N   GLN A  11      18.420  18.406 -54.766
ATOM   1372  CA  GLN A  11      17.455  18.411 -55.879
ATOM   1373  C   GLN A  11      16.104  17.854 -55.497
ATOM   1374  O   GLN A  11      15.003  17.401 -55.186
ATOM   1375  CB  GLN A  11      19.385  18.063 -58.606
ATOM   1376  N   GLN A   1     -17.204  60.550 -74.394
ATOM   1377  CA  GLN A   1     -18.193  61.332 -75.164
ATOM   1378  C   GLN A   1     -18.578  60.678 -76.475
ATOM   1379  O   GLN A   1     -18.102  59.653 -76.964
ATOM   1380  CB  GLN A   1     -20.177  62.929 -73.034
ATOM   1381  N   GLN A   2     -19.558  61.307 -77.172
ATOM   1382  CA  GLN A   2     -20.153  60.784 -78.395
ATOM   1383  C   GLN A   2     -19.389  61.164 -79.654
ATOM   1384  O   GLN A   2     -18.318  60.714 -80.059
ATOM   1385  CB  GLN A   2     -23.346  62.018 -77.868
ATOM   1386  N   GLU A   3     -19.904  62.080 -80.430
ATOM   1387  CA  GLU A   3     -19.339  62.760 -81.586
ATOM   1388  C   GLU A   3     -19.787  64.180 -81.639
ATOM   1389  O   GLU A   3     -19.064  65.147 -81.875
ATOM   1390  CB  GLU A   3     -20.472  61.012 -84.002
ATOM   1391  N   PHE A   4     -21.039  64.522 -81.430
ATOM   1392  CA  PHE A   4     -21.578  65.868 -81.510
ATOM   1393  C   PHE A   4     -22.748  66.148 -80.582
ATOM   1394  O   PHE A   4     -23.945  65.946 -80.788
ATOM   1395  CB  PHE A   4     -22.858  64.952 -84.509
ATOM   1396  N   GLU A   5     -22.463  66.673 -79.405
ATOM   1397  CA  GLU A   5     -23.454  67.243 -78.468
ATOM   1398  C   GLU A   5     -22.882  68.201 -77.475
ATOM   1399  O   GLU A   5     -21.816  68.061 -76.877
ATOM   1400  CB  GLU A   5     -24.488  64.644 -76.969
ATOM   1401  N   PHE A   6     -23.584  69.326 -77.196
ATOM   1402  CA  PHE A   6     -23.606  70.018 -75.927
ATOM   1403  C   PHE A   6     -24.902  70.684 -75.553
ATOM   1404  O   PHE A   6     -25.584  71.401 -76.285
ATOM   1405  CB  PHE A   6     -21.530  72.440 -77.124
ATOM   1406  N   GLU A   7     -25.409  70.520 -74.330
ATOM   1407  CA  GLU A   7     -26.802  70.761 -74.032
ATOM   1408  C   GLU A   7     -26.948  71.640 -72.826
ATOM   1409  O   GLU A   7     -26.345  71.502 -71.762
ATOM   1410  CB  GLU A   7     -27.783  67.814 -73.155
ATOM   1411  N   PHE A   8     -27.790  72.678 -72.846
ATOM   1412  CA  PHE A   8     -27.735  73.591 -71.680
ATOM   1413  C   PHE A   8     -29.103  74.099 -71.264
ATOM   1414  O   PHE A   8     -30.193  73.603 -71.547
ATOM   1415  CB  PHE A   8     -26.646  75.959 -73.892
ATOM   1416  N   GLU A   9     -29.146  75.208 -70.504
ATOM   1417  CA  GLU A   9     -30.295  75.806 -69.887
ATOM   1418  C   GLU A   9     -29.925  77.003 -69.101
ATOM   1419  O   GLU A   9     -28.984  77.115 -68.315
ATOM   1420  CB  GLU A   9     -31.471  73.745 -67.787
ATOM   1421  N   GLN A  10     -30.692  78.063 -69.267
ATOM   1422  CA  GLN A  10     -30.700  79.207 -68.307
ATOM   1423  C   GLN A  10     -32.147  79.685 -68.135
ATOM   1424  O   GLN A  10     -32.743  79.945 -67.090
ATOM   1425  CB  GLN A  10     -27.963  80.954 -69.421
ATOM   1426  N   GLN A  11     -32.837  79.832 -69.290
ATOM   1427  CA  GLN A  11     -34.041  80.663 -69.450
ATOM   1428  C   GLN A  11     -35.304  79.838 -69.600
ATOM   1429  O   GLN A  11     -36.329  79.168 -69.721
ATOM   1430  CB  GLN A  11     -32.975  83.441 -70.993
ATOM   1431  N   GLN A   1      34.907  32.215  77.432
ATOM   1432  CA  GLN A   1      35.754  31.081  77.020
ATOM   1433  C   GLN A   1      35.027  29.975  76.317
ATOM   1434  O   GLN A   1      34.669  29.982  75.140
ATOM   1435  CB  GLN A   1      38.665  32.749  76.693
ATOM   1436  N   GLN A   2      34.715  28.861  76.983
ATOM   1437  CA  GLN A   2      33.623  28.000  76.535
ATOM   1438  C   GLN A   2      32.310  28.185  77.182
ATOM   1439  O   GLN A   2      31.752  29.275  77.310
ATOM   1440  CB  GLN A   2      35.183  25.509  74.884
ATOM   1441  N   GLU A   3      31.613  27.168  77.687
ATOM   1442  CA  GLU A   3      30.244  27.292  78.068
ATOM   1443  C   GLU A   3      30.053  26.671  79.460
ATOM   1444  O   GLU A   3      30.538  25.625  79.890
ATOM   1445  CB  GLU A   3      28.426  25.696  76.095
ATOM   1446  N   PHE A   4      29.261  27.351  80.316
ATOM   1447  CA  PHE A   4      28.214  26.777  81.134
ATOM   1448  C   PHE A   4      27.002  27.648  81.236
ATOM   1449  O   PHE A   4      26.950  28.842  81.532
ATOM   1450  CB  PHE A   4      30.285  27.786  83.712
ATOM   1451  N   GLU A   5      25.855  27.002  80.961
ATOM   1452  CA  GLU A   5      24.527  27.483  81.340
ATOM   1453  C   GLU A   5      23.509  26.432  81.026
ATOM   1454  O   GLU A   5      22.971  26.230  79.937
ATOM   1455  CB  GLU A   5      23.881  29.866  79.280
ATOM   1456  N   PHE A   6      23.145  25.626  82.038
ATOM   1457  CA  PHE A   6      22.102  24.641  82.016
ATOM   1458  C   PHE A   6      20.720  25.160  81.696
ATOM   1459  O   PHE A   6      20.032  25.905  82.394
ATOM   1460  CB  PHE A   6      22.116  24.500  85.360
ATOM   1461  N   GLU A   7      20.126  24.825  80.577
ATOM   1462  CA  GLU A   7      18.813  25.212  80.091
ATOM   1463  C   GLU A   7      17.938  24.051  79.812
ATOM   1464  O   GLU A   7      17.623  23.635  78.697
ATOM   1465  CB  GLU A   7      19.431  26.576  77.274
ATOM   1466  N   PHE A   8      17.433  23.378  80.840
ATOM   1467  CA  PHE A   8      16.548  22.207  80.663
ATOM   1468  C   PHE A   8      16.181  21.603  82.032
ATOM   1469  O   PHE A   8      16.882  21.387  83.021
ATOM   1470  CB  PHE A   8      19.256  20.274  79.895
ATOM   1471  N   GLU A   9      14.884  21.284  82.088
ATOM   1472  CA  GLU A   9      14.205  20.423  83.021
ATOM   1473  C   GLU A   9      14.077  19.022  82.559
ATOM   1474  O   GLU A   9      13.187  18.252  82.921
ATOM   1475  CB  GLU A   9      11.472  21.785  83.594
ATOM   1476  N   GLN A  10      14.939  18.478  81.693
ATOM   1477  CA  GLN A  10      14.491  17.321  80.881
ATOM   1478  C   GLN A  10      15.054  16.018  81.476
ATOM   1479  O   GLN A  10      16.157  15.806  81.980
ATOM   1480  CB  GLN A  10      14.715  18.635  77.733
ATOM   1481  N   GLN A  11      14.281  14.970  81.462
ATOM   1482  CA  GLN A  11      14.507  13.749  82.290
ATOM   1483  C   GLN A  11      15.280  12.777  81.376
ATOM   1484  O   GLN A  11      15.898  12.000  80.647
ATOM   1485  CB  GLN A  11      11.225  13.174  83.244
ATOM   1486  N   GLN A   1      -2.999   0.036  59.502
ATOM   1487  CA  GLN A   1      -1.577  -0.322  59.384
ATOM   1488  C   GLN A   1      -1.184  -0.614  57.957
ATOM   1489  O   GLN A   1      -0.887   0.193  57.077
ATOM   1490  CB  GLN A   1      -0.087   1.899  61.541
ATOM   1491  N   GLN A   2      -1.150  -1.885  57.596
ATOM   1492  CA  GLN A   2      -0.465  -2.415  56.417
ATOM   1493  C   GLN A   2      -1.431  -2.519  55.243
ATOM   1494  O   GLN A   2      -2.134  -3.480  54.931
ATOM   1495  CB  GLN A   2       2.798  -1.878  56.913
ATOM   1496  N   GLU A   3      -1.571  -1.494  54.436
ATOM   1497  CA  GLU A   3      -1.823  -1.491  53.025
ATOM   1498  C   GLU A   3      -1.041  -0.575  52.164
ATOM   1499  O   GLU A   3      -0.501   0.461  52.553
ATOM   1500  CB  GLU A   3      -4.947  -0.662  53.028
ATOM   1501  N   PHE A   4      -0.870  -0.832  50.862
ATOM   1502  CA  PHE A   4      -1.032   0.019  49.730
ATOM   1503  C   PHE A   4      -1.640  -0.602  48.520
ATOM   1504  O   PHE A   4      -1.278  -0.415  47.358
ATOM   1505  CB  PHE A   4       2.287  -0.658  49.034
ATOM   1506  N   GLU A   5      -2.643  -1.427  48.579
ATOM   1507  CA  GLU A   5      -3.273  -2.228  47.570
ATOM   1508  C   GLU A   5      -4.423  -1.535  46.905
ATOM   1509  O   GLU A   5      -5.454  -1.146  47.455
ATOM   1510  CB  GLU A   5      -4.391  -4.799  48.942
ATOM   1511  N   PHE A   6      -4.322  -1.314  45.574
ATOM   1512  CA  PHE A   6      -5.330  -0.487  44.875
ATOM   1513  C   PHE A   6      -5.835  -1.240  43.708
ATOM   1514  O   PHE A   6      -5.187  -1.570  42.715
ATOM   1515  CB  PHE A   6      -2.979   1.740  43.903
ATOM   1516  N   GLU A   7      -7.131  -1.591  43.752
ATOM   1517  CA  GLU A   7      -7.850  -2.182  42.648
ATOM   1518  C   GLU A   7      -9.180  -1.575  42.347
ATOM   1519  O   GLU A   7      -9.790  -1.658  41.281
ATOM   1520  CB  GLU A   7      -8.227  -5.229  43.161
ATOM   1521  N   PHE A   8      -9.809  -0.874  43.268
ATOM   1522  CA  PHE A   8     -11.248  -0.780  43.488
ATOM   1523  C   PHE A   8     -11.848   0.547  43.161
ATOM   1524  O   PHE A   8     -12.206   1.390  43.983
ATOM   1525  CB  PHE A   8     -10.619  -0.457  46.854
ATOM   1526  N   GLU A   9     -12.046   0.927  41.909
ATOM   1527  CA  GLU A   9     -12.471   2.281  41.635
ATOM   1528  C   GLU A   9     -13.576   2.346  40.560
ATOM   1529  O   GLU A   9     -14.404   3.232  40.345
ATOM   1530  CB  GLU A   9      -9.950   3.619  40.190
ATOM   1531  N   GLN A  10     -13.603   1.258  39.766
ATOM   1532  CA  GLN A  10     -14.629   1.021  38.732
ATOM   1533  C   GLN A  10     -15.686   0.123  39.266
ATOM   1534  O   GLN A  10     -15.907  -0.115  40.453
ATOM   1535  CB  GLN A  10     -12.542   0.593  36.027
ATOM   1536  N   GLN A  11     -16.488  -0.501  38.431
ATOM   1537  CA  GLN A  11     -17.334  -1.654  38.861
ATOM   1538  C   GLN A  11     -16.965  -2.901  38.129
ATOM   1539  O   GLN A  11     -16.661  -3.930  37.525
ATOM   1540  CB  GLN A  11     -20.092  -0.336  40.238
ATOM   1541  N   GLN A   1      -1.407  19.591 -41.373
ATOM   1542  CA  GLN A   1      -1.477  20.499 -40.263
ATOM   1543  C   GLN A   1      -0.489  20.224 -39.138
ATOM   1544  O   GLN A   1      -0.687  19.676 -38.054
ATOM   1545  CB  GLN A   1      -1.561  23.524 -41.975
ATOM   1546  N   GLN A   2       0.753  20.652 -39.403
ATOM   1547  CA  GLN A   2       1.867  20.690 -38.433
ATOM   1548  C   GLN A   2       2.312  22.105 -38.245
ATOM   1549  O   GLN A   2       1.862  22.904 -37.423
ATOM   1550  CB  GLN A   2       3.720  18.051 -39.719
ATOM   1551  N   GLU A   3       3.277  22.596 -39.006
ATOM   1552  CA  GLU A   3       3.939  23.888 -38.839
ATOM   1553  C   GLU A   3       4.677  24.339 -40.090
ATOM   1554  O   GLU A   3       5.725  23.886 -40.550
ATOM   1555  CB  GLU A   3       6.035  23.395 -36.424
ATOM   1556  N   PHE A   4       4.155  25.334 -40.787
ATOM   1557  CA  PHE A   4       4.817  26.334 -41.596
ATOM   1558  C   PHE A   4       4.600  27.738 -40.989
ATOM   1559  O   PHE A   4       4.273  28.044 -39.842
ATOM   1560  CB  PHE A   4       1.931  26.178 -43.574
ATOM   1561  N   GLU A   5       4.792  28.759 -41.817
ATOM   1562  CA  GLU A   5       4.782  30.185 -41.481
ATOM   1563  C   GLU A   5       3.352  30.666 -41.684
ATOM   1564  O   GLU A   5       2.753  30.803 -42.751
ATOM   1565  CB  GLU A   5       6.646  31.359 -43.846
ATOM   1566  N   PHE A   6       2.634  30.983 -40.616
ATOM   1567  CA  PHE A   6       1.197  30.755 -40.455
ATOM   1568  C   PHE A   6       0.388  32.035 -40.445
ATOM   1569  O   PHE A   6      -0.308  32.463 -39.524
ATOM   1570  CB  PHE A   6       1.614  30.181 -37.139
ATOM   1571  N   GLU A   7       0.425  32.796 -41.554
ATOM   1572  CA  GLU A   7      -0.218  34.113 -41.471
ATOM   1573  C   GLU A   7      -1.437  34.227 -42.360
ATOM   1574  O   GLU A   7      -1.718  35.130 -43.148
ATOM   1575  CB  GLU A   7       1.906  36.149 -42.692
ATOM   1576  N   PHE A   8      -2.294  33.183 -42.238
ATOM   1577  CA  PHE A   8      -3.641  33.275 -42.776
ATOM   1578  C   PHE A   8      -4.611  32.502 -41.963
ATOM   1579  O   PHE A   8      -5.830  32.670 -41.938
ATOM   1580  CB  PHE A   8      -2.472  31.250 -45.253
ATOM   1581  N   GLU A   9      -4.222  31.543 -41.178
ATOM   1582  CA  GLU A   9      -5.026  31.024 -40.033
ATOM   1583  C   GLU A   9      -4.136  30.492 -38.977
ATOM   1584  O   GLU A   9      -2.992  30.073 -39.149
ATOM   1585  CB  GLU A   9      -6.591  28.512 -41.246
ATOM   1586  N   GLN A  10      -4.635  30.470 -37.711
ATOM   1587  CA  GLN A  10      -3.894  29.770 -36.694
ATOM   1588  C   GLN A  10      -4.673  28.638 -36.074
ATOM   1589  O   GLN A  10      -4.242  27.516 -35.808
ATOM   1590  CB  GLN A  10      -1.531  31.922 -35.794
ATOM   1591  N   GLN A  11      -5.946  28.791 -35.759
ATOM   1592  CA  GLN A  11      -6.912  27.674 -35.630
ATOM   1593  C   GLN A  11      -7.879  27.785 -36.796
ATOM   1594  O   GLN A  11      -8.662  27.875 -37.741
ATOM   1595  CB  GLN A  11      -8.103  28.325 -32.438
ATOM   1596  N   GLN A   1       4.287 -45.501  31.295
ATOM   1597  CA  GLN A   1       4.869 -44.192  31.676
ATOM   1598  C   GLN A   1       4.862 -43.201  30.493
ATOM   1599  O   GLN A   1       3.930 -42.613  29.944
ATOM   1600  CB  GLN A   1       7.438 -44.818  33.719
ATOM   1601  N   GLN A   2       6.047 -42.961  30.011
ATOM   1602  CA  GLN A   2       6.419 -42.662  28.655
ATOM   1603  C   GLN A   2       7.437 -43.558  28.048
ATOM   1604  O   GLN A   2       8.652 -43.363  28.005
ATOM   1605  CB  GLN A   2       6.110 -39.260  28.455
ATOM   1606  N   GLU A   3       6.971 -44.694  27.494
ATOM   1607  CA  GLU A   3       7.805 -45.857  27.190
ATOM   1608  C   GLU A   3       8.098 -46.089  25.763
ATOM   1609  O   GLU A   3       9.236 -46.182  25.301
ATOM   1610  CB  GLU A   3       6.539 -48.327  28.595
ATOM   1611  N   PHE A   4       7.084 -46.214  24.867
ATOM   1612  CA  PHE A   4       7.390 -46.279  23.417
ATOM   1613  C   PHE A   4       7.194 -45.012  22.680
ATOM   1614  O   PHE A   4       7.703 -44.755  21.589
ATOM   1615  CB  PHE A   4       4.204 -47.625  23.003
ATOM   1616  N   GLU A   5       6.427 -44.033  23.167
ATOM   1617  CA  GLU A   5       5.896 -42.919  22.349
ATOM   1618  C   GLU A   5       6.291 -41.544  22.922
ATOM   1619  O   GLU A   5       5.663 -40.776  23.652
ATOM   1620  CB  GLU A   5       2.780 -43.079  22.368
ATOM   1621  N   PHE A   6       7.475 -41.135  22.577
ATOM   1622  CA  PHE A   6       8.080 -39.849  22.966
ATOM   1623  C   PHE A   6       8.099 -38.865  21.806
ATOM   1624  O   PHE A   6       9.062 -38.350  21.237
ATOM   1625  CB  PHE A   6      11.070 -41.494  23.002
ATOM   1626  N   GLU A   7       6.847 -38.563  21.400
ATOM   1627  CA  GLU A   7       6.611 -37.302  20.639
ATOM   1628  C   GLU A   7       5.384 -36.601  21.064
ATOM   1629  O   GLU A   7       4.267 -36.676  20.553
ATOM   1630  CB  GLU A   7       6.160 -38.546  17.730
ATOM   1631  N   PHE A   8       5.537 -35.807  22.119
ATOM   1632  CA  PHE A   8       4.483 -35.054  22.729
ATOM   1633  C   PHE A   8       4.666 -33.593  22.614
ATOM   1634  O   PHE A   8       5.140 -33.020  21.634
ATOM   1635  CB  PHE A   8       5.938 -35.685  25.822
ATOM   1636  N   GLU A   9       4.303 -32.792  23.628
ATOM   1637  CA  GLU A   9       4.713 -31.395  23.784
ATOM   1638  C   GLU A   9       4.488 -30.893  25.226
ATOM   1639  O   GLU A   9       3.451 -30.641  25.839
ATOM   1640  CB  GLU A   9       2.534 -29.713  22.109
ATOM   1641  N   GLN A  10       5.664 -30.733  25.842
ATOM   1642  CA  GLN A  10       5.884 -29.860  27.007
ATOM   1643  C   GLN A  10       7.144 -29.032  26.671
ATOM   1644  O   GLN A  10       8.305 -29.235  27.026
ATOM   1645  CB  GLN A  10       5.370 -31.898  29.585
ATOM   1646  N   GLN A  11       6.981 -27.956  25.901
ATOM   1647  CA  GLN A  11       7.872 -26.808  25.953
ATOM   1648  C   GLN A  11       7.065 -25.559  26.286
ATOM   1649  O   GLN A  11       6.412 -24.550  26.554
ATOM   1650  CB  GLN A  11       9.970 -27.478  23.405
ATOM   1651  N   GLN A   1     -50.283 -99.046  70.790
ATOM   1652  CA  GLN A   1     -50.923  99.636  70.575
ATOM   1653  C   GLN A   1     -52.150  99.929  69.682
ATOM   1654  O   GLN A   1     -52.159 101.160  69.684
ATOM   1655  CB  GLN A   1     -50.503  97.939  73.449
ATOM   1656  N   GLN A   2     -51.832 -99.385  68.563
ATOM   1657  CA  GLN A   2     -52.772 -99.052  67.500
ATOM   1658  C   GLN A   2     -53.218  99.764  66.691
ATOM   1659  O   GLN A   2     -53.225 100.995  66.686
ATOM   1660  CB  GLN A   2     -51.883 -95.888  66.562
ATOM   1661  N   GLU A   3     -52.483  98.657  66.738
ATOM   1662  CA  GLU A   3     -52.574  97.496  65.896
ATOM   1663  C   GLU A   3     -53.651  96.532  66.422
ATOM   1664  O   GLU A   3     -54.567  96.766  67.211
ATOM   1665  CB  GLU A   3     -49.712  96.228  66.262
ATOM   1666  N   PHE A   4     -53.656  95.295  66.028
ATOM   1667  CA  PHE A   4     -54.801  94.562  65.428
ATOM   1668  C   PHE A   4     -55.824  94.345  66.536
ATOM   1669  O   PHE A   4     -55.653  94.152  67.740
ATOM   1670  CB  PHE A   4     -52.634  91.873  65.681
ATOM   1671  N   GLU A   5     -57.078  94.388  66.024
ATOM   1672  CA  GLU A   5     -58.295  94.362  66.888
ATOM   1673  C   GLU A   5     -59.544  93.957  66.147
ATOM   1674  O   GLU A   5     -59.762  93.995  64.936
ATOM   1675  CB  GLU A   5     -58.741  97.323  67.829
ATOM   1676  N   PHE A   6     -60.514  93.504  66.966
ATOM   1677  CA  PHE A   6     -61.620  92.738  66.406
ATOM   1678  C   PHE A   6     -62.638  93.702  65.865
ATOM   1679  O   PHE A   6     -62.843  94.863  66.221
ATOM   1680  CB  PHE A   6     -62.716  92.003  69.579
ATOM   1681  N   GLU A   7     -63.407  93.254  64.890
ATOM   1682  CA  GLU A   7     -64.310  94.108  64.086
ATOM   1683  C   GLU A   7     -65.719  94.124  64.557
ATOM   1684  O   GLU A   7     -66.668  94.701  64.026
ATOM   1685  CB  GLU A   7     -64.207  93.074  61.155
ATOM   1686  N   PHE A   8     -66.001  93.457  65.658
ATOM   1687  CA  PHE A   8     -67.373  93.135  66.137
ATOM   1688  C   PHE A   8     -67.537  93.491  67.577
ATOM   1689  O   PHE A   8     -67.711  92.728  68.526
ATOM   1690  CB  PHE A   8     -66.204  89.885  66.315
ATOM   1691  N   GLU A   9     -67.487  94.782  67.854
ATOM   1692  CA  GLU A   9     -67.457  95.451  69.120
ATOM   1693  C   GLU A   9     -68.661  96.208  69.541
ATOM   1694  O   GLU A   9     -68.765  96.916  70.543
ATOM   1695  CB  GLU A   9     -65.314  97.727  68.366
ATOM   1696  N   GLN A  10     -69.744  96.149  68.807
ATOM   1697  CA  GLN A  10     -70.743  97.229  68.809
ATOM   1698  C   GLN A  10     -71.671  97.211  69.974
ATOM   1699  O   GLN A  10     -71.840  98.149  70.753
ATOM   1700  CB  GLN A  10     -69.823  99.281  66.307
ATOM   1701  N   GLN A  11     -72.409  96.132  70.255
ATOM   1702  CA  GLN A  11     -73.441  96.189  71.252
ATOM   1703  C   GLN A  11     -72.880  96.169  72.665
ATOM   1704  O   GLN A  11     -72.427  96.154  73.809
ATOM   1705  CB  GLN A  11     -76.387  95.671  69.744
ATOM   1706  N   GLN A   1     -68.588  66.643 -97.699
ATOM   1707  CA  GLN A   1     -69.249  67.946 -97.545
ATOM   1708  C   GLN A   1     -70.770  67.710 -97.598
ATOM   1709  O   GLN A   1     -71.425  66.813 -98.129
ATOM   1710  CB  GLN A   1     -67.185  69.809 -99.549
ATOM   1711  N   GLN A   2     -71.442  68.640 -96.959
ATOM   1712  CA  GLN A   2     -72.847  68.844 -96.803
ATOM   1713  C   GLN A   2     -73.247  70.305 -96.740
ATOM   1714  O   GLN A   2     -73.758  70.986 -97.630
ATOM   1715  CB  GLN A   2     -73.751  66.237 -94.769
ATOM   1716  N   GLU A   3     -73.007  70.913 -95.565
ATOM   1717  CA  GLU A   3     -73.457  72.236 -95.160
ATOM   1718  C   GLU A   3     -72.641  73.325 -95.741
ATOM   1719  O   GLU A   3     -71.415  73.369 -95.845
ATOM   1720  CB  GLU A   3     -72.909  72.174 -91.987
ATOM   1721  N   PHE A   4     -73.400  74.358 -96.189
ATOM   1722  CA  PHE A   4     -72.779  75.383 -97.016
ATOM   1723  C   PHE A   4     -72.069  76.459 -96.291
ATOM   1724  O   PHE A   4     -72.611  77.442 -95.784
ATOM   1725  CB  PHE A   4     -75.994  76.527 -97.402
ATOM   1726  N   GLU A   5     -70.783  76.487 -96.107
ATOM   1727  CA  GLU A   5     -70.063  77.708 -95.753
ATOM   1728  C   GLU A   5     -69.099  78.171 -96.841
ATOM   1729  O   GLU A   5     -68.867  77.628 -97.921
ATOM   1730  CB  GLU A   5     -68.401  77.153 -93.148
ATOM   1731  N   PHE A   6     -68.417  79.296 -96.610
ATOM   1732  CA  PHE A   6     -67.700  79.972 -97.645
ATOM   1733  C   PHE A   6     -66.528  80.739 -97.129
ATOM   1734  O   PHE A   6     -66.532  81.769 -96.455
ATOM   1735  CB  PHE A   6     -70.346  82.231 -97.694
ATOM   1736  N   GLU A   7     -65.351  80.226 -97.450
ATOM   1737  CA  GLU A   7     -64.049  80.845 -97.226
ATOM   1738  C   GLU A   7     -63.068  80.418 -98.330
ATOM   1739  O   GLU A   7     -62.345  79.422 -98.363
ATOM   1740  CB  GLU A   7     -63.107  79.709 -94.493
ATOM   1741  N   PHE A   8     -62.960  81.191 -99.396
ATOM   1742  CA  PHE A   8     -62.273  80.908  99.370
ATOM   1743  C   PHE A   8     -60.894  81.563  99.277
ATOM   1744  O   PHE A   8     -60.890  81.569 100.508
ATOM   1745  CB  PHE A   8     -64.145  83.574  98.218
ATOM   1746  N   GLU A   9     -60.158  81.285 -99.618
ATOM   1747  CA  GLU A   9     -58.709  81.548 -99.714
ATOM   1748  C   GLU A   9     -57.934  80.312 -99.415
ATOM   1749  O   GLU A   9     -58.411  79.187 -99.262
ATOM   1750  CB  GLU A   9     -58.390  83.769 -97.447
ATOM   1751  N   GLN A  10     -56.599  80.399 -99.295
ATOM   1752  CA  GLN A  10     -55.741  79.212 -99.090
ATOM   1753  C   GLN A  10     -54.756  79.387 -97.964
ATOM   1754  O   GLN A  10     -53.958  80.312 -97.816
ATOM   1755  CB  GLN A  10     -55.488  77.896  97.799
ATOM   1756  N   GLN A  11     -54.752  78.425 -97.020
ATOM   1757  CA  GLN A  11     -53.853  78.599 -95.865
ATOM   1758  C   GLN A  11     -52.463  78.150 -96.100
ATOM   1759  O   GLN A  11     -51.307  77.776 -96.296
ATOM   1760  CB  GLN A  11     -55.961  78.673 -93.272
ATOM   1761  N   GLN A   1      89.279  82.990 -46.660
ATOM   1762  CA  GLN A   1      90.710  82.776 -46.657
ATOM   1763  C   GLN A   1      91.056  81.554 -45.864
ATOM   1764  O   GLN A   1      92.136  81.308 -45.326
ATOM   1765  CB  GLN A   1      92.056  85.833 -46.203
ATOM   1766  N   GLN A   2      90.119  80.624 -45.712
ATOM   1767  CA  GLN A   2      90.363  79.227 -45.461
ATOM   1768  C   GLN A   2      90.337  78.337 -46.660
ATOM   1769  O   GLN A   2      89.756  77.254 -46.748
ATOM   1770  CB  GLN A   2      88.924  78.795 -42.359
ATOM   1771  N   GLU A   3      90.971  78.679 -47.759
ATOM   1772  CA  GLU A   3      91.640  77.801 -48.707
ATOM   1773  C   GLU A   3      92.884  78.440 -49.306
ATOM   1774  O   GLU A   3      94.011  77.951 -49.391
ATOM   1775  CB  GLU A   3      89.464  77.710 -51.102
ATOM   1776  N   PHE A   4      92.838  79.638 -49.808
ATOM   1777  CA  PHE A   4      93.935  80.376 -50.392
ATOM   1778  C   PHE A   4      94.418  81.542 -49.608
ATOM   1779  O   PHE A   4      93.985  81.932 -48.524
ATOM   1780  CB  PHE A   4      91.667  81.932 -52.484
ATOM   1781  N   GLU A   5      95.422  82.240 -50.126
ATOM   1782  CA  GLU A   5      95.662  83.665 -50.088
ATOM   1783  C   GLU A   5      96.422  84.145 -51.340
ATOM   1784  O   GLU A   5      97.017  83.464 -52.175
ATOM   1785  CB  GLU A   5      97.154  84.450 -47.466
ATOM   1786  N   PHE A   6      96.476  85.436 -51.599
ATOM   1787  CA  PHE A   6      96.648  86.075 -52.878
ATOM   1788  C   PHE A   6      97.937  86.776 -53.115
ATOM   1789  O   PHE A   6      98.164  87.535 -54.057
ATOM   1790  CB  PHE A   6      94.365  88.390 -51.794
ATOM   1791  N   GLU A   7      98.960  86.589 -52.250
ATOM   1792  CA  GLU A   7     -99.665  86.647 -52.744
ATOM   1793  C   GLU A   7     -98.917  85.377 -52.505
ATOM   1794  O   GLU A   7     -98.275  85.061 -51.503
ATOM   1795  CB  GLU A   7     -98.388  88.722 -50.682
ATOM   1796  N   PHE A   8     -98.974  84.503 -53.520
ATOM   1797  CA  PHE A   8     -98.293  83.255 -53.652
ATOM   1798  C   PHE A   8     -96.789  83.363 -53.660
ATOM   1799  O   PHE A   8     -96.107  84.266 -54.146
ATOM   1800  CB  PHE A   8     -99.178  83.332 -56.909
ATOM   1801  N   GLU A   9     -96.094  82.398 -53.092
ATOM   1802  CA  GLU A   9     -94.643  82.267 -53.377
ATOM   1803  C   GLU A   9     -94.103  80.897 -53.184
ATOM   1804  O   GLU A   9     -93.054  80.464 -53.661
ATOM   1805  CB  GLU A   9     -93.160  84.565 -51.880
ATOM   1806  N   GLN A  10     -94.766  80.023 -52.444
ATOM   1807  CA  GLN A  10     -94.123  78.794 -52.026
ATOM   1808  C   GLN A  10     -94.864  77.626 -52.642
ATOM   1809  O   GLN A  10     -94.879  77.270 -53.820
ATOM   1810  CB  GLN A  10     -93.491  79.610 -48.805
ATOM   1811  N   GLN A  11     -95.586  76.906 -51.775
ATOM   1812  CA  GLN A  11     -96.014  75.531 -52.160
ATOM   1813  C   GLN A  11     -97.521  75.342 -52.085
ATOM   1814  O   GLN A  11     -98.740  75.188 -52.024
ATOM   1815  CB  GLN A  11     -94.020  73.883 -49.865
ATOM   1816  N   GLN A   1      26.355 -83.582 -23.899
ATOM   1817  CA  GLN A   1      26.462 -82.218 -24.437
ATOM   1818  C   GLN A   1      25.188 -81.438 -24.082
ATOM   1819  O   GLN A   1      24.516 -81.431 -23.051
ATOM   1820  CB  GLN A   1      29.713 -81.689 -23.359
ATOM   1821  N   GLN A   2      24.823 -80.667 -25.124
ATOM   1822  CA  GLN A   2      23.504 -80.053 -25.225
ATOM   1823  C   GLN A   2      22.839 -80.585 -26.489
ATOM   1824  O   GLN A   2      22.197 -81.627 -26.622
ATOM   1825  CB  GLN A   2      24.366 -76.863 -24.248
ATOM   1826  N   GLU A   3      22.935 -79.886 -27.596
ATOM   1827  CA  GLU A   3      22.422 -80.255 -28.928
ATOM   1828  C   GLU A   3      23.253 -79.787 -30.056
ATOM   1829  O   GLU A   3      23.253 -78.672 -30.579
ATOM   1830  CB  GLU A   3      19.525 -78.895 -28.991
ATOM   1831  N   PHE A   4      24.084 -80.658 -30.556
ATOM   1832  CA  PHE A   4      24.937 -80.338 -31.668
ATOM   1833  C   PHE A   4      24.712 -81.189 -32.886
ATOM   1834  O   PHE A   4      24.203 -82.310 -32.909
ATOM   1835  CB  PHE A   4      27.585 -81.689 -30.032
ATOM   1836  N   GLU A   5      25.066 -80.763 -34.077
ATOM   1837  CA  GLU A   5      24.713 -81.297 -35.367
ATOM   1838  C   GLU A   5      25.963 -81.665 -36.111
ATOM   1839  O   GLU A   5      26.607 -80.921 -36.852
ATOM   1840  CB  GLU A   5      23.679 -78.721 -37.047
ATOM   1841  N   PHE A   6      26.507 -82.847 -36.044
ATOM   1842  CA  PHE A   6      27.881 -83.136 -36.501
ATOM   1843  C   PHE A   6      27.872 -83.868 -37.839
ATOM   1844  O   PHE A   6      27.032 -84.624 -38.327
ATOM   1845  CB  PHE A   6      27.774 -85.688 -34.277
ATOM   1846  N   GLU A   7      28.929 -83.642 -38.561
ATOM   1847  CA  GLU A   7      29.132 -84.310 -39.838
ATOM   1848  C   GLU A   7      30.648 -84.346 -40.124
ATOM   1849  O   GLU A   7      31.227 -84.210 -41.202
ATOM   1850  CB  GLU A   7      27.711 -82.259 -41.781
ATOM   1851  N   PHE A   8      31.480 -84.544 -39.135
ATOM   1852  CA  PHE A   8      32.777 -83.935 -39.039
ATOM   1853  C   PHE A   8      33.905 -84.902 -39.383
ATOM   1854  O   PHE A   8      34.808 -85.320 -38.658
ATOM   1855  CB  PHE A   8      32.671 -84.054 -35.662
ATOM   1856  N   GLU A   9      33.947 -85.364 -40.601
ATOM   1857  CA  GLU A   9      34.989 -86.292 -41.123
ATOM   1858  C   GLU A   9      36.069 -85.438 -41.777
ATOM   1859  O   GLU A   9      35.972 -84.298 -42.231
ATOM   1860  CB  GLU A   9      33.508 -87.793 -43.578
ATOM   1861  N   GLN A  10      37.264 -85.935 -41.892
ATOM   1862  CA  GLN A  10      38.282 -85.365 -42.749
ATOM   1863  C   GLN A  10      38.621 -86.275 -43.934
ATOM   1864  O   GLN A  10      39.721 -86.717 -44.264
ATOM   1865  CB  GLN A  10      40.258 -83.741 -40.616
ATOM   1866  N   GLN A  11      37.582 -86.631 -44.706
ATOM   1867  CA  GLN A  11      37.615 -86.975 -46.108
ATOM   1868  C   GLN A  11      37.189 -85.946 -47.075
ATOM   1869  O   GLN A  11      36.833 -85.087 -47.882
ATOM   1870  CB  GLN A  11      39.301 -89.922 -46.244
ATOM   1871  N   GLN A   1     -76.255  93.236  37.539
ATOM   1872  CA  GLN A   1     -76.167  93.452  38.977
ATOM   1873  C   GLN A   1     -74.825  93.989  39.335
ATOM   1874  O   GLN A   1     -74.437  94.257  40.472
ATOM   1875  CB  GLN A   1     -77.374  90.293  39.781
ATOM   1876  N   GLN A   2     -73.923  94.223  38.404
ATOM   1877  CA  GLN A   2     -72.468  94.065  38.692
ATOM   1878  C   GLN A   2     -71.928  95.255  39.454
ATOM   1879  O   GLN A   2     -72.544  96.228  39.887
ATOM   1880  CB  GLN A   2     -71.220  93.089  35.671
ATOM   1881  N   GLU A   3     -70.645  95.274  39.695
ATOM   1882  CA  GLU A   3     -70.024  96.305  40.562
ATOM   1883  C   GLU A   3     -68.791  96.927  39.899
ATOM   1884  O   GLU A   3     -67.734  96.371  39.601
ATOM   1885  CB  GLU A   3     -69.137  94.614  43.066
ATOM   1886  N   PHE A   4     -68.829  98.218  39.596
ATOM   1887  CA  PHE A   4     -67.880  98.723  38.565
ATOM   1888  C   PHE A   4     -67.024  99.807  39.180
ATOM   1889  O   PHE A   4     -67.023 101.038  39.189
ATOM   1890  CB  PHE A   4     -70.532 -99.409  37.412
ATOM   1891  N   GLU A   5     -66.319 -99.451  38.339
ATOM   1892  CA  GLU A   5     -65.513 -98.337  38.791
ATOM   1893  C   GLU A   5     -65.942 -96.983  38.233
ATOM   1894  O   GLU A   5     -65.974 -96.622  37.056
ATOM   1895  CB  GLU A   5     -62.626 -99.210  37.949
ATOM   1896  N   PHE A   6     -66.333 -96.053  39.063
ATOM   1897  CA  PHE A   6     -67.435 -95.131  39.025
ATOM   1898  C   PHE A   6     -67.021 -93.716  38.919
ATOM   1899  O   PHE A   6     -67.517 -92.778  39.544
ATOM   1900  CB  PHE A   6     -67.604 -95.451  42.504
ATOM   1901  N   GLU A   7     -66.042 -93.372  38.100
ATOM   1902  CA  GLU A   7     -65.401 -92.096  38.052
ATOM   1903  C   GLU A   7     -65.054 -91.691  36.645
ATOM   1904  O   GLU A   7     -65.514 -92.187  35.616
ATOM   1905  CB  GLU A   7     -62.847 -92.276  39.906
ATOM   1906  N   PHE A   8     -64.153 -90.690  36.476
ATOM   1907  CA  PHE A   8     -63.909 -90.286  35.065
ATOM   1908  C   PHE A   8     -62.466 -90.225  34.711
ATOM   1909  O   PHE A   8     -61.607 -89.552  35.281
ATOM   1910  CB  PHE A   8     -64.624 -87.078  36.223
ATOM   1911  N   GLU A   9     -62.032 -90.957  33.687
ATOM   1912  CA  GLU A   9     -60.726 -90.721  33.140
ATOM   1913  C   GLU A   9     -60.674 -90.000  31.810
ATOM   1914  O   GLU A   9     -60.281 -90.450  30.733
ATOM   1915  CB  GLU A   9     -59.256 -93.550  33.056
ATOM   1916  N   GLN A  10     -61.093 -88.738  31.773
ATOM   1917  CA  GLN A  10     -60.943 -87.768  30.736
ATOM   1918  C   GLN A  10     -60.553 -86.401  31.161
ATOM   1919  O   GLN A  10     -59.576 -85.757  30.779
ATOM   1920  CB  GLN A  10     -62.123 -89.259  27.935
ATOM   1921  N   GLN A  11     -61.358 -85.821  32.052
ATOM   1922  CA  GLN A  11     -61.054 -84.603  32.787
ATOM   1923  C   GLN A  11     -61.068 -84.854  34.240
ATOM   1924  O   GLN A  11     -61.079 -85.064  35.453
ATOM   1925  CB  GLN A  11     -62.941 -82.274  31.136
ATOM   1926  N   GLN A   1     -38.064 -29.897 -19.495
ATOM   1927  CA  GLN A   1     -36.674 -30.061 -19.105
ATOM   1928  C   GLN A   1     -35.680 -29.505 -20.130
ATOM   1929  O   GLN A   1     -35.673 -29.603 -21.357
ATOM   1930  CB  GLN A   1     -36.825 -33.280 -18.110
ATOM   1931  N   GLN A   2     -34.698 -28.820 -19.553
ATOM   1932  CA  GLN A   2     -33.450 -28.403 -20.172
ATOM   1933  C   GLN A   2     -32.232 -28.582 -19.286
ATOM   1934  O   GLN A   2     -31.306 -27.794 -19.094
ATOM   1935  CB  GLN A   2     -34.577 -25.590 -21.676
ATOM   1936  N   GLU A   3     -32.167 -29.741 -18.640
ATOM   1937  CA  GLU A   3     -31.208 -29.847 -17.509
ATOM   1938  C   GLU A   3     -30.586 -31.181 -17.403
ATOM   1939  O   GLU A   3     -30.999 -32.211 -17.937
ATOM   1940  CB  GLU A   3     -33.321 -29.571 -15.111
ATOM   1941  N   PHE A   4     -29.470 -31.279 -16.658
ATOM   1942  CA  PHE A   4     -28.661 -32.449 -16.507
ATOM   1943  C   PHE A   4     -28.991 -33.326 -15.365
ATOM   1944  O   PHE A   4     -28.307 -34.283 -15.003
ATOM   1945  CB  PHE A   4     -26.073 -30.462 -15.769
ATOM   1946  N   GLU A   5     -30.067 -33.158 -14.618
ATOM   1947  CA  GLU A   5     -30.648 -34.275 -13.918
ATOM   1948  C   GLU A   5     -32.121 -34.371 -14.281
ATOM   1949  O   GLU A   5     -33.069 -33.707 -13.861
ATOM   1950  CB  GLU A   5     -30.495 -33.331 -10.809
ATOM   1951  N   PHE A   6     -32.374 -35.321 -15.186
ATOM   1952  CA  PHE A   6     -33.697 -35.573 -15.706
ATOM   1953  C   PHE A   6     -34.313 -36.908 -15.232
ATOM   1954  O   PHE A   6     -34.040 -37.588 -14.243
ATOM   1955  CB  PHE A   6     -32.372 -36.366 -18.744
ATOM   1956  N   GLU A   7     -35.292 -37.340 -16.070
ATOM   1957  CA  GLU A   7     -36.320 -38.281 -15.750
ATOM   1958  C   GLU A   7     -35.838 -39.687 -15.766
ATOM   1959  O   GLU A   7     -35.260 -40.268 -16.685
ATOM   1960  CB  GLU A   7     -38.208 -38.017 -18.283
ATOM   1961  N   PHE A   8     -36.074 -40.371 -14.643
ATOM   1962  CA  PHE A   8     -35.369 -41.603 -14.234
ATOM   1963  C   PHE A   8     -36.418 -42.677 -13.920
ATOM   1964  O   PHE A   8     -37.579 -42.782 -14.314
ATOM   1965  CB  PHE A   8     -34.909 -40.075 -11.251
ATOM   1966  N   GLU A   9     -35.949 -43.615 -13.090
ATOM   1967  CA  GLU A   9     -36.877 -44.381 -12.208
ATOM   1968  C   GLU A   9     -36.325 -44.298 -10.821
ATOM   1969  O   GLU A   9     -35.352 -43.631 -10.470
ATOM   1970  CB  GLU A   9     -36.581 -47.337 -13.169
ATOM   1971  N   GLN A  10     -36.931 -45.006  -9.851
ATOM   1972  CA  GLN A  10     -36.723 -44.951  -8.440
ATOM   1973  C   GLN A  10     -35.284 -45.041  -7.965
ATOM   1974  O   GLN A  10     -34.346 -45.644  -8.487
ATOM   1975  CB  GLN A  10     -39.356 -46.633  -7.064
ATOM   1976  N   GLN A  11     -35.041 -44.364  -6.825
ATOM   1977  CA  GLN A  11     -33.786 -43.759  -6.481
ATOM   1978  C   GLN A  11     -32.628 -44.759  -6.343
ATOM   1979  O   GLN A  11     -31.700 -45.560  -6.232
ATOM   1980  CB  GLN A  11     -34.768 -41.318  -4.431
ATOM   1981  N   GLN A   1       0.839  93.698 -30.260
ATOM   1982  CA  GLN A   1       0.136  94.994 -30.468
ATOM   1983  C   GLN A   1      -1.261  94.827 -31.013
ATOM   1984  O   GLN A   1      -1.870  95.543 -31.808
ATOM   1985  CB  GLN A   1       2.905  96.737 -31.476
ATOM   1986  N   GLN A   2      -1.851  93.712 -30.506
ATOM   1987  CA  GLN A   2      -3.096  93.125 -30.933
ATOM   1988  C   GLN A   2      -4.153  93.228 -29.840
ATOM   1989  O   GLN A   2      -4.472  94.188 -29.138
ATOM   1990  CB  GLN A   2      -2.010  90.494 -32.837
ATOM   1991  N   GLU A   3      -4.801  92.096 -29.649
ATOM   1992  CA  GLU A   3      -5.734  91.882 -28.561
ATOM   1993  C   GLU A   3      -4.985  91.297 -27.352
ATOM   1994  O   GLU A   3      -3.968  90.603 -27.346
ATOM   1995  CB  GLU A   3      -7.801  89.654 -29.639
ATOM   1996  N   PHE A   4      -5.525  91.592 -26.152
ATOM   1997  CA  PHE A   4      -4.874  91.251 -24.928
ATOM   1998  C   PHE A   4      -4.996  89.852 -24.427
ATOM   1999  O   PHE A   4      -5.569  89.505 -23.395
ATOM   2000  CB  PHE A   4      -7.467  92.918 -23.376
ATOM   2001  N   GLU A   5      -4.458  88.854 -25.117
ATOM   2002  CA  GLU A   5      -4.505  87.453 -24.698
ATOM   2003  C   GLU A   5      -3.157  87.035 -24.183
ATOM   2004  O   GLU A   5      -2.175  87.758 -24.011
ATOM   2005  CB  GLU A   5      -5.474  85.819 -27.238
ATOM   2006  N   PHE A   6      -3.017  85.728 -23.879
ATOM   2007  CA  PHE A   6      -1.730  85.175 -23.558
ATOM   2008  C   PHE A   6      -1.276  84.066 -24.509
ATOM   2009  O   PHE A   6      -1.885  83.524 -25.432
ATOM   2010  CB  PHE A   6      -3.602  83.367 -21.248
ATOM   2011  N   GLU A   7      -0.048  83.642 -24.291
ATOM   2012  CA  GLU A   7       0.685  82.887 -25.351
ATOM   2013  C   GLU A   7       1.336  81.642 -24.871
ATOM   2014  O   GLU A   7       1.013  80.997 -23.874
ATOM   2015  CB  GLU A   7       2.952  85.041 -26.201
ATOM   2016  N   PHE A   8       2.349  81.119 -25.506
ATOM   2017  CA  PHE A   8       2.950  79.814 -25.275
ATOM   2018  C   PHE A   8       4.259  79.964 -24.502
ATOM   2019  O   PHE A   8       5.329  80.459 -24.854
ATOM   2020  CB  PHE A   8       3.944  79.975 -28.540
ATOM   2021  N   GLU A   9       4.150  79.457 -23.265
ATOM   2022  CA  GLU A   9       5.170  79.776 -22.277
ATOM   2023  C   GLU A   9       6.474  79.095 -22.414
ATOM   2024  O   GLU A   9       7.569  79.657 -22.406
ATOM   2025  CB  GLU A   9       3.862  78.976 -19.572
ATOM   2026  N   GLN A  10       6.557  77.786 -22.560
ATOM   2027  CA  GLN A  10       7.692  76.950 -22.310
ATOM   2028  C   GLN A  10       8.224  76.172 -23.453
ATOM   2029  O   GLN A  10       9.373  75.743 -23.561
ATOM   2030  CB  GLN A  10       7.485  76.036 -19.036
ATOM   2031  N   GLN A  11       7.369  75.913 -24.467
ATOM   2032  CA  GLN A  11       7.688  74.956 -25.474
ATOM   2033  C   GLN A  11       8.162  75.638 -26.761
ATOM   2034  O   GLN A  11       8.544  76.186 -27.795
ATOM   2035  CB  GLN A  11       5.149  72.804 -25.221
ATOM   2036  N   GLN A   1     -48.275 -56.052 -99.829
ATOM   2037  CA  GLN A   1     -48.815 -56.538 -98.602
ATOM   2038  C   GLN A   1     -47.768 -57.148 -97.685
ATOM   2039  O   GLN A   1     -46.548 -57.147 -97.844
ATOM   2040  CB  GLN A   1     -51.089 -54.049 -98.001
ATOM   2041  N   GLN A   2     -48.229 -57.759 -96.571
ATOM   2042  CA  GLN A   2     -47.387 -58.156 -95.439
ATOM   2043  C   GLN A   2     -47.427 -59.638 -95.276
ATOM   2044  O   GLN A   2     -47.757 -60.277 -94.276
ATOM   2045  CB  GLN A   2     -47.594 -55.378 -93.565
ATOM   2046  N   GLU A   3     -47.048 -60.311 -96.379
ATOM   2047  CA  GLU A   3     -47.344 -61.756 -96.472
ATOM   2048  C   GLU A   3     -46.325 -62.508 -97.256
ATOM   2049  O   GLU A   3     -46.310 -62.614 -98.482
ATOM   2050  CB  GLU A   3     -49.978 -61.604 -98.352
ATOM   2051  N   PHE A   4     -45.321 -63.141 -96.682
ATOM   2052  CA  PHE A   4     -44.617 -64.180 -97.399
ATOM   2053  C   PHE A   4     -44.484 -65.394 -96.458
ATOM   2054  O   PHE A   4     -44.037 -65.483 -95.315
ATOM   2055  CB  PHE A   4     -41.705 -62.424 -96.922
ATOM   2056  N   GLU A   5     -44.928 -66.494 -96.994
ATOM   2057  CA  GLU A   5     -45.055 -67.814 -96.359
ATOM   2058  C   GLU A   5     -44.823 -68.843 -97.475
ATOM   2059  O   GLU A   5     -44.092 -69.833 -97.448
ATOM   2060  CB  GLU A   5     -48.053 -68.085 -95.396
ATOM   2061  N   PHE A   6     -45.505 -68.632 -98.625
ATOM   2062  CA  PHE A   6     -45.363 -69.555 -99.738
ATOM   2063  C   PHE A   6     -44.488 -68.915  99.227
ATOM   2064  O   PHE A   6     -44.490 -68.908 100.458
ATOM   2065  CB  PHE A   6     -48.576 -69.133  99.367
ATOM   2066  N   GLU A   7     -43.232 -69.404  99.223
ATOM   2067  CA  GLU A   7     -42.176 -68.917  98.345
ATOM   2068  C   GLU A   7     -42.450 -69.352  96.951
ATOM   2069  O   GLU A   7     -43.481 -69.875  96.527
ATOM   2070  CB  GLU A   7     -39.588 -70.279  99.441
ATOM   2071  N   PHE A   8     -41.529 -69.183  96.047
ATOM   2072  CA  PHE A   8     -41.618 -69.541  94.641
ATOM   2073  C   PHE A   8     -40.279 -69.704  94.006
ATOM   2074  O   PHE A   8     -39.964 -70.582  93.203
ATOM   2075  CB  PHE A   8     -42.754 -66.428  93.982
ATOM   2076  N   GLU A   9     -39.287 -68.898  94.256
ATOM   2077  CA  GLU A   9     -38.158 -68.550  93.379
ATOM   2078  C   GLU A   9     -36.880 -68.997  94.071
ATOM   2079  O   GLU A   9     -36.606 -68.868  95.264
ATOM   2080  CB  GLU A   9     -38.164 -65.433  93.361
ATOM   2081  N   GLN A  10     -35.939 -69.600  93.300
ATOM   2082  CA  GLN A  10     -34.527 -69.645  93.569
ATOM   2083  C   GLN A  10     -33.656 -68.927  92.531
ATOM   2084  O   GLN A  10     -33.530 -69.143  91.326
ATOM   2085  CB  GLN A  10     -34.080 -70.473  96.779
ATOM   2086  N   GLN A  11     -32.944 -67.940  92.998
ATOM   2087  CA  GLN A  11     -32.294 -66.855  92.254
ATOM   2088  C   GLN A  11     -31.362 -67.282  91.185
ATOM   2089  O   GLN A  11     -30.587 -67.636  90.297
ATOM   2090  CB  GLN A  11     -33.169 -64.127  93.979
ATOM   2091  N   GLN A   1      -2.768  66.772  37.070
ATOM   2092  CA  GLN A   1      -1.969  65.623  37.533
ATOM   2093  C   GLN A   1      -0.849  66.017  38.444
ATOM   2094  O   GLN A   1      -0.078  66.967  38.300
ATOM   2095  CB  GLN A   1      -4.088  62.961  37.349
ATOM   2096  N   GLN A   2      -0.664  65.258  39.529
ATOM   2097  CA  GLN A   2       0.279  65.633  40.558
ATOM   2098  C   GLN A   2       1.539  64.833  40.410
ATOM   2099  O   GLN A   2       2.524  65.080  39.715
ATOM   2100  CB  GLN A   2      -1.749  65.622  43.243
ATOM   2101  N   GLU A   3       1.544  63.720  41.148
ATOM   2102  CA  GLU A   3       2.612  62.814  41.415
ATOM   2103  C   GLU A   3       2.235  61.377  41.430
ATOM   2104  O   GLU A   3       2.554  60.548  40.577
ATOM   2105  CB  GLU A   3       3.995  63.904  44.014
ATOM   2106  N   PHE A   4       1.488  60.896  42.430
ATOM   2107  CA  PHE A   4       0.609  59.766  42.446
ATOM   2108  C   PHE A   4      -0.406  59.895  43.574
ATOM   2109  O   PHE A   4      -0.188  60.133  44.762
ATOM   2110  CB  PHE A   4       3.206  57.874  43.786
ATOM   2111  N   GLU A   5      -1.686  59.736  43.257
ATOM   2112  CA  GLU A   5      -2.812  59.635  44.214
ATOM   2113  C   GLU A   5      -3.650  58.396  43.884
ATOM   2114  O   GLU A   5      -4.338  58.137  42.897
ATOM   2115  CB  GLU A   5      -4.607  62.148  43.196
ATOM   2116  N   PHE A   6      -3.570  57.501  44.871
ATOM   2117  CA  PHE A   6      -4.156  56.156  44.774
ATOM   2118  C   PHE A   6      -4.999  55.773  45.985
ATOM   2119  O   PHE A   6      -4.641  55.571  47.145
ATOM   2120  CB  PHE A   6      -1.123  54.712  45.051
ATOM   2121  N   GLU A   7      -6.296  55.645  45.722
ATOM   2122  CA  GLU A   7      -7.357  55.278  46.676
ATOM   2123  C   GLU A   7      -8.550  54.797  45.866
ATOM   2124  O   GLU A   7      -9.332  53.879  46.113
ATOM   2125  CB  GLU A   7      -7.891  57.883  48.340
ATOM   2126  N   PHE A   8      -8.788  55.438  44.755
ATOM   2127  CA  PHE A   8     -10.087  55.188  44.069
ATOM   2128  C   PHE A   8      -9.700  54.433  42.784
ATOM   2129  O   PHE A   8      -8.648  53.886  42.452
ATOM   2130  CB  PHE A   8     -10.041  58.510  43.054
ATOM   2131  N   GLU A   9     -10.680  54.390  41.930
ATOM   2132  CA  GLU A   9     -10.540  54.001  40.538
ATOM   2133  C   GLU A   9     -11.576  54.675  39.711
ATOM   2134  O   GLU A   9     -11.386  55.164  38.598
ATOM   2135  CB  GLU A   9     -10.924  50.871  40.504
ATOM   2136  N   GLN A  10     -12.837  54.774  40.195
ATOM   2137  CA  GLN A  10     -13.989  55.338  39.532
ATOM   2138  C   GLN A  10     -14.939  56.093  40.401
ATOM   2139  O   GLN A  10     -15.536  57.132  40.119
ATOM   2140  CB  GLN A  10     -14.255  53.256  36.855
ATOM   2141  N   GLN A  11     -15.177  55.608  41.606
ATOM   2142  CA  GLN A  11     -16.209  56.262  42.443
ATOM   2143  C   GLN A  11     -15.688  57.298  43.356
ATOM   2144  O   GLN A  11     -15.254  58.162  44.118
ATOM   2145  CB  GLN A  11     -19.164  55.069  41.494
ATOM   2146  N   GLN A   1     -69.342  34.027  33.669
ATOM   2147  CA  GLN A   1     -68.997  34.095  32.272
ATOM   2148  C   GLN A   1     -67.890  35.045  31.953
ATOM   2149  O   GLN A   1     -66.814  35.138  32.545
ATOM   2150  CB  GLN A   1     -72.185  33.962  30.951
ATOM   2151  N   GLN A   2     -68.072  35.883  30.925
ATOM   2152  CA  GLN A   2     -67.543  37.241  30.942
ATOM   2153  C   GLN A   2     -68.492  38.214  30.233
ATOM   2154  O   GLN A   2     -68.346  38.818  29.171
ATOM   2155  CB  GLN A   2     -64.196  36.776  30.573
ATOM   2156  N   GLU A   3     -69.629  38.401  30.908
ATOM   2157  CA  GLU A   3     -70.360  39.675  30.689
ATOM   2158  C   GLU A   3     -71.250  40.055  31.801
ATOM   2159  O   GLU A   3     -72.478  40.126  31.756
ATOM   2160  CB  GLU A   3     -72.105  39.136  28.171
ATOM   2161  N   PHE A   4     -70.737  40.353  32.964
ATOM   2162  CA  PHE A   4     -71.609  40.837  34.069
ATOM   2163  C   PHE A   4     -71.803  42.320  33.922
ATOM   2164  O   PHE A   4     -71.020  43.199  34.281
ATOM   2165  CB  PHE A   4     -68.772  40.514  35.979
ATOM   2166  N   GLU A   5     -72.885  42.808  33.369
ATOM   2167  CA  GLU A   5     -73.748  43.902  33.841
ATOM   2168  C   GLU A   5     -75.148  43.707  33.221
ATOM   2169  O   GLU A   5     -76.269  43.814  33.719
ATOM   2170  CB  GLU A   5     -72.314  46.458  32.572
ATOM   2171  N   PHE A   6     -75.109  43.375  31.961
ATOM   2172  CA  PHE A   6     -76.246  43.428  31.042
ATOM   2173  C   PHE A   6     -76.292  42.217  30.196
ATOM   2174  O   PHE A   6     -75.436  41.872  29.381
ATOM   2175  CB  PHE A   6     -74.451  45.632  29.122
ATOM   2176  N   GLU A   7     -77.350  41.414  30.311
ATOM   2177  CA  GLU A   7     -77.582  40.347  29.357
ATOM   2178  C   GLU A   7     -79.052  40.132  29.115
ATOM   2179  O   GLU A   7     -79.562  39.692  28.085
ATOM   2180  CB  GLU A   7     -76.697  37.697  30.992
ATOM   2181  N   PHE A   8     -79.938  40.420  30.051
ATOM   2182  CA  PHE A   8     -81.373  40.588  29.715
ATOM   2183  C   PHE A   8     -82.060  41.175  30.947
ATOM   2184  O   PHE A   8     -82.409  40.608  31.982
ATOM   2185  CB  PHE A   8     -81.985  37.303  30.133
ATOM   2186  N   GLU A   9     -82.314  42.463  30.900
ATOM   2187  CA  GLU A   9     -82.244  43.267  32.150
ATOM   2188  C   GLU A   9     -83.506  44.036  32.293
ATOM   2189  O   GLU A   9     -83.870  44.947  31.549
ATOM   2190  CB  GLU A   9     -79.864  45.238  31.495
ATOM   2191  N   GLN A  10     -84.336  43.724  33.318
ATOM   2192  CA  GLN A  10     -85.646  44.393  33.329
ATOM   2193  C   GLN A  10     -85.574  45.757  33.986
ATOM   2194  O   GLN A  10     -84.804  46.122  34.875
ATOM   2195  CB  GLN A  10     -87.662  41.686  33.729
ATOM   2196  N   GLN A  11     -86.411  46.690  33.596
ATOM   2197  CA  GLN A  11     -86.496  48.077  33.929
ATOM   2198  C   GLN A  11     -86.567  48.400  35.381
ATOM   2199  O   GLN A  11     -86.626  48.667  36.581
ATOM   2200  CB  GLN A  11     -85.025  49.579  31.333
ATOM   2201  N   GLN A   1      45.281 -79.013 -74.795
ATOM   2202  CA  GLN A   1      46.128 -78.809 -73.586
ATOM   2203  C   GLN A   1      46.745 -77.441 -73.532
ATOM   2204  O   GLN A   1      47.607 -76.969 -74.273
ATOM   2205  CB  GLN A   1      44.495 -80.702 -71.247
ATOM   2206  N   GLN A   2      46.300 -76.654 -72.564
ATOM   2207  CA  GLN A   2      46.444 -75.191 -72.594
ATOM   2208  C   GLN A   2      47.713 -74.657 -72.046
ATOM   2209  O   GLN A   2      48.073 -73.482 -71.994
ATOM   2210  CB  GLN A   2      43.205 -74.105 -72.627
ATOM   2211  N   GLU A   3      48.521 -75.622 -71.565
ATOM   2212  CA  GLU A   3      49.820 -75.305 -70.973
ATOM   2213  C   GLU A   3      50.937 -75.216 -72.013
ATOM   2214  O   GLU A   3      51.949 -75.912 -72.095
ATOM   2215  CB  GLU A   3      50.281 -77.856 -69.076
ATOM   2216  N   PHE A   4      50.799 -74.265 -72.951
ATOM   2217  CA  PHE A   4      51.957 -73.771 -73.637
ATOM   2218  C   PHE A   4      52.266 -72.316 -73.523
ATOM   2219  O   PHE A   4      51.474 -71.378 -73.433
ATOM   2220  CB  PHE A   4      50.512 -74.083 -76.650
ATOM   2221  N   GLU A   5      53.549 -72.017 -73.519
ATOM   2222  CA  GLU A   5      54.124 -70.648 -73.399
ATOM   2223  C   GLU A   5      54.982 -70.275 -74.578
ATOM   2224  O   GLU A   5      54.997 -69.193 -75.165
ATOM   2225  CB  GLU A   5      56.052 -71.117 -70.843
ATOM   2226  N   PHE A   6      55.823 -71.134 -75.089
ATOM   2227  CA  PHE A   6      55.994 -71.372 -76.545
ATOM   2228  C   PHE A   6      57.002 -72.469 -76.715
ATOM   2229  O   PHE A   6      57.579 -73.061 -75.803
ATOM   2230  CB  PHE A   6      57.753 -68.520 -76.877
ATOM   2231  N   GLU A   7      57.337 -72.874 -77.948
ATOM   2232  CA  GLU A   7      58.325 -73.976 -78.151
ATOM   2233  C   GLU A   7      59.466 -73.440 -78.929
ATOM   2234  O   GLU A   7      59.368 -72.716 -79.920
ATOM   2235  CB  GLU A   7      56.713 -75.996 -79.941
ATOM   2236  N   PHE A   8      60.720 -73.735 -78.568
ATOM   2237  CA  PHE A   8      61.865 -73.503 -79.458
ATOM   2238  C   PHE A   8      62.386 -74.841 -79.955
ATOM   2239  O   PHE A   8      63.551 -75.159 -80.196
ATOM   2240  CB  PHE A   8      63.696 -72.966 -76.661
ATOM   2241  N   GLU A   9      61.521 -75.800 -80.166
ATOM   2242  CA  GLU A   9      61.756 -77.172 -80.539
ATOM   2243  C   GLU A   9      61.783 -77.468 -82.015
ATOM   2244  O   GLU A   9      62.160 -78.510 -82.551
ATOM   2245  CB  GLU A   9      59.376 -78.856 -79.229
ATOM   2246  N   GLN A  10      61.341 -76.465 -82.822
ATOM   2247  CA  GLN A  10      61.256 -76.682 -84.256
ATOM   2248  C   GLN A  10      61.969 -75.538 -85.002
ATOM   2249  O   GLN A  10      61.464 -74.611 -85.636
ATOM   2250  CB  GLN A  10      58.150 -77.863 -84.602
ATOM   2251  N   GLN A  11      63.283 -75.497 -84.994
ATOM   2252  CA  GLN A  11      64.169 -74.470 -85.552
ATOM   2253  C   GLN A  11      64.164 -74.422 -87.041
ATOM   2254  O   GLN A  11      64.160 -74.382 -88.272
ATOM   2255  CB  GLN A  11      63.645 -71.883 -83.406
ATOM   2256  N   GLN A   1     -13.276  58.504  26.039
ATOM   2257  CA  GLN A   1     -13.347  59.996  25.998
ATOM   2258  C   GLN A   1     -12.501  60.440  24.798
ATOM   2259  O   GLN A   1     -11.562  59.879  24.234
ATOM   2260  CB  GLN A   1     -12.125  60.438  29.184
ATOM   2261  N   GLN A   2     -12.861  61.605  24.321
ATOM   2262  CA  GLN A   2     -12.196  62.253  23.209
ATOM   2263  C   GLN A   2     -11.971  63.690  23.481
ATOM   2264  O   GLN A   2     -12.776  64.425  24.053
ATOM   2265  CB  GLN A   2     -13.447  60.941  20.379
ATOM   2266  N   GLU A   3     -10.835  64.296  23.104
ATOM   2267  CA  GLU A   3     -10.350  65.601  23.468
ATOM   2268  C   GLU A   3     -11.372  66.729  23.252
ATOM   2269  O   GLU A   3     -11.930  67.053  22.204
ATOM   2270  CB  GLU A   3      -8.369  66.051  20.953
ATOM   2271  N   PHE A   4     -11.688  67.449  24.361
ATOM   2272  CA  PHE A   4     -12.965  68.218  24.438
ATOM   2273  C   PHE A   4     -12.656  69.669  24.434
ATOM   2274  O   PHE A   4     -11.537  70.153  24.264
ATOM   2275  CB  PHE A   4     -12.909  67.546  27.795
ATOM   2276  N   GLU A   5     -13.611  70.570  24.624
ATOM   2277  CA  GLU A   5     -13.394  71.938  25.061
ATOM   2278  C   GLU A   5     -14.607  72.602  25.656
ATOM   2279  O   GLU A   5     -14.656  73.401  26.591
ATOM   2280  CB  GLU A   5     -12.821  73.512  22.369
ATOM   2281  N   PHE A   6     -15.761  72.297  25.115
ATOM   2282  CA  PHE A   6     -17.011  72.753  25.717
ATOM   2283  C   PHE A   6     -17.988  71.585  25.816
ATOM   2284  O   PHE A   6     -17.802  70.422  25.456
ATOM   2285  CB  PHE A   6     -17.826  74.075  22.720
ATOM   2286  N   GLU A   7     -19.189  71.818  26.347
ATOM   2287  CA  GLU A   7     -19.922  70.780  27.102
ATOM   2288  C   GLU A   7     -20.833  70.029  26.115
ATOM   2289  O   GLU A   7     -21.097  70.288  24.941
ATOM   2290  CB  GLU A   7     -21.433  72.403  29.283
ATOM   2291  N   PHE A   8     -21.396  68.935  26.679
ATOM   2292  CA  PHE A   8     -22.411  68.114  26.041
ATOM   2293  C   PHE A   8     -23.741  68.085  26.704
ATOM   2294  O   PHE A   8     -23.983  67.645  27.828
ATOM   2295  CB  PHE A   8     -20.746  65.413  27.259
ATOM   2296  N   GLU A   9     -24.782  68.578  26.029
ATOM   2297  CA  GLU A   9     -26.058  69.032  26.657
ATOM   2298  C   GLU A   9     -27.110  68.031  26.184
ATOM   2299  O   GLU A   9     -27.213  67.504  25.076
ATOM   2300  CB  GLU A   9     -26.549  71.913  25.375
ATOM   2301  N   GLN A  10     -28.038  67.669  27.059
ATOM   2302  CA  GLN A  10     -29.319  67.126  26.608
ATOM   2303  C   GLN A  10     -30.430  68.135  26.482
ATOM   2304  O   GLN A  10     -31.480  68.171  27.123
ATOM   2305  CB  GLN A  10     -29.197  63.878  27.495
ATOM   2306  N   GLN A  11     -30.280  69.101  25.585
ATOM   2307  CA  GLN A  11     -31.396  69.903  25.183
ATOM   2308  C   GLN A  11     -31.870  69.583  23.776
ATOM   2309  O   GLN A  11     -32.254  69.325  22.635
ATOM   2310  CB  GLN A  11     -30.582  72.816  26.618
ATOM   2311  N   GLN A   1     -86.583  84.309 -78.502
ATOM   2312  CA  GLN A   1     -87.623  83.294 -78.518
ATOM   2313  C   GLN A   1     -87.939  82.725 -77.164
ATOM   2314  O   GLN A   1     -87.739  83.235 -76.062
ATOM   2315  CB  GLN A   1     -86.210  81.378 -81.007
ATOM   2316  N   GLN A   2     -88.495  81.545 -77.135
ATOM   2317  CA  GLN A   2     -88.622  80.636 -76.022
ATOM   2318  C   GLN A   2     -87.663  79.513 -76.090
ATOM   2319  O   GLN A   2     -87.808  78.429 -75.525
ATOM   2320  CB  GLN A   2     -91.990  80.429 -75.816
ATOM   2321  N   GLU A   3     -86.547  79.561 -76.770
ATOM   2322  CA  GLU A   3     -85.423  78.581 -76.693
ATOM   2323  C   GLU A   3     -84.078  79.172 -76.846
ATOM   2324  O   GLU A   3     -83.666  79.686 -77.886
ATOM   2325  CB  GLU A   3     -86.018  76.772 -79.291
ATOM   2326  N   PHE A   4     -83.210  79.171 -75.799
ATOM   2327  CA  PHE A   4     -81.896  79.742 -75.786
ATOM   2328  C   PHE A   4     -81.001  78.927 -74.872
ATOM   2329  O   PHE A   4     -80.333  79.289 -73.903
ATOM   2330  CB  PHE A   4     -82.989  82.292 -73.858
ATOM   2331  N   GLU A   5     -80.968  77.643 -75.210
ATOM   2332  CA  GLU A   5     -80.253  76.694 -74.380
ATOM   2333  C   GLU A   5     -79.169  75.941 -75.060
ATOM   2334  O   GLU A   5     -79.071  74.714 -75.073
ATOM   2335  CB  GLU A   5     -82.456  74.658 -73.266
ATOM   2336  N   PHE A   6     -78.196  76.587 -75.725
ATOM   2337  CA  PHE A   6     -76.907  75.954 -75.946
ATOM   2338  C   PHE A   6     -75.808  76.860 -75.395
ATOM   2339  O   PHE A   6     -74.655  77.025 -75.794
ATOM   2340  CB  PHE A   6     -77.304  77.043 -79.229
ATOM   2341  N   GLU A   7     -76.142  77.561 -74.349
ATOM   2342  CA  GLU A   7     -75.559  78.718 -73.740
ATOM   2343  C   GLU A   7     -75.849  78.702 -72.263
ATOM   2344  O   GLU A   7     -76.676  77.991 -71.692
ATOM   2345  CB  GLU A   7     -77.252  81.171 -74.921
ATOM   2346  N   PHE A   8     -75.155  79.533 -71.466
ATOM   2347  CA  PHE A   8     -74.878  79.289 -70.083
ATOM   2348  C   PHE A   8     -76.119  79.688 -69.262
ATOM   2349  O   PHE A   8     -76.437  79.313 -68.134
ATOM   2350  CB  PHE A   8     -72.906  82.106 -70.246
ATOM   2351  N   GLU A   9     -76.970  80.544 -69.819
ATOM   2352  CA  GLU A   9     -77.899  81.321 -68.998
ATOM   2353  C   GLU A   9     -79.265  81.357 -69.688
ATOM   2354  O   GLU A   9     -79.649  82.067 -70.618
ATOM   2355  CB  GLU A   9     -76.551  84.221 -69.285
ATOM   2356  N   GLN A  10     -80.143  80.488 -69.196
ATOM   2357  CA  GLN A  10     -81.567  80.538 -69.285
ATOM   2358  C   GLN A  10     -82.279  81.539 -68.409
ATOM   2359  O   GLN A  10     -82.880  82.562 -68.736
ATOM   2360  CB  GLN A  10     -82.599  77.878 -71.066
ATOM   2361  N   GLN A  11     -82.241  81.261 -67.124
ATOM   2362  CA  GLN A  11     -82.973  81.984 -66.121
ATOM   2363  C   GLN A  11     -82.214  83.207 -65.706
ATOM   2364  O   GLN A  11     -81.590  84.211 -65.366
ATOM   2365  CB  GLN A  11     -84.223  79.359 -64.378
ATOM   2366  N   GLN A   1     -42.852  21.882  43.520
ATOM   2367  CA  GLN A   1     -41.854  21.032  42.908
ATOM   2368  C   GLN A   1     -41.647  19.823  43.805
ATOM   2369  O   GLN A   1     -41.344  19.821  44.998
ATOM   2370  CB  GLN A   1     -39.807  22.952  41.134
ATOM   2371  N   GLN A   2     -41.816  18.617  43.219
ATOM   2372  CA  GLN A   2     -42.315  17.415  43.826
ATOM   2373  C   GLN A   2     -41.262  16.362  44.000
ATOM   2374  O   GLN A   2     -41.156  15.297  43.392
ATOM   2375  CB  GLN A   2     -45.217  17.072  42.126
ATOM   2376  N   GLU A   3     -40.343  16.659  44.944
ATOM   2377  CA  GLU A   3     -39.438  15.667  45.443
ATOM   2378  C   GLU A   3     -38.801  15.936  46.748
ATOM   2379  O   GLU A   3     -37.620  16.227  46.941
ATOM   2380  CB  GLU A   3     -37.173  15.789  43.189
ATOM   2381  N   PHE A   4     -39.548  15.864  47.825
ATOM   2382  CA  PHE A   4     -39.323  16.513  49.131
ATOM   2383  C   PHE A   4     -38.470  15.652  49.987
ATOM   2384  O   PHE A   4     -37.409  15.134  49.639
ATOM   2385  CB  PHE A   4     -42.566  15.683  49.746
ATOM   2386  N   GLU A   5     -38.881  15.408  51.257
ATOM   2387  CA  GLU A   5     -38.011  14.699  52.159
ATOM   2388  C   GLU A   5     -38.528  13.419  52.687
ATOM   2389  O   GLU A   5     -39.695  13.031  52.652
ATOM   2390  CB  GLU A   5     -37.269  16.708  54.462
ATOM   2391  N   PHE A   6     -37.656  12.601  53.259
ATOM   2392  CA  PHE A   6     -38.086  11.189  53.438
ATOM   2393  C   PHE A   6     -37.590  10.799  54.843
ATOM   2394  O   PHE A   6     -36.448  10.848  55.302
ATOM   2395  CB  PHE A   6     -35.702  10.219  51.250
ATOM   2396  N   GLU A   7     -38.457  10.351  55.702
ATOM   2397  CA  GLU A   7     -38.074   9.534  56.884
ATOM   2398  C   GLU A   7     -39.234   8.725  57.417
ATOM   2399  O   GLU A   7     -39.216   7.626  57.971
ATOM   2400  CB  GLU A   7     -37.234  11.866  58.905
ATOM   2401  N   PHE A   8     -40.418   9.287  57.257
ATOM   2402  CA  PHE A   8     -41.615   8.685  57.827
ATOM   2403  C   PHE A   8     -42.509   8.137  56.782
ATOM   2404  O   PHE A   8     -42.977   8.789  55.849
ATOM   2405  CB  PHE A   8     -42.497  11.883  58.553
ATOM   2406  N   GLU A   9     -42.870   6.842  56.804
ATOM   2407  CA  GLU A   9     -43.935   6.360  55.940
ATOM   2408  C   GLU A   9     -45.267   6.277  56.609
ATOM   2409  O   GLU A   9     -45.513   6.348  57.813
ATOM   2410  CB  GLU A   9     -42.861   3.536  55.121
ATOM   2411  N   GLN A  10     -46.301   6.108  55.817
ATOM   2412  CA  GLN A  10     -47.689   6.367  56.199
ATOM   2413  C   GLN A  10     -48.276   5.322  57.059
ATOM   2414  O   GLN A  10     -49.302   5.461  57.725
ATOM   2415  CB  GLN A  10     -48.928   8.540  53.947
ATOM   2416  N   GLN A  11     -47.701   4.117  57.166
ATOM   2417  CA  GLN A  11     -48.408   2.938  57.731
ATOM   2418  C   GLN A  11     -48.177   2.738  59.181
ATOM   2419  O   GLN A  11     -47.986   2.572  60.386
ATOM   2420  CB  GLN A  11     -47.286   0.748  55.331
ATOM   2421  N   GLN A   1     -28.794  44.320  14.676
ATOM   2422  CA  GLN A   1     -27.843  43.240  14.655
ATOM   2423  C   GLN A   1     -27.290  43.059  16.083
ATOM   2424  O   GLN A   1     -27.352  42.090  16.840
ATOM   2425  CB  GLN A   1     -29.188  40.800  12.746
ATOM   2426  N   GLN A   2     -26.657  44.151  16.517
ATOM   2427  CA  GLN A   2     -26.165  44.331  17.870
ATOM   2428  C   GLN A   2     -26.084  45.849  18.152
ATOM   2429  O   GLN A   2     -26.755  46.776  17.698
ATOM   2430  CB  GLN A   2     -23.406  42.351  17.567
ATOM   2431  N   GLU A   3     -25.132  46.163  19.023
ATOM   2432  CA  GLU A   3     -25.034  47.332  19.859
ATOM   2433  C   GLU A   3     -24.088  48.330  19.281
ATOM   2434  O   GLU A   3     -23.599  48.269  18.153
ATOM   2435  CB  GLU A   3     -23.863  46.293  22.628
ATOM   2436  N   PHE A   4     -23.706  49.399  20.006
ATOM   2437  CA  PHE A   4     -22.807  50.423  19.562
ATOM   2438  C   PHE A   4     -21.853  50.884  20.645
ATOM   2439  O   PHE A   4     -22.129  51.159  21.813
ATOM   2440  CB  PHE A   4     -25.317  52.646  19.267
ATOM   2441  N   GLU A   5     -20.552  50.998  20.264
ATOM   2442  CA  GLU A   5     -19.544  51.482  21.183
ATOM   2443  C   GLU A   5     -19.182  52.963  20.979
ATOM   2444  O   GLU A   5     -19.082  53.597  19.929
ATOM   2445  CB  GLU A   5     -17.060  49.760  20.209
ATOM   2446  N   PHE A   6     -18.948  53.644  22.101
ATOM   2447  CA  PHE A   6     -18.830  55.077  22.187
ATOM   2448  C   PHE A   6     -17.448  55.556  22.610
ATOM   2449  O   PHE A   6     -16.398  54.915  22.651
ATOM   2450  CB  PHE A   6     -20.586  55.016  25.041
ATOM   2451  N   GLU A   7     -17.316  56.799  22.984
ATOM   2452  CA  GLU A   7     -16.091  57.402  23.493
ATOM   2453  C   GLU A   7     -16.204  57.634  24.952
ATOM   2454  O   GLU A   7     -15.374  57.280  25.789
ATOM   2455  CB  GLU A   7     -15.824  60.121  22.003
ATOM   2456  N   PHE A   8     -17.242  58.262  25.477
ATOM   2457  CA  PHE A   8     -17.424  58.475  26.889
ATOM   2458  C   PHE A   8     -18.869  58.266  27.240
ATOM   2459  O   PHE A   8     -19.842  58.902  26.836
ATOM   2460  CB  PHE A   8     -17.634  61.785  25.879
ATOM   2461  N   GLU A   9     -19.098  57.261  28.096
ATOM   2462  CA  GLU A   9     -20.333  56.926  28.728
ATOM   2463  C   GLU A   9     -20.385  57.140  30.226
ATOM   2464  O   GLU A   9     -21.074  56.527  31.042
ATOM   2465  CB  GLU A   9     -20.736  53.785  28.358
ATOM   2466  N   GLN A  10     -19.649  58.057  30.791
ATOM   2467  CA  GLN A  10     -19.868  58.658  32.086
ATOM   2468  C   GLN A  10     -19.192  59.963  32.308
ATOM   2469  O   GLN A  10     -18.319  60.448  31.588
ATOM   2470  CB  GLN A  10     -19.521  55.916  34.185
ATOM   2471  N   GLN A  11     -19.462  60.742  33.312
ATOM   2472  CA  GLN A  11     -19.769  62.176  33.326
ATOM   2473  C   GLN A  11     -18.499  62.992  33.224
ATOM   2474  O   GLN A  11     -17.465  63.656  33.141
ATOM   2475  CB  GLN A  11     -22.805  62.300  34.663
ATOM   2476  N   GLN A   1      44.476 -12.174  63.819
ATOM   2477  CA  GLN A   1      45.694 -11.486  64.308
ATOM   2478  C   GLN A   1      46.791 -12.467  64.487
ATOM   2479  O   GLN A   1      47.340 -12.775  65.544
ATOM   2480  CB  GLN A   1      44.183  -9.864  66.945
ATOM   2481  N   GLN A   2      47.254 -13.092  63.443
ATOM   2482  CA  GLN A   2      48.366 -14.041  63.425
ATOM   2483  C   GLN A   2      49.555 -13.566  62.578
ATOM   2484  O   GLN A   2      50.764 -13.616  62.802
ATOM   2485  CB  GLN A   2      46.575 -16.937  62.876
ATOM   2486  N   GLU A   3      49.200 -13.028  61.445
ATOM   2487  CA  GLU A   3      49.984 -12.889  60.220
ATOM   2488  C   GLU A   3      51.235 -12.090  60.347
ATOM   2489  O   GLU A   3      52.348 -12.367  59.900
ATOM   2490  CB  GLU A   3      47.963 -11.138  58.513
ATOM   2491  N   PHE A   4      51.098 -10.944  61.030
ATOM   2492  CA  PHE A   4      52.227 -10.049  61.295
ATOM   2493  C   PHE A   4      52.109  -9.371  62.610
ATOM   2494  O   PHE A   4      51.947  -8.165  62.795
ATOM   2495  CB  PHE A   4      50.735  -7.718  59.269
ATOM   2496  N   GLU A   5      52.185 -10.132  63.703
ATOM   2497  CA  GLU A   5      52.226  -9.543  65.055
ATOM   2498  C   GLU A   5      53.526  -9.932  65.785
ATOM   2499  O   GLU A   5      54.361  -9.212  66.331
ATOM   2500  CB  GLU A   5      49.751 -11.008  66.557
ATOM   2501  N   PHE A   6      53.732 -11.264  65.799
ATOM   2502  CA  PHE A   6      54.861 -11.960  66.346
ATOM   2503  C   PHE A   6      55.937 -12.271  65.301
ATOM   2504  O   PHE A   6      55.822 -12.938  64.272
ATOM   2505  CB  PHE A   6      52.845 -14.771  66.290
ATOM   2506  N   GLU A   7      57.152 -11.778  65.496
ATOM   2507  CA  GLU A   7      58.193 -11.675  64.508
ATOM   2508  C   GLU A   7      59.521 -12.175  65.051
ATOM   2509  O   GLU A   7      60.413 -12.794  64.470
ATOM   2510  CB  GLU A   7      58.359  -8.662  63.702
ATOM   2511  N   PHE A   8      59.667 -11.855  66.363
ATOM   2512  CA  PHE A   8      60.751 -12.565  67.079
ATOM   2513  C   PHE A   8      60.224 -13.561  68.056
ATOM   2514  O   PHE A   8      59.044 -13.898  68.161
ATOM   2515  CB  PHE A   8      61.359  -9.727  68.906
ATOM   2516  N   GLU A   9      61.000 -14.185  68.918
ATOM   2517  CA  GLU A   9      60.734 -15.256  69.830
ATOM   2518  C   GLU A   9      61.621 -15.334  71.054
ATOM   2519  O   GLU A   9      61.335 -15.752  72.176
ATOM   2520  CB  GLU A   9      61.549 -17.723  67.934
ATOM   2521  N   GLN A  10      62.866 -14.889  70.873
ATOM   2522  CA  GLN A  10      63.843 -15.069  71.912
ATOM   2523  C   GLN A  10      65.014 -14.099  71.680
ATOM   2524  O   GLN A  10      65.334 -13.117  72.350
ATOM   2525  CB  GLN A  10      64.144 -18.358  72.453
ATOM   2526  N   GLN A  11      65.814 -14.271  70.671
ATOM   2527  CA  GLN A  11      67.075 -13.504  70.464
ATOM   2528  C   GLN A  11      67.004 -12.683  69.197
ATOM   2529  O   GLN A  11      66.945 -12.015  68.165
ATOM   2530  CB  GLN A  11      69.472 -15.722  71.229
ATOM   2531  N   GLN A   1      63.984  58.533 -47.491
ATOM   2532  CA  GLN A   1      62.729  58.320 -46.771
ATOM   2533  C   GLN A   1      62.895  57.896 -45.360
ATOM   2534  O   GLN A   1      63.218  58.630 -44.426
ATOM   2535  CB  GLN A   1      60.408  60.248 -48.262
ATOM   2536  N   GLN A   2      62.698  56.644 -45.002
ATOM   2537  CA  GLN A   2      62.536  56.189 -43.638
ATOM   2538  C   GLN A   2      63.544  55.160 -43.167
ATOM   2539  O   GLN A   2      63.734  54.757 -42.019
ATOM   2540  CB  GLN A   2      59.770  57.636 -42.473
ATOM   2541  N   GLU A   3      64.323  54.619 -44.081
ATOM   2542  CA  GLU A   3      65.514  53.878 -43.720
ATOM   2543  C   GLU A   3      66.756  54.675 -43.651
ATOM   2544  O   GLU A   3      67.572  54.810 -44.564
ATOM   2545  CB  GLU A   3      65.771  51.869 -46.161
ATOM   2546  N   PHE A   4      67.075  55.320 -42.549
ATOM   2547  CA  PHE A   4      68.488  55.638 -42.234
ATOM   2548  C   PHE A   4      68.570  55.975 -40.784
ATOM   2549  O   PHE A   4      67.854  56.753 -40.154
ATOM   2550  CB  PHE A   4      67.841  58.730 -43.665
ATOM   2551  N   GLU A   5      69.536  55.351 -40.113
ATOM   2552  CA  GLU A   5      70.077  55.769 -38.794
ATOM   2553  C   GLU A   5      71.523  55.351 -38.636
ATOM   2554  O   GLU A   5      71.956  54.209 -38.477
ATOM   2555  CB  GLU A   5      68.292  54.170 -36.681
ATOM   2556  N   PHE A   6      72.458  56.278 -38.665
ATOM   2557  CA  PHE A   6      73.870  55.868 -38.850
ATOM   2558  C   PHE A   6      74.705  56.153 -37.664
ATOM   2559  O   PHE A   6      75.452  55.333 -37.131
ATOM   2560  CB  PHE A   6      74.186  58.622 -40.831
ATOM   2561  N   GLU A   7      74.713  57.348 -37.069
ATOM   2562  CA  GLU A   7      74.833  57.532 -35.613
ATOM   2563  C   GLU A   7      74.811  58.992 -35.325
ATOM   2564  O   GLU A   7      75.493  59.869 -35.856
ATOM   2565  CB  GLU A   7      77.902  56.705 -34.972
ATOM   2566  N   PHE A   8      73.967  59.394 -34.396
ATOM   2567  CA  PHE A   8      73.524  60.740 -34.203
ATOM   2568  C   PHE A   8      72.937  61.034 -32.814
ATOM   2569  O   PHE A   8      72.811  60.291 -31.841
ATOM   2570  CB  PHE A   8      70.614  60.076 -35.894
ATOM   2571  N   GLU A   9      72.520  62.327 -32.734
ATOM   2572  CA  GLU A   9      72.102  62.839 -31.439
ATOM   2573  C   GLU A   9      70.688  63.280 -31.463
ATOM   2574  O   GLU A   9      70.189  64.257 -30.904
ATOM   2575  CB  GLU A   9      74.119  65.348 -31.305
ATOM   2576  N   GLN A  10      69.877  62.540 -32.163
ATOM   2577  CA  GLN A  10      68.428  62.599 -32.033
ATOM   2578  C   GLN A  10      67.892  61.216 -32.380
ATOM   2579  O   GLN A  10      67.049  60.885 -33.213
ATOM   2580  CB  GLN A  10      67.755  65.439 -33.718
ATOM   2581  N   GLN A  11      68.416  60.248 -31.678
ATOM   2582  CA  GLN A  11      68.000  58.868 -31.587
ATOM   2583  C   GLN A  11      67.787  58.409 -30.189
ATOM   2584  O   GLN A  11      67.611  58.029 -29.032
ATOM   2585  CB  GLN A  11      68.930  57.492 -34.528
ATOM   2586  N   GLN A   1     -50.731 -94.616 -94.673
ATOM   2587  CA  GLN A   1     -51.910 -94.224 -95.402
ATOM   2588  C   GLN A   1     -53.192 -94.153 -94.666
ATOM   2589  O   GLN A   1     -54.237 -93.608 -95.023
ATOM   2590  CB  GLN A   1     -51.390 -95.597 -98.488
ATOM   2591  N   GLN A   2     -53.176 -94.759 -93.486
ATOM   2592  CA  GLN A   2     -54.230 -94.734 -92.494
ATOM   2593  C   GLN A   2     -53.647 -94.122 -91.215
ATOM   2594  O   GLN A   2     -52.578 -94.352 -90.648
ATOM   2595  CB  GLN A   2     -56.516 -97.021 -93.290
ATOM   2596  N   GLU A   3     -54.389 -93.224 -90.639
ATOM   2597  CA  GLU A   3     -53.912 -92.374 -89.527
ATOM   2598  C   GLU A   3     -55.001 -92.242 -88.531
ATOM   2599  O   GLU A   3     -55.732 -91.267 -88.358
ATOM   2600  CB  GLU A   3     -53.345 -89.546 -90.801
ATOM   2601  N   PHE A   4     -55.193 -93.309 -87.747
ATOM   2602  CA  PHE A   4     -55.836 -93.365 -86.452
ATOM   2603  C   PHE A   4     -54.813 -93.439 -85.347
ATOM   2604  O   PHE A   4     -53.619 -93.719 -85.453
ATOM   2605  CB  PHE A   4     -55.998 -96.785 -87.170
ATOM   2606  N   GLU A   5     -55.243 -93.173 -84.112
ATOM   2607  CA  GLU A   5     -54.548 -93.891 -83.006
ATOM   2608  C   GLU A   5     -55.474 -94.141 -81.843
ATOM   2609  O   GLU A   5     -56.137 -93.306 -81.227
ATOM   2610  CB  GLU A   5     -52.350 -91.689 -82.327
ATOM   2611  N   PHE A   6     -55.632 -95.358 -81.395
ATOM   2612  CA  PHE A   6     -56.397 -95.764 -80.249
ATOM   2613  C   PHE A   6     -55.977 -97.183 -79.880
ATOM   2614  O   PHE A   6     -55.208 -97.943 -80.468
ATOM   2615  CB  PHE A   6     -59.012 -96.305 -82.507
ATOM   2616  N   GLU A   7     -56.554 -97.615 -78.748
ATOM   2617  CA  GLU A   7     -56.397 -99.012 -78.295
ATOM   2618  C   GLU A   7     -57.439 -99.930 -78.816
ATOM   2619  O   GLU A   7     -57.446-101.161 -78.812
ATOM   2620  CB  GLU A   7     -56.504 -98.649 -75.162
ATOM   2621  N   PHE A   8     -57.342  99.625 -80.034
ATOM   2622  CA  PHE A   8     -58.292  98.888 -80.827
ATOM   2623  C   PHE A   8     -58.721  97.563 -80.336
ATOM   2624  O   PHE A   8     -58.180  96.494 -80.618
ATOM   2625  CB  PHE A   8     -55.877  98.459 -83.159
ATOM   2626  N   GLU A   9     -59.770  97.459 -79.523
ATOM   2627  CA  GLU A   9     -60.111  96.255 -78.821
ATOM   2628  C   GLU A   9     -60.671  95.234 -79.759
ATOM   2629  O   GLU A   9     -61.397  95.433 -80.733
ATOM   2630  CB  GLU A   9     -62.255  97.283 -76.797
ATOM   2631  N   GLN A  10     -60.361  93.976 -79.531
ATOM   2632  CA  GLN A  10     -60.839  92.906 -80.398
ATOM   2633  C   GLN A  10     -62.194  92.385 -79.963
ATOM   2634  O   GLN A  10     -62.694  92.452 -78.840
ATOM   2635  CB  GLN A  10     -58.130  91.307 -81.568
ATOM   2636  N   GLN A  11     -62.970  91.787 -80.825
ATOM   2637  CA  GLN A  11     -64.376  91.504 -80.796
ATOM   2638  C   GLN A  11     -64.809  90.734 -79.607
ATOM   2639  O   GLN A  11     -65.168  90.095 -78.619
ATOM   2640  CB  GLN A  11     -65.894  93.717 -82.818
ATOM   2641  N   GLN B   1      24.302 -91.300  10.380
ATOM   2642  CA  GLN B   1      25.088 -90.944   9.237
ATOM   2643  C   GLN B   1      26.493 -90.588   9.606
ATOM   2644  O   GLN B   1      27.503 -90.867   8.959
ATOM   2645  CB  GLN B   1      22.861 -89.154   7.469
ATOM   2646  N   GLN B   2      26.785 -89.926  10.687
ATOM   2647  CA  GLN B   2      27.937 -89.054  10.966
ATOM   2648  C   GLN B   2      29.245 -89.737  10.730
ATOM   2649  O   GLN B   2      29.862 -90.469  11.504
ATOM   2650  CB  GLN B   2      26.693 -87.335  13.644
ATOM   2651  N   LYS B   3      29.794 -89.523   9.543
ATOM   2652  CA  LYS B   3      31.012 -90.190   9.141
ATOM   2653  C   LYS B   3      32.157 -89.209   9.283
ATOM   2654  O   LYS B   3      32.174 -88.012   8.993
ATOM   2655  CB  LYS B   3      30.083 -90.353   5.653
ATOM   2656  N   PHE B   4      33.280 -89.745   9.792
ATOM   2657  CA  PHE B   4      34.499 -89.081  10.120
ATOM   2658  C   PHE B   4      35.541 -89.400   9.066
ATOM   2659  O   PHE B   4      36.335 -90.342   9.075
ATOM   2660  CB  PHE B   4      35.056 -91.192  12.660
ATOM   2661  N   LYS B   5      35.620 -88.576   8.000
ATOM   2662  CA  LYS B   5      36.668 -88.652   6.979
ATOM   2663  C   LYS B   5      37.708 -87.595   7.040
ATOM   2664  O   LYS B   5      38.925 -87.772   7.105
ATOM   2665  CB  LYS B   5      34.856 -88.391   3.963
ATOM   2666  N   PHE B   6      37.347 -86.334   7.025
ATOM   2667  CA  PHE B   6      38.287 -85.322   6.461
ATOM   2668  C   PHE B   6      38.757 -84.323   7.470
ATOM   2669  O   PHE B   6      38.681 -83.096   7.406
ATOM   2670  CB  PHE B   6      35.760 -83.948   4.664
ATOM   2671  N   LYS B   7      39.318 -84.822   8.557
ATOM   2672  CA  LYS B   7      39.858 -83.992   9.604
ATOM   2673  C   LYS B   7      41.361 -84.061   9.641
ATOM   2674  O   LYS B   7      42.030 -84.789  10.375
ATOM   2675  CB  LYS B   7      38.511 -85.764  12.429
ATOM   2676  N   PHE B   8      42.096 -83.295   8.837
ATOM   2677  CA  PHE B   8      43.426 -82.799   9.003
ATOM   2678  C   PHE B   8      43.374 -81.277   9.206
ATOM   2679  O   PHE B   8      42.394 -80.587   9.485
ATOM   2680  CB  PHE B   8      43.848 -82.993   5.604
ATOM   2681  N   LYS B   9      44.498 -80.583   9.073
ATOM   2682  CA  LYS B   9      44.470 -79.143   8.975
ATOM   2683  C   LYS B   9      45.019 -78.766   7.581
ATOM   2684  O   LYS B   9      45.464 -77.682   7.203
ATOM   2685  CB  LYS B   9      47.160 -78.487  11.258
ATOM   2686  N   GLN B  10      45.044 -79.662   6.633
ATOM   2687  CA  GLN B  10      45.799 -79.596   5.420
ATOM   2688  C   GLN B  10      44.989 -79.729   4.127
ATOM   2689  O   GLN B  10      44.880 -80.724   3.411
ATOM   2690  CB  GLN B  10      48.948 -80.526   6.327
ATOM   2691  N   GLN B  11      44.311 -78.668   3.693
ATOM   2692  CA  GLN B  11      43.316 -78.827   2.650
ATOM   2693  C   GLN B  11      43.770 -78.614   1.255
ATOM   2694  O   GLN B  11      44.147 -78.437   0.097
ATOM   2695  CB  GLN B  11      40.496 -78.176   4.298
ATOM   2696  N   GLN B   1      44.631  64.298   5.277
ATOM   2697  CA  GLN B   1      43.442  65.001   4.735
ATOM   2698  C   GLN B   1      43.467  66.481   5.171
ATOM   2699  O   GLN B   1      43.584  66.937   6.308
ATOM   2700  CB  GLN B   1      41.163  62.574   5.619
ATOM   2701  N   GLN B   2      43.350  67.411   4.238
ATOM   2702  CA  GLN B   2      43.684  68.787   4.504
ATOM   2703  C   GLN B   2      42.601  69.646   5.015
ATOM   2704  O   GLN B   2      42.595  70.280   6.070
ATOM   2705  CB  GLN B   2      45.910  69.454   1.964
ATOM   2706  N   LYS B   3      41.524  69.755   4.275
ATOM   2707  CA  LYS B   3      40.352  70.548   4.549
ATOM   2708  C   LYS B   3      39.122  69.691   4.808
ATOM   2709  O   LYS B   3      38.017  69.783   4.273
ATOM   2710  CB  LYS B   3      39.667  71.890   1.315
ATOM   2711  N   PHE B   4      39.273  68.717   5.736
ATOM   2712  CA  PHE B   4      38.121  68.208   6.422
ATOM   2713  C   PHE B   4      38.414  67.909   7.853
ATOM   2714  O   PHE B   4      39.538  67.894   8.356
ATOM   2715  CB  PHE B   4      38.961  65.218   4.951
ATOM   2716  N   LYS B   5      37.446  67.626   8.720
ATOM   2717  CA  LYS B   5      37.536  67.817  10.188
ATOM   2718  C   LYS B   5      36.776  66.735  10.872
ATOM   2719  O   LYS B   5      36.439  65.663  10.369
ATOM   2720  CB  LYS B   5      35.950  70.960  10.480
ATOM   2721  N   PHE B   6      36.415  66.921  12.152
ATOM   2722  CA  PHE B   6      35.566  65.876  12.793
ATOM   2723  C   PHE B   6      34.367  66.532  13.424
ATOM   2724  O   PHE B   6      34.353  67.344  14.349
ATOM   2725  CB  PHE B   6      37.748  65.815  15.346
ATOM   2726  N   LYS B   7      33.188  66.148  12.872
ATOM   2727  CA  LYS B   7      31.968  66.094  13.675
ATOM   2728  C   LYS B   7      31.315  64.739  13.712
ATOM   2729  O   LYS B   7      30.188  64.408  13.342
ATOM   2730  CB  LYS B   7      29.843  67.986  11.537
ATOM   2731  N   PHE B   8      32.133  63.814  14.234
ATOM   2732  CA  PHE B   8      31.846  62.376  14.190
ATOM   2733  C   PHE B   8      30.702  62.034  15.161
ATOM   2734  O   PHE B   8      30.532  62.358  16.336
ATOM   2735  CB  PHE B   8      34.703  62.114  16.172
ATOM   2736  N   LYS B   9      29.787  61.254  14.543
ATOM   2737  CA  LYS B   9      28.798  60.483  15.316
ATOM   2738  C   LYS B   9      28.240  59.314  14.517
ATOM   2739  O   LYS B   9      27.090  58.875  14.534
ATOM   2740  CB  LYS B   9      26.226  62.902  15.465
ATOM   2741  N   GLN B  10      29.097  58.685  13.699
ATOM   2742  CA  GLN B  10      28.799  57.884  12.535
ATOM   2743  C   GLN B  10      28.761  56.420  12.928
ATOM   2744  O   GLN B  10      28.926  55.912  14.037
ATOM   2745  CB  GLN B  10      30.537  59.354  10.110
ATOM   2746  N   GLN B  11      28.505  55.630  11.854
ATOM   2747  CA  GLN B  11      28.170  54.201  11.994
ATOM   2748  C   GLN B  11      29.411  53.361  11.763
ATOM   2749  O   GLN B  11      30.419  52.678  11.576
ATOM   2750  CB  GLN B  11      25.209  54.039  13.505
ATOM   2751  N   GLN B   1     -17.411 -13.540  55.900
ATOM   2752  CA  GLN B   1     -18.230 -13.128  57.056
ATOM   2753  C   GLN B   1     -19.274 -12.145  56.569
ATOM   2754  O   GLN B   1     -19.327 -10.930  56.754
ATOM   2755  CB  GLN B   1     -15.576 -12.730  59.246
ATOM   2756  N   GLN B   2     -20.255 -12.624  55.861
ATOM   2757  CA  GLN B   2     -21.409 -11.899  55.443
ATOM   2758  C   GLN B   2     -22.448 -11.699  56.543
ATOM   2759  O   GLN B   2     -22.301 -11.154  57.637
ATOM   2760  CB  GLN B   2     -20.713 -10.539  52.437
ATOM   2761  N   LYS B   3     -23.661 -12.141  56.353
ATOM   2762  CA  LYS B   3     -24.581 -12.546  57.392
ATOM   2763  C   LYS B   3     -24.696 -14.023  57.478
ATOM   2764  O   LYS B   3     -24.606 -14.801  56.529
ATOM   2765  CB  LYS B   3     -27.542 -11.010  56.197
ATOM   2766  N   PHE B   4     -24.920 -14.567  58.702
ATOM   2767  CA  PHE B   4     -25.419 -15.902  58.946
ATOM   2768  C   PHE B   4     -26.599 -15.813  59.906
ATOM   2769  O   PHE B   4     -26.806 -15.002  60.808
ATOM   2770  CB  PHE B   4     -22.846 -16.305  61.111
ATOM   2771  N   LYS B   5     -27.514 -16.761  59.711
ATOM   2772  CA  LYS B   5     -28.582 -16.940  60.717
ATOM   2773  C   LYS B   5     -29.113 -18.322  60.814
ATOM   2774  O   LYS B   5     -29.201 -19.129  59.889
ATOM   2775  CB  LYS B   5     -31.133 -14.867  59.466
ATOM   2776  N   PHE B   6     -29.541 -18.767  61.983
ATOM   2777  CA  PHE B   6     -30.353 -19.960  62.222
ATOM   2778  C   PHE B   6     -31.421 -19.780  63.245
ATOM   2779  O   PHE B   6     -31.726 -20.606  64.104
ATOM   2780  CB  PHE B   6     -27.798 -21.152  64.141
ATOM   2781  N   LYS B   7     -32.149 -18.677  63.309
ATOM   2782  CA  LYS B   7     -32.589 -18.123  64.601
ATOM   2783  C   LYS B   7     -33.958 -18.485  65.014
ATOM   2784  O   LYS B   7     -34.579 -19.487  64.660
ATOM   2785  CB  LYS B   7     -32.025 -14.711  64.184
ATOM   2786  N   PHE B   8     -34.575 -17.634  65.855
ATOM   2787  CA  PHE B   8     -35.906 -17.723  66.358
ATOM   2788  C   PHE B   8     -36.790 -16.781  65.553
ATOM   2789  O   PHE B   8     -36.754 -15.552  65.495
ATOM   2790  CB  PHE B   8     -34.934 -15.867  68.986
ATOM   2791  N   LYS B   9     -37.719 -17.322  64.818
ATOM   2792  CA  LYS B   9     -38.217 -16.752  63.591
ATOM   2793  C   LYS B   9     -39.704 -16.592  63.532
ATOM   2794  O   LYS B   9     -40.536 -17.500  63.538
ATOM   2795  CB  LYS B   9     -37.320 -19.368  61.315
ATOM   2796  N   GLN B  10     -40.242 -15.396  63.465
ATOM   2797  CA  GLN B  10     -41.630 -15.117  63.255
ATOM   2798  C   GLN B  10     -41.830 -14.454  61.874
ATOM   2799  O   GLN B  10     -41.683 -13.282  61.528
ATOM   2800  CB  GLN B  10     -42.671 -13.806  66.222
ATOM   2801  N   GLN B  11     -42.217 -15.279  60.931
ATOM   2802  CA  GLN B  11     -42.399 -14.792  59.567
ATOM   2803  C   GLN B  11     -43.340 -15.659  58.755
ATOM   2804  O   GLN B  11     -44.105 -16.363  58.096
ATOM   2805  CB  GLN B  11     -39.075 -14.572  58.781
ATOM   2806  N   GLN B   1      50.836 -47.616 -54.740
ATOM   2807  CA  GLN B   1      49.941 -46.446 -54.739
ATOM   2808  C   GLN B   1      48.534 -46.968 -55.080
ATOM   2809  O   GLN B   1      47.453 -46.549 -54.668
ATOM   2810  CB  GLN B   1      50.806 -44.726 -52.010
ATOM   2811  N   GLN B   2      48.445 -48.001 -55.923
ATOM   2812  CA  GLN B   2      47.528 -49.115 -55.732
ATOM   2813  C   GLN B   2      48.200 -50.433 -55.627
ATOM   2814  O   GLN B   2      49.382 -50.622 -55.342
ATOM   2815  CB  GLN B   2      45.109 -48.295 -57.921
ATOM   2816  N   LYS B   3      47.522 -51.537 -55.847
ATOM   2817  CA  LYS B   3      48.001 -52.831 -55.325
ATOM   2818  C   LYS B   3      48.033 -53.863 -56.440
ATOM   2819  O   LYS B   3      47.068 -54.451 -56.929
ATOM   2820  CB  LYS B   3      45.048 -53.394 -53.370
ATOM   2821  N   PHE B   4      49.244 -54.176 -56.959
ATOM   2822  CA  PHE B   4      49.463 -54.577 -58.336
ATOM   2823  C   PHE B   4      49.982 -55.985 -58.408
ATOM   2824  O   PHE B   4      50.927 -56.455 -57.775
ATOM   2825  CB  PHE B   4      52.512 -52.940 -57.877
ATOM   2826  N   LYS B   5      49.388 -56.840 -59.226
ATOM   2827  CA  LYS B   5      49.842 -58.213 -59.481
ATOM   2828  C   LYS B   5      49.211 -58.619 -60.831
ATOM   2829  O   LYS B   5      48.025 -58.692 -61.152
ATOM   2830  CB  LYS B   5      47.630 -59.828 -57.156
ATOM   2831  N   PHE B   6      50.098 -58.931 -61.769
ATOM   2832  CA  PHE B   6      49.668 -59.255 -63.103
ATOM   2833  C   PHE B   6      50.780 -59.877 -63.946
ATOM   2834  O   PHE B   6      51.591 -59.338 -64.699
ATOM   2835  CB  PHE B   6      49.337 -56.004 -63.874
ATOM   2836  N   LYS B   7      50.831 -61.203 -63.805
ATOM   2837  CA  LYS B   7      51.623 -61.972 -64.753
ATOM   2838  C   LYS B   7      50.815 -62.813 -65.721
ATOM   2839  O   LYS B   7      50.191 -63.843 -65.466
ATOM   2840  CB  LYS B   7      53.108 -64.320 -62.591
ATOM   2841  N   PHE B   8      50.757 -62.412 -66.997
ATOM   2842  CA  PHE B   8      50.567 -63.296 -68.109
ATOM   2843  C   PHE B   8      51.287 -62.852 -69.376
ATOM   2844  O   PHE B   8      50.850 -62.727 -70.520
ATOM   2845  CB  PHE B   8      47.501 -61.700 -68.481
ATOM   2846  N   LYS B   9      52.558 -62.567 -69.205
ATOM   2847  CA  LYS B   9      53.429 -62.176 -70.302
ATOM   2848  C   LYS B   9      54.750 -62.880 -70.194
ATOM   2849  O   LYS B   9      55.130 -63.646 -69.309
ATOM   2850  CB  LYS B   9      53.686 -58.766 -69.529
ATOM   2851  N   GLN B  10      55.618 -62.671 -71.142
ATOM   2852  CA  GLN B  10      57.061 -62.665 -71.045
ATOM   2853  C   GLN B  10      57.778 -61.824 -72.056
ATOM   2854  O   GLN B  10      58.992 -61.643 -72.146
ATOM   2855  CB  GLN B  10      57.947 -65.874 -70.350
ATOM   2856  N   GLN B  11      57.032 -61.202 -72.959
ATOM   2857  CA  GLN B  11      57.659 -60.208 -73.821
ATOM   2858  C   GLN B  11      57.483 -58.846 -73.200
ATOM   2859  O   GLN B  11      57.340 -57.734 -72.692
ATOM   2860  CB  GLN B  11      57.516 -61.603 -76.832
ATOM   2861  N   GLN B   1      40.997  79.864  74.906
ATOM   2862  CA  GLN B   1      41.237  81.290  75.096
ATOM   2863  C   GLN B   1      40.659  82.143  74.005
ATOM   2864  O   GLN B   1      39.469  82.425  73.859
ATOM   2865  CB  GLN B   1      40.905  81.718  78.456
ATOM   2866  N   GLN B   2      41.385  82.687  73.075
ATOM   2867  CA  GLN B   2      41.031  83.814  72.212
ATOM   2868  C   GLN B   2      40.050  83.433  71.107
ATOM   2869  O   GLN B   2      39.408  82.393  70.966
ATOM   2870  CB  GLN B   2      43.993  85.522  72.106
ATOM   2871  N   LYS B   3      39.852  84.321  70.174
ATOM   2872  CA  LYS B   3      38.673  84.469  69.373
ATOM   2873  C   LYS B   3      38.927  84.674  67.917
ATOM   2874  O   LYS B   3      38.063  84.732  67.042
ATOM   2875  CB  LYS B   3      37.639  87.766  70.404
ATOM   2876  N   PHE B   4      40.126  84.815  67.416
ATOM   2877  CA  PHE B   4      40.542  85.769  66.416
ATOM   2878  C   PHE B   4      40.346  85.204  65.020
ATOM   2879  O   PHE B   4      40.213  85.838  63.973
ATOM   2880  CB  PHE B   4      43.798  85.002  67.150
ATOM   2881  N   LYS B   5      40.308  83.892  64.854
ATOM   2882  CA  LYS B   5      40.184  83.349  63.485
ATOM   2883  C   LYS B   5      39.750  81.925  63.507
ATOM   2884  O   LYS B   5      39.238  81.298  62.580
ATOM   2885  CB  LYS B   5      43.312  83.907  62.011
ATOM   2886  N   PHE B   6      39.929  81.254  64.643
ATOM   2887  CA  PHE B   6      39.449  79.928  64.871
ATOM   2888  C   PHE B   6      38.427  79.818  65.960
ATOM   2889  O   PHE B   6      38.671  79.575  67.142
ATOM   2890  CB  PHE B   6      42.469  79.360  66.376
ATOM   2891  N   LYS B   7      37.126  79.988  65.695
ATOM   2892  CA  LYS B   7      36.246  80.830  66.534
ATOM   2893  C   LYS B   7      35.228  79.854  67.156
ATOM   2894  O   LYS B   7      35.003  78.687  66.835
ATOM   2895  CB  LYS B   7      34.292  82.207  63.844
ATOM   2896  N   PHE B   8      34.480  80.273  68.163
ATOM   2897  CA  PHE B   8      33.453  79.495  68.777
ATOM   2898  C   PHE B   8      32.718  80.279  69.849
ATOM   2899  O   PHE B   8      33.088  81.284  70.457
ATOM   2900  CB  PHE B   8      36.006  77.855  70.534
ATOM   2901  N   LYS B   9      31.532  79.834  70.178
ATOM   2902  CA  LYS B   9      30.629  80.469  71.170
ATOM   2903  C   LYS B   9      30.747  79.727  72.445
ATOM   2904  O   LYS B   9      31.685  79.027  72.825
ATOM   2905  CB  LYS B   9      27.630  79.281  69.548
ATOM   2906  N   GLN B  10      29.727  79.834  73.261
ATOM   2907  CA  GLN B  10      29.477  79.255  74.551
ATOM   2908  C   GLN B  10      28.615  77.993  74.442
ATOM   2909  O   GLN B  10      28.110  77.351  75.362
ATOM   2910  CB  GLN B  10      31.888  80.410  76.545
ATOM   2911  N   GLN B  11      28.363  77.508  73.219
ATOM   2912  CA  GLN B  11      28.055  76.163  72.849
ATOM   2913  C   GLN B  11      29.196  75.580  72.041
ATOM   2914  O   GLN B  11      30.124  75.107  71.385
ATOM   2915  CB  GLN B  11      24.774  76.738  72.016
ATOM   2916  N   GLN B   1      26.952 -27.607  -0.542
ATOM   2917  CA  GLN B   1      27.819 -26.634   0.180
ATOM   2918  C   GLN B   1      27.634 -26.782   1.663
ATOM   2919  O   GLN B   1      28.482 -27.117   2.491
ATOM   2920  CB  GLN B   1      28.537 -24.261  -2.073
ATOM   2921  N   GLN B   2      26.375 -26.505   2.097
ATOM   2922  CA  GLN B   2      26.059 -26.650   3.502
ATOM   2923  C   GLN B   2      24.983 -27.651   3.752
ATOM   2924  O   GLN B   2      23.777 -27.407   3.789
ATOM   2925  CB  GLN B   2      27.557 -24.096   5.029
ATOM   2926  N   LYS B   3      25.336 -28.940   3.959
ATOM   2927  CA  LYS B   3      24.454 -29.899   4.567
ATOM   2928  C   LYS B   3      25.155 -31.137   5.017
ATOM   2929  O   LYS B   3      25.080 -31.631   6.142
ATOM   2930  CB  LYS B   3      22.314 -30.826   1.974
ATOM   2931  N   PHE B   4      25.937 -31.841   4.254
ATOM   2932  CA  PHE B   4      26.648 -33.046   4.531
ATOM   2933  C   PHE B   4      27.757 -32.905   5.547
ATOM   2934  O   PHE B   4      28.319 -31.869   5.902
ATOM   2935  CB  PHE B   4      28.150 -32.545   1.462
ATOM   2936  N   LYS B   5      28.182 -34.020   6.131
ATOM   2937  CA  LYS B   5      29.089 -33.982   7.261
ATOM   2938  C   LYS B   5      30.420 -34.681   6.980
ATOM   2939  O   LYS B   5      30.751 -35.325   5.985
ATOM   2940  CB  LYS B   5      27.257 -35.577   9.792
ATOM   2941  N   PHE B   6      31.341 -34.582   7.931
ATOM   2942  CA  PHE B   6      32.789 -34.335   7.713
ATOM   2943  C   PHE B   6      33.603 -35.524   8.183
ATOM   2944  O   PHE B   6      33.882 -35.813   9.346
ATOM   2945  CB  PHE B   6      32.733 -32.231  10.315
ATOM   2946  N   LYS B   7      34.103 -36.387   7.347
ATOM   2947  CA  LYS B   7      34.307 -37.802   7.668
ATOM   2948  C   LYS B   7      35.758 -38.152   7.764
ATOM   2949  O   LYS B   7      36.691 -37.359   7.639
ATOM   2950  CB  LYS B   7      32.833 -39.343   4.794
ATOM   2951  N   PHE B   8      36.126 -39.421   8.006
ATOM   2952  CA  PHE B   8      37.438 -39.934   7.580
ATOM   2953  C   PHE B   8      37.362 -41.353   6.998
ATOM   2954  O   PHE B   8      37.040 -42.419   7.522
ATOM   2955  CB  PHE B   8      38.201 -40.429  10.875
ATOM   2956  N   LYS B   9      37.716 -41.347   5.717
ATOM   2957  CA  LYS B   9      38.037 -42.569   4.930
ATOM   2958  C   LYS B   9      39.515 -42.935   5.064
ATOM   2959  O   LYS B   9      40.409 -42.823   4.225
ATOM   2960  CB  LYS B   9      37.204 -41.688   1.626
ATOM   2961  N   GLN B  10      39.916 -43.436   6.209
ATOM   2962  CA  GLN B  10      41.207 -44.064   6.395
ATOM   2963  C   GLN B  10      41.135 -45.518   6.126
ATOM   2964  O   GLN B  10      41.288 -46.076   5.039
ATOM   2965  CB  GLN B  10      43.371 -41.523   6.551
ATOM   2966  N   GLN B  11      40.881 -46.307   7.156
ATOM   2967  CA  GLN B  11      41.181 -47.725   7.212
ATOM   2968  C   GLN B  11      40.032 -48.628   6.868
ATOM   2969  O   GLN B  11      39.090 -49.368   6.585
ATOM   2970  CB  GLN B  11      42.976 -47.798  10.140
ATOM   2971  N   GLN B   1      42.895 -27.351 -20.932
ATOM   2972  CA  GLN B   1      44.231 -27.905 -20.687
ATOM   2973  C   GLN B   1      44.183 -29.407 -20.356
ATOM   2974  O   GLN B   1      44.944 -30.077 -19.658
ATOM   2975  CB  GLN B   1      45.494 -25.621 -18.399
ATOM   2976  N   GLN B   2      43.167 -30.059 -20.911
ATOM   2977  CA  GLN B   2      43.063 -31.495 -20.834
ATOM   2978  C   GLN B   2      42.645 -32.073 -22.145
ATOM   2979  O   GLN B   2      43.208 -31.893 -23.225
ATOM   2980  CB  GLN B   2      42.432 -32.160 -17.557
ATOM   2981  N   LYS B   3      41.556 -32.865 -22.167
ATOM   2982  CA  LYS B   3      41.237 -33.587 -23.407
ATOM   2983  C   LYS B   3      39.725 -33.510 -23.672
ATOM   2984  O   LYS B   3      38.833 -34.337 -23.481
ATOM   2985  CB  LYS B   3      41.582 -36.961 -22.294
ATOM   2986  N   PHE B   4      39.389 -32.345 -24.187
ATOM   2987  CA  PHE B   4      38.110 -32.239 -24.899
ATOM   2988  C   PHE B   4      38.156 -31.323 -26.075
ATOM   2989  O   PHE B   4      37.924 -30.115 -26.111
ATOM   2990  CB  PHE B   4      37.220 -30.082 -22.319
ATOM   2991  N   LYS B   5      38.505 -31.983 -27.205
ATOM   2992  CA  LYS B   5      38.534 -31.241 -28.465
ATOM   2993  C   LYS B   5      37.291 -31.575 -29.312
ATOM   2994  O   LYS B   5      36.587 -32.585 -29.320
ATOM   2995  CB  LYS B   5      41.416 -32.784 -29.923
ATOM   2996  N   PHE B   6      36.971 -30.584 -30.147
ATOM   2997  CA  PHE B   6      36.214 -30.812 -31.354
ATOM   2998  C   PHE B   6      36.660 -30.058 -32.553
ATOM   2999  O   PHE B   6      37.121 -28.917 -32.599
ATOM   3000  CB  PHE B   6      33.573 -29.082 -30.171
ATOM   3001  N   LYS B   7      36.546 -30.691 -33.696
ATOM   3002  CA  LYS B   7      36.738 -30.191 -35.038
ATOM   3003  C   LYS B   7      35.598 -30.732 -35.893
ATOM   3004  O   LYS B   7      34.870 -31.699 -35.667
ATOM   3005  CB  LYS B   7      39.770 -31.863 -35.840
ATOM   3006  N   PHE B   8      35.337 -30.110 -37.019
ATOM   3007  CA  PHE B   8      34.170 -30.492 -37.841
ATOM   3008  C   PHE B   8      34.683 -30.952 -39.215
ATOM   3009  O   PHE B   8      35.526 -30.429 -39.944
ATOM   3010  CB  PHE B   8      33.333 -27.268 -38.324
ATOM   3011  N   LYS B   9      34.104 -32.090 -39.646
ATOM   3012  CA  LYS B   9      34.524 -32.760 -40.844
ATOM   3013  C   LYS B   9      33.542 -32.557 -41.938
ATOM   3014  O   LYS B   9      32.596 -31.770 -41.964
ATOM   3015  CB  LYS B   9      33.834 -36.041 -39.699
ATOM   3016  N   GLN B  10      33.705 -33.307 -43.000
ATOM   3017  CA  GLN B  10      32.722 -33.451 -44.106
ATOM   3018  C   GLN B  10      32.481 -34.911 -44.484
ATOM   3019  O   GLN B  10      31.401 -35.473 -44.668
ATOM   3020  CB  GLN B  10      33.541 -30.798 -46.041
ATOM   3021  N   GLN B  11      33.504 -35.714 -44.646
ATOM   3022  CA  GLN B  11      33.592 -37.146 -44.506
ATOM   3023  C   GLN B  11      34.087 -37.588 -43.116
ATOM   3024  O   GLN B  11      34.482 -37.941 -42.005
ATOM   3025  CB  GLN B  11      35.129 -37.771 -47.513
ATOM   3026  N   GLN B   1      76.580 -74.432 -63.014
ATOM   3027  CA  GLN B   1      75.817 -74.146 -64.191
ATOM   3028  C   GLN B   1      74.344 -74.247 -63.949
ATOM   3029  O   GLN B   1      73.478 -74.587 -64.755
ATOM   3030  CB  GLN B   1      77.499 -71.349 -65.162
ATOM   3031  N   GLN B   2      73.881 -73.950 -62.765
ATOM   3032  CA  GLN B   2      72.539 -74.321 -62.298
ATOM   3033  C   GLN B   2      71.548 -73.165 -62.429
ATOM   3034  O   GLN B   2      70.320 -73.211 -62.505
ATOM   3035  CB  GLN B   2      73.059 -76.643 -59.866
ATOM   3036  N   LYS B   3      72.043 -71.954 -62.468
ATOM   3037  CA  LYS B   3      71.459 -70.737 -61.883
ATOM   3038  C   LYS B   3      71.307 -69.709 -62.968
ATOM   3039  O   LYS B   3      72.046 -69.485 -63.926
ATOM   3040  CB  LYS B   3      74.158 -69.725 -59.708
ATOM   3041  N   PHE B   4      70.233 -68.961 -62.859
ATOM   3042  CA  PHE B   4      69.774 -67.953 -63.770
ATOM   3043  C   PHE B   4      68.827 -67.008 -63.085
ATOM   3044  O   PHE B   4      68.104 -67.274 -62.125
ATOM   3045  CB  PHE B   4      67.741 -70.155 -65.372
ATOM   3046  N   LYS B   5      68.674 -65.769 -63.453
ATOM   3047  CA  LYS B   5      67.945 -64.728 -62.712
ATOM   3048  C   LYS B   5      66.482 -64.721 -63.145
ATOM   3049  O   LYS B   5      66.023 -64.684 -64.286
ATOM   3050  CB  LYS B   5      69.560 -61.972 -64.435
ATOM   3051  N   PHE B   6      65.593 -64.760 -62.158
ATOM   3052  CA  PHE B   6      64.265 -65.331 -62.422
ATOM   3053  C   PHE B   6      63.394 -64.217 -62.975
ATOM   3054  O   PHE B   6      63.755 -63.185 -63.540
ATOM   3055  CB  PHE B   6      63.715 -64.991 -59.101
ATOM   3056  N   LYS B   7      62.081 -64.371 -62.834
ATOM   3057  CA  LYS B   7      61.063 -63.353 -63.076
ATOM   3058  C   LYS B   7      59.693 -63.715 -62.474
ATOM   3059  O   LYS B   7      58.589 -63.258 -62.772
ATOM   3060  CB  LYS B   7      60.769 -63.986 -66.612
ATOM   3061  N   PHE B   8      59.679 -64.639 -61.508
ATOM   3062  CA  PHE B   8      58.713 -65.715 -61.328
ATOM   3063  C   PHE B   8      57.605 -65.291 -60.433
ATOM   3064  O   PHE B   8      57.514 -64.224 -59.825
ATOM   3065  CB  PHE B   8      61.050 -67.365 -59.479
ATOM   3066  N   LYS B   9      56.611 -66.197 -60.296
ATOM   3067  CA  LYS B   9      55.418 -65.965 -59.521
ATOM   3068  C   LYS B   9      55.668 -65.917 -58.066
ATOM   3069  O   LYS B   9      56.759 -66.000 -57.501
ATOM   3070  CB  LYS B   9      54.108 -69.292 -59.941
ATOM   3071  N   GLN B  10      54.569 -65.767 -57.308
ATOM   3072  CA  GLN B  10      54.766 -65.728 -55.832
ATOM   3073  C   GLN B  10      53.902 -66.788 -55.127
ATOM   3074  O   GLN B  10      52.961 -67.453 -55.561
ATOM   3075  CB  GLN B  10      55.026 -62.460 -55.114
ATOM   3076  N   GLN B  11      54.260 -66.983 -53.859
ATOM   3077  CA  GLN B  11      53.573 -67.734 -52.828
ATOM   3078  C   GLN B  11      53.034 -66.773 -51.809
ATOM   3079  O   GLN B  11      52.591 -65.985 -50.973
ATOM   3080  CB  GLN B  11      52.876 -70.760 -54.037
ATOM   3081  N   GLN B   1      33.496  63.843  29.701
ATOM   3082  CA  GLN B   1      34.236  62.921  30.547
ATOM   3083  C   GLN B   1      33.391  62.077  31.447
ATOM   3084  O   GLN B   1      32.486  62.473  32.180
ATOM   3085  CB  GLN B   1      37.444  63.450  29.774
ATOM   3086  N   GLN B   2      33.594  60.774  31.498
ATOM   3087  CA  GLN B   2      32.757  59.767  32.186
ATOM   3088  C   GLN B   2      33.492  59.147  33.315
ATOM   3089  O   GLN B   2      34.611  59.453  33.724
ATOM   3090  CB  GLN B   2      31.130  58.394  29.443
ATOM   3091  N   LYS B   3      32.916  58.168  33.966
ATOM   3092  CA  LYS B   3      33.073  57.943  35.406
ATOM   3093  C   LYS B   3      33.591  56.586  35.693
ATOM   3094  O   LYS B   3      33.274  55.565  35.081
ATOM   3095  CB  LYS B   3      29.867  58.221  36.712
ATOM   3096  N   PHE B   4      34.477  56.417  36.693
ATOM   3097  CA  PHE B   4      35.282  55.181  36.670
ATOM   3098  C   PHE B   4      34.833  54.175  37.733
ATOM   3099  O   PHE B   4      35.450  53.669  38.670
ATOM   3100  CB  PHE B   4      37.689  57.119  38.254
ATOM   3101  N   LYS B   5      33.588  53.823  37.584
ATOM   3102  CA  LYS B   5      32.841  53.253  38.745
ATOM   3103  C   LYS B   5      32.145  51.968  38.416
ATOM   3104  O   LYS B   5      30.987  51.798  38.034
ATOM   3105  CB  LYS B   5      30.292  55.575  39.380
ATOM   3106  N   PHE B   6      32.951  50.902  38.582
ATOM   3107  CA  PHE B   6      32.414  49.583  38.133
ATOM   3108  C   PHE B   6      32.831  48.475  39.062
ATOM   3109  O   PHE B   6      33.490  48.592  40.095
ATOM   3110  CB  PHE B   6      34.937  49.423  35.802
ATOM   3111  N   LYS B   7      32.499  47.233  38.820
ATOM   3112  CA  LYS B   7      32.699  46.134  39.759
ATOM   3113  C   LYS B   7      32.625  44.815  39.029
ATOM   3114  O   LYS B   7      31.624  44.151  38.758
ATOM   3115  CB  LYS B   7      29.595  46.362  41.489
ATOM   3116  N   PHE B   8      33.849  44.359  38.651
ATOM   3117  CA  PHE B   8      34.005  43.286  37.686
ATOM   3118  C   PHE B   8      34.493  42.010  38.377
ATOM   3119  O   PHE B   8      35.322  41.881  39.278
ATOM   3120  CB  PHE B   8      36.998  44.699  36.796
ATOM   3121  N   LYS B   9      33.884  40.906  37.876
ATOM   3122  CA  LYS B   9      34.584  39.603  37.707
ATOM   3123  C   LYS B   9      34.335  39.040  36.357
ATOM   3124  O   LYS B   9      33.239  38.998  35.798
ATOM   3125  CB  LYS B   9      32.358  37.543  39.692
ATOM   3126  N   GLN B  10      35.353  38.525  35.652
ATOM   3127  CA  GLN B  10      35.384  38.435  34.204
ATOM   3128  C   GLN B  10      34.308  37.632  33.568
ATOM   3129  O   GLN B  10      33.130  37.979  33.488
ATOM   3130  CB  GLN B  10      37.306  41.118  33.560
ATOM   3131  N   GLN B  11      34.534  36.447  33.020
ATOM   3132  CA  GLN B  11      34.043  36.029  31.685
ATOM   3133  C   GLN B  11      33.008  34.919  31.823
ATOM   3134  O   GLN B  11      32.172  34.022  31.934
ATOM   3135  CB  GLN B  11      37.160  35.404  30.393
ATOM   3136  N   GLN B   1      83.324 -80.013 -43.170
ATOM   3137  CA  GLN B   1      83.574 -79.000 -42.100
ATOM   3138  C   GLN B   1      83.026 -77.651 -42.459
ATOM   3139  O   GLN B   1      82.804 -76.728 -41.676
ATOM   3140  CB  GLN B   1      86.289 -80.213 -40.472
ATOM   3141  N   GLN B   2      82.742 -77.402 -43.752
ATOM   3142  CA  GLN B   2      82.903 -76.033 -44.234
ATOM   3143  C   GLN B   2      81.887 -75.047 -43.677
ATOM   3144  O   GLN B   2      82.074 -73.869 -43.373
ATOM   3145  CB  GLN B   2      83.679 -76.536 -47.529
ATOM   3146  N   LYS B   3      80.648 -75.460 -43.481
ATOM   3147  CA  LYS B   3      79.686 -74.977 -42.510
ATOM   3148  C   LYS B   3      79.572 -75.934 -41.318
ATOM   3149  O   LYS B   3      79.084 -77.064 -41.287
ATOM   3150  CB  LYS B   3      76.698 -75.376 -44.408
ATOM   3151  N   PHE B   4      80.091 -75.428 -40.168
ATOM   3152  CA  PHE B   4      80.191 -76.410 -39.050
ATOM   3153  C   PHE B   4      79.150 -75.997 -37.994
ATOM   3154  O   PHE B   4      79.168 -75.046 -37.213
ATOM   3155  CB  PHE B   4      83.050 -74.969 -37.966
ATOM   3156  N   LYS B   5      78.088 -76.753 -37.897
ATOM   3157  CA  LYS B   5      77.253 -77.005 -36.763
ATOM   3158  C   LYS B   5      76.402 -78.258 -36.905
ATOM   3159  O   LYS B   5      76.422 -79.067 -37.833
ATOM   3160  CB  LYS B   5      75.139 -74.210 -37.127
ATOM   3161  N   PHE B   6      75.529 -78.591 -35.990
ATOM   3162  CA  PHE B   6      75.259 -79.859 -35.395
ATOM   3163  C   PHE B   6      74.836 -80.955 -36.330
ATOM   3164  O   PHE B   6      74.411 -80.851 -37.481
ATOM   3165  CB  PHE B   6      72.221 -78.338 -34.610
ATOM   3166  N   LYS B   7      74.954 -82.181 -35.798
ATOM   3167  CA  LYS B   7      74.627 -83.376 -36.632
ATOM   3168  C   LYS B   7      73.735 -84.243 -35.833
ATOM   3169  O   LYS B   7      72.835 -84.933 -36.311
ATOM   3170  CB  LYS B   7      77.866 -84.647 -37.098
ATOM   3171  N   PHE B   8      73.837 -84.347 -34.506
ATOM   3172  CA  PHE B   8      72.609 -84.627 -33.728
ATOM   3173  C   PHE B   8      72.560 -83.874 -32.426
ATOM   3174  O   PHE B   8      73.089 -84.201 -31.363
ATOM   3175  CB  PHE B   8      74.424 -87.491 -32.924
ATOM   3176  N   LYS B   9      71.910 -82.748 -32.329
ATOM   3177  CA  LYS B   9      71.529 -82.154 -31.068
ATOM   3178  C   LYS B   9      70.444 -81.122 -31.172
ATOM   3179  O   LYS B   9      70.582 -79.906 -31.306
ATOM   3180  CB  LYS B   9      74.408 -80.412 -30.069
ATOM   3181  N   GLN B  10      69.191 -81.565 -31.115
ATOM   3182  CA  GLN B  10      68.045 -80.767 -31.467
ATOM   3183  C   GLN B  10      66.911 -80.880 -30.525
ATOM   3184  O   GLN B  10      66.550 -80.051 -29.691
ATOM   3185  CB  GLN B  10      67.994 -81.536 -34.861
ATOM   3186  N   GLN B  11      66.207 -81.981 -30.577
ATOM   3187  CA  GLN B  11      64.956 -82.122 -29.836
ATOM   3188  C   GLN B  11      64.972 -83.364 -28.949
ATOM   3189  O   GLN B  11      64.985 -84.365 -28.234
ATOM   3190  CB  GLN B  11      62.635 -80.776 -31.885
ATOM   3191  N   GLN B   1      57.306 -23.281 -40.675
ATOM   3192  CA  GLN B   1      58.123 -23.588 -39.497
ATOM   3193  C   GLN B   1      59.552 -23.416 -39.841
ATOM   3194  O   GLN B   1      60.062 -22.387 -40.285
ATOM   3195  CB  GLN B   1      56.098 -24.178 -36.926
ATOM   3196  N   GLN B   2      60.414 -24.390 -39.689
ATOM   3197  CA  GLN B   2      61.866 -24.246 -39.752
ATOM   3198  C   GLN B   2      62.481 -24.968 -40.955
ATOM   3199  O   GLN B   2      63.041 -24.461 -41.927
ATOM   3200  CB  GLN B   2      62.714 -24.455 -36.480
ATOM   3201  N   LYS B   3      62.396 -26.323 -40.943
ATOM   3202  CA  LYS B   3      63.420 -27.164 -41.626
ATOM   3203  C   LYS B   3      62.989 -27.587 -43.004
ATOM   3204  O   LYS B   3      63.695 -27.881 -43.968
ATOM   3205  CB  LYS B   3      63.316 -30.109 -39.619
ATOM   3206  N   PHE B   4      61.668 -27.641 -43.165
ATOM   3207  CA  PHE B   4      60.939 -28.587 -44.044
ATOM   3208  C   PHE B   4      60.130 -27.902 -45.103
ATOM   3209  O   PHE B   4      59.115 -28.351 -45.635
ATOM   3210  CB  PHE B   4      58.792 -28.997 -41.431
ATOM   3211  N   LYS B   5      60.488 -26.700 -45.551
ATOM   3212  CA  LYS B   5      59.553 -25.654 -45.916
ATOM   3213  C   LYS B   5      58.907 -26.015 -47.221
ATOM   3214  O   LYS B   5      59.466 -26.147 -48.310
ATOM   3215  CB  LYS B   5      61.908 -23.083 -46.474
ATOM   3216  N   PHE B   6      57.622 -26.225 -47.280
ATOM   3217  CA  PHE B   6      57.013 -26.983 -48.372
ATOM   3218  C   PHE B   6      56.268 -26.180 -49.365
ATOM   3219  O   PHE B   6      55.649 -25.144 -49.119
ATOM   3220  CB  PHE B   6      54.498 -27.707 -46.124
ATOM   3221  N   LYS B   7      56.257 -26.605 -50.651
ATOM   3222  CA  LYS B   7      55.129 -26.318 -51.506
ATOM   3223  C   LYS B   7      54.889 -27.289 -52.631
ATOM   3224  O   LYS B   7      53.902 -27.407 -53.358
ATOM   3225  CB  LYS B   7      55.609 -23.141 -52.807
ATOM   3226  N   PHE B   8      55.888 -28.113 -52.843
ATOM   3227  CA  PHE B   8      55.788 -29.495 -53.370
ATOM   3228  C   PHE B   8      57.099 -30.199 -53.336
ATOM   3229  O   PHE B   8      58.126 -29.756 -52.821
ATOM   3230  CB  PHE B   8      55.449 -28.348 -56.537
ATOM   3231  N   LYS B   9      57.281 -31.389 -53.868
ATOM   3232  CA  LYS B   9      58.537 -32.081 -53.739
ATOM   3233  C   LYS B   9      59.358 -31.793 -54.984
ATOM   3234  O   LYS B   9      59.140 -30.955 -55.859
ATOM   3235  CB  LYS B   9      57.287 -35.354 -53.892
ATOM   3236  N   GLN B  10      60.455 -32.563 -55.125
ATOM   3237  CA  GLN B  10      61.720 -32.068 -55.677
ATOM   3238  C   GLN B  10      61.627 -31.864 -57.137
ATOM   3239  O   GLN B  10      60.789 -32.387 -57.871
ATOM   3240  CB  GLN B  10      63.862 -33.623 -53.609
ATOM   3241  N   GLN B  11      62.527 -31.042 -57.726
ATOM   3242  CA  GLN B  11      62.606 -30.778 -59.169
ATOM   3243  C   GLN B  11      63.458 -31.880 -59.773
ATOM   3244  O   GLN B  11      64.149 -32.774 -60.262
ATOM   3245  CB  GLN B  11      63.697 -27.481 -59.112
ATOM   3246  N   GLN B   1     -85.217 -37.512  27.244
ATOM   3247  CA  GLN B   1     -86.675 -37.676  27.187
ATOM   3248  C   GLN B   1     -87.108 -38.219  25.852
ATOM   3249  O   GLN B   1     -86.950 -39.363  25.426
ATOM   3250  CB  GLN B   1     -87.520 -34.856  28.951
ATOM   3251  N   GLN B   2     -87.729 -37.397  25.027
ATOM   3252  CA  GLN B   2     -87.577 -37.359  23.559
ATOM   3253  C   GLN B   2     -87.709 -35.949  23.055
ATOM   3254  O   GLN B   2     -87.135 -34.936  23.454
ATOM   3255  CB  GLN B   2     -89.960 -39.797  22.874
ATOM   3256  N   LYS B   3     -88.576 -35.835  22.040
ATOM   3257  CA  LYS B   3     -88.775 -34.603  21.297
ATOM   3258  C   LYS B   3     -90.210 -34.420  20.901
ATOM   3259  O   LYS B   3     -90.631 -33.783  19.935
ATOM   3260  CB  LYS B   3     -86.564 -34.888  18.600
ATOM   3261  N   PHE B   4     -91.137 -35.007  21.674
ATOM   3262  CA  PHE B   4     -92.582 -34.798  21.519
ATOM   3263  C   PHE B   4     -93.070 -33.807  22.508
ATOM   3264  O   PHE B   4     -92.385 -32.964  23.087
ATOM   3265  CB  PHE B   4     -92.975 -37.728  23.341
ATOM   3266  N   LYS B   5     -94.342 -33.781  22.833
ATOM   3267  CA  LYS B   5     -95.100 -32.705  23.388
ATOM   3268  C   LYS B   5     -94.859 -32.574  24.877
ATOM   3269  O   LYS B   5     -95.612 -32.877  25.802
ATOM   3270  CB  LYS B   5     -98.331 -33.736  22.549
ATOM   3271  N   PHE B   6     -93.689 -32.068  25.228
ATOM   3272  CA  PHE B   6     -93.284 -31.420  26.441
ATOM   3273  C   PHE B   6     -91.908 -30.749  26.351
ATOM   3274  O   PHE B   6     -91.308 -30.347  25.354
ATOM   3275  CB  PHE B   6     -92.609 -34.419  27.774
ATOM   3276  N   LYS B   7     -91.310 -30.597  27.551
ATOM   3277  CA  LYS B   7     -89.986 -30.004  27.676
ATOM   3278  C   LYS B   7     -88.987 -31.048  28.204
ATOM   3279  O   LYS B   7     -89.202 -32.165  28.675
ATOM   3280  CB  LYS B   7     -90.906 -27.869  30.421
ATOM   3281  N   PHE B   8     -87.704 -30.612  28.108
ATOM   3282  CA  PHE B   8     -86.563 -31.141  28.785
ATOM   3283  C   PHE B   8     -85.786 -30.171  29.641
ATOM   3284  O   PHE B   8     -86.194 -29.111  30.116
ATOM   3285  CB  PHE B   8     -84.999 -31.614  25.835
ATOM   3286  N   LYS B   9     -84.504 -30.515  29.909
ATOM   3287  CA  LYS B   9     -83.686 -29.722  30.824
ATOM   3288  C   LYS B   9     -82.947 -28.589  30.160
ATOM   3289  O   LYS B   9     -83.033 -27.389  30.420
ATOM   3290  CB  LYS B   9     -81.517 -32.102  32.241
ATOM   3291  N   GLN B  10     -82.109 -28.851  29.194
ATOM   3292  CA  GLN B  10     -81.111 -27.900  28.638
ATOM   3293  C   GLN B  10     -80.754 -28.332  27.223
ATOM   3294  O   GLN B  10     -81.316 -29.130  26.473
ATOM   3295  CB  GLN B  10     -78.948 -27.738  31.327
ATOM   3296  N   GLN B  11     -79.686 -27.753  26.756
ATOM   3297  CA  GLN B  11     -79.192 -27.743  25.371
ATOM   3298  C   GLN B  11     -78.261 -28.875  25.036
ATOM   3299  O   GLN B  11     -77.498 -29.801  24.762
ATOM   3300  CB  GLN B  11     -81.701 -26.060  23.828
ATOM   3301  N   GLN B   1     -35.027  79.298  42.426
ATOM   3302  CA  GLN B   1     -33.842  80.031  42.074
ATOM   3303  C   GLN B   1     -33.678  81.373  42.739
ATOM   3304  O   GLN B   1     -33.163  82.393  42.281
ATOM   3305  CB  GLN B   1     -31.451  77.672  41.888
ATOM   3306  N   GLN B   2     -34.174  81.408  43.991
ATOM   3307  CA  GLN B   2     -34.557  82.728  44.531
ATOM   3308  C   GLN B   2     -33.385  83.380  45.201
ATOM   3309  O   GLN B   2     -33.292  84.577  45.473
ATOM   3310  CB  GLN B   2     -37.634  82.195  45.811
ATOM   3311  N   LYS B   3     -32.319  82.680  45.564
ATOM   3312  CA  LYS B   3     -31.377  83.015  46.581
ATOM   3313  C   LYS B   3     -30.373  84.106  46.245
ATOM   3314  O   LYS B   3     -30.163  84.622  45.148
ATOM   3315  CB  LYS B   3     -29.338  80.043  46.290
ATOM   3316  N   PHE B   4     -29.614  84.591  47.195
ATOM   3317  CA  PHE B   4     -28.392  85.351  46.974
ATOM   3318  C   PHE B   4     -27.366  85.200  48.043
ATOM   3319  O   PHE B   4     -27.451  85.529  49.226
ATOM   3320  CB  PHE B   4     -29.922  88.270  47.677
ATOM   3321  N   LYS B   5     -26.235  84.635  47.625
ATOM   3322  CA  LYS B   5     -25.243  84.034  48.554
ATOM   3323  C   LYS B   5     -23.799  84.367  48.154
ATOM   3324  O   LYS B   5     -22.759  83.799  48.486
ATOM   3325  CB  LYS B   5     -25.751  80.699  47.503
ATOM   3326  N   PHE B   6     -23.626  85.392  47.351
ATOM   3327  CA  PHE B   6     -22.495  85.639  46.435
ATOM   3328  C   PHE B   6     -21.262  86.104  47.127
ATOM   3329  O   PHE B   6     -20.121  86.105  46.664
ATOM   3330  CB  PHE B   6     -23.908  88.587  45.486
ATOM   3331  N   LYS B   7     -21.434  86.566  48.389
ATOM   3332  CA  LYS B   7     -20.565  87.496  49.078
ATOM   3333  C   LYS B   7     -20.287  87.055  50.524
ATOM   3334  O   LYS B   7     -20.953  86.359  51.290
ATOM   3335  CB  LYS B   7     -22.702  90.286  49.526
ATOM   3336  N   PHE B   8     -19.091  87.571  50.916
ATOM   3337  CA  PHE B   8     -18.776  87.763  52.357
ATOM   3338  C   PHE B   8     -17.443  88.424  52.482
ATOM   3339  O   PHE B   8     -16.471  87.997  53.105
ATOM   3340  CB  PHE B   8     -17.872  84.493  52.474
ATOM   3341  N   LYS B   9     -17.301  89.608  51.844
ATOM   3342  CA  LYS B   9     -16.215  90.470  52.260
ATOM   3343  C   LYS B   9     -16.723  91.898  52.553
ATOM   3344  O   LYS B   9     -17.409  92.663  51.876
ATOM   3345  CB  LYS B   9     -14.259  90.651  49.371
ATOM   3346  N   GLN B  10     -16.293  92.277  53.771
ATOM   3347  CA  GLN B  10     -16.532  93.598  54.301
ATOM   3348  C   GLN B  10     -15.478  94.574  53.747
ATOM   3349  O   GLN B  10     -15.480  95.185  52.679
ATOM   3350  CB  GLN B  10     -17.503  92.803  57.431
ATOM   3351  N   GLN B  11     -14.420  94.812  54.484
ATOM   3352  CA  GLN B  11     -13.169  95.377  54.059
ATOM   3353  C   GLN B  11     -12.039  94.515  54.541
ATOM   3354  O   GLN B  11     -11.112  93.808  54.937
ATOM   3355  CB  GLN B  11     -13.838  98.695  54.811
ATOM   3356  N   GLN B   1      18.895 -91.112 -67.635
ATOM   3357  CA  GLN B   1      17.861 -92.187 -67.549
ATOM   3358  C   GLN B   1      18.170 -92.997 -66.281
ATOM   3359  O   GLN B   1      19.268 -93.362 -65.862
ATOM   3360  CB  GLN B   1      18.192 -93.203 -70.799
ATOM   3361  N   GLN B   2      17.175 -93.374 -65.513
ATOM   3362  CA  GLN B   2      17.214 -93.348 -64.084
ATOM   3363  C   GLN B   2      17.400 -94.716 -63.413
ATOM   3364  O   GLN B   2      17.980 -95.703 -63.867
ATOM   3365  CB  GLN B   2      15.828 -90.504 -63.013
ATOM   3366  N   LYS B   3      16.873 -94.873 -62.184
ATOM   3367  CA  LYS B   3      16.757 -96.147 -61.482
ATOM   3368  C   LYS B   3      15.487 -96.844 -61.840
ATOM   3369  O   LYS B   3      14.350 -96.524 -61.493
ATOM   3370  CB  LYS B   3      16.184 -95.092 -58.111
ATOM   3371  N   PHE B   4      15.572 -97.921 -62.611
ATOM   3372  CA  PHE B   4      14.570 -98.404 -63.539
ATOM   3373  C   PHE B   4      13.436 -99.077 -62.789
ATOM   3374  O   PHE B   4      13.253 -99.144 -61.574
ATOM   3375  CB  PHE B   4      16.784  99.211 -64.423
ATOM   3376  N   LYS B   5      12.528 -99.669 -63.529
ATOM   3377  CA  LYS B   5      11.242  99.775 -63.060
ATOM   3378  C   LYS B   5      10.918  98.456 -63.694
ATOM   3379  O   LYS B   5      11.412  98.022 -64.735
ATOM   3380  CB  LYS B   5       9.124 -97.818 -64.411
ATOM   3381  N   PHE B   6      10.014  97.644 -63.111
ATOM   3382  CA  PHE B   6       9.992  96.191 -63.209
ATOM   3383  C   PHE B   6       8.627  95.640 -63.370
ATOM   3384  O   PHE B   6       8.067  94.911 -62.551
ATOM   3385  CB  PHE B   6      10.636  96.127 -59.883
ATOM   3386  N   LYS B   7       7.913  95.936 -64.481
ATOM   3387  CA  LYS B   7       6.464  95.743 -64.401
ATOM   3388  C   LYS B   7       5.918  94.680 -65.272
ATOM   3389  O   LYS B   7       5.313  94.887 -66.324
ATOM   3390  CB  LYS B   7       5.101  98.823 -65.437
ATOM   3391  N   PHE B   8       6.052  93.385 -64.960
ATOM   3392  CA  PHE B   8       5.553  92.308 -65.779
ATOM   3393  C   PHE B   8       4.829  91.291 -64.914
ATOM   3394  O   PHE B   8       3.718  90.802 -65.117
ATOM   3395  CB  PHE B   8       8.617  91.200 -66.553
ATOM   3396  N   LYS B   9       5.365  90.830 -63.818
ATOM   3397  CA  LYS B   9       5.282  89.466 -63.296
ATOM   3398  C   LYS B   9       3.953  89.138 -62.728
ATOM   3399  O   LYS B   9       3.016  89.916 -62.552
ATOM   3400  CB  LYS B   9       7.455  89.592 -60.540
ATOM   3401  N   GLN B  10       3.738  87.884 -62.368
ATOM   3402  CA  GLN B  10       2.455  87.467 -61.882
ATOM   3403  C   GLN B  10       2.213  87.694 -60.395
ATOM   3404  O   GLN B  10       2.420  88.698 -59.713
ATOM   3405  CB  GLN B  10       2.659  84.203 -63.044
ATOM   3406  N   GLN B  11       1.707  86.644 -59.775
ATOM   3407  CA  GLN B  11       1.443  86.665 -58.342
ATOM   3408  C   GLN B  11       2.649  86.745 -57.468
ATOM   3409  O   GLN B  11       3.644  86.811 -56.747
ATOM   3410  CB  GLN B  11      -1.288  84.707 -58.234
ATOM   3411  N   GLN B   1     -73.396 -97.723  49.844
ATOM   3412  CA  GLN B   1     -73.759 -98.474  48.650
ATOM   3413  C   GLN B   1     -72.907 -99.744  48.470
ATOM   3414  O   GLN B   1     -73.209-100.859  48.043
ATOM   3415  CB  GLN B   1     -74.118 -95.849  46.547
ATOM   3416  N   GLN B   2     -71.665 -99.578  48.840
ATOM   3417  CA  GLN B   2     -70.629  99.487  48.406
ATOM   3418  C   GLN B   2     -70.409  98.313  49.278
ATOM   3419  O   GLN B   2     -69.646  98.246  50.242
ATOM   3420  CB  GLN B   2     -68.597 -98.941  46.301
ATOM   3421  N   LYS B   3     -71.067  97.217  49.044
ATOM   3422  CA  LYS B   3     -70.928  95.959  49.743
ATOM   3423  C   LYS B   3     -69.761  95.117  49.349
ATOM   3424  O   LYS B   3     -68.873  95.438  48.559
ATOM   3425  CB  LYS B   3     -73.896  94.315  48.491
ATOM   3426  N   PHE B   4     -69.590  93.914  49.842
ATOM   3427  CA  PHE B   4     -68.584  92.991  49.263
ATOM   3428  C   PHE B   4     -69.177  91.606  49.223
ATOM   3429  O   PHE B   4     -70.259  91.214  49.661
ATOM   3430  CB  PHE B   4     -66.910  92.860  52.216
ATOM   3431  N   LYS B   5     -68.408  90.715  48.630
ATOM   3432  CA  LYS B   5     -68.701  89.274  48.650
ATOM   3433  C   LYS B   5     -67.439  88.556  48.190
ATOM   3434  O   LYS B   5     -67.119  88.256  47.039
ATOM   3435  CB  LYS B   5     -70.992  89.059  45.879
ATOM   3436  N   PHE B   6     -66.553  88.191  49.084
ATOM   3437  CA  PHE B   6     -65.329  87.484  48.796
ATOM   3438  C   PHE B   6     -65.200  86.164  49.478
ATOM   3439  O   PHE B   6     -65.120  85.961  50.689
ATOM   3440  CB  PHE B   6     -63.967  89.562  51.118
ATOM   3441  N   LYS B   7     -65.163  85.081  48.753
ATOM   3442  CA  LYS B   7     -65.632  83.732  49.097
ATOM   3443  C   LYS B   7     -64.757  83.170  50.205
ATOM   3444  O   LYS B   7     -63.539  83.260  50.355
ATOM   3445  CB  LYS B   7     -64.397  82.174  46.160
ATOM   3446  N   PHE B   8     -65.456  82.492  51.119
ATOM   3447  CA  PHE B   8     -64.947  82.017  52.423
ATOM   3448  C   PHE B   8     -64.304  80.682  52.320
ATOM   3449  O   PHE B   8     -64.638  79.683  52.958
ATOM   3450  CB  PHE B   8     -68.161  81.328  53.378
ATOM   3451  N   LYS B   9     -63.295  80.440  51.521
ATOM   3452  CA  LYS B   9     -62.516  79.209  51.440
ATOM   3453  C   LYS B   9     -61.055  79.530  51.658
ATOM   3454  O   LYS B   9     -60.308  80.221  50.966
ATOM   3455  CB  LYS B   9     -63.263  77.798  48.363
ATOM   3456  N   GLN B  10     -60.505  79.006  52.720
ATOM   3457  CA  GLN B  10     -59.139  79.148  53.211
ATOM   3458  C   GLN B  10     -58.214  78.079  52.674
ATOM   3459  O   GLN B  10     -57.384  77.438  53.318
ATOM   3460  CB  GLN B  10     -59.574  80.573  56.229
ATOM   3461  N   GLN B  11     -58.268  77.768  51.377
ATOM   3462  CA  GLN B  11     -57.515  76.619  50.867
ATOM   3463  C   GLN B  11     -56.352  76.981  50.012
ATOM   3464  O   GLN B  11     -55.390  77.281  49.305
ATOM   3465  CB  GLN B  11     -59.458  73.974  51.587
ATOM   3466  N   GLN B   1      98.631  26.661  59.474
ATOM   3467  CA  GLN B   1      97.861  27.864  59.554
ATOM   3468  C   GLN B   1      98.781  29.087  59.524
ATOM   3469  O   GLN B   1      98.632  30.180  60.070
ATOM   3470  CB  GLN B   1      95.126  27.356  57.690
ATOM   3471  N   GLN B   2      99.887  28.945  58.813
ATOM   3472  CA  GLN B   2     -98.966  29.837  59.006
ATOM   3473  C   GLN B   2     -99.240  31.093  58.186
ATOM   3474  O   GLN B   2    -100.029  31.999  58.454
ATOM   3475  CB  GLN B   2     -96.296  27.835  59.400
ATOM   3476  N   LYS B   3     -98.598  31.299  57.055
ATOM   3477  CA  LYS B   3     -97.897  32.547  56.662
ATOM   3478  C   LYS B   3     -98.580  33.049  55.406
ATOM   3479  O   LYS B   3     -98.914  34.201  55.129
ATOM   3480  CB  LYS B   3     -94.720  31.136  55.897
ATOM   3481  N   PHE B   4     -98.847  32.112  54.495
ATOM   3482  CA  PHE B   4     -99.563  32.283  53.272
ATOM   3483  C   PHE B   4      99.171  31.500  53.163
ATOM   3484  O   PHE B   4     100.402  31.501  53.156
ATOM   3485  CB  PHE B   4     -97.246  30.450  51.556
ATOM   3486  N   LYS B   5      99.040  30.555  54.059
ATOM   3487  CA  LYS B   5      97.689  30.009  54.386
ATOM   3488  C   LYS B   5      97.232  30.495  55.716
ATOM   3489  O   LYS B   5      97.327  29.919  56.799
ATOM   3490  CB  LYS B   5      98.542  26.543  54.737
ATOM   3491  N   PHE B   6      96.656  31.692  55.708
ATOM   3492  CA  PHE B   6      95.836  32.284  56.778
ATOM   3493  C   PHE B   6      94.937  33.317  56.172
ATOM   3494  O   PHE B   6      95.239  34.433  55.747
ATOM   3495  CB  PHE B   6      98.555  34.197  57.509
ATOM   3496  N   LYS B   7      93.672  32.999  56.080
ATOM   3497  CA  LYS B   7      92.711  33.446  55.089
ATOM   3498  C   LYS B   7      91.907  34.638  55.610
ATOM   3499  O   LYS B   7      90.716  34.885  55.420
ATOM   3500  CB  LYS B   7      90.364  30.820  54.971
ATOM   3501  N   PHE B   8      92.547  35.531  56.361
ATOM   3502  CA  PHE B   8      91.951  36.772  56.815
ATOM   3503  C   PHE B   8      93.094  37.739  57.166
ATOM   3504  O   PHE B   8      94.051  37.594  57.926
ATOM   3505  CB  PHE B   8      91.299  35.170  59.754
ATOM   3506  N   LYS B   9      93.013  38.892  56.544
ATOM   3507  CA  LYS B   9      94.025  39.932  56.439
ATOM   3508  C   LYS B   9      93.682  41.238  57.071
ATOM   3509  O   LYS B   9      94.497  42.076  57.457
ATOM   3510  CB  LYS B   9      94.203  40.221  52.967
ATOM   3511  N   GLN B  10      92.436  41.613  57.276
ATOM   3512  CA  GLN B  10      91.971  42.614  58.221
ATOM   3513  C   GLN B  10      91.493  42.023  59.550
ATOM   3514  O   GLN B  10      90.409  41.494  59.796
ATOM   3515  CB  GLN B  10      90.104  44.607  56.230
ATOM   3516  N   GLN B  11      92.367  42.090  60.572
ATOM   3517  CA  GLN B  11      91.988  41.910  61.978
ATOM   3518  C   GLN B  11      92.351  43.114  62.803
ATOM   3519  O   GLN B  11      92.648  44.099  63.479
ATOM   3520  CB  GLN B  11      91.803  38.570  62.428
ATOM   3521  N   GLN B   1      -9.271 -80.385  -8.973
ATOM   3522  CA  GLN B   1      -8.924 -81.529  -8.114
ATOM   3523  C   GLN B   1      -7.950 -81.034  -7.057
ATOM   3524  O   GLN B   1      -8.195 -80.820  -5.869
ATOM   3525  CB  GLN B   1      -9.431 -84.308  -9.869
ATOM   3526  N   GLN B   2      -6.685 -80.793  -7.405
ATOM   3527  CA  GLN B   2      -5.720 -80.103  -6.551
ATOM   3528  C   GLN B   2      -4.881 -79.156  -7.388
ATOM   3529  O   GLN B   2      -4.820 -77.927  -7.341
ATOM   3530  CB  GLN B   2      -4.715 -82.766  -4.626
ATOM   3531  N   LYS B   3      -4.119 -79.800  -8.284
ATOM   3532  CA  LYS B   3      -2.951 -79.136  -8.826
ATOM   3533  C   LYS B   3      -2.840 -79.221 -10.327
ATOM   3534  O   LYS B   3      -1.917 -79.726 -10.967
ATOM   3535  CB  LYS B   3      -0.329 -81.164  -7.563
ATOM   3536  N   PHE B   4      -3.780 -78.731 -11.101
ATOM   3537  CA  PHE B   4      -3.564 -77.995 -12.308
ATOM   3538  C   PHE B   4      -4.380 -76.768 -12.528
ATOM   3539  O   PHE B   4      -5.601 -76.677 -12.393
ATOM   3540  CB  PHE B   4      -5.072 -80.542 -14.059
ATOM   3541  N   LYS B   5      -3.826 -75.642 -12.900
ATOM   3542  CA  LYS B   5      -4.390 -74.776 -13.979
ATOM   3543  C   LYS B   5      -3.384 -73.722 -14.449
ATOM   3544  O   LYS B   5      -2.605 -73.043 -13.781
ATOM   3545  CB  LYS B   5      -7.103 -73.272 -12.362
ATOM   3546  N   PHE B   6      -3.341 -73.510 -15.747
ATOM   3547  CA  PHE B   6      -2.581 -72.380 -16.359
ATOM   3548  C   PHE B   6      -3.320 -71.106 -16.215
ATOM   3549  O   PHE B   6      -2.814 -69.990 -16.330
ATOM   3550  CB  PHE B   6      -3.935 -73.690 -19.291
ATOM   3551  N   LYS B   7      -4.650 -71.131 -15.936
ATOM   3552  CA  LYS B   7      -5.414 -69.930 -16.021
ATOM   3553  C   LYS B   7      -6.125 -69.504 -14.736
ATOM   3554  O   LYS B   7      -7.128 -69.975 -14.199
ATOM   3555  CB  LYS B   7      -7.832 -70.597 -18.477
ATOM   3556  N   PHE B   8      -5.540 -68.469 -14.143
ATOM   3557  CA  PHE B   8      -6.162 -67.936 -12.910
ATOM   3558  C   PHE B   8      -7.359 -67.020 -13.252
ATOM   3559  O   PHE B   8      -7.403 -65.800 -13.409
ATOM   3560  CB  PHE B   8      -3.405 -66.053 -12.558
ATOM   3561  N   LYS B   9      -8.497 -67.728 -13.385
ATOM   3562  CA  LYS B   9      -9.661 -67.172 -14.063
ATOM   3563  C   LYS B   9     -10.420 -66.267 -13.147
ATOM   3564  O   LYS B   9     -10.098 -65.983 -11.993
ATOM   3565  CB  LYS B   9     -11.752 -70.103 -14.324
ATOM   3566  N   GLN B  10     -11.531 -65.671 -13.491
ATOM   3567  CA  GLN B  10     -12.114 -64.689 -12.540
ATOM   3568  C   GLN B  10     -13.598 -64.600 -12.655
ATOM   3569  O   GLN B  10     -14.409 -65.191 -11.941
ATOM   3570  CB  GLN B  10      -9.895 -62.176 -12.625
ATOM   3571  N   GLN B  11     -14.126 -63.814 -13.612
ATOM   3572  CA  GLN B  11     -15.456 -63.177 -13.514
ATOM   3573  C   GLN B  11     -16.606 -64.147 -13.467
ATOM   3574  O   GLN B  11     -17.547 -64.940 -13.428
ATOM   3575  CB  GLN B  11     -14.849 -60.501 -15.601
ATOM   3576  N   GLN B   1      13.680 -49.151  82.246
ATOM   3577  CA  GLN B   1      13.776 -48.218  83.335
ATOM   3578  C   GLN B   1      13.378 -48.776  84.693
ATOM   3579  O   GLN B   1      13.846 -49.769  85.249
ATOM   3580  CB  GLN B   1      16.644 -46.522  82.365
ATOM   3581  N   GLN B   2      12.412 -48.128  85.377
ATOM   3582  CA  GLN B   2      11.546 -48.725  86.343
ATOM   3583  C   GLN B   2      10.154 -49.036  85.777
ATOM   3584  O   GLN B   2       9.163 -49.444  86.383
ATOM   3585  CB  GLN B   2      13.528 -50.267  88.600
ATOM   3586  N   LYS B   3       9.920 -48.871  84.502
ATOM   3587  CA  LYS B   3       8.804 -49.461  83.729
ATOM   3588  C   LYS B   3       9.299 -50.520  82.784
ATOM   3589  O   LYS B   3      10.342 -50.470  82.133
ATOM   3590  CB  LYS B   3       7.932 -46.654  81.719
ATOM   3591  N   PHE B   4       8.562 -51.637  82.609
ATOM   3592  CA  PHE B   4       8.744 -52.627  81.554
ATOM   3593  C   PHE B   4       7.548 -53.509  81.291
ATOM   3594  O   PHE B   4       7.470 -54.731  81.413
ATOM   3595  CB  PHE B   4      10.361 -54.440  83.925
ATOM   3596  N   LYS B   5       6.445 -52.921  80.882
ATOM   3597  CA  LYS B   5       5.321 -53.512  80.187
ATOM   3598  C   LYS B   5       5.437 -53.499  78.695
ATOM   3599  O   LYS B   5       5.117 -52.565  77.960
ATOM   3600  CB  LYS B   5       2.601 -51.435  81.048
ATOM   3601  N   PHE B   6       5.913 -54.536  78.028
ATOM   3602  CA  PHE B   6       5.745 -54.718  76.607
ATOM   3603  C   PHE B   6       4.430 -55.421  76.220
ATOM   3604  O   PHE B   6       4.165 -56.618  76.107
ATOM   3605  CB  PHE B   6       7.926 -57.267  76.747
ATOM   3606  N   LYS B   7       3.480 -54.483  75.990
ATOM   3607  CA  LYS B   7       2.061 -54.946  75.968
ATOM   3608  C   LYS B   7       1.660 -55.131  74.497
ATOM   3609  O   LYS B   7       1.407 -56.172  73.891
ATOM   3610  CB  LYS B   7       0.213 -52.480  77.573
ATOM   3611  N   PHE B   8       1.573 -54.025  73.776
ATOM   3612  CA  PHE B   8       0.719 -54.028  72.551
ATOM   3613  C   PHE B   8       1.480 -53.857  71.282
ATOM   3614  O   PHE B   8       2.377 -53.044  71.060
ATOM   3615  CB  PHE B   8      -0.062 -50.762  73.393
ATOM   3616  N   LYS B   9       1.205 -54.624  70.270
ATOM   3617  CA  LYS B   9       1.672 -54.516  68.922
ATOM   3618  C   LYS B   9       0.908 -55.390  67.933
ATOM   3619  O   LYS B   9       1.273 -55.777  66.823
ATOM   3620  CB  LYS B   9       4.925 -55.832  69.257
ATOM   3621  N   GLN B  10      -0.324 -55.769  68.364
ATOM   3622  CA  GLN B  10      -1.095 -56.827  67.736
ATOM   3623  C   GLN B  10      -1.915 -56.432  66.567
ATOM   3624  O   GLN B  10      -1.653 -55.540  65.760
ATOM   3625  CB  GLN B  10      -0.161 -59.703  69.260
ATOM   3626  N   GLN B  11      -3.040 -57.076  66.339
ATOM   3627  CA  GLN B  11      -3.929 -56.965  65.171
ATOM   3628  C   GLN B  11      -5.371 -56.974  65.693
ATOM   3629  O   GLN B  11      -6.529 -56.981  66.112
ATOM   3630  CB  GLN B  11      -2.742 -59.513  63.239
ATOM   3631  N   GLN B   1      62.625  60.051 -90.635
ATOM   3632  CA  GLN B   1      62.168  60.134 -91.989
ATOM   3633  C   GLN B   1      63.041  59.560 -93.039
ATOM   3634  O   GLN B   1      64.217  59.849 -93.261
ATOM   3635  CB  GLN B   1      60.579  63.219 -92.060
ATOM   3636  N   GLN B   2      62.503  58.638 -93.824
ATOM   3637  CA  GLN B   2      63.094  58.043 -95.017
ATOM   3638  C   GLN B   2      63.290  59.020 -96.170
ATOM   3639  O   GLN B   2      62.575  59.200 -97.156
ATOM   3640  CB  GLN B   2      64.643  55.371 -93.708
ATOM   3641  N   LYS B   3      64.415  59.764 -96.041
ATOM   3642  CA  LYS B   3      65.170  60.158 -97.251
ATOM   3643  C   LYS B   3      66.665  60.089 -97.012
ATOM   3644  O   LYS B   3      67.506  60.900 -97.400
ATOM   3645  CB  LYS B   3      64.370  63.626 -97.530
ATOM   3646  N   PHE B   4      67.188  59.084 -96.325
ATOM   3647  CA  PHE B   4      68.604  58.951 -95.993
ATOM   3648  C   PHE B   4      69.344  57.961 -96.897
ATOM   3649  O   PHE B   4      70.524  57.972 -97.247
ATOM   3650  CB  PHE B   4      67.728  56.983 -93.410
ATOM   3651  N   LYS B   5      68.609  56.957 -97.363
ATOM   3652  CA  LYS B   5      69.046  55.922 -98.261
ATOM   3653  C   LYS B   5      68.412  56.044 -99.593
ATOM   3654  O   LYS B   5      68.404  56.040-100.824
ATOM   3655  CB  LYS B   5      67.666  53.092 -96.491
ATOM   3656  N   PHE B   6      69.079  56.854  99.558
ATOM   3657  CA  PHE B   6      68.490  57.672  98.514
ATOM   3658  C   PHE B   6      68.584  57.026  97.140
ATOM   3659  O   PHE B   6      69.530  56.400  96.663
ATOM   3660  CB  PHE B   6      71.258  59.732  98.658
ATOM   3661  N   LYS B   7      67.561  57.118  96.329
ATOM   3662  CA  LYS B   7      67.555  56.902  94.884
ATOM   3663  C   LYS B   7      66.236  57.309  94.271
ATOM   3664  O   LYS B   7      65.117  56.876  94.547
ATOM   3665  CB  LYS B   7      67.714  53.312  94.775
ATOM   3666  N   PHE B   8      66.255  58.232  93.327
ATOM   3667  CA  PHE B   8      65.195  59.199  93.084
ATOM   3668  C   PHE B   8      64.652  59.170  91.662
ATOM   3669  O   PHE B   8      65.074  59.784  90.683
ATOM   3670  CB  PHE B   8      67.848  61.410  92.902
ATOM   3671  N   LYS B   9      63.588  58.383  91.448
ATOM   3672  CA  LYS B   9      62.982  58.347  90.109
ATOM   3673  C   LYS B   9      61.651  57.660  90.226
ATOM   3674  O   LYS B   9      61.285  56.678  89.581
ATOM   3675  CB  LYS B   9      65.040  56.295  88.207
ATOM   3676  N   GLN B  10      60.760  58.156  91.118
ATOM   3677  CA  GLN B  10      59.351  57.919  91.151
ATOM   3678  C   GLN B  10      58.568  58.440  90.013
ATOM   3679  O   GLN B  10      58.837  58.311  88.819
ATOM   3680  CB  GLN B  10      58.857  58.105  94.527
ATOM   3681  N   GLN B  11      57.460  59.117  90.315
ATOM   3682  CA  GLN B  11      56.370  59.268  89.399
ATOM   3683  C   GLN B  11      56.036  60.727  89.137
ATOM   3684  O   GLN B  11      55.765  61.909  88.924
ATOM   3685  CB  GLN B  11      54.586  56.445  89.592
ATOM   3686  N   GLN B   1      20.400 -78.975 -69.274
ATOM   3687  CA  GLN B   1      19.997 -79.597 -67.997
ATOM   3688  C   GLN B   1      21.219 -79.664 -67.095
ATOM   3689  O   GLN B   1      22.299 -79.100 -67.270
ATOM   3690  CB  GLN B   1      17.982 -82.142 -69.138
ATOM   3691  N   GLN B   2      21.170 -80.395 -65.987
ATOM   3692  CA  GLN B   2      22.243 -81.078 -65.317
ATOM   3693  C   GLN B   2      22.286 -82.553 -65.598
ATOM   3694  O   GLN B   2      21.660 -83.459 -65.047
ATOM   3695  CB  GLN B   2      22.826 -79.218 -62.501
ATOM   3696  N   LYS B   3      23.146 -82.845 -66.600
ATOM   3697  CA  LYS B   3      23.589 -84.221 -66.894
ATOM   3698  C   LYS B   3      24.775 -84.282 -67.771
ATOM   3699  O   LYS B   3      24.902 -84.984 -68.774
ATOM   3700  CB  LYS B   3      20.954 -85.622 -68.679
ATOM   3701  N   PHE B   4      25.818 -83.549 -67.513
ATOM   3702  CA  PHE B   4      26.706 -83.043 -68.575
ATOM   3703  C   PHE B   4      28.093 -83.582 -68.318
ATOM   3704  O   PHE B   4      28.829 -83.389 -67.351
ATOM   3705  CB  PHE B   4      26.542 -80.079 -67.016
ATOM   3706  N   LYS B   5      28.533 -84.372 -69.308
ATOM   3707  CA  LYS B   5      29.947 -84.776 -69.265
ATOM   3708  C   LYS B   5      30.435 -85.322 -70.575
ATOM   3709  O   LYS B   5      30.474 -86.510 -70.895
ATOM   3710  CB  LYS B   5      29.824 -87.387 -66.796
ATOM   3711  N   PHE B   6      30.878 -84.545 -71.531
ATOM   3712  CA  PHE B   6      30.818 -84.795 -72.961
ATOM   3713  C   PHE B   6      32.177 -85.016 -73.552
ATOM   3714  O   PHE B   6      32.806 -84.232 -74.262
ATOM   3715  CB  PHE B   6      30.356 -81.421 -73.262
ATOM   3716  N   LYS B   7      32.782 -86.177 -73.290
ATOM   3717  CA  LYS B   7      34.059 -86.419 -74.012
ATOM   3718  C   LYS B   7      34.145 -87.894 -74.312
ATOM   3719  O   LYS B   7      33.211 -88.694 -74.380
ATOM   3720  CB  LYS B   7      36.566 -85.392 -71.814
ATOM   3721  N   PHE B   8      35.300 -88.451 -74.535
ATOM   3722  CA  PHE B   8      35.560 -89.778 -75.161
ATOM   3723  C   PHE B   8      36.763 -90.431 -74.468
ATOM   3724  O   PHE B   8      37.896 -90.638 -74.902
ATOM   3725  CB  PHE B   8      37.368 -87.751 -77.370
ATOM   3726  N   LYS B   9      36.470 -90.810 -73.200
ATOM   3727  CA  LYS B   9      37.386 -91.589 -72.409
ATOM   3728  C   LYS B   9      37.598 -93.010 -72.844
ATOM   3729  O   LYS B   9      38.674 -93.598 -72.956
ATOM   3730  CB  LYS B   9      36.075 -91.536 -69.143
ATOM   3731  N   GLN B  10      36.543 -93.738 -73.148
ATOM   3732  CA  GLN B  10      36.556 -95.030 -73.788
ATOM   3733  C   GLN B  10      36.085 -94.914 -75.243
ATOM   3734  O   GLN B  10      36.612 -94.279 -76.156
ATOM   3735  CB  GLN B  10      35.036 -96.831 -71.261
ATOM   3736  N   GLN B  11      34.966 -95.576 -75.580
ATOM   3737  CA  GLN B  11      34.676 -96.163 -76.852
ATOM   3738  C   GLN B  11      34.595 -95.155 -78.014
ATOM   3739  O   GLN B  11      34.531 -94.350 -78.943
ATOM   3740  CB  GLN B  11      36.400 -99.062 -77.005
ATOM   3741  N   GLN B   1     -64.254 -92.237  84.178
ATOM   3742  CA  GLN B   1     -64.048 -92.996  82.923
ATOM   3743  C   GLN B   1     -64.004 -94.461  83.094
ATOM   3744  O   GLN B   1     -64.832 -95.163  83.675
ATOM   3745  CB  GLN B   1     -65.820 -91.116  80.733
ATOM   3746  N   GLN B   2     -62.956 -95.076  82.559
ATOM   3747  CA  GLN B   2     -62.488 -96.396  82.840
ATOM   3748  C   GLN B   2     -61.516 -96.477  83.987
ATOM   3749  O   GLN B   2     -61.726 -96.793  85.158
ATOM   3750  CB  GLN B   2     -63.528 -98.484  80.468
ATOM   3751  N   LYS B   3     -60.276 -96.155  83.633
ATOM   3752  CA  LYS B   3     -59.060 -96.596  84.306
ATOM   3753  C   LYS B   3     -58.257 -95.495  84.965
ATOM   3754  O   LYS B   3     -58.604 -94.333  85.176
ATOM   3755  CB  LYS B   3     -57.275 -97.924  81.599
ATOM   3756  N   PHE B   4     -57.019 -95.857  85.360
ATOM   3757  CA  PHE B   4     -56.121 -94.953  86.133
ATOM   3758  C   PHE B   4     -54.760 -95.585  86.181
ATOM   3759  O   PHE B   4     -54.183 -96.162  85.258
ATOM   3760  CB  PHE B   4     -57.688 -96.198  89.000
ATOM   3761  N   LYS B   5     -54.067 -95.550  87.296
ATOM   3762  CA  LYS B   5     -52.760 -96.107  87.535
ATOM   3763  C   LYS B   5     -52.673 -97.123  88.638
ATOM   3764  O   LYS B   5     -51.665 -97.610  89.150
ATOM   3765  CB  LYS B   5     -51.091 -93.134  88.781
ATOM   3766  N   PHE B   6     -53.902 -97.502  89.072
ATOM   3767  CA  PHE B   6     -54.000 -98.288  90.297
ATOM   3768  C   PHE B   6     -55.469 -98.705  90.473
ATOM   3769  O   PHE B   6     -55.476 -99.936  90.474
ATOM   3770  CB  PHE B   6     -53.834 -95.366  92.136
ATOM   3771  N   LYS B   7     -55.704  99.981  90.499
ATOM   3772  CA  LYS B   7     -56.887  99.455  91.185
ATOM   3773  C   LYS B   7     -56.465  98.298  92.054
ATOM   3774  O   LYS B   7     -56.091  97.180  91.699
ATOM   3775  CB  LYS B   7     -58.528  98.174  88.243
ATOM   3776  N   PHE B   8     -56.488  98.470  93.345
ATOM   3777  CA  PHE B   8     -56.362  97.402  94.356
ATOM   3778  C   PHE B   8     -57.590  97.117  95.140
ATOM   3779  O   PHE B   8     -58.718  97.510  94.840
ATOM   3780  CB  PHE B   8     -54.699  99.915  96.141
ATOM   3781  N   LYS B   9     -57.517  96.379  96.270
ATOM   3782  CA  LYS B   9     -58.606  96.248  97.182
ATOM   3783  C   LYS B   9     -58.144  96.057  98.578
ATOM   3784  O   LYS B   9     -56.979  96.187  98.954
ATOM   3785  CB  LYS B   9     -60.654  93.690  95.997
ATOM   3786  N   GLN B  10     -59.020  95.716  99.543
ATOM   3787  CA  GLN B  10     -58.547  95.687 -99.044
ATOM   3788  C   GLN B  10     -58.422  94.303 -98.523
ATOM   3789  O   GLN B  10     -57.368  93.673 -98.452
ATOM   3790  CB  GLN B  10     -59.433  98.638 -97.700
ATOM   3791  N   GLN B  11     -59.437  93.600 -98.079
ATOM   3792  CA  GLN B  11     -59.387  92.753 -96.932
ATOM   3793  C   GLN B  11     -59.489  91.282 -97.253
ATOM   3794  O   GLN B  11     -59.572  90.082 -97.515
ATOM   3795  CB  GLN B  11     -60.538  94.478 -94.298
ATOM   3796  N   GLN B   1     -98.068 -51.585 -52.274
ATOM   3797  CA  GLN B   1     -96.650 -51.452 -52.026
ATOM   3798  C   GLN B   1     -96.042 -52.551 -51.225
ATOM   3799  O   GLN B   1     -96.661 -53.415 -50.603
ATOM   3800  CB  GLN B   1     -95.294 -49.816 -54.613
ATOM   3801  N   GLN B   2     -94.704 -52.633 -51.156
ATOM   3802  CA  GLN B   2     -93.989 -53.181 -49.965
ATOM   3803  C   GLN B   2     -92.702 -52.502 -49.714
ATOM   3804  O   GLN B   2     -91.777 -52.355 -50.512
ATOM   3805  CB  GLN B   2     -94.756 -56.466 -50.503
ATOM   3806  N   LYS B   3     -92.509 -51.997 -48.518
ATOM   3807  CA  LYS B   3     -91.383 -51.191 -48.081
ATOM   3808  C   LYS B   3     -90.992 -51.458 -46.652
ATOM   3809  O   LYS B   3     -91.681 -51.318 -45.642
ATOM   3810  CB  LYS B   3     -93.194 -48.134 -47.807
ATOM   3811  N   PHE B   4     -89.734 -51.900 -46.495
ATOM   3812  CA  PHE B   4     -89.180 -52.285 -45.169
ATOM   3813  C   PHE B   4     -87.913 -51.531 -44.817
ATOM   3814  O   PHE B   4     -86.790 -51.622 -45.315
ATOM   3815  CB  PHE B   4     -88.064 -55.171 -46.726
ATOM   3816  N   LYS B   5     -88.135 -50.655 -43.804
ATOM   3817  CA  LYS B   5     -87.075 -49.941 -43.101
ATOM   3818  C   LYS B   5     -87.512 -49.577 -41.735
ATOM   3819  O   LYS B   5     -87.130 -48.607 -41.079
ATOM   3820  CB  LYS B   5     -86.931 -47.015 -45.039
ATOM   3821  N   PHE B   6     -88.411 -50.389 -41.163
ATOM   3822  CA  PHE B   6     -88.765 -50.415 -39.756
ATOM   3823  C   PHE B   6     -88.623 -51.698 -39.043
ATOM   3824  O   PHE B   6     -89.409 -52.639 -39.153
ATOM   3825  CB  PHE B   6     -92.049 -50.428 -40.770
ATOM   3826  N   LYS B   7     -87.573 -51.892 -38.201
ATOM   3827  CA  LYS B   7     -87.287 -53.225 -37.693
ATOM   3828  C   LYS B   7     -86.917 -53.198 -36.194
ATOM   3829  O   LYS B   7     -86.286 -54.025 -35.536
ATOM   3830  CB  LYS B   7     -84.092 -53.852 -39.254
ATOM   3831  N   PHE B   8     -87.317 -52.166 -35.495
ATOM   3832  CA  PHE B   8     -86.981 -51.873 -34.128
ATOM   3833  C   PHE B   8     -88.106 -51.084 -33.490
ATOM   3834  O   PHE B   8     -88.714 -50.104 -33.920
ATOM   3835  CB  PHE B   8     -85.016 -49.412 -35.563
ATOM   3836  N   LYS B   9     -88.453 -51.550 -32.302
ATOM   3837  CA  LYS B   9     -89.803 -51.359 -31.718
ATOM   3838  C   LYS B   9     -89.670 -50.403 -30.557
ATOM   3839  O   LYS B   9     -89.755 -50.683 -29.361
ATOM   3840  CB  LYS B   9     -90.155 -54.707 -30.479
ATOM   3841  N   GLN B  10     -89.440 -49.126 -30.766
ATOM   3842  CA  GLN B  10     -89.112 -48.198 -29.664
ATOM   3843  C   GLN B  10     -90.082 -47.017 -29.836
ATOM   3844  O   GLN B  10     -90.450 -46.458 -30.869
ATOM   3845  CB  GLN B  10     -85.693 -48.335 -29.930
ATOM   3846  N   GLN B  11     -90.583 -46.551 -28.687
ATOM   3847  CA  GLN B  11     -91.194 -45.280 -28.476
ATOM   3848  C   GLN B  11     -90.186 -44.187 -28.159
ATOM   3849  O   GLN B  11     -89.370 -43.302 -27.902
ATOM   3850  CB  GLN B  11     -94.384 -45.857 -27.610
ATOM   3851  N   GLN B   1      -9.476 -52.941  -2.052
ATOM   3852  CA  GLN B   1      -9.322 -52.253  -3.324
ATOM   3853  C   GLN B   1      -9.321 -50.756  -3.164
ATOM   3854  O   GLN B   1      -8.482 -49.978  -3.617
ATOM   3855  CB  GLN B   1      -8.250 -54.558  -5.522
ATOM   3856  N   GLN B   2     -10.283 -50.153  -2.486
ATOM   3857  CA  GLN B   2     -10.494 -48.702  -2.552
ATOM   3858  C   GLN B   2     -10.767 -48.193  -1.180
ATOM   3859  O   GLN B   2     -10.502 -47.057  -0.788
ATOM   3860  CB  GLN B   2     -12.671 -48.640  -5.188
ATOM   3861  N   LYS B   3     -11.349 -49.012  -0.267
ATOM   3862  CA  LYS B   3     -11.154 -48.797   1.145
ATOM   3863  C   LYS B   3     -10.243 -49.708   1.864
ATOM   3864  O   LYS B   3     -10.476 -50.863   2.222
ATOM   3865  CB  LYS B   3     -14.472 -49.015   2.424
ATOM   3866  N   PHE B   4      -9.040 -49.181   2.138
ATOM   3867  CA  PHE B   4      -8.176 -49.602   3.240
ATOM   3868  C   PHE B   4      -7.488 -48.368   3.814
ATOM   3869  O   PHE B   4      -7.164 -47.341   3.219
ATOM   3870  CB  PHE B   4      -5.917 -50.643   0.981
ATOM   3871  N   LYS B   5      -7.203 -48.413   5.127
ATOM   3872  CA  LYS B   5      -6.813 -47.351   5.998
ATOM   3873  C   LYS B   5      -5.422 -46.919   5.755
ATOM   3874  O   LYS B   5      -4.411 -47.600   5.928
ATOM   3875  CB  LYS B   5      -6.732 -49.022   9.168
ATOM   3876  N   PHE B   6      -5.213 -45.692   5.311
ATOM   3877  CA  PHE B   6      -3.921 -45.026   5.283
ATOM   3878  C   PHE B   6      -4.039 -43.531   5.384
ATOM   3879  O   PHE B   6      -3.610 -42.823   6.295
ATOM   3880  CB  PHE B   6      -3.285 -45.949   2.126
ATOM   3881  N   LYS B   7      -4.637 -42.825   4.470
ATOM   3882  CA  LYS B   7      -5.078 -41.439   4.727
ATOM   3883  C   LYS B   7      -6.450 -41.296   4.071
ATOM   3884  O   LYS B   7      -6.700 -41.038   2.894
ATOM   3885  CB  LYS B   7      -2.626 -39.665   2.877
ATOM   3886  N   PHE B   8      -7.511 -41.473   4.881
ATOM   3887  CA  PHE B   8      -8.840 -41.304   4.247
ATOM   3888  C   PHE B   8      -9.496 -40.052   4.768
ATOM   3889  O   PHE B   8     -10.279 -39.933   5.710
ATOM   3890  CB  PHE B   8     -10.085 -43.926   5.984
ATOM   3891  N   LYS B   9      -9.148 -38.953   4.082
ATOM   3892  CA  LYS B   9      -9.539 -37.603   4.454
ATOM   3893  C   LYS B   9      -9.792 -36.755   3.245
ATOM   3894  O   LYS B   9      -9.089 -35.854   2.786
ATOM   3895  CB  LYS B   9      -6.789 -36.273   6.131
ATOM   3896  N   GLN B  10     -10.944 -37.060   2.623
ATOM   3897  CA  GLN B  10     -11.269 -36.689   1.271
ATOM   3898  C   GLN B  10     -11.705 -35.241   1.157
ATOM   3899  O   GLN B  10     -11.020 -34.264   0.857
ATOM   3900  CB  GLN B  10     -12.850 -39.593   0.294
ATOM   3901  N   GLN B  11     -13.023 -35.051   1.430
ATOM   3902  CA  GLN B  11     -13.579 -33.718   1.407
ATOM   3903  C   GLN B  11     -13.821 -33.109   2.743
ATOM   3904  O   GLN B  11     -14.022 -32.605   3.848
ATOM   3905  CB  GLN B  11     -15.063 -33.248  -1.529
ATOM   3906  N   GLN B   1     -52.336 -89.209  78.593
ATOM   3907  CA  GLN B   1     -51.879 -87.815  78.357
ATOM   3908  C   GLN B   1     -50.420 -87.772  78.808
ATOM   3909  O   GLN B   1     -49.902 -88.371  79.751
ATOM   3910  CB  GLN B   1     -54.604 -85.916  78.576
ATOM   3911  N   GLN B   2     -49.570 -87.024  78.147
ATOM   3912  CA  GLN B   2     -48.139 -87.404  78.161
ATOM   3913  C   GLN B   2     -47.316 -86.750  79.195
ATOM   3914  O   GLN B   2     -47.625 -85.698  79.754
ATOM   3915  CB  GLN B   2     -47.669 -88.851  75.114
ATOM   3916  N   LYS B   3     -46.150 -87.270  79.607
ATOM   3917  CA  LYS B   3     -45.786 -87.288  81.033
ATOM   3918  C   LYS B   3     -44.720 -86.241  81.251
ATOM   3919  O   LYS B   3     -44.619 -85.450  82.189
ATOM   3920  CB  LYS B   3     -44.252 -90.512  81.110
ATOM   3921  N   PHE B   4     -43.773 -86.128  80.362
ATOM   3922  CA  PHE B   4     -42.827 -84.997  80.202
ATOM   3923  C   PHE B   4     -42.771 -84.419  78.840
ATOM   3924  O   PHE B   4     -42.614 -83.228  78.572
ATOM   3925  CB  PHE B   4     -40.344 -87.326  80.236
ATOM   3926  N   LYS B   5     -42.900 -85.229  77.791
ATOM   3927  CA  LYS B   5     -42.555 -85.011  76.421
ATOM   3928  C   LYS B   5     -43.329 -83.889  75.849
ATOM   3929  O   LYS B   5     -44.275 -83.319  76.392
ATOM   3930  CB  LYS B   5     -43.379 -88.102  75.018
ATOM   3931  N   PHE B   6     -42.980 -83.443  74.631
ATOM   3932  CA  PHE B   6     -43.916 -82.564  73.892
ATOM   3933  C   PHE B   6     -43.676 -82.656  72.373
ATOM   3934  O   PHE B   6     -42.820 -83.305  71.772
ATOM   3935  CB  PHE B   6     -41.827 -80.024  74.781
ATOM   3936  N   LYS B   7     -44.518 -81.928  71.613
ATOM   3937  CA  LYS B   7     -45.193 -82.432  70.407
ATOM   3938  C   LYS B   7     -44.182 -82.601  69.303
ATOM   3939  O   LYS B   7     -43.931 -83.611  68.646
ATOM   3940  CB  LYS B   7     -47.230 -79.564  69.595
ATOM   3941  N   PHE B   8     -43.496 -81.465  69.046
ATOM   3942  CA  PHE B   8     -42.444 -81.357  68.037
ATOM   3943  C   PHE B   8     -41.168 -80.728  68.638
ATOM   3944  O   PHE B   8     -41.054 -79.740  69.364
ATOM   3945  CB  PHE B   8     -44.126 -78.411  67.150
ATOM   3946  N   LYS B   9     -40.038 -81.383  68.295
ATOM   3947  CA  LYS B   9     -38.771 -80.607  68.284
ATOM   3948  C   LYS B   9     -37.815 -81.066  67.242
ATOM   3949  O   LYS B   9     -38.121 -81.530  66.143
ATOM   3950  CB  LYS B   9     -37.730 -81.861  71.512
ATOM   3951  N   GLN B  10     -36.515 -81.006  67.431
ATOM   3952  CA  GLN B  10     -35.482 -80.893  66.374
ATOM   3953  C   GLN B  10     -34.241 -81.637  66.916
ATOM   3954  O   GLN B  10     -33.648 -82.601  66.434
ATOM   3955  CB  GLN B  10     -35.468 -77.499  65.877
ATOM   3956  N   GLN B  11     -33.751 -81.161  68.070
ATOM   3957  CA  GLN B  11     -32.541 -81.799  68.662
ATOM   3958  C   GLN B  11     -32.639 -81.508  70.173
ATOM   3959  O   GLN B  11     -32.718 -81.276  71.379
ATOM   3960  CB  GLN B  11     -30.058 -80.753  66.684
ATOM   3961  N   GLN B   1      75.547  20.943 -41.328
ATOM   3962  CA  GLN B   1      75.059  19.967 -42.340
ATOM   3963  C   GLN B   1      76.218  19.407 -43.166
ATOM   3964  O   GLN B   1      76.482  18.234 -43.429
ATOM   3965  CB  GLN B   1      72.245  21.579 -43.458
ATOM   3966  N   GLN B   2      77.034  20.372 -43.650
ATOM   3967  CA  GLN B   2      78.305  20.076 -44.339
ATOM   3968  C   GLN B   2      79.480  20.702 -43.627
ATOM   3969  O   GLN B   2      80.343  20.135 -42.957
ATOM   3970  CB  GLN B   2      77.251  19.774 -47.528
ATOM   3971  N   LYS B   3      79.597  22.022 -43.735
ATOM   3972  CA  LYS B   3      80.661  22.833 -43.226
ATOM   3973  C   LYS B   3      80.757  22.821 -41.739
ATOM   3974  O   LYS B   3      79.836  22.902 -40.927
ATOM   3975  CB  LYS B   3      79.736  26.015 -44.495
ATOM   3976  N   PHE B   4      82.003  22.707 -41.264
ATOM   3977  CA  PHE B   4      82.406  22.850 -39.891
ATOM   3978  C   PHE B   4      83.702  23.582 -39.796
ATOM   3979  O   PHE B   4      84.418  23.642 -38.797
ATOM   3980  CB  PHE B   4      83.420  19.562 -39.863
ATOM   3981  N   LYS B   5      84.224  24.250 -40.781
ATOM   3982  CA  LYS B   5      85.411  25.041 -40.693
ATOM   3983  C   LYS B   5      85.521  26.014 -41.819
ATOM   3984  O   LYS B   5      85.265  25.838 -43.010
ATOM   3985  CB  LYS B   5      87.858  22.433 -41.233
ATOM   3986  N   PHE B   6      85.950  27.207 -41.465
ATOM   3987  CA  PHE B   6      86.022  28.422 -42.290
ATOM   3988  C   PHE B   6      87.424  29.038 -42.122
ATOM   3989  O   PHE B   6      87.881  29.731 -41.213
ATOM   3990  CB  PHE B   6      84.169  30.122 -40.050
ATOM   3991  N   LYS B   7      88.217  28.727 -43.167
ATOM   3992  CA  LYS B   7      89.663  28.855 -43.206
ATOM   3993  C   LYS B   7      90.191  30.132 -43.804
ATOM   3994  O   LYS B   7      90.353  30.422 -44.990
ATOM   3995  CB  LYS B   7      90.420  26.141 -45.483
ATOM   3996  N   PHE B   8      90.509  31.033 -42.867
ATOM   3997  CA  PHE B   8      90.555  32.493 -43.064
ATOM   3998  C   PHE B   8      91.791  33.019 -43.679
ATOM   3999  O   PHE B   8      92.930  32.567 -43.557
ATOM   4000  CB  PHE B   8      91.154  32.926 -39.732
ATOM   4001  N   LYS B   9      91.648  34.093 -44.441
ATOM   4002  CA  LYS B   9      92.677  34.969 -44.936
ATOM   4003  C   LYS B   9      92.464  36.347 -44.340
ATOM   4004  O   LYS B   9      91.666  37.199 -44.732
ATOM   4005  CB  LYS B   9      91.810  35.057 -48.309
ATOM   4006  N   GLN B  10      93.218  36.691 -43.269
ATOM   4007  CA  GLN B  10      92.824  37.969 -42.615
ATOM   4008  C   GLN B  10      93.710  39.118 -42.983
ATOM   4009  O   GLN B  10      93.871  40.148 -42.329
ATOM   4010  CB  GLN B  10      91.575  36.864 -39.661
ATOM   4011  N   GLN B  11      94.403  39.028 -44.138
ATOM   4012  CA  GLN B  11      95.690  39.747 -44.327
ATOM   4013  C   GLN B  11      95.429  40.988 -45.161
ATOM   4014  O   GLN B  11      95.218  41.994 -45.838
ATOM   4015  CB  GLN B  11      97.755  37.264 -45.329
ATOM   4016  N   GLN B   1     -81.481  85.648 -16.698
ATOM   4017  CA  GLN B   1     -80.181  85.477 -17.402
ATOM   4018  C   GLN B   1     -79.599  84.140 -17.076
ATOM   4019  O   GLN B   1     -80.226  83.107 -16.839
ATOM   4020  CB  GLN B   1     -81.014  86.829 -20.379
ATOM   4021  N   GLN B   2     -78.277  84.024 -17.030
ATOM   4022  CA  GLN B   2     -77.474  82.821 -16.972
ATOM   4023  C   GLN B   2     -76.494  82.829 -15.848
ATOM   4024  O   GLN B   2     -75.460  82.163 -15.804
ATOM   4025  CB  GLN B   2     -77.322  81.874 -20.223
ATOM   4026  N   LYS B   3     -76.641  83.561 -14.771
ATOM   4027  CA  LYS B   3     -75.597  83.822 -13.788
ATOM   4028  C   LYS B   3     -75.953  83.307 -12.446
ATOM   4029  O   LYS B   3     -75.418  82.335 -11.914
ATOM   4030  CB  LYS B   3     -75.610  87.402 -13.791
ATOM   4031  N   PHE B   4     -76.915  83.896 -11.709
ATOM   4032  CA  PHE B   4     -77.586  83.231 -10.581
ATOM   4033  C   PHE B   4     -78.814  83.992 -10.235
ATOM   4034  O   PHE B   4     -78.878  85.199  -9.998
ATOM   4035  CB  PHE B   4     -75.065  84.205  -8.503
ATOM   4036  N   LYS B   5     -79.961  83.264 -10.184
ATOM   4037  CA  LYS B   5     -81.301  83.797 -10.223
ATOM   4038  C   LYS B   5     -82.073  83.319  -9.013
ATOM   4039  O   LYS B   5     -81.858  82.297  -8.362
ATOM   4040  CB  LYS B   5     -82.572  81.961 -12.912
ATOM   4041  N   PHE B   6     -83.087  83.989  -8.532
ATOM   4042  CA  PHE B   6     -83.574  83.893  -7.188
ATOM   4043  C   PHE B   6     -84.062  82.591  -6.697
ATOM   4044  O   PHE B   6     -85.110  82.047  -7.047
ATOM   4045  CB  PHE B   6     -86.475  85.293  -8.442
ATOM   4046  N   LYS B   7     -83.345  81.914  -5.804
ATOM   4047  CA  LYS B   7     -83.544  80.530  -5.454
ATOM   4048  C   LYS B   7     -83.843  80.294  -3.960
ATOM   4049  O   LYS B   7     -84.321  79.314  -3.389
ATOM   4050  CB  LYS B   7     -80.117  79.477  -5.620
ATOM   4051  N   PHE B   8     -83.530  81.310  -3.195
ATOM   4052  CA  PHE B   8     -83.666  81.304  -1.771
ATOM   4053  C   PHE B   8     -83.544  82.701  -1.228
ATOM   4054  O   PHE B   8     -83.834  83.067  -0.089
ATOM   4055  CB  PHE B   8     -80.478  80.071  -1.474
ATOM   4056  N   LYS B   9     -83.088  83.675  -1.999
ATOM   4057  CA  LYS B   9     -82.493  84.949  -1.568
ATOM   4058  C   LYS B   9     -83.490  86.061  -1.414
ATOM   4059  O   LYS B   9     -83.736  86.968  -2.209
ATOM   4060  CB  LYS B   9     -80.865  85.607  -4.707
ATOM   4061  N   GLN B  10     -84.201  86.112  -0.328
ATOM   4062  CA  GLN B  10     -85.293  87.012   0.025
ATOM   4063  C   GLN B  10     -84.982  87.993   1.083
ATOM   4064  O   GLN B  10     -84.349  89.034   0.909
ATOM   4065  CB  GLN B  10     -88.051  84.992   0.030
ATOM   4066  N   GLN B  11     -85.382  87.807   2.336
ATOM   4067  CA  GLN B  11     -84.922  88.463   3.540
ATOM   4068  C   GLN B  11     -83.856  87.806   4.320
ATOM   4069  O   GLN B  11     -82.967  87.257   4.971
ATOM   4070  CB  GLN B  11     -87.878  89.571   4.880
ATOM   4071  N   GLN B   1     -31.517 -22.757 -93.942
ATOM   4072  CA  GLN B   1     -30.410 -22.146 -93.176
ATOM   4073  C   GLN B   1     -30.215 -22.834 -91.822
ATOM   4074  O   GLN B   1     -29.515 -23.801 -91.522
ATOM   4075  CB  GLN B   1     -30.952 -18.943 -94.140
ATOM   4076  N   GLN B   2     -30.935 -22.257 -90.862
ATOM   4077  CA  GLN B   2     -30.848 -22.509 -89.456
ATOM   4078  C   GLN B   2     -32.163 -22.260 -88.792
ATOM   4079  O   GLN B   2     -32.812 -21.214 -88.773
ATOM   4080  CB  GLN B   2     -27.773 -21.247 -88.830
ATOM   4081  N   LYS B   3     -32.648 -23.345 -88.152
ATOM   4082  CA  LYS B   3     -33.970 -23.302 -87.544
ATOM   4083  C   LYS B   3     -34.108 -24.429 -86.554
ATOM   4084  O   LYS B   3     -35.057 -24.603 -85.789
ATOM   4085  CB  LYS B   3     -36.039 -24.285 -90.314
ATOM   4086  N   PHE B   4     -33.145 -25.354 -86.454
ATOM   4087  CA  PHE B   4     -33.327 -26.389 -85.427
ATOM   4088  C   PHE B   4     -32.225 -26.354 -84.388
ATOM   4089  O   PHE B   4     -31.810 -27.268 -83.675
ATOM   4090  CB  PHE B   4     -32.179 -28.750 -87.628
ATOM   4091  N   LYS B   5     -31.645 -25.169 -84.246
ATOM   4092  CA  LYS B   5     -30.356 -24.917 -83.645
ATOM   4093  C   LYS B   5     -30.402 -24.375 -82.221
ATOM   4094  O   LYS B   5     -29.555 -24.425 -81.329
ATOM   4095  CB  LYS B   5     -29.353 -22.159 -85.622
ATOM   4096  N   PHE B   6     -31.582 -23.768 -81.990
ATOM   4097  CA  PHE B   6     -31.853 -23.010 -80.768
ATOM   4098  C   PHE B   6     -33.241 -22.535 -80.613
ATOM   4099  O   PHE B   6     -33.594 -21.361 -80.724
ATOM   4100  CB  PHE B   6     -30.006 -20.420 -81.849
ATOM   4101  N   LYS B   7     -34.216 -23.437 -80.327
ATOM   4102  CA  LYS B   7     -35.625 -23.261 -80.514
ATOM   4103  C   LYS B   7     -36.447 -23.671 -79.290
ATOM   4104  O   LYS B   7     -37.624 -23.423 -79.031
ATOM   4105  CB  LYS B   7     -36.358 -25.523 -83.197
ATOM   4106  N   PHE B   8     -35.816 -24.387 -78.384
ATOM   4107  CA  PHE B   8     -36.377 -25.410 -77.496
ATOM   4108  C   PHE B   8     -37.018 -24.732 -76.274
ATOM   4109  O   PHE B   8     -37.058 -23.542 -75.961
ATOM   4110  CB  PHE B   8     -33.307 -26.447 -76.571
ATOM   4111  N   LYS B   9     -37.606 -25.609 -75.462
ATOM   4112  CA  LYS B   9     -38.466 -25.283 -74.344
ATOM   4113  C   LYS B   9     -38.673 -26.456 -73.384
ATOM   4114  O   LYS B   9     -38.273 -27.616 -73.487
ATOM   4115  CB  LYS B   9     -41.570 -25.089 -76.125
ATOM   4116  N   GLN B  10     -39.380 -26.177 -72.294
ATOM   4117  CA  GLN B  10     -39.482 -27.142 -71.199
ATOM   4118  C   GLN B  10     -40.781 -27.901 -71.334
ATOM   4119  O   GLN B  10     -41.675 -27.700 -72.156
ATOM   4120  CB  GLN B  10     -37.663 -25.839 -68.650
ATOM   4121  N   GLN B  11     -41.035 -28.895 -70.509
ATOM   4122  CA  GLN B  11     -41.938 -29.988 -70.738
ATOM   4123  C   GLN B  11     -43.423 -29.587 -70.769
ATOM   4124  O   GLN B  11     -44.611 -29.265 -70.795
ATOM   4125  CB  GLN B  11     -40.404 -32.490 -68.873
ATOM   4126  N   GLN B   1      64.249  14.741  22.254
ATOM   4127  CA  GLN B   1      65.170  15.426  21.348
ATOM   4128  C   GLN B   1      65.882  16.549  22.000
ATOM   4129  O   GLN B   1      66.527  17.408  21.400
ATOM   4130  CB  GLN B   1      66.595  12.877  19.678
ATOM   4131  N   GLN B   2      65.864  16.700  23.333
ATOM   4132  CA  GLN B   2      66.943  17.327  24.038
ATOM   4133  C   GLN B   2      67.267  16.760  25.396
ATOM   4134  O   GLN B   2      66.901  15.687  25.876
ATOM   4135  CB  GLN B   2      66.437  20.593  23.400
ATOM   4136  N   LYS B   3      68.052  17.548  26.148
ATOM   4137  CA  LYS B   3      68.633  17.237  27.419
ATOM   4138  C   LYS B   3      69.446  18.389  27.905
ATOM   4139  O   LYS B   3      70.052  19.216  27.223
ATOM   4140  CB  LYS B   3      70.897  14.614  26.810
ATOM   4141  N   PHE B   4      69.488  18.488  29.259
ATOM   4142  CA  PHE B   4      70.221  19.606  29.868
ATOM   4143  C   PHE B   4      71.125  19.215  30.981
ATOM   4144  O   PHE B   4      71.541  19.977  31.854
ATOM   4145  CB  PHE B   4      67.419  20.672  31.415
ATOM   4146  N   LYS B   5      71.561  17.969  31.115
ATOM   4147  CA  LYS B   5      72.113  17.397  32.332
ATOM   4148  C   LYS B   5      73.249  16.448  32.015
ATOM   4149  O   LYS B   5      73.488  15.333  32.479
ATOM   4150  CB  LYS B   5      69.444  15.336  33.284
ATOM   4151  N   PHE B   6      74.066  16.981  31.079
ATOM   4152  CA  PHE B   6      75.201  16.104  30.675
ATOM   4153  C   PHE B   6      76.509  16.718  31.219
ATOM   4154  O   PHE B   6      77.171  17.671  30.809
ATOM   4155  CB  PHE B   6      74.919  17.259  27.538
ATOM   4156  N   LYS B   7      76.985  16.129  32.280
ATOM   4157  CA  LYS B   7      78.277  16.401  32.832
ATOM   4158  C   LYS B   7      78.898  15.321  33.675
ATOM   4159  O   LYS B   7      78.897  15.248  34.904
ATOM   4160  CB  LYS B   7      77.746  19.329  34.666
ATOM   4161  N   PHE B   8      79.519  14.327  33.055
ATOM   4162  CA  PHE B   8      80.601  13.596  33.734
ATOM   4163  C   PHE B   8      81.281  12.694  32.757
ATOM   4164  O   PHE B   8      81.487  12.916  31.564
ATOM   4165  CB  PHE B   8      78.208  11.554  35.124
ATOM   4166  N   LYS B   9      81.711  11.523  33.214
ATOM   4167  CA  LYS B   9      82.495  10.606  32.346
ATOM   4168  C   LYS B   9      81.902   9.245  32.397
ATOM   4169  O   LYS B   9      81.362   8.727  33.375
ATOM   4170  CB  LYS B   9      85.546  10.641  34.177
ATOM   4171  N   GLN B  10      81.957   8.507  31.274
ATOM   4172  CA  GLN B  10      81.632   7.092  31.231
ATOM   4173  C   GLN B  10      82.754   6.157  31.578
ATOM   4174  O   GLN B  10      83.956   6.408  31.498
ATOM   4175  CB  GLN B  10      78.478   7.072  30.178
ATOM   4176  N   GLN B  11      82.450   4.923  32.019
ATOM   4177  CA  GLN B  11      83.478   3.847  32.028
ATOM   4178  C   GLN B  11      83.358   3.008  30.795
ATOM   4179  O   GLN B  11      83.260   2.318  29.781
ATOM   4180  CB  GLN B  11      83.617   2.985  35.232
ATOM   4181  N   GLN B   1      52.289 -62.990  22.955
ATOM   4182  CA  GLN B   1      51.805 -61.986  23.850
ATOM   4183  C   GLN B   1      50.750 -62.424  24.785
ATOM   4184  O   GLN B   1      49.640 -61.911  24.925
ATOM   4185  CB  GLN B   1      52.405 -59.178  22.037
ATOM   4186  N   GLN B   2      50.988 -63.459  25.557
ATOM   4187  CA  GLN B   2      49.921 -64.269  26.152
ATOM   4188  C   GLN B   2      49.756 -63.920  27.577
ATOM   4189  O   GLN B   2      49.688 -62.780  28.037
ATOM   4190  CB  GLN B   2      50.030 -67.020  24.219
ATOM   4191  N   LYS B   3      49.671 -64.924  28.457
ATOM   4192  CA  LYS B   3      49.076 -64.924  29.760
ATOM   4193  C   LYS B   3      49.748 -64.021  30.745
ATOM   4194  O   LYS B   3      49.339 -62.937  31.161
ATOM   4195  CB  LYS B   3      49.159 -68.321  30.584
ATOM   4196  N   PHE B   4      50.932 -64.474  31.208
ATOM   4197  CA  PHE B   4      51.566 -63.671  32.260
ATOM   4198  C   PHE B   4      52.964 -63.302  31.728
ATOM   4199  O   PHE B   4      53.428 -63.324  30.588
ATOM   4200  CB  PHE B   4      52.012 -66.477  34.090
ATOM   4201  N   LYS B   5      53.752 -62.904  32.696
ATOM   4202  CA  LYS B   5      54.991 -62.159  32.645
ATOM   4203  C   LYS B   5      56.037 -62.583  33.613
ATOM   4204  O   LYS B   5      56.474 -61.920  34.553
ATOM   4205  CB  LYS B   5      53.916 -58.901  33.468
ATOM   4206  N   PHE B   6      56.588 -63.761  33.512
ATOM   4207  CA  PHE B   6      57.904 -64.172  34.034
ATOM   4208  C   PHE B   6      58.610 -65.133  33.124
ATOM   4209  O   PHE B   6      59.391 -66.037  33.421
ATOM   4210  CB  PHE B   6      56.322 -66.304  36.209
ATOM   4211  N   LYS B   7      58.304 -64.925  31.830
ATOM   4212  CA  LYS B   7      59.164 -65.228  30.689
ATOM   4213  C   LYS B   7      58.661 -64.604  29.393
ATOM   4214  O   LYS B   7      58.264 -65.198  28.391
ATOM   4215  CB  LYS B   7      58.119 -68.676  30.432
ATOM   4216  N   PHE B   8      58.622 -63.285  29.269
ATOM   4217  CA  PHE B   8      58.358 -62.707  27.924
ATOM   4218  C   PHE B   8      58.794 -61.285  27.777
ATOM   4219  O   PHE B   8      58.573 -60.351  28.549
ATOM   4220  CB  PHE B   8      55.110 -62.204  28.921
ATOM   4221  N   LYS B   9      59.489 -60.955  26.727
ATOM   4222  CA  LYS B   9      60.016 -59.582  26.583
ATOM   4223  C   LYS B   9      60.396 -59.216  25.176
ATOM   4224  O   LYS B   9      60.198 -58.131  24.628
ATOM   4225  CB  LYS B   9      62.951 -59.980  28.525
ATOM   4226  N   GLN B  10      61.017 -60.169  24.435
ATOM   4227  CA  GLN B  10      61.520 -60.053  23.105
ATOM   4228  C   GLN B  10      60.576 -60.330  21.978
ATOM   4229  O   GLN B  10      60.050 -59.487  21.251
ATOM   4230  CB  GLN B  10      64.627 -61.331  23.624
ATOM   4231  N   GLN B  11      60.215 -61.544  21.659
ATOM   4232  CA  GLN B  11      59.493 -61.998  20.487
ATOM   4233  C   GLN B  11      58.053 -62.308  20.782
ATOM   4234  O   GLN B  11      56.873 -62.562  21.024
ATOM   4235  CB  GLN B  11      61.700 -62.687  18.090
ATOM   4236  N   GLN B   1     -26.110 -57.237  61.250
ATOM   4237  CA  GLN B   1     -25.786 -55.856  60.808
ATOM   4238  C   GLN B   1     -26.583 -55.434  59.577
ATOM   4239  O   GLN B   1     -26.879 -54.295  59.218
ATOM   4240  CB  GLN B   1     -25.657 -54.327  63.842
ATOM   4241  N   GLN B   2     -27.015 -56.422  58.791
ATOM   4242  CA  GLN B   2     -27.574 -56.212  57.480
ATOM   4243  C   GLN B   2     -28.958 -56.766  57.368
ATOM   4244  O   GLN B   2     -29.462 -57.624  58.092
ATOM   4245  CB  GLN B   2     -24.745 -56.870  55.627
ATOM   4246  N   LYS B   3     -29.752 -56.313  56.407
ATOM   4247  CA  LYS B   3     -30.756 -57.019  55.678
ATOM   4248  C   LYS B   3     -30.937 -56.719  54.236
ATOM   4249  O   LYS B   3     -30.926 -55.601  53.722
ATOM   4250  CB  LYS B   3     -33.749 -55.893  57.249
ATOM   4251  N   PHE B   4     -31.130 -57.691  53.379
ATOM   4252  CA  PHE B   4     -31.217 -57.567  51.961
ATOM   4253  C   PHE B   4     -32.395 -58.356  51.435
ATOM   4254  O   PHE B   4     -32.408 -59.545  51.115
ATOM   4255  CB  PHE B   4     -28.466 -59.506  51.856
ATOM   4256  N   LYS B   5     -33.558 -57.670  51.307
ATOM   4257  CA  LYS B   5     -34.627 -58.175  50.405
ATOM   4258  C   LYS B   5     -34.916 -57.152  49.356
ATOM   4259  O   LYS B   5     -35.004 -55.932  49.490
ATOM   4260  CB  LYS B   5     -37.436 -57.826  52.662
ATOM   4261  N   PHE B   6     -35.093 -57.690  48.135
ATOM   4262  CA  PHE B   6     -35.581 -56.887  46.995
ATOM   4263  C   PHE B   6     -37.053 -57.088  46.719
ATOM   4264  O   PHE B   6     -37.656 -56.912  45.660
ATOM   4265  CB  PHE B   6     -34.086 -59.500  45.228
ATOM   4266  N   LYS B   7     -37.754 -57.516  47.799
ATOM   4267  CA  LYS B   7     -39.201 -57.246  48.003
ATOM   4268  C   LYS B   7     -39.381 -56.452  49.260
ATOM   4269  O   LYS B   7     -38.914 -56.668  50.379
ATOM   4270  CB  LYS B   7     -40.044 -60.591  48.766
ATOM   4271  N   PHE B   8     -40.145 -55.386  49.117
ATOM   4272  CA  PHE B   8     -40.723 -54.560  50.196
ATOM   4273  C   PHE B   8     -41.996 -53.911  49.622
ATOM   4274  O   PHE B   8     -42.220 -53.537  48.471
ATOM   4275  CB  PHE B   8     -38.248 -52.244  49.675
ATOM   4276  N   LYS B   9     -42.979 -53.748  50.546
ATOM   4277  CA  LYS B   9     -44.216 -53.167  50.134
ATOM   4278  C   LYS B   9     -44.240 -51.694  49.873
ATOM   4279  O   LYS B   9     -44.879 -51.135  48.982
ATOM   4280  CB  LYS B   9     -46.427 -53.990  52.685
ATOM   4281  N   GLN B  10     -43.563 -50.836  50.590
ATOM   4282  CA  GLN B  10     -43.704 -49.422  50.715
ATOM   4283  C   GLN B  10     -42.612 -48.604  50.092
ATOM   4284  O   GLN B  10     -42.685 -47.419  49.764
ATOM   4285  CB  GLN B  10     -45.203 -49.057  53.657
ATOM   4286  N   GLN B  11     -41.436 -49.121  49.837
ATOM   4287  CA  GLN B  11     -40.353 -48.285  49.350
ATOM   4288  C   GLN B  11     -39.555 -49.057  48.275
ATOM   4289  O   GLN B  11     -38.919 -49.671  47.418
ATOM   4290  CB  GLN B  11     -39.481 -46.231  51.816
ATOM   4291  N   GLN B   1      49.669  42.088  56.177
ATOM   4292  CA  GLN B   1      48.511  41.152  56.291
ATOM   4293  C   GLN B   1      47.200  41.868  55.966
ATOM   4294  O   GLN B   1      46.625  41.906  54.879
ATOM   4295  CB  GLN B   1      49.384  38.912  58.600
ATOM   4296  N   GLN B   2      46.579  42.540  56.945
ATOM   4297  CA  GLN B   2      45.150  42.557  57.001
ATOM   4298  C   GLN B   2      44.680  44.028  57.056
ATOM   4299  O   GLN B   2      44.380  44.712  58.035
ATOM   4300  CB  GLN B   2      44.396  40.204  59.352
ATOM   4301  N   LYS B   3      44.569  44.678  55.934
ATOM   4302  CA  LYS B   3      43.556  45.669  55.703
ATOM   4303  C   LYS B   3      42.835  45.374  54.369
ATOM   4304  O   LYS B   3      42.671  46.124  53.407
ATOM   4305  CB  LYS B   3      45.773  48.377  54.725
ATOM   4306  N   PHE B   4      42.322  44.118  54.268
ATOM   4307  CA  PHE B   4      41.627  43.765  53.023
ATOM   4308  C   PHE B   4      40.105  43.721  53.207
ATOM   4309  O   PHE B   4      39.417  42.964  53.891
ATOM   4310  CB  PHE B   4      42.720  40.598  53.181
ATOM   4311  N   LYS B   5      39.451  44.633  52.531
ATOM   4312  CA  LYS B   5      37.980  44.621  52.348
ATOM   4313  C   LYS B   5      37.520  43.796  51.205
ATOM   4314  O   LYS B   5      36.355  43.513  50.928
ATOM   4315  CB  LYS B   5      37.608  47.954  51.187
ATOM   4316  N   PHE B   6      38.418  43.300  50.383
ATOM   4317  CA  PHE B   6      37.986  42.555  49.190
ATOM   4318  C   PHE B   6      38.281  41.076  49.257
ATOM   4319  O   PHE B   6      39.361  40.512  49.074
ATOM   4320  CB  PHE B   6      40.731  43.962  47.650
ATOM   4321  N   LYS B   7      37.259  40.283  49.549
ATOM   4322  CA  LYS B   7      37.461  38.959  50.066
ATOM   4323  C   LYS B   7      37.987  37.973  49.089
ATOM   4324  O   LYS B   7      38.108  38.177  47.881
ATOM   4325  CB  LYS B   7      34.050  38.164  50.646
ATOM   4326  N   PHE B   8      38.376  36.756  49.478
ATOM   4327  CA  PHE B   8      38.774  35.771  48.523
ATOM   4328  C   PHE B   8      38.094  34.447  48.919
ATOM   4329  O   PHE B   8      38.182  33.797  49.961
ATOM   4330  CB  PHE B   8      41.714  35.466  50.290
ATOM   4331  N   LYS B   9      37.301  33.954  47.982
ATOM   4332  CA  LYS B   9      36.951  32.579  47.733
ATOM   4333  C   LYS B   9      36.445  32.349  46.348
ATOM   4334  O   LYS B   9      35.585  31.530  46.024
ATOM   4335  CB  LYS B   9      34.223  32.319  49.902
ATOM   4336  N   GLN B  10      36.894  33.029  45.324
ATOM   4337  CA  GLN B  10      36.535  32.946  43.938
ATOM   4338  C   GLN B  10      37.012  31.689  43.331
ATOM   4339  O   GLN B  10      36.305  30.698  43.145
ATOM   4340  CB  GLN B  10      33.559  34.681  43.910
ATOM   4341  N   GLN B  11      38.258  31.507  42.925
ATOM   4342  CA  GLN B  11      38.826  30.227  42.456
ATOM   4343  C   GLN B  11      39.876  29.733  43.366
ATOM   4344  O   GLN B  11      40.753  29.321  44.126
ATOM   4345  CB  GLN B  11      39.425  31.246  39.183
ATOM   4346  N   GLN B   1     -48.335  -4.252  17.550
ATOM   4347  CA  GLN B   1     -48.793  -3.352  18.634
ATOM   4348  C   GLN B   1     -49.809  -4.122  19.483
ATOM   4349  O   GLN B   1     -49.631  -5.111  20.194
ATOM   4350  CB  GLN B   1     -48.303  -0.212  17.592
ATOM   4351  N   GLN B   2     -51.049  -3.646  19.435
ATOM   4352  CA  GLN B   2     -52.243  -4.459  19.795
ATOM   4353  C   GLN B   2     -52.960  -4.967  18.586
ATOM   4354  O   GLN B   2     -53.825  -4.365  17.949
ATOM   4355  CB  GLN B   2     -53.590  -2.633  22.366
ATOM   4356  N   LYS B   3     -52.690  -6.162  18.104
ATOM   4357  CA  LYS B   3     -53.304  -6.774  16.914
ATOM   4358  C   LYS B   3     -53.536  -8.225  17.108
ATOM   4359  O   LYS B   3     -52.686  -9.115  17.141
ATOM   4360  CB  LYS B   3     -50.682  -6.147  14.648
ATOM   4361  N   PHE B   4     -54.801  -8.594  17.262
ATOM   4362  CA  PHE B   4     -55.150  -9.943  17.723
ATOM   4363  C   PHE B   4     -55.573 -10.748  16.513
ATOM   4364  O   PHE B   4     -55.585 -10.380  15.339
ATOM   4365  CB  PHE B   4     -58.171  -8.439  18.668
ATOM   4366  N   LYS B   5     -55.982 -11.983  16.673
ATOM   4367  CA  LYS B   5     -56.226 -12.865  15.555
ATOM   4368  C   LYS B   5     -57.674 -12.827  15.091
ATOM   4369  O   LYS B   5     -58.271 -13.647  14.394
ATOM   4370  CB  LYS B   5     -55.954 -15.928  17.458
ATOM   4371  N   PHE B   6     -58.419 -11.822  15.449
ATOM   4372  CA  PHE B   6     -59.303 -11.023  14.554
ATOM   4373  C   PHE B   6     -59.323  -9.585  15.054
ATOM   4374  O   PHE B   6     -58.415  -8.971  15.615
ATOM   4375  CB  PHE B   6     -62.000 -12.184  16.430
ATOM   4376  N   LYS B   7     -60.400  -8.862  14.901
ATOM   4377  CA  LYS B   7     -60.478  -7.419  15.076
ATOM   4378  C   LYS B   7     -61.772  -6.937  15.721
ATOM   4379  O   LYS B   7     -62.491  -7.550  16.510
ATOM   4380  CB  LYS B   7     -60.384  -6.447  11.655
ATOM   4381  N   PHE B   8     -62.211  -5.727  15.430
ATOM   4382  CA  PHE B   8     -63.360  -5.085  16.058
ATOM   4383  C   PHE B   8     -64.643  -5.168  15.283
ATOM   4384  O   PHE B   8     -65.768  -5.348  15.748
ATOM   4385  CB  PHE B   8     -62.217  -2.003  15.203
ATOM   4386  N   LYS B   9     -64.585  -5.038  13.954
ATOM   4387  CA  LYS B   9     -65.814  -4.626  13.256
ATOM   4388  C   LYS B   9     -65.705  -5.052  11.827
ATOM   4389  O   LYS B   9     -65.412  -4.369  10.846
ATOM   4390  CB  LYS B   9     -65.746  -1.129  13.207
ATOM   4391  N   GLN B  10     -65.951  -6.310  11.591
ATOM   4392  CA  GLN B  10     -66.422  -6.830  10.313
ATOM   4393  C   GLN B  10     -67.437  -7.971  10.535
ATOM   4394  O   GLN B  10     -67.381  -9.125  10.111
ATOM   4395  CB  GLN B  10     -63.452  -7.297   8.594
ATOM   4396  N   GLN B  11     -68.521  -7.694  11.276
ATOM   4397  CA  GLN B  11     -69.397  -8.725  11.793
ATOM   4398  C   GLN B  11     -70.299  -9.393  10.834
ATOM   4399  O   GLN B  11     -71.051  -9.950  10.034
ATOM   4400  CB  GLN B  11     -69.801  -8.181  15.080
ATOM   4401  N   GLN B   1      78.939 -96.697  -7.183
ATOM   4402  CA  GLN B   1      78.655 -97.880  -7.974
ATOM   4403  C   GLN B   1      78.830 -97.467  -9.447
ATOM   4404  O   GLN B   1      79.554 -97.970 -10.306
ATOM   4405  CB  GLN B   1      75.921 -99.100  -6.273
ATOM   4406  N   GLN B   2      78.100 -96.425  -9.846
ATOM   4407  CA  GLN B   2      77.700 -96.210 -11.205
ATOM   4408  C   GLN B   2      78.712 -95.582 -12.123
ATOM   4409  O   GLN B   2      79.022 -94.391 -12.146
ATOM   4410  CB  GLN B   2      74.583 -94.812 -10.608
ATOM   4411  N   LYS B   3      79.353 -96.386 -13.014
ATOM   4412  CA  LYS B   3      79.650 -95.838 -14.367
ATOM   4413  C   LYS B   3      79.311 -96.818 -15.469
ATOM   4414  O   LYS B   3      78.448 -96.684 -16.337
ATOM   4415  CB  LYS B   3      83.196 -95.572 -14.150
ATOM   4416  N   PHE B   4      79.982 -97.955 -15.555
ATOM   4417  CA  PHE B   4      79.958 -98.882 -16.699
ATOM   4418  C   PHE B   4      79.511  99.769 -16.208
ATOM   4419  O   PHE B   4      79.511 101.000 -16.199
ATOM   4420  CB  PHE B   4      83.294 -98.904 -16.941
ATOM   4421  N   LYS B   5      79.067  98.856 -17.065
ATOM   4422  CA  LYS B   5      79.142  97.434 -16.652
ATOM   4423  C   LYS B   5      80.384  96.753 -17.123
ATOM   4424  O   LYS B   5      81.216  97.218 -17.902
ATOM   4425  CB  LYS B   5      76.354  96.299 -18.666
ATOM   4426  N   PHE B   6      80.639  95.518 -16.667
ATOM   4427  CA  PHE B   6      81.908  94.961 -16.274
ATOM   4428  C   PHE B   6      82.244  93.838 -17.252
ATOM   4429  O   PHE B   6      83.343  93.315 -17.441
ATOM   4430  CB  PHE B   6      80.206  93.226 -13.879
ATOM   4431  N   LYS B   7      81.318  93.315 -18.013
ATOM   4432  CA  LYS B   7      81.359  92.698 -19.299
ATOM   4433  C   LYS B   7      80.571  93.376 -20.375
ATOM   4434  O   LYS B   7      79.503  93.979 -20.276
ATOM   4435  CB  LYS B   7      79.244  89.844 -18.596
ATOM   4436  N   PHE B   8      81.115  93.302 -21.573
ATOM   4437  CA  PHE B   8      80.366  93.622 -22.805
ATOM   4438  C   PHE B   8      81.205  93.485 -24.038
ATOM   4439  O   PHE B   8      81.581  94.407 -24.761
ATOM   4440  CB  PHE B   8      81.166  96.961 -22.150
ATOM   4441  N   LYS B   9      81.599  92.253 -24.411
ATOM   4442  CA  LYS B   9      82.410  91.989 -25.585
ATOM   4443  C   LYS B   9      81.640  91.583 -26.793
ATOM   4444  O   LYS B   9      80.427  91.377 -26.823
ATOM   4445  CB  LYS B   9      84.397  89.394 -24.419
ATOM   4446  N   GLN B  10      82.284  91.419 -27.966
ATOM   4447  CA  GLN B  10      81.743  90.741 -29.128
ATOM   4448  C   GLN B  10      82.675  89.764 -29.802
ATOM   4449  O   GLN B  10      83.650  89.203 -29.303
ATOM   4450  CB  GLN B  10      80.696  93.632 -30.740
ATOM   4451  N   GLN B  11      82.451  89.453 -31.068
ATOM   4452  CA  GLN B  11      83.248  88.604 -31.930
ATOM   4453  C   GLN B  11      83.527  89.220 -33.284
ATOM   4454  O   GLN B  11      83.754  89.720 -34.385
ATOM   4455  CB  GLN B  11      81.821  85.624 -31.201
ATOM   4456  N   GLN B   1     -13.839  40.225 -90.405
ATOM   4457  CA  GLN B   1     -12.619  40.942 -90.662
ATOM   4458  C   GLN B   1     -12.812  42.214 -91.398
ATOM   4459  O   GLN B   1     -12.795  42.343 -92.622
ATOM   4460  CB  GLN B   1     -10.950  40.525 -87.739
ATOM   4461  N   GLN B   2     -13.025  43.339 -90.748
ATOM   4462  CA  GLN B   2     -12.458  44.651 -90.962
ATOM   4463  C   GLN B   2     -12.358  45.492 -89.715
ATOM   4464  O   GLN B   2     -13.180  46.274 -89.236
ATOM   4465  CB  GLN B   2     -14.095  45.732 -93.791
ATOM   4466  N   LYS B   3     -11.216  45.340 -89.077
ATOM   4467  CA  LYS B   3     -10.796  46.264 -88.009
ATOM   4468  C   LYS B   3      -9.309  46.317 -87.895
ATOM   4469  O   LYS B   3      -8.676  46.870 -86.997
ATOM   4470  CB  LYS B   3     -11.944  44.186 -85.361
ATOM   4471  N   PHE B   4      -8.575  45.712 -88.847
ATOM   4472  CA  PHE B   4      -7.224  46.149 -89.138
ATOM   4473  C   PHE B   4      -6.985  46.272 -90.627
ATOM   4474  O   PHE B   4      -7.718  45.846 -91.519
ATOM   4475  CB  PHE B   4      -6.394  42.769 -88.819
ATOM   4476  N   LYS B   5      -5.865  46.906 -91.046
ATOM   4477  CA  LYS B   5      -5.778  47.329 -92.407
ATOM   4478  C   LYS B   5      -4.346  47.295 -92.892
ATOM   4479  O   LYS B   5      -3.481  48.165 -92.793
ATOM   4480  CB  LYS B   5      -6.247  50.801 -91.639
ATOM   4481  N   PHE B   6      -4.049  46.120 -93.506
ATOM   4482  CA  PHE B   6      -3.010  46.046 -94.542
ATOM   4483  C   PHE B   6      -3.271  45.075 -95.628
ATOM   4484  O   PHE B   6      -2.423  44.433 -96.247
ATOM   4485  CB  PHE B   6      -1.006  44.327 -92.300
ATOM   4486  N   LYS B   7      -4.494  44.833 -96.011
ATOM   4487  CA  LYS B   7      -4.982  43.651 -96.656
ATOM   4488  C   LYS B   7      -5.908  44.050 -97.784
ATOM   4489  O   LYS B   7      -7.065  44.457 -97.684
ATOM   4490  CB  LYS B   7      -7.021  42.311 -94.136
ATOM   4491  N   PHE B   8      -5.524  43.988 -99.026
ATOM   4492  CA  PHE B   8      -6.552  43.879  99.901
ATOM   4493  C   PHE B   8      -6.819  42.466  99.484
ATOM   4494  O   PHE B   8      -6.653  41.466 100.183
ATOM   4495  CB  PHE B   8      -4.027  44.776  97.669
ATOM   4496  N   LYS B   9      -7.281  42.218  98.253
ATOM   4497  CA  LYS B   9      -7.820  40.938  97.779
ATOM   4498  C   LYS B   9      -6.723  39.970  97.322
ATOM   4499  O   LYS B   9      -6.818  38.776  97.039
ATOM   4500  CB  LYS B   9      -9.845  42.067  95.183
ATOM   4501  N   GLN B  10      -5.512  40.434  97.204
ATOM   4502  CA  GLN B  10      -4.439  39.735  96.536
ATOM   4503  C   GLN B  10      -3.928  38.551  97.256
ATOM   4504  O   GLN B  10      -4.588  37.653  97.779
ATOM   4505  CB  GLN B  10      -4.650  40.762  93.343
ATOM   4506  N   GLN B  11      -2.608  38.470  97.334
ATOM   4507  CA  GLN B  11      -1.821  37.354  97.831
ATOM   4508  C   GLN B  11      -1.983  37.256  99.305
ATOM   4509  O   GLN B  11      -2.118  37.176 100.526
ATOM   4510  CB  GLN B  11       0.082  36.381  95.282
ATOM   4511  N   GLN B   1       2.520 -84.956 -93.136
ATOM   4512  CA  GLN B   1       2.427 -84.402 -94.501
ATOM   4513  C   GLN B   1       2.838 -82.943 -94.516
ATOM   4514  O   GLN B   1       3.976 -82.499 -94.673
ATOM   4515  CB  GLN B   1       3.756 -87.090 -96.249
ATOM   4516  N   GLN B   2       1.954 -81.988 -94.352
ATOM   4517  CA  GLN B   2       2.110 -80.588 -94.056
ATOM   4518  C   GLN B   2       2.029 -80.222 -92.596
ATOM   4519  O   GLN B   2       1.018 -80.150 -91.897
ATOM   4520  CB  GLN B   2       0.923 -79.144 -96.842
ATOM   4521  N   LYS B   3       3.224 -79.947 -92.019
ATOM   4522  CA  LYS B   3       3.393 -79.571 -90.614
ATOM   4523  C   LYS B   3       4.507 -78.606 -90.375
ATOM   4524  O   LYS B   3       5.660 -78.649 -90.805
ATOM   4525  CB  LYS B   3       4.890 -82.668 -89.594
ATOM   4526  N   PHE B   4       4.184 -77.589 -89.601
ATOM   4527  CA  PHE B   4       4.977 -76.399 -89.478
ATOM   4528  C   PHE B   4       4.811 -75.813 -88.123
ATOM   4529  O   PHE B   4       3.932 -75.039 -87.746
ATOM   4530  CB  PHE B   4       2.936 -74.918 -91.701
ATOM   4531  N   LYS B   5       5.686 -76.141 -87.214
ATOM   4532  CA  LYS B   5       5.439 -75.974 -85.752
ATOM   4533  C   LYS B   5       6.653 -75.396 -85.103
ATOM   4534  O   LYS B   5       7.682 -75.067 -85.693
ATOM   4535  CB  LYS B   5       5.751 -79.491 -85.086
ATOM   4536  N   PHE B   6       6.659 -75.204 -83.760
ATOM   4537  CA  PHE B   6       7.883 -74.959 -83.061
ATOM   4538  C   PHE B   6       7.670 -74.878 -81.570
ATOM   4539  O   PHE B   6       8.294 -74.202 -80.751
ATOM   4540  CB  PHE B   6       7.723 -71.653 -84.132
ATOM   4541  N   LYS B   7       6.717 -75.597 -81.049
ATOM   4542  CA  LYS B   7       6.461 -75.634 -79.625
ATOM   4543  C   LYS B   7       5.832 -76.897 -79.095
ATOM   4544  O   LYS B   7       5.753 -77.235 -77.914
ATOM   4545  CB  LYS B   7       4.035 -72.985 -79.369
ATOM   4546  N   PHE B   8       5.294 -77.768 -79.938
ATOM   4547  CA  PHE B   8       4.768 -79.086 -79.627
ATOM   4548  C   PHE B   8       5.491 -80.153 -80.471
ATOM   4549  O   PHE B   8       5.966 -80.027 -81.600
ATOM   4550  CB  PHE B   8       2.127 -78.056 -81.626
ATOM   4551  N   LYS B   9       5.630 -81.376 -79.923
ATOM   4552  CA  LYS B   9       6.004 -82.594 -80.654
ATOM   4553  C   LYS B   9       5.762 -83.869 -79.942
ATOM   4554  O   LYS B   9       6.590 -84.499 -79.285
ATOM   4555  CB  LYS B   9       9.419 -82.161 -81.082
ATOM   4556  N   GLN B  10       4.588 -84.434 -79.968
ATOM   4557  CA  GLN B  10       4.015 -85.457 -79.144
ATOM   4558  C   GLN B  10       4.420 -86.837 -79.542
ATOM   4559  O   GLN B  10       5.487 -87.399 -79.294
ATOM   4560  CB  GLN B  10       0.980 -84.226 -78.377
ATOM   4561  N   GLN B  11       3.521 -87.532 -80.242
ATOM   4562  CA  GLN B  11       3.717 -88.896 -80.756
ATOM   4563  C   GLN B  11       4.742 -88.965 -81.878
ATOM   4564  O   GLN B  11       5.571 -89.020 -82.787
ATOM   4565  CB  GLN B  11       0.490 -90.173 -80.617
ATOM   4566  N   GLN B   1      37.644  83.412  29.745
ATOM   4567  CA  GLN B   1      38.153  84.439  28.794
ATOM   4568  C   GLN B   1      38.519  85.729  29.489
ATOM   4569  O   GLN B   1      39.118  85.887  30.552
ATOM   4570  CB  GLN B   1      39.908  82.598  26.573
ATOM   4571  N   GLN B   2      38.153  86.825  28.883
ATOM   4572  CA  GLN B   2      38.600  88.169  29.344
ATOM   4573  C   GLN B   2      37.365  89.051  29.363
ATOM   4574  O   GLN B   2      36.999  89.903  28.554
ATOM   4575  CB  GLN B   2      41.649  88.406  27.869
ATOM   4576  N   LYS B   3      36.618  88.794  30.463
ATOM   4577  CA  LYS B   3      35.294  89.293  30.750
ATOM   4578  C   LYS B   3      35.275  90.600  31.564
ATOM   4579  O   LYS B   3      36.224  91.256  31.994
ATOM   4580  CB  LYS B   3      34.524  86.866  33.334
ATOM   4581  N   PHE B   4      34.094  91.103  31.851
ATOM   4582  CA  PHE B   4      33.738  92.443  32.240
ATOM   4583  C   PHE B   4      32.676  92.566  33.281
ATOM   4584  O   PHE B   4      32.062  93.580  33.612
ATOM   4585  CB  PHE B   4      31.927  92.666  29.276
ATOM   4586  N   LYS B   5      32.376  91.431  33.912
ATOM   4587  CA  LYS B   5      31.407  91.195  34.950
ATOM   4588  C   LYS B   5      32.019  91.257  36.344
ATOM   4589  O   LYS B   5      33.189  91.502  36.637
ATOM   4590  CB  LYS B   5      30.240  87.953  34.209
ATOM   4591  N   PHE B   6      31.209  91.022  37.382
ATOM   4592  CA  PHE B   6      31.749  90.695  38.719
ATOM   4593  C   PHE B   6      31.028  89.486  39.312
ATOM   4594  O   PHE B   6      31.493  88.546  39.957
ATOM   4595  CB  PHE B   6      30.141  93.377  39.949
ATOM   4596  N   LYS B   7      29.737  89.431  39.114
ATOM   4597  CA  LYS B   7      28.919  88.438  39.815
ATOM   4598  C   LYS B   7      28.766  87.181  39.012
ATOM   4599  O   LYS B   7      28.092  87.028  37.993
ATOM   4600  CB  LYS B   7      25.773  90.014  39.825
ATOM   4601  N   PHE B   8      29.448  86.113  39.473
ATOM   4602  CA  PHE B   8      29.319  84.820  38.882
ATOM   4603  C   PHE B   8      28.142  84.089  39.509
ATOM   4604  O   PHE B   8      27.273  84.526  40.263
ATOM   4605  CB  PHE B   8      31.859  83.805  40.982
ATOM   4606  N   LYS B   9      28.109  82.784  39.141
ATOM   4607  CA  LYS B   9      26.856  82.072  39.512
ATOM   4608  C   LYS B   9      27.263  80.596  39.654
ATOM   4609  O   LYS B   9      27.061  79.669  38.870
ATOM   4610  CB  LYS B   9      25.254  82.044  36.275
ATOM   4611  N   GLN B  10      27.923  80.277  40.772
ATOM   4612  CA  GLN B  10      28.492  78.934  40.994
ATOM   4613  C   GLN B  10      27.508  77.871  41.302
ATOM   4614  O   GLN B  10      26.299  77.933  41.080
ATOM   4615  CB  GLN B  10      31.201  79.003  38.966
ATOM   4616  N   GLN B  11      27.846  76.739  41.853
ATOM   4617  CA  GLN B  11      26.821  75.680  42.044
ATOM   4618  C   GLN B  11      26.945  75.090  43.450
ATOM   4619  O   GLN B  11      27.044  74.615  44.581
ATOM   4620  CB  GLN B  11      27.315  74.116  38.978
ATOM   4621  N   GLN B   1     -58.501  84.548 -41.608
ATOM   4622  CA  GLN B   1     -58.484  83.114 -41.235
ATOM   4623  C   GLN B   1     -57.711  82.295 -42.250
ATOM   4624  O   GLN B   1     -56.935  82.672 -43.128
ATOM   4625  CB  GLN B   1     -58.487  83.293 -37.908
ATOM   4626  N   GLN B   2     -57.969  80.975 -42.100
ATOM   4627  CA  GLN B   2     -57.558  79.974 -43.088
ATOM   4628  C   GLN B   2     -58.711  79.034 -43.475
ATOM   4629  O   GLN B   2     -59.923  79.235 -43.547
ATOM   4630  CB  GLN B   2     -54.312  79.608 -42.246
ATOM   4631  N   LYS B   3     -58.269  77.830 -43.770
ATOM   4632  CA  LYS B   3     -59.116  76.750 -44.291
ATOM   4633  C   LYS B   3     -59.934  76.101 -43.182
ATOM   4634  O   LYS B   3     -59.541  75.453 -42.212
ATOM   4635  CB  LYS B   3     -56.425  74.483 -44.897
ATOM   4636  N   PHE B   4     -61.241  76.259 -43.280
ATOM   4637  CA  PHE B   4     -62.192  75.849 -42.270
ATOM   4638  C   PHE B   4     -62.705  74.461 -42.364
ATOM   4639  O   PHE B   4     -63.687  74.028 -41.762
ATOM   4640  CB  PHE B   4     -64.633  77.508 -44.006
ATOM   4641  N   LYS B   5     -62.165  73.538 -43.103
ATOM   4642  CA  LYS B   5     -62.816  72.364 -43.682
ATOM   4643  C   LYS B   5     -61.861  71.277 -44.025
ATOM   4644  O   LYS B   5     -60.673  71.394 -44.324
ATOM   4645  CB  LYS B   5     -63.832  73.729 -46.871
ATOM   4646  N   PHE B   6     -62.362  70.048 -44.002
ATOM   4647  CA  PHE B   6     -61.565  68.820 -44.009
ATOM   4648  C   PHE B   6     -62.063  67.730 -44.910
ATOM   4649  O   PHE B   6     -63.222  67.451 -45.218
ATOM   4650  CB  PHE B   6     -63.063  68.015 -41.088
ATOM   4651  N   LYS B   7     -61.090  66.994 -45.419
ATOM   4652  CA  LYS B   7     -61.325  66.027 -46.477
ATOM   4653  C   LYS B   7     -60.701  64.673 -46.201
ATOM   4654  O   LYS B   7     -59.564  64.290 -46.476
ATOM   4655  CB  LYS B   7     -59.264  67.426 -48.955
ATOM   4656  N   PHE B   8     -61.488  63.794 -45.585
ATOM   4657  CA  PHE B   8     -61.047  62.533 -45.058
ATOM   4658  C   PHE B   8     -61.642  61.305 -45.710
ATOM   4659  O   PHE B   8     -62.020  60.282 -45.139
ATOM   4660  CB  PHE B   8     -63.243  63.289 -42.462
ATOM   4661  N   LYS B   9     -61.807  61.236 -47.012
ATOM   4662  CA  LYS B   9     -61.770  59.960 -47.727
ATOM   4663  C   LYS B   9     -60.534  59.837 -48.562
ATOM   4664  O   LYS B   9     -60.473  59.408 -49.714
ATOM   4665  CB  LYS B   9     -64.273  60.485 -50.255
ATOM   4666  N   GLN B  10     -59.368  60.203 -48.083
ATOM   4667  CA  GLN B  10     -58.127  59.620 -48.511
ATOM   4668  C   GLN B  10     -57.434  58.940 -47.358
ATOM   4669  O   GLN B  10     -57.102  57.758 -47.263
ATOM   4670  CB  GLN B  10     -56.561  62.299 -50.063
ATOM   4671  N   GLN B  11     -57.139  59.684 -46.319
ATOM   4672  CA  GLN B  11     -56.395  59.298 -45.142
ATOM   4673  C   GLN B  11     -57.151  58.381 -44.205
ATOM   4674  O   GLN B  11     -57.767  57.636 -43.443
ATOM   4675  CB  GLN B  11     -53.252  58.761 -46.473
ATOM   4676  N   GLN B   1      30.021  86.583  73.127
ATOM   4677  CA  GLN B   1      30.044  85.414  72.222
ATOM   4678  C   GLN B   1      29.108  85.588  71.082
ATOM   4679  O   GLN B   1      28.628  84.666  70.423
ATOM   4680  CB  GLN B   1      33.362  84.669  71.971
ATOM   4681  N   GLN B   2      28.729  86.831  70.706
ATOM   4682  CA  GLN B   2      28.149  87.188  69.438
ATOM   4683  C   GLN B   2      29.129  87.663  68.434
ATOM   4684  O   GLN B   2      29.922  88.589  68.606
ATOM   4685  CB  GLN B   2      24.913  87.204  70.213
ATOM   4686  N   LYS B   3      29.197  87.075  67.233
ATOM   4687  CA  LYS B   3      29.838  87.565  66.041
ATOM   4688  C   LYS B   3      29.089  87.481  64.772
ATOM   4689  O   LYS B   3      27.881  87.262  64.681
ATOM   4690  CB  LYS B   3      32.276  84.917  65.807
ATOM   4691  N   PHE B   4      29.706  87.646  63.607
ATOM   4692  CA  PHE B   4      28.999  87.678  62.330
ATOM   4693  C   PHE B   4      29.573  86.849  61.241
ATOM   4694  O   PHE B   4      30.731  86.890  60.825
ATOM   4695  CB  PHE B   4      30.683  90.637  61.762
ATOM   4696  N   LYS B   5      28.750  85.971  60.654
ATOM   4697  CA  LYS B   5      29.130  85.162  59.528
ATOM   4698  C   LYS B   5      27.996  84.603  58.695
ATOM   4699  O   LYS B   5      26.811  84.482  59.005
ATOM   4700  CB  LYS B   5      30.390  82.359  61.462
ATOM   4701  N   PHE B   6      28.340  84.195  57.475
ATOM   4702  CA  PHE B   6      27.258  84.250  56.445
ATOM   4703  C   PHE B   6      26.456  83.001  56.480
ATOM   4704  O   PHE B   6      26.371  82.234  57.440
ATOM   4705  CB  PHE B   6      29.727  83.458  54.107
ATOM   4706  N   LYS B   7      25.747  82.586  55.471
ATOM   4707  CA  LYS B   7      25.085  81.260  55.348
ATOM   4708  C   LYS B   7      25.004  80.822  53.905
ATOM   4709  O   LYS B   7      24.367  79.870  53.455
ATOM   4710  CB  LYS B   7      21.778  81.978  56.306
ATOM   4711  N   PHE B   8      25.710  81.562  53.017
ATOM   4712  CA  PHE B   8      25.421  81.504  51.594
ATOM   4713  C   PHE B   8      26.636  81.062  50.803
ATOM   4714  O   PHE B   8      27.537  81.749  50.323
ATOM   4715  CB  PHE B   8      25.378  84.875  51.739
ATOM   4716  N   LYS B   9      26.742  79.774  50.604
ATOM   4717  CA  LYS B   9      27.927  79.104  49.987
ATOM   4718  C   LYS B   9      27.484  77.761  49.534
ATOM   4719  O   LYS B   9      27.823  77.215  48.484
ATOM   4720  CB  LYS B   9      29.961  78.490  52.854
ATOM   4721  N   GLN B  10      26.671  77.014  50.229
ATOM   4722  CA  GLN B  10      25.885  75.876  49.674
ATOM   4723  C   GLN B  10      24.724  75.586  50.599
ATOM   4724  O   GLN B  10      24.731  75.110  51.734
ATOM   4725  CB  GLN B  10      28.215  73.658  48.644
ATOM   4726  N   GLN B  11      23.555  75.889  50.107
ATOM   4727  CA  GLN B  11      22.387  76.121  50.963
ATOM   4728  C   GLN B  11      21.427  74.952  50.911
ATOM   4729  O   GLN B  11      20.646  74.001  50.868
ATOM   4730  CB  GLN B  11      21.571  79.287  50.198
ATOM   4731  N   GLN B   1      33.183  15.026 -99.265
ATOM   4732  CA  GLN B   1      33.392  14.131  99.605
ATOM   4733  C   GLN B   1      34.379  13.012  99.894
ATOM   4734  O   GLN B   1      34.388  13.011 101.125
ATOM   4735  CB  GLN B   1      33.521  16.502  97.169
ATOM   4736  N   GLN B   2      33.991  12.130 -99.146
ATOM   4737  CA  GLN B   2      34.855  10.981 -98.855
ATOM   4738  C   GLN B   2      34.063   9.736 -98.927
ATOM   4739  O   GLN B   2      33.617   9.235 -99.960
ATOM   4740  CB  GLN B   2      37.266  12.169 -96.802
ATOM   4741  N   LYS B   3      33.766   9.045 -97.854
ATOM   4742  CA  LYS B   3      33.653   7.601 -97.716
ATOM   4743  C   LYS B   3      32.228   7.127 -97.575
ATOM   4744  O   LYS B   3      31.391   7.403 -96.715
ATOM   4745  CB  LYS B   3      35.545   6.840 -94.912
ATOM   4746  N   PHE B   4      31.859   6.304 -98.517
ATOM   4747  CA  PHE B   4      30.471   6.104 -99.033
ATOM   4748  C   PHE B   4      29.861   4.877 -98.442
ATOM   4749  O   PHE B   4      30.462   3.904 -97.987
ATOM   4750  CB  PHE B   4      32.005   5.002  98.051
ATOM   4751  N   LYS B   5      28.530   4.814 -98.396
ATOM   4752  CA  LYS B   5      27.729   4.127 -97.404
ATOM   4753  C   LYS B   5      27.962   2.676 -97.261
ATOM   4754  O   LYS B   5      27.694   1.800 -98.084
ATOM   4755  CB  LYS B   5      24.442   4.604 -98.538
ATOM   4756  N   PHE B   6      28.511   2.255 -96.152
ATOM   4757  CA  PHE B   6      28.806   0.835 -95.941
ATOM   4758  C   PHE B   6      27.933   0.207 -94.859
ATOM   4759  O   PHE B   6      27.600   0.687 -93.776
ATOM   4760  CB  PHE B   6      31.493   1.826 -94.016
ATOM   4761  N   LYS B   7      27.461  -0.998 -95.085
ATOM   4762  CA  LYS B   7      26.286  -1.560 -94.445
ATOM   4763  C   LYS B   7      26.364  -3.029 -94.244
ATOM   4764  O   LYS B   7      26.517  -3.881 -95.119
ATOM   4765  CB  LYS B   7      23.747  -0.655 -96.691
ATOM   4766  N   PHE B   8      26.254  -3.454 -92.973
ATOM   4767  CA  PHE B   8      25.775  -4.855 -92.806
ATOM   4768  C   PHE B   8      25.073  -5.029 -91.455
ATOM   4769  O   PHE B   8      24.148  -5.786 -91.161
ATOM   4770  CB  PHE B   8      29.106  -5.340 -91.924
ATOM   4771  N   LYS B   9      25.486  -4.290 -90.458
ATOM   4772  CA  LYS B   9      24.782  -4.295 -89.171
ATOM   4773  C   LYS B   9      24.583  -2.893 -88.701
ATOM   4774  O   LYS B   9      25.382  -1.972 -88.868
ATOM   4775  CB  LYS B   9      27.344  -5.690 -87.106
ATOM   4776  N   GLN B  10      23.484  -2.530 -88.043
ATOM   4777  CA  GLN B  10      23.252  -1.158 -87.549
ATOM   4778  C   GLN B  10      22.861  -1.187 -86.085
ATOM   4779  O   GLN B  10      23.018  -2.112 -85.288
ATOM   4780  CB  GLN B  10      21.130  -0.014 -90.048
ATOM   4781  N   GLN B  11      22.274  -0.071 -85.610
ATOM   4782  CA  GLN B  11      21.527  -0.161 -84.330
ATOM   4783  C   GLN B  11      20.093   0.344 -84.469
ATOM   4784  O   GLN B  11      18.937   0.752 -84.582
ATOM   4785  CB  GLN B  11      23.972   0.185 -82.067
ATOM   4786  N   GLN B   1     -93.830  15.528   7.592
ATOM   4787  CA  GLN B   1     -95.154  14.996   7.277
ATOM   4788  C   GLN B   1     -95.664  15.354   5.909
ATOM   4789  O   GLN B   1     -95.782  16.466   5.394
ATOM   4790  CB  GLN B   1     -95.982  12.909   9.745
ATOM   4791  N   GLN B   2     -96.030  14.340   5.175
ATOM   4792  CA  GLN B   2     -96.822  14.429   3.979
ATOM   4793  C   GLN B   2     -98.327  14.561   4.244
ATOM   4794  O   GLN B   2     -98.992  14.063   5.152
ATOM   4795  CB  GLN B   2     -95.018  12.495   1.863
ATOM   4796  N   LYS B   3     -99.038  15.288   3.425
ATOM   4797  CA  LYS B   3      99.821  16.126   3.637
ATOM   4798  C   LYS B   3      98.522  15.504   3.156
ATOM   4799  O   LYS B   3      98.133  15.376   1.995
ATOM   4800  CB  LYS B   3     -99.205  18.487   1.076
ATOM   4801  N   PHE B   4      97.677  15.033   4.028
ATOM   4802  CA  PHE B   4      96.302  14.675   3.889
ATOM   4803  C   PHE B   4      95.294  15.752   4.314
ATOM   4804  O   PHE B   4      95.466  16.703   5.077
ATOM   4805  CB  PHE B   4      96.570  12.603   6.619
ATOM   4806  N   LYS B   5      94.076  15.674   3.814
ATOM   4807  CA  LYS B   5      92.890  16.287   4.457
ATOM   4808  C   LYS B   5      92.079  15.232   5.091
ATOM   4809  O   LYS B   5      90.900  14.991   4.830
ATOM   4810  CB  LYS B   5      91.080  17.265   1.581
ATOM   4811  N   PHE B   6      92.613  14.452   6.024
ATOM   4812  CA  PHE B   6      91.709  13.953   7.101
ATOM   4813  C   PHE B   6      92.397  13.960   8.415
ATOM   4814  O   PHE B   6      93.610  13.913   8.619
ATOM   4815  CB  PHE B   6      92.346  10.822   5.873
ATOM   4816  N   LYS B   7      91.596  14.025   9.480
ATOM   4817  CA  LYS B   7      92.235  14.135  10.818
ATOM   4818  C   LYS B   7      91.815  12.847  11.557
ATOM   4819  O   LYS B   7      91.241  12.707  12.636
ATOM   4820  CB  LYS B   7      90.537  16.892  12.101
ATOM   4821  N   PHE B   8      92.123  11.735  10.929
ATOM   4822  CA  PHE B   8      92.259  10.438  11.543
ATOM   4823  C   PHE B   8      93.705  10.007  11.691
ATOM   4824  O   PHE B   8      94.145   8.877  11.899
ATOM   4825  CB  PHE B   8      90.900   8.924   8.869
ATOM   4826  N   LYS B   9      94.590  11.018  11.573
ATOM   4827  CA  LYS B   9      96.005  10.926  11.409
ATOM   4828  C   LYS B   9      96.847  10.812  12.618
ATOM   4829  O   LYS B   9      97.592   9.861  12.853
ATOM   4830  CB  LYS B   9      96.365  14.109   9.829
ATOM   4831  N   GLN B  10      96.856  11.762  13.563
ATOM   4832  CA  GLN B  10      97.537  11.534  14.872
ATOM   4833  C   GLN B  10      96.675  10.797  15.869
ATOM   4834  O   GLN B  10      96.853   9.694  16.385
ATOM   4835  CB  GLN B  10      98.895  14.594  15.377
ATOM   4836  N   GLN B  11      95.593  11.428  16.227
ATOM   4837  CA  GLN B  11      94.693  10.832  17.242
ATOM   4838  C   GLN B  11      93.827   9.764  16.640
ATOM   4839  O   GLN B  11      93.117   8.888  16.146
ATOM   4840  CB  GLN B  11      96.548  10.898  20.049
ATOM   4841  N   GLN B   1     -97.305  67.114 -11.004
ATOM   4842  CA  GLN B   1     -96.822  67.069  -9.618
ATOM   4843  C   GLN B   1     -97.777  66.342  -8.702
ATOM   4844  O   GLN B   1     -97.807  65.136  -8.457
ATOM   4845  CB  GLN B   1     -95.687  70.219  -9.058
ATOM   4846  N   GLN B   2     -98.697  67.036  -8.073
ATOM   4847  CA  GLN B   2     -99.850  66.423  -7.446
ATOM   4848  C   GLN B   2      98.942  67.350  -7.631
ATOM   4849  O   GLN B   2     100.173  67.358  -7.636
ATOM   4850  CB  GLN B   2     -98.251  65.186  -4.701
ATOM   4851  N   LYS B   3      97.807  66.971  -7.057
ATOM   4852  CA  LYS B   3      96.678  67.829  -6.780
ATOM   4853  C   LYS B   3      96.008  67.613  -5.457
ATOM   4854  O   LYS B   3      95.884  66.538  -4.870
ATOM   4855  CB  LYS B   3      94.595  66.994  -9.456
ATOM   4856  N   PHE B   4      95.487  68.682  -4.835
ATOM   4857  CA  PHE B   4      95.021  68.716  -3.469
ATOM   4858  C   PHE B   4      93.681  69.474  -3.400
ATOM   4859  O   PHE B   4      93.386  70.464  -2.730
ATOM   4860  CB  PHE B   4      97.354  71.139  -2.824
ATOM   4861  N   LYS B   5      92.703  69.016  -4.153
ATOM   4862  CA  LYS B   5      91.436  69.764  -4.197
ATOM   4863  C   LYS B   5      90.325  68.852  -4.602
ATOM   4864  O   LYS B   5      89.153  68.909  -4.231
ATOM   4865  CB  LYS B   5      92.013  71.884  -7.054
ATOM   4866  N   PHE B   6      90.674  67.868  -5.468
ATOM   4867  CA  PHE B   6      89.734  66.730  -5.649
ATOM   4868  C   PHE B   6      90.444  65.488  -6.211
ATOM   4869  O   PHE B   6      91.616  65.392  -6.574
ATOM   4870  CB  PHE B   6      88.781  68.398  -8.531
ATOM   4871  N   LYS B   7      89.704  64.362  -6.325
ATOM   4872  CA  LYS B   7      90.453  63.079  -6.320
ATOM   4873  C   LYS B   7      90.432  62.588  -7.770
ATOM   4874  O   LYS B   7      89.665  62.927  -8.672
ATOM   4875  CB  LYS B   7      88.044  61.222  -4.421
ATOM   4876  N   PHE B   8      91.356  61.680  -8.110
ATOM   4877  CA  PHE B   8      91.459  61.168  -9.447
ATOM   4878  C   PHE B   8      92.057  59.825  -9.575
ATOM   4879  O   PHE B   8      92.504  59.140  -8.654
ATOM   4880  CB  PHE B   8      94.206  63.325  -9.588
ATOM   4881  N   LYS B   9      92.124  59.297 -10.797
ATOM   4882  CA  LYS B   9      92.407  57.930 -11.135
ATOM   4883  C   LYS B   9      92.849  57.656 -12.538
ATOM   4884  O   LYS B   9      93.386  56.637 -12.971
ATOM   4885  CB  LYS B   9      89.516  56.138 -10.239
ATOM   4886  N   GLN B  10      92.658  58.586 -13.429
ATOM   4887  CA  GLN B  10      93.009  58.393 -14.869
ATOM   4888  C   GLN B  10      94.486  58.607 -15.107
ATOM   4889  O   GLN B  10      95.373  57.755 -15.047
ATOM   4890  CB  GLN B  10      90.180  59.833 -16.162
ATOM   4891  N   GLN B  11      94.866  59.874 -15.420
ATOM   4892  CA  GLN B  11      96.156  60.147 -16.103
ATOM   4893  C   GLN B  11      96.962  61.013 -15.110
ATOM   4894  O   GLN B  11      97.603  61.703 -14.318
ATOM   4895  CB  GLN B  11      95.311  61.104 -19.188
ATOM   4896  N   GLN B   1      92.369  95.600  27.875
ATOM   4897  CA  GLN B   1      91.234  94.660  27.695
ATOM   4898  C   GLN B   1      91.299  93.515  28.669
ATOM   4899  O   GLN B   1      91.838  93.540  29.775
ATOM   4900  CB  GLN B   1      91.276  94.202  24.314
ATOM   4901  N   GLN B   2      90.726  92.341  28.330
ATOM   4902  CA  GLN B   2      90.487  91.231  29.216
ATOM   4903  C   GLN B   2      90.992  89.921  28.731
ATOM   4904  O   GLN B   2      91.995  89.737  28.041
ATOM   4905  CB  GLN B   2      88.233  92.357  31.486
ATOM   4906  N   LYS B   3      90.341  88.825  29.043
ATOM   4907  CA  LYS B   3      90.880  87.492  29.257
ATOM   4908  C   LYS B   3      91.359  86.846  27.969
ATOM   4909  O   LYS B   3      92.338  86.122  27.787
ATOM   4910  CB  LYS B   3      88.242  85.655  30.594
ATOM   4911  N   PHE B   4      90.653  87.077  26.901
ATOM   4912  CA  PHE B   4      90.970  86.971  25.515
ATOM   4913  C   PHE B   4      91.561  88.263  24.943
ATOM   4914  O   PHE B   4      91.316  89.426  25.264
ATOM   4915  CB  PHE B   4      87.634  87.247  25.004
ATOM   4916  N   LYS B   5      92.460  88.092  23.967
ATOM   4917  CA  LYS B   5      93.331  89.227  23.574
ATOM   4918  C   LYS B   5      93.538  89.232  22.079
ATOM   4919  O   LYS B   5      94.528  89.599  21.445
ATOM   4920  CB  LYS B   5      96.366  88.373  25.170
ATOM   4921  N   PHE B   6      92.457  88.759  21.408
ATOM   4922  CA  PHE B   6      92.263  89.108  19.985
ATOM   4923  C   PHE B   6      90.762  89.131  19.709
ATOM   4924  O   PHE B   6      89.857  88.496  20.251
ATOM   4925  CB  PHE B   6      93.176  85.970  19.137
ATOM   4926  N   LYS B   7      90.462  89.996  18.713
ATOM   4927  CA  LYS B   7      89.123  90.550  18.572
ATOM   4928  C   LYS B   7      88.482  90.287  17.238
ATOM   4929  O   LYS B   7      87.343  89.859  17.054
ATOM   4930  CB  LYS B   7      89.824  94.003  18.744
ATOM   4931  N   PHE B   8      89.127  90.508  16.113
ATOM   4932  CA  PHE B   8      88.758  90.030  14.772
ATOM   4933  C   PHE B   8      89.811  89.109  14.279
ATOM   4934  O   PHE B   8      90.519  88.400  14.993
ATOM   4935  CB  PHE B   8      89.691  93.037  13.492
ATOM   4936  N   LYS B   9      90.067  88.986  12.981
ATOM   4937  CA  LYS B   9      90.476  87.781  12.291
ATOM   4938  C   LYS B   9      91.926  87.452  12.524
ATOM   4939  O   LYS B   9      92.888  87.897  11.898
ATOM   4940  CB  LYS B   9      90.143  88.696   8.849
ATOM   4941  N   GLN B  10      92.215  86.585  13.512
ATOM   4942  CA  GLN B  10      93.511  85.999  13.740
ATOM   4943  C   GLN B  10      93.329  84.507  13.941
ATOM   4944  O   GLN B  10      92.308  83.823  13.878
ATOM   4945  CB  GLN B  10      94.809  88.409  15.852
ATOM   4946  N   GLN B  11      94.435  83.876  14.222
ATOM   4947  CA  GLN B  11      94.519  82.457  14.328
ATOM   4948  C   GLN B  11      93.689  81.782  15.369
ATOM   4949  O   GLN B  11      93.005  81.225  16.228
ATOM   4950  CB  GLN B  11      97.674  81.925  13.196
ATOM   4951  N   GLN B   1     -29.089  44.467 -71.072
ATOM   4952  CA  GLN B   1     -28.820  45.906 -71.019
ATOM   4953  C   GLN B   1     -27.662  46.332 -71.901
ATOM   4954  O   GLN B   1     -27.688  47.131 -72.837
ATOM   4955  CB  GLN B   1     -31.958  47.104 -71.162
ATOM   4956  N   GLN B   2     -26.473  45.826 -71.694
ATOM   4957  CA  GLN B   2     -25.253  46.137 -72.367
ATOM   4958  C   GLN B   2     -24.956  45.347 -73.577
ATOM   4959  O   GLN B   2     -24.992  44.118 -73.640
ATOM   4960  CB  GLN B   2     -24.864  49.425 -71.456
ATOM   4961  N   LYS B   3     -24.621  45.913 -74.718
ATOM   4962  CA  LYS B   3     -24.543  45.189 -75.962
ATOM   4963  C   LYS B   3     -23.071  45.158 -76.411
ATOM   4964  O   LYS B   3     -22.138  45.885 -76.069
ATOM   4965  CB  LYS B   3     -26.189  47.669 -78.025
ATOM   4966  N   PHE B   4     -22.741  44.236 -77.280
ATOM   4967  CA  PHE B   4     -21.508  44.164 -78.013
ATOM   4968  C   PHE B   4     -21.659  44.195 -79.503
ATOM   4969  O   PHE B   4     -20.813  43.819 -80.314
ATOM   4970  CB  PHE B   4     -21.140  40.867 -77.225
ATOM   4971  N   LYS B   5     -22.779  44.655 -80.065
ATOM   4972  CA  LYS B   5     -22.876  45.301 -81.346
ATOM   4973  C   LYS B   5     -24.160  46.107 -81.567
ATOM   4974  O   LYS B   5     -25.314  45.856 -81.219
ATOM   4975  CB  LYS B   5     -23.113  42.621 -83.623
ATOM   4976  N   PHE B   6     -23.962  47.236 -82.236
ATOM   4977  CA  PHE B   6     -24.797  48.393 -82.361
ATOM   4978  C   PHE B   6     -25.979  48.076 -83.236
ATOM   4979  O   PHE B   6     -25.938  47.758 -84.425
ATOM   4980  CB  PHE B   6     -22.342  49.675 -84.300
ATOM   4981  N   LYS B   7     -27.211  48.138 -82.689
ATOM   4982  CA  LYS B   7     -28.429  47.887 -83.414
ATOM   4983  C   LYS B   7     -29.525  48.838 -83.108
ATOM   4984  O   LYS B   7     -30.421  49.213 -83.865
ATOM   4985  CB  LYS B   7     -29.196  44.537 -82.732
ATOM   4986  N   PHE B   8     -29.536  49.335 -81.885
ATOM   4987  CA  PHE B   8     -30.698  50.173 -81.471
ATOM   4988  C   PHE B   8     -30.217  51.495 -80.955
ATOM   4989  O   PHE B   8     -30.122  51.818 -79.771
ATOM   4990  CB  PHE B   8     -30.664  48.279 -78.644
ATOM   4991  N   LYS B   9     -29.847  52.435 -81.839
ATOM   4992  CA  LYS B   9     -29.165  53.673 -81.586
ATOM   4993  C   LYS B   9     -30.053  54.846 -81.960
ATOM   4994  O   LYS B   9     -31.249  54.847 -82.250
ATOM   4995  CB  LYS B   9     -26.742  53.280 -84.223
ATOM   4996  N   GLN B  10     -29.454  56.019 -81.974
ATOM   4997  CA  GLN B  10     -30.127  57.267 -81.790
ATOM   4998  C   GLN B  10     -31.046  57.597 -82.945
ATOM   4999  O   GLN B  10     -30.823  57.401 -84.140
ATOM   5000  CB  GLN B  10     -27.684  58.998 -80.194
ATOM   5001  N   GLN B  11     -32.236  58.165 -82.644
ATOM   5002  CA  GLN B  11     -32.985  59.101 -83.456
ATOM   5003  C   GLN B  11     -32.901  60.523 -83.069
ATOM   5004  O   GLN B  11     -32.831  61.709 -82.746
ATOM   5005  CB  GLN B  11     -34.531  57.305 -85.782
ATOM   5006  N   GLN B   1      33.536  18.840  33.201
ATOM   5007  CA  GLN B   1      34.059  19.629  32.074
ATOM   5008  C   GLN B   1      34.344  21.037  32.579
ATOM   5009  O   GLN B   1      33.595  22.012  32.519
ATOM   5010  CB  GLN B   1      31.828  18.455  29.723
ATOM   5011  N   GLN B   2      35.520  21.286  33.156
ATOM   5012  CA  GLN B   2      35.779  22.585  33.736
ATOM   5013  C   GLN B   2      36.285  23.627  32.801
ATOM   5014  O   GLN B   2      35.650  24.602  32.400
ATOM   5015  CB  GLN B   2      33.920  22.540  36.592
ATOM   5016  N   LYS B   3      37.558  23.491  32.349
ATOM   5017  CA  LYS B   3      38.156  24.435  31.376
ATOM   5018  C   LYS B   3      39.342  23.935  30.648
ATOM   5019  O   LYS B   3      39.610  24.232  29.484
ATOM   5020  CB  LYS B   3      39.073  26.864  33.814
ATOM   5021  N   PHE B   4      40.223  23.099  31.239
ATOM   5022  CA  PHE B   4      41.348  22.514  30.496
ATOM   5023  C   PHE B   4      41.148  21.081  30.177
ATOM   5024  O   PHE B   4      41.868  20.142  30.516
ATOM   5025  CB  PHE B   4      43.016  22.372  33.436
ATOM   5026  N   LYS B   5      40.085  20.772  29.451
ATOM   5027  CA  LYS B   5      39.797  19.380  29.164
ATOM   5028  C   LYS B   5      38.850  19.207  28.012
ATOM   5029  O   LYS B   5      37.653  19.494  28.010
ATOM   5030  CB  LYS B   5      38.512  18.029  32.118
ATOM   5031  N   PHE B   6      39.337  18.691  26.862
ATOM   5032  CA  PHE B   6      38.548  18.700  25.666
ATOM   5033  C   PHE B   6      38.752  17.439  24.872
ATOM   5034  O   PHE B   6      38.242  17.169  23.785
ATOM   5035  CB  PHE B   6      40.509  21.169  24.542
ATOM   5036  N   LYS B   7      39.562  16.500  25.372
ATOM   5037  CA  LYS B   7      39.626  15.216  24.668
ATOM   5038  C   LYS B   7      39.295  14.128  25.692
ATOM   5039  O   LYS B   7      39.281  14.215  26.920
ATOM   5040  CB  LYS B   7      43.148  15.132  24.156
ATOM   5041  N   PHE B   8      38.980  12.934  25.202
ATOM   5042  CA  PHE B   8      39.449  11.727  25.919
ATOM   5043  C   PHE B   8      39.942  10.772  24.837
ATOM   5044  O   PHE B   8      39.786  10.869  23.620
ATOM   5045  CB  PHE B   8      36.237  10.982  26.679
ATOM   5046  N   LYS B   9      40.621   9.701  25.201
ATOM   5047  CA  LYS B   9      41.175   8.728  24.317
ATOM   5048  C   LYS B   9      41.748   7.576  25.071
ATOM   5049  O   LYS B   9      42.947   7.385  25.271
ATOM   5050  CB  LYS B   9      44.009  10.379  22.980
ATOM   5051  N   GLN B  10      40.937   6.644  25.595
ATOM   5052  CA  GLN B  10      41.372   5.396  26.176
ATOM   5053  C   GLN B  10      40.964   4.174  25.426
ATOM   5054  O   GLN B  10      40.494   4.128  24.289
ATOM   5055  CB  GLN B  10      41.285   6.062  29.457
ATOM   5056  N   GLN B  11      41.133   3.008  26.071
ATOM   5057  CA  GLN B  11      41.002   1.685  25.451
ATOM   5058  C   GLN B  11      39.788   0.931  25.820
ATOM   5059  O   GLN B  11      38.775   0.302  26.128
ATOM   5060  CB  GLN B  11      44.362   0.889  25.445
ATOM   5061  N   GLN B   1     -40.943 -33.047  96.152
ATOM   5062  CA  GLN B   1     -40.730 -34.474  96.184
ATOM   5063  C   GLN B   1     -39.927 -35.048  95.069
ATOM   5064  O   GLN B   1     -38.702 -35.143  94.992
ATOM   5065  CB  GLN B   1     -43.884 -35.526  97.007
ATOM   5066  N   GLN B   2     -40.630 -35.505  94.049
ATOM   5067  CA  GLN B   2     -40.104 -35.967  92.794
ATOM   5068  C   GLN B   2     -40.385 -34.959  91.708
ATOM   5069  O   GLN B   2     -41.490 -34.680  91.242
ATOM   5070  CB  GLN B   2     -40.033 -39.312  92.876
ATOM   5071  N   LYS B   3     -39.319 -34.290  91.192
ATOM   5072  CA  LYS B   3     -39.639 -33.021  90.507
ATOM   5073  C   LYS B   3     -39.152 -32.943  89.091
ATOM   5074  O   LYS B   3     -39.169 -31.979  88.326
ATOM   5075  CB  LYS B   3     -37.969 -30.718  92.540
ATOM   5076  N   PHE B   4     -38.644 -34.074  88.635
ATOM   5077  CA  PHE B   4     -38.042 -34.302  87.358
ATOM   5078  C   PHE B   4     -38.157 -35.711  86.853
ATOM   5079  O   PHE B   4     -38.367 -36.718  87.529
ATOM   5080  CB  PHE B   4     -35.088 -34.159  89.022
ATOM   5081  N   LYS B   5     -38.020 -35.914  85.537
ATOM   5082  CA  LYS B   5     -37.631 -37.239  85.050
ATOM   5083  C   LYS B   5     -37.400 -37.263  83.531
ATOM   5084  O   LYS B   5     -38.174 -37.600  82.636
ATOM   5085  CB  LYS B   5     -40.397 -39.306  85.637
ATOM   5086  N   PHE B   6     -36.180 -36.855  83.153
ATOM   5087  CA  PHE B   6     -35.866 -36.442  81.811
ATOM   5088  C   PHE B   6     -35.321 -37.578  80.949
ATOM   5089  O   PHE B   6     -34.328 -38.271  81.169
ATOM   5090  CB  PHE B   6     -33.198 -34.716  82.894
ATOM   5091  N   LYS B   7     -36.005 -37.856  79.813
ATOM   5092  CA  LYS B   7     -35.501 -38.798  78.815
ATOM   5093  C   LYS B   7     -35.724 -38.391  77.390
ATOM   5094  O   LYS B   7     -36.797 -38.299  76.795
ATOM   5095  CB  LYS B   7     -37.625 -41.652  79.493
ATOM   5096  N   PHE B   8     -34.692 -38.092  76.660
ATOM   5097  CA  PHE B   8     -34.605 -37.616  75.284
ATOM   5098  C   PHE B   8     -33.204 -37.533  74.783
ATOM   5099  O   PHE B   8     -32.172 -37.535  75.454
ATOM   5100  CB  PHE B   8     -35.207 -34.423  76.526
ATOM   5101  N   LYS B   9     -33.048 -37.447  73.473
ATOM   5102  CA  LYS B   9     -31.852 -37.651  72.712
ATOM   5103  C   LYS B   9     -31.499 -36.531  71.768
ATOM   5104  O   LYS B   9     -30.728 -36.604  70.811
ATOM   5105  CB  LYS B   9     -32.238 -40.634  70.982
ATOM   5106  N   GLN B  10     -32.016 -35.329  71.901
ATOM   5107  CA  GLN B  10     -31.411 -34.076  71.375
ATOM   5108  C   GLN B  10     -30.939 -33.154  72.494
ATOM   5109  O   GLN B  10     -29.844 -32.614  72.652
ATOM   5110  CB  GLN B  10     -33.256 -33.294  68.678
ATOM   5111  N   GLN B  11     -31.822 -32.898  73.418
ATOM   5112  CA  GLN B  11     -31.888 -31.780  74.315
ATOM   5113  C   GLN B  11     -31.317 -32.075  75.654
ATOM   5114  O   GLN B  11     -30.843 -32.320  76.763
ATOM   5115  CB  GLN B  11     -34.041 -29.596  73.014
ATOM   5116  N   GLN B   1     -17.252 -15.811 -18.970
ATOM   5117  CA  GLN B   1     -16.910 -14.738 -19.938
ATOM   5118  C   GLN B   1     -15.527 -14.976 -20.560
ATOM   5119  O   GLN B   1     -14.412 -14.855 -20.052
ATOM   5120  CB  GLN B   1     -17.967 -11.966 -18.328
ATOM   5121  N   GLN B   2     -15.564 -15.369 -21.828
ATOM   5122  CA  GLN B   2     -14.405 -15.403 -22.718
ATOM   5123  C   GLN B   2     -14.616 -14.709 -24.041
ATOM   5124  O   GLN B   2     -13.894 -13.857 -24.558
ATOM   5125  CB  GLN B   2     -13.055 -18.355 -21.956
ATOM   5126  N   LYS B   3     -15.716 -15.066 -24.726
ATOM   5127  CA  LYS B   3     -15.754 -15.001 -26.209
ATOM   5128  C   LYS B   3     -16.492 -13.726 -26.596
ATOM   5129  O   LYS B   3     -16.895 -12.840 -25.842
ATOM   5130  CB  LYS B   3     -17.893 -17.713 -26.843
ATOM   5131  N   PHE B   4     -16.728 -13.552 -27.919
ATOM   5132  CA  PHE B   4     -16.968 -12.266 -28.521
ATOM   5133  C   PHE B   4     -18.396 -11.819 -28.487
ATOM   5134  O   PHE B   4     -19.404 -12.524 -28.540
ATOM   5135  CB  PHE B   4     -16.846 -13.857 -31.600
ATOM   5136  N   LYS B   5     -18.632 -10.539 -28.391
ATOM   5137  CA  LYS B   5     -19.805  -9.850 -27.908
ATOM   5138  C   LYS B   5     -21.048  -9.999 -28.711
ATOM   5139  O   LYS B   5     -22.153 -10.315 -28.271
ATOM   5140  CB  LYS B   5     -18.784  -6.457 -28.296
ATOM   5141  N   PHE B   6     -21.018  -9.784 -30.021
ATOM   5142  CA  PHE B   6     -21.980 -10.477 -30.892
ATOM   5143  C   PHE B   6     -21.520 -10.506 -32.300
ATOM   5144  O   PHE B   6     -21.973  -9.827 -33.221
ATOM   5145  CB  PHE B   6     -23.581  -7.430 -30.884
ATOM   5146  N   LYS B   7     -20.539 -11.312 -32.650
ATOM   5147  CA  LYS B   7     -20.420 -12.071 -33.913
ATOM   5148  C   LYS B   7     -20.443 -13.532 -33.677
ATOM   5149  O   LYS B   7     -19.454 -14.225 -33.438
ATOM   5150  CB  LYS B   7     -17.161 -10.910 -34.742
ATOM   5151  N   PHE B   8     -21.628 -14.178 -33.722
ATOM   5152  CA  PHE B   8     -21.525 -15.664 -33.817
ATOM   5153  C   PHE B   8     -22.694 -16.203 -34.541
ATOM   5154  O   PHE B   8     -23.622 -15.538 -35.001
ATOM   5155  CB  PHE B   8     -22.714 -15.700 -30.549
ATOM   5156  N   LYS B   9     -22.748 -17.540 -34.713
ATOM   5157  CA  LYS B   9     -23.905 -18.366 -34.882
ATOM   5158  C   LYS B   9     -24.036 -19.542 -33.933
ATOM   5159  O   LYS B   9     -23.384 -20.586 -33.916
ATOM   5160  CB  LYS B   9     -23.939 -19.449 -38.183
ATOM   5161  N   GLN B  10     -24.983 -19.411 -33.006
ATOM   5162  CA  GLN B  10     -25.269 -20.300 -31.886
ATOM   5163  C   GLN B  10     -26.252 -21.369 -32.223
ATOM   5164  O   GLN B  10     -26.864 -21.500 -33.283
ATOM   5165  CB  GLN B  10     -24.950 -18.399 -29.138
ATOM   5166  N   GLN B  11     -26.531 -22.289 -31.341
ATOM   5167  CA  GLN B  11     -27.172 -23.561 -31.466
ATOM   5168  C   GLN B  11     -28.479 -23.559 -32.220
ATOM   5169  O   GLN B  11     -29.545 -23.557 -32.835
ATOM   5170  CB  GLN B  11     -26.522 -25.086 -28.568
ATOM   5171  N   GLN B   1       0.256 -19.427 -14.413
ATOM   5172  CA  GLN B   1       0.987 -18.155 -14.152
ATOM   5173  C   GLN B   1       0.181 -17.011 -14.667
ATOM   5174  O   GLN B   1       0.586 -15.942 -15.125
ATOM   5175  CB  GLN B   1       4.154 -19.161 -14.761
ATOM   5176  N   GLN B   2      -1.120 -17.178 -14.620
ATOM   5177  CA  GLN B   2      -2.096 -16.220 -15.080
ATOM   5178  C   GLN B   2      -3.206 -15.905 -14.116
ATOM   5179  O   GLN B   2      -4.231 -15.260 -14.338
ATOM   5180  CB  GLN B   2      -2.580 -17.116 -18.342
ATOM   5181  N   LYS B   3      -3.044 -16.391 -12.877
ATOM   5182  CA  LYS B   3      -3.496 -15.757 -11.666
ATOM   5183  C   LYS B   3      -2.671 -15.966 -10.446
ATOM   5184  O   LYS B   3      -2.468 -17.057  -9.912
ATOM   5185  CB  LYS B   3      -6.558 -17.457 -10.994
ATOM   5186  N   PHE B   4      -2.080 -14.915  -9.842
ATOM   5187  CA  PHE B   4      -1.135 -14.987  -8.727
ATOM   5188  C   PHE B   4      -1.567 -14.231  -7.498
ATOM   5189  O   PHE B   4      -1.549 -14.643  -6.339
ATOM   5190  CB  PHE B   4       0.938 -12.996 -10.459
ATOM   5191  N   LYS B   5      -2.021 -13.002  -7.596
ATOM   5192  CA  LYS B   5      -3.042 -12.326  -6.836
ATOM   5193  C   LYS B   5      -4.154 -11.778  -7.648
ATOM   5194  O   LYS B   5      -4.209 -11.808  -8.877
ATOM   5195  CB  LYS B   5      -1.156  -9.516  -5.590
ATOM   5196  N   PHE B   6      -5.206 -11.197  -7.095
ATOM   5197  CA  PHE B   6      -6.070 -10.310  -7.836
ATOM   5198  C   PHE B   6      -6.707  -9.251  -7.014
ATOM   5199  O   PHE B   6      -6.931  -8.084  -7.336
ATOM   5200  CB  PHE B   6      -8.251 -12.802  -8.369
ATOM   5201  N   LYS B   7      -7.075  -9.603  -5.802
ATOM   5202  CA  LYS B   7      -7.573  -8.657  -4.792
ATOM   5203  C   LYS B   7      -7.242  -8.988  -3.388
ATOM   5204  O   LYS B   7      -7.364 -10.100  -2.874
ATOM   5205  CB  LYS B   7     -11.060  -9.122  -5.291
ATOM   5206  N   PHE B   8      -6.779  -8.119  -2.539
ATOM   5207  CA  PHE B   8      -5.631  -8.329  -1.624
ATOM   5208  C   PHE B   8      -6.100  -7.837  -0.247
ATOM   5209  O   PHE B   8      -5.556  -7.024   0.500
ATOM   5210  CB  PHE B   8      -3.937  -5.809  -3.104
ATOM   5211  N   LYS B   9      -7.235  -8.342   0.213
ATOM   5212  CA  LYS B   9      -7.660  -8.293   1.624
ATOM   5213  C   LYS B   9      -8.574  -9.434   1.905
ATOM   5214  O   LYS B   9      -9.563  -9.731   1.236
ATOM   5215  CB  LYS B   9      -9.179  -5.153   1.643
ATOM   5216  N   GLN B  10      -8.368 -10.237   2.944
ATOM   5217  CA  GLN B  10      -8.351 -11.702   2.943
ATOM   5218  C   GLN B  10      -9.630 -12.362   3.294
ATOM   5219  O   GLN B  10      -9.746 -13.557   3.568
ATOM   5220  CB  GLN B  10      -5.212 -12.276   3.955
ATOM   5221  N   GLN B  11     -10.776 -11.638   3.326
ATOM   5222  CA  GLN B  11     -12.044 -12.328   3.149
ATOM   5223  C   GLN B  11     -12.916 -11.654   2.112
ATOM   5224  O   GLN B  11     -13.624 -11.105   1.268
ATOM   5225  CB  GLN B  11     -12.319 -14.294   5.812
ATOM   5226  N   GLN B   1     -27.930  96.507 -71.972
ATOM   5227  CA  GLN B   1     -27.977  97.222 -70.699
ATOM   5228  C   GLN B   1     -29.239  96.864 -69.954
ATOM   5229  O   GLN B   1     -30.413  97.029 -70.286
ATOM   5230  CB  GLN B   1     -26.489 -99.803 -71.534
ATOM   5231  N   GLN B   2     -29.027  96.298 -68.792
ATOM   5232  CA  GLN B   2     -29.996  95.901 -67.797
ATOM   5233  C   GLN B   2     -29.462  96.102 -66.376
ATOM   5234  O   GLN B   2     -29.558  97.072 -65.623
ATOM   5235  CB  GLN B   2     -30.930  92.965 -69.199
ATOM   5236  N   LYS B   3     -28.799  94.999 -65.966
ATOM   5237  CA  LYS B   3     -28.433  94.709 -64.584
ATOM   5238  C   LYS B   3     -27.182  95.424 -64.182
ATOM   5239  O   LYS B   3     -27.027  96.122 -63.180
ATOM   5240  CB  LYS B   3     -27.815  91.290 -64.993
ATOM   5241  N   PHE B   4     -26.120  95.282 -65.007
ATOM   5242  CA  PHE B   4     -24.789  95.603 -64.426
ATOM   5243  C   PHE B   4     -24.299  96.992 -64.813
ATOM   5244  O   PHE B   4     -23.327  97.304 -65.501
ATOM   5245  CB  PHE B   4     -23.287  93.328 -66.450
ATOM   5246  N   LYS B   5     -25.081  97.972 -64.302
ATOM   5247  CA  LYS B   5     -24.885  99.389 -64.435
ATOM   5248  C   LYS B   5     -25.691 -99.780 -63.424
ATOM   5249  O   LYS B   5     -25.690-101.011 -63.422
ATOM   5250  CB  LYS B   5     -26.720  99.760 -67.463
ATOM   5251  N   PHE B   6     -26.745  99.557 -62.970
ATOM   5252  CA  PHE B   6     -27.720 -99.706 -62.150
ATOM   5253  C   PHE B   6     -28.143  99.463 -60.945
ATOM   5254  O   PHE B   6     -28.151 100.694 -60.944
ATOM   5255  CB  PHE B   6     -30.093  99.961 -64.530
ATOM   5256  N   LYS B   7     -27.355  99.646 -59.873
ATOM   5257  CA  LYS B   7     -26.953  98.590 -58.927
ATOM   5258  C   LYS B   7     -28.074  98.194 -58.032
ATOM   5259  O   LYS B   7     -28.420  97.033 -57.815
ATOM   5260  CB  LYS B   7     -24.229 -99.894 -57.363
ATOM   5261  N   PHE B   8     -28.796  99.142 -57.389
ATOM   5262  CA  PHE B   8     -29.758  98.766 -56.329
ATOM   5263  C   PHE B   8     -31.189  98.630 -56.849
ATOM   5264  O   PHE B   8     -31.717  99.094 -57.859
ATOM   5265  CB  PHE B   8     -29.646 -97.880 -55.608
ATOM   5266  N   LYS B   9     -31.941  97.896 -56.069
ATOM   5267  CA  LYS B   9     -33.324  97.433 -56.351
ATOM   5268  C   LYS B   9     -34.313  98.230 -55.546
ATOM   5269  O   LYS B   9     -34.145  98.813 -54.475
ATOM   5270  CB  LYS B   9     -32.996  94.438 -54.462
ATOM   5271  N   GLN B  10     -35.518  98.276 -56.121
ATOM   5272  CA  GLN B  10     -36.580  99.046 -55.426
ATOM   5273  C   GLN B  10     -37.649  98.199 -54.851
ATOM   5274  O   GLN B  10     -38.456  98.551 -53.991
ATOM   5275  CB  GLN B  10     -36.529 -98.133 -57.304
ATOM   5276  N   GLN B  11     -37.754  96.930 -55.301
ATOM   5277  CA  GLN B  11     -38.957  96.079 -55.056
ATOM   5278  C   GLN B  11     -38.663  94.903 -54.160
ATOM   5279  O   GLN B  11     -38.423  93.942 -53.428
ATOM   5280  CB  GLN B  11     -40.103  96.200 -58.338
