# Supplementary material for: Charge guides pathway selection in β-sheet fibrillizing peptide co-assembly
Source: Commun Chem. 2020 Nov 13;3:172. doi: 10.1038/s42004-020-00414-w (PMC9814569; doi:10.1038/s42004-020-00414-w)
Supplement: Supplementary file 6 — Supplementary Data 4 [file 42004_2020_414_MOESM6_ESM.txt]

CRYST1  200.000  200.000  200.000  90.00  90.00  90.00         P1
ATOM      1  N   GLN A   1      34.611 -17.517 -63.603
ATOM      2  CA  GLN A   1      34.405 -18.783 -64.363
ATOM      3  C   GLN A   1      32.990 -19.290 -64.195
ATOM      4  O   GLN A   1      32.623 -20.465 -64.208
ATOM      5  CB  GLN A   1      36.128 -18.281 -67.169
ATOM      6  N   GLN A   2      32.021 -18.370 -64.012
ATOM      7  CA  GLN A   2      30.623 -18.803 -63.770
ATOM      8  C   GLN A   2      30.022 -19.219 -65.097
ATOM      9  O   GLN A   2      30.137 -18.681 -66.198
ATOM     10  CB  GLN A   2      29.499 -16.398 -61.655
ATOM     11  N   GLU A   3      29.282 -20.288 -65.087
ATOM     12  CA  GLU A   3      28.478 -20.835 -66.142
ATOM     13  C   GLU A   3      27.225 -20.024 -66.458
ATOM     14  O   GLU A   3      26.810 -19.665 -67.560
ATOM     15  CB  GLU A   3      27.553 -23.697 -65.046
ATOM     16  N   PHE A   4      26.465 -19.637 -65.468
ATOM     17  CA  PHE A   4      25.255 -18.855 -65.668
ATOM     18  C   PHE A   4      25.535 -17.392 -65.600
ATOM     19  O   PHE A   4      26.046 -16.822 -64.636
ATOM     20  CB  PHE A   4      24.309 -19.621 -62.517
ATOM     21  N   GLU A   5      25.218 -16.595 -66.655
ATOM     22  CA  GLU A   5      24.699 -15.248 -66.383
ATOM     23  C   GLU A   5      23.595 -14.988 -67.401
ATOM     24  O   GLU A   5      22.531 -14.393 -67.225
ATOM     25  CB  GLU A   5      26.954 -13.184 -66.974
ATOM     26  N   PHE A   6      23.814 -15.467 -68.638
ATOM     27  CA  PHE A   6      22.850 -15.255 -69.712
ATOM     28  C   PHE A   6      22.980 -16.211 -70.854
ATOM     29  O   PHE A   6      24.045 -16.652 -71.286
ATOM     30  CB  PHE A   6      24.690 -12.577 -70.732
ATOM     31  N   GLU A   7      21.858 -16.650 -71.488
ATOM     32  CA  GLU A   7      21.898 -17.618 -72.544
ATOM     33  C   GLU A   7      21.692 -16.994 -73.931
ATOM     34  O   GLU A   7      21.134 -15.929 -74.193
ATOM     35  CB  GLU A   7      19.795 -19.868 -71.940
ATOM     36  N   PHE A   8      22.179 -17.690 -74.994
ATOM     37  CA  PHE A   8      21.528 -17.703 -76.312
ATOM     38  C   PHE A   8      21.916 -18.949 -77.130
ATOM     39  O   PHE A   8      22.984 -19.254 -77.661
ATOM     40  CB  PHE A   8      24.065 -15.471 -77.049
ATOM     41  N   GLU A   9      20.903 -19.796 -77.253
ATOM     42  CA  GLU A   9      21.063 -21.128 -77.826
ATOM     43  C   GLU A   9      20.603 -21.243 -79.273
ATOM     44  O   GLU A   9      19.568 -20.790 -79.763
ATOM     45  CB  GLU A   9      19.065 -22.910 -76.144
ATOM     46  N   GLN A  10      21.420 -21.917 -80.115
ATOM     47  CA  GLN A  10      21.574 -21.531 -81.534
ATOM     48  C   GLN A  10      20.353 -21.779 -82.333
ATOM     49  O   GLN A  10      19.362 -22.432 -82.008
ATOM     50  CB  GLN A  10      24.631 -22.999 -82.132
ATOM     51  N   GLN A  11      20.313 -21.250 -83.520
ATOM     52  CA  GLN A  11      19.279 -21.577 -84.501
ATOM     53  C   GLN A  11      19.439 -22.865 -85.226
ATOM     54  O   GLN A  11      19.571 -23.932 -85.825
ATOM     55  CB  GLN A  11      17.568 -18.727 -84.523
ATOM     56  N   GLN A   1       8.355 -54.227 -72.670
ATOM     57  CA  GLN A   1       9.520 -53.401 -73.005
ATOM     58  C   GLN A   1      10.223 -53.080 -71.676
ATOM     59  O   GLN A   1      10.716 -53.838 -70.840
ATOM     60  CB  GLN A   1       8.409 -51.155 -75.297
ATOM     61  N   GLN A   2      10.260 -51.739 -71.472
ATOM     62  CA  GLN A   2      11.124 -51.147 -70.426
ATOM     63  C   GLN A   2      10.231 -50.691 -69.302
ATOM     64  O   GLN A   2       9.113 -50.186 -69.397
ATOM     65  CB  GLN A   2      13.451 -49.550 -72.369
ATOM     66  N   GLU A   3      10.745 -50.869 -68.057
ATOM     67  CA  GLU A   3      10.039 -50.438 -66.872
ATOM     68  C   GLU A   3      10.962 -50.169 -65.716
ATOM     69  O   GLU A   3      12.045 -50.713 -65.499
ATOM     70  CB  GLU A   3       8.468 -53.180 -66.251
ATOM     71  N   PHE A   4      10.656 -49.282 -64.806
ATOM     72  CA  PHE A   4      11.081 -49.525 -63.402
ATOM     73  C   PHE A   4      10.089 -48.979 -62.388
ATOM     74  O   PHE A   4       9.370 -47.982 -62.449
ATOM     75  CB  PHE A   4      13.252 -46.930 -63.673
ATOM     76  N   GLU A   5      10.012 -49.698 -61.297
ATOM     77  CA  GLU A   5       9.222 -49.295 -60.107
ATOM     78  C   GLU A   5      10.115 -49.140 -58.919
ATOM     79  O   GLU A   5      10.859 -49.990 -58.431
ATOM     80  CB  GLU A   5       7.435 -51.827 -59.585
ATOM     81  N   PHE A   6      10.138 -47.991 -58.303
ATOM     82  CA  PHE A   6      11.261 -47.695 -57.392
ATOM     83  C   PHE A   6      10.731 -46.882 -56.255
ATOM     84  O   PHE A   6       9.604 -46.394 -56.181
ATOM     85  CB  PHE A   6      12.326 -45.238 -59.513
ATOM     86  N   GLU A   7      11.506 -46.634 -55.204
ATOM     87  CA  GLU A   7      11.071 -45.806 -54.066
ATOM     88  C   GLU A   7      12.072 -44.777 -53.632
ATOM     89  O   GLU A   7      13.288 -44.913 -53.494
ATOM     90  CB  GLU A   7      11.179 -48.113 -51.825
ATOM     91  N   PHE A   8      11.546 -43.577 -53.372
ATOM     92  CA  PHE A   8      12.413 -42.407 -53.159
ATOM     93  C   PHE A   8      12.112 -41.633 -51.932
ATOM     94  O   PHE A   8      11.012 -41.155 -51.656
ATOM     95  CB  PHE A   8      10.566 -40.873 -55.591
ATOM     96  N   GLU A   9      12.982 -41.369 -50.998
ATOM     97  CA  GLU A   9      12.710 -40.814 -49.668
ATOM     98  C   GLU A   9      12.538 -39.295 -49.803
ATOM     99  O   GLU A   9      13.349 -38.463 -50.210
ATOM    100  CB  GLU A   9      15.165 -41.328 -47.838
ATOM    101  N   GLN A  10      11.312 -38.859 -49.410
ATOM    102  CA  GLN A  10      10.957 -37.475 -49.442
ATOM    103  C   GLN A  10      11.467 -36.820 -48.139
ATOM    104  O   GLN A  10      12.355 -37.176 -47.364
ATOM    105  CB  GLN A  10       7.816 -37.585 -50.615
ATOM    106  N   GLN A  11      10.799 -35.694 -47.863
ATOM    107  CA  GLN A  11      10.880 -35.152 -46.523
ATOM    108  C   GLN A  11       9.554 -34.550 -46.022
ATOM    109  O   GLN A  11       8.494 -34.069 -45.622
ATOM    110  CB  GLN A  11      14.040 -33.757 -46.529
ATOM    111  N   GLN A   1      10.853  39.296   6.323
ATOM    112  CA  GLN A   1      10.655  38.007   5.636
ATOM    113  C   GLN A   1      10.442  38.327   4.149
ATOM    114  O   GLN A   1      10.520  39.418   3.586
ATOM    115  CB  GLN A   1      13.320  36.268   6.891
ATOM    116  N   GLN A   2      10.131  37.288   3.364
ATOM    117  CA  GLN A   2       9.803  37.539   1.934
ATOM    118  C   GLN A   2       8.680  36.711   1.441
ATOM    119  O   GLN A   2       8.440  35.536   1.721
ATOM    120  CB  GLN A   2      12.686  38.412   0.513
ATOM    121  N   GLU A   3       7.857  37.358   0.596
ATOM    122  CA  GLU A   3       6.939  36.594  -0.285
ATOM    123  C   GLU A   3       7.171  37.080  -1.722
ATOM    124  O   GLU A   3       6.975  38.196  -2.205
ATOM    125  CB  GLU A   3       4.180  37.719   0.696
ATOM    126  N   PHE A   4       7.657  36.125  -2.536
ATOM    127  CA  PHE A   4       7.706  36.269  -3.970
ATOM    128  C   PHE A   4       6.726  35.380  -4.673
ATOM    129  O   PHE A   4       6.381  34.240  -4.362
ATOM    130  CB  PHE A   4      10.630  34.620  -4.144
ATOM    131  N   GLU A   5       6.161  35.864  -5.750
ATOM    132  CA  GLU A   5       5.153  35.171  -6.506
ATOM    133  C   GLU A   5       5.267  35.351  -7.968
ATOM    134  O   GLU A   5       4.990  36.364  -8.610
ATOM    135  CB  GLU A   5       2.342  36.019  -5.447
ATOM    136  N   PHE A   6       5.703  34.354  -8.686
ATOM    137  CA  PHE A   6       5.829  34.446 -10.156
ATOM    138  C   PHE A   6       4.709  33.783 -10.861
ATOM    139  O   PHE A   6       4.716  32.622 -11.270
ATOM    140  CB  PHE A   6       8.340  32.232  -9.990
ATOM    141  N   GLU A   7       3.580  34.424 -11.107
ATOM    142  CA  GLU A   7       2.523  33.820 -11.939
ATOM    143  C   GLU A   7       2.609  34.300 -13.393
ATOM    144  O   GLU A   7       2.996  35.376 -13.850
ATOM    145  CB  GLU A   7      -0.192  35.260 -10.950
ATOM    146  N   PHE A   8       2.196  33.390 -14.255
ATOM    147  CA  PHE A   8       1.870  33.625 -15.656
ATOM    148  C   PHE A   8       0.706  32.744 -16.122
ATOM    149  O   PHE A   8       0.714  31.594 -16.561
ATOM    150  CB  PHE A   8       4.583  31.794 -16.463
ATOM    151  N   GLU A   9      -0.468  33.293 -16.040
ATOM    152  CA  GLU A   9      -1.757  32.620 -15.940
ATOM    153  C   GLU A   9      -2.528  32.867 -17.208
ATOM    154  O   GLU A   9      -2.899  33.964 -17.627
ATOM    155  CB  GLU A   9      -3.046  34.326 -13.537
ATOM    156  N   GLN A  10      -2.849  31.785 -17.966
ATOM    157  CA  GLN A  10      -3.991  31.767 -18.883
ATOM    158  C   GLN A  10      -4.381  30.333 -19.196
ATOM    159  O   GLN A  10      -3.970  29.310 -18.649
ATOM    160  CB  GLN A  10      -3.590  34.333 -20.954
ATOM    161  N   GLN A  11      -5.246  30.079 -20.139
ATOM    162  CA  GLN A  11      -5.348  28.800 -20.853
ATOM    163  C   GLN A  11      -4.878  28.874 -22.263
ATOM    164  O   GLN A  11      -4.490  28.935 -23.429
ATOM    165  CB  GLN A  11      -8.289  27.488 -19.861
ATOM    166  N   GLN A   1      10.635  33.838  13.813
ATOM    167  CA  GLN A   1       9.649  33.283  12.848
ATOM    168  C   GLN A   1      10.369  32.504  11.733
ATOM    169  O   GLN A   1      10.765  32.857  10.622
ATOM    170  CB  GLN A   1       7.611  35.897  12.221
ATOM    171  N   GLN A   2      10.572  31.264  12.070
ATOM    172  CA  GLN A   2      11.089  30.268  11.115
ATOM    173  C   GLN A   2      10.013  29.262  10.711
ATOM    174  O   GLN A   2       9.619  28.267  11.319
ATOM    175  CB  GLN A   2      14.159  29.760  12.449
ATOM    176  N   GLU A   3       9.415  29.461   9.572
ATOM    177  CA  GLU A   3       8.804  28.464   8.686
ATOM    178  C   GLU A   3       9.254  28.691   7.234
ATOM    179  O   GLU A   3       9.714  29.719   6.736
ATOM    180  CB  GLU A   3       5.753  29.083   9.158
ATOM    181  N   PHE A   4       9.155  27.690   6.380
ATOM    182  CA  PHE A   4       9.111  27.979   4.934
ATOM    183  C   PHE A   4       7.998  27.148   4.271
ATOM    184  O   PHE A   4       7.511  26.065   4.594
ATOM    185  CB  PHE A   4      12.014  26.239   4.567
ATOM    186  N   GLU A   5       7.547  27.792   3.168
ATOM    187  CA  GLU A   5       6.404  27.295   2.419
ATOM    188  C   GLU A   5       6.614  27.481   0.955
ATOM    189  O   GLU A   5       7.039  28.500   0.409
ATOM    190  CB  GLU A   5       3.937  29.125   3.416
ATOM    191  N   PHE A   6       6.321  26.459   0.138
ATOM    192  CA  PHE A   6       6.627  26.636  -1.294
ATOM    193  C   PHE A   6       5.734  25.876  -2.212
ATOM    194  O   PHE A   6       5.407  24.699  -2.057
ATOM    195  CB  PHE A   6       8.994  24.185  -0.557
ATOM    196  N   GLU A   7       5.220  26.475  -3.309
ATOM    197  CA  GLU A   7       4.475  25.571  -4.225
ATOM    198  C   GLU A   7       4.923  25.704  -5.667
ATOM    199  O   GLU A   7       5.144  26.723  -6.321
ATOM    200  CB  GLU A   7       1.506  26.773  -4.258
ATOM    201  N   PHE A   8       5.093  24.558  -6.287
ATOM    202  CA  PHE A   8       5.200  24.279  -7.693
ATOM    203  C   PHE A   8       3.864  23.824  -8.254
ATOM    204  O   PHE A   8       3.231  22.799  -7.999
ATOM    205  CB  PHE A   8       6.994  21.511  -6.870
ATOM    206  N   GLU A   9       3.322  24.658  -9.136
ATOM    207  CA  GLU A   9       2.183  24.438 -10.009
ATOM    208  C   GLU A   9       2.485  24.887 -11.387
ATOM    209  O   GLU A   9       2.532  26.050 -11.786
ATOM    210  CB  GLU A   9       0.090  26.451  -8.668
ATOM    211  N   GLN A  10       2.731  23.910 -12.275
ATOM    212  CA  GLN A  10       2.565  24.108 -13.736
ATOM    213  C   GLN A  10       1.530  23.165 -14.227
ATOM    214  O   GLN A  10       1.448  21.966 -13.959
ATOM    215  CB  GLN A  10       5.901  23.797 -14.561
ATOM    216  N   GLN A  11       0.598  23.717 -15.052
ATOM    217  CA  GLN A  11      -0.744  23.245 -15.260
ATOM    218  C   GLN A  11      -1.349  23.709 -16.581
ATOM    219  O   GLN A  11      -1.837  24.083 -17.647
ATOM    220  CB  GLN A  11      -2.223  22.917 -12.288
ATOM    221  N   GLN A   1      16.640  53.209   7.611
ATOM    222  CA  GLN A   1      15.765  53.975   6.690
ATOM    223  C   GLN A   1      15.383  53.082   5.542
ATOM    224  O   GLN A   1      15.656  51.895   5.362
ATOM    225  CB  GLN A   1      17.339  57.011   6.594
ATOM    226  N   GLN A   2      14.650  53.714   4.624
ATOM    227  CA  GLN A   2      13.974  53.127   3.509
ATOM    228  C   GLN A   2      14.130  53.891   2.199
ATOM    229  O   GLN A   2      13.942  55.091   1.996
ATOM    230  CB  GLN A   2      11.843  50.808   4.726
ATOM    231  N   GLU A   3      14.510  53.211   1.132
ATOM    232  CA  GLU A   3      14.429  53.632  -0.231
ATOM    233  C   GLU A   3      13.636  52.664  -1.112
ATOM    234  O   GLU A   3      13.679  51.434  -1.112
ATOM    235  CB  GLU A   3      17.418  53.860  -1.251
ATOM    236  N   PHE A   4      12.791  53.171  -1.992
ATOM    237  CA  PHE A   4      12.156  52.480  -3.127
ATOM    238  C   PHE A   4      12.407  53.288  -4.355
ATOM    239  O   PHE A   4      12.068  54.457  -4.537
ATOM    240  CB  PHE A   4       9.084  53.576  -2.206
ATOM    241  N   GLU A   5      13.049  52.748  -5.373
ATOM    242  CA  GLU A   5      12.906  53.318  -6.708
ATOM    243  C   GLU A   5      12.079  52.499  -7.669
ATOM    244  O   GLU A   5      11.970  51.273  -7.703
ATOM    245  CB  GLU A   5      15.992  53.302  -7.608
ATOM    246  N   PHE A   6      11.387  53.224  -8.587
ATOM    247  CA  PHE A   6      10.693  52.461  -9.657
ATOM    248  C   PHE A   6      10.885  53.205 -10.965
ATOM    249  O   PHE A   6      10.443  54.320 -11.244
ATOM    250  CB  PHE A   6       7.818  53.562  -8.241
ATOM    251  N   GLU A   7      11.608  52.606 -11.937
ATOM    252  CA  GLU A   7      12.027  53.189 -13.185
ATOM    253  C   GLU A   7      11.277  52.700 -14.370
ATOM    254  O   GLU A   7      10.950  51.530 -14.570
ATOM    255  CB  GLU A   7      15.073  52.171 -13.219
ATOM    256  N   PHE A   8      10.888  53.510 -15.332
ATOM    257  CA  PHE A   8      10.587  53.085 -16.668
ATOM    258  C   PHE A   8      11.517  53.563 -17.716
ATOM    259  O   PHE A   8      11.793  54.738 -17.957
ATOM    260  CB  PHE A   8       7.763  54.924 -16.794
ATOM    261  N   GLU A   9      12.137  52.724 -18.492
ATOM    262  CA  GLU A   9      13.211  53.208 -19.410
ATOM    263  C   GLU A   9      12.999  52.440 -20.707
ATOM    264  O   GLU A   9      12.887  51.225 -20.868
ATOM    265  CB  GLU A   9      15.839  51.993 -17.935
ATOM    266  N   GLN A  10      12.929  53.201 -21.804
ATOM    267  CA  GLN A  10      13.006  52.655 -23.121
ATOM    268  C   GLN A  10      14.249  53.098 -23.839
ATOM    269  O   GLN A  10      14.693  54.240 -23.957
ATOM    270  CB  GLN A  10       9.834  51.799 -23.727
ATOM    271  N   GLN A  11      14.919  52.070 -24.404
ATOM    272  CA  GLN A  11      16.310  52.102 -24.804
ATOM    273  C   GLN A  11      16.551  52.924 -26.044
ATOM    274  O   GLN A  11      16.748  53.595 -27.058
ATOM    275  CB  GLN A  11      17.300  48.958 -24.162
ATOM    276  N   GLN A   1      69.983  -5.685  -9.709
ATOM    277  CA  GLN A   1      68.598  -5.760 -10.064
ATOM    278  C   GLN A   1      68.158  -4.530 -10.882
ATOM    279  O   GLN A   1      68.432  -4.223 -12.042
ATOM    280  CB  GLN A   1      67.243  -6.810  -7.144
ATOM    281  N   GLN A   2      67.354  -3.706 -10.161
ATOM    282  CA  GLN A   2      66.559  -2.629 -10.708
ATOM    283  C   GLN A   2      67.164  -1.313 -10.271
ATOM    284  O   GLN A   2      66.845  -0.603  -9.317
ATOM    285  CB  GLN A   2      63.323  -3.828 -10.342
ATOM    286  N   GLU A   3      68.180  -0.912 -11.062
ATOM    287  CA  GLU A   3      68.926   0.299 -10.895
ATOM    288  C   GLU A   3      68.303   1.416 -11.721
ATOM    289  O   GLU A   3      67.616   1.353 -12.741
ATOM    290  CB  GLU A   3      71.913  -0.263 -11.567
ATOM    291  N   PHE A   4      68.551   2.614 -11.254
ATOM    292  CA  PHE A   4      68.105   3.845 -11.874
ATOM    293  C   PHE A   4      69.054   4.969 -11.579
ATOM    294  O   PHE A   4      69.769   5.098 -10.585
ATOM    295  CB  PHE A   4      65.853   3.973  -9.268
ATOM    296  N   GLU A   5      69.174   5.944 -12.438
ATOM    297  CA  GLU A   5      69.962   7.145 -12.298
ATOM    298  C   GLU A   5      69.248   8.429 -12.532
ATOM    299  O   GLU A   5      68.257   8.603 -13.240
ATOM    300  CB  GLU A   5      72.353   6.573 -14.291
ATOM    301  N   PHE A   6      69.698   9.510 -11.936
ATOM    302  CA  PHE A   6      68.970  10.763 -12.086
ATOM    303  C   PHE A   6      69.802  11.953 -11.639
ATOM    304  O   PHE A   6      71.018  12.029 -11.464
ATOM    305  CB  PHE A   6      67.470  10.029  -9.083
ATOM    306  N   GLU A   7      69.137  13.051 -11.407
ATOM    307  CA  GLU A   7      69.634  14.355 -11.100
ATOM    308  C   GLU A   7      68.835  15.105 -10.037
ATOM    309  O   GLU A   7      67.676  15.517 -10.085
ATOM    310  CB  GLU A   7      70.041  15.958 -13.776
ATOM    311  N   PHE A   8      69.551  15.318  -8.911
ATOM    312  CA  PHE A   8      68.858  15.530  -7.622
ATOM    313  C   PHE A   8      69.380  16.793  -6.905
ATOM    314  O   PHE A   8      70.542  17.187  -6.802
ATOM    315  CB  PHE A   8      70.905  13.019  -6.404
ATOM    316  N   GLU A   9      68.427  17.557  -6.318
ATOM    317  CA  GLU A   9      68.837  18.788  -5.691
ATOM    318  C   GLU A   9      67.942  19.221  -4.513
ATOM    319  O   GLU A   9      66.713  19.205  -4.439
ATOM    320  CB  GLU A   9      68.575  20.956  -7.993
ATOM    321  N   GLN A  10      68.554  19.675  -3.426
ATOM    322  CA  GLN A  10      67.811  20.023  -2.255
ATOM    323  C   GLN A  10      67.116  21.335  -2.296
ATOM    324  O   GLN A  10      66.393  21.717  -3.217
ATOM    325  CB  GLN A  10      69.493  18.796   0.406
ATOM    326  N   GLN A  11      67.245  22.212  -1.286
ATOM    327  CA  GLN A  11      66.838  23.575  -1.439
ATOM    328  C   GLN A  11      67.908  24.480  -1.971
ATOM    329  O   GLN A  11      68.787  25.223  -2.408
ATOM    330  CB  GLN A  11      63.873  23.898   0.137
ATOM    331  N   GLN A   1     -38.523 -35.876 -52.737
ATOM    332  CA  GLN A   1     -38.863 -35.350 -54.052
ATOM    333  C   GLN A   1     -38.183 -34.075 -54.364
ATOM    334  O   GLN A   1     -37.014 -33.966 -54.733
ATOM    335  CB  GLN A   1     -42.132 -36.105 -54.327
ATOM    336  N   GLN A   2     -38.834 -32.923 -54.257
ATOM    337  CA  GLN A   2     -38.260 -31.592 -54.398
ATOM    338  C   GLN A   2     -38.125 -30.791 -53.152
ATOM    339  O   GLN A   2     -37.473 -31.093 -52.153
ATOM    340  CB  GLN A   2     -38.893 -30.785 -57.686
ATOM    341  N   GLU A   3     -38.756 -29.635 -53.078
ATOM    342  CA  GLU A   3     -38.958 -28.921 -51.826
ATOM    343  C   GLU A   3     -40.231 -28.114 -51.866
ATOM    344  O   GLU A   3     -40.444 -27.023 -51.339
ATOM    345  CB  GLU A   3     -36.411 -26.939 -52.066
ATOM    346  N   PHE A   4     -41.237 -28.667 -52.564
ATOM    347  CA  PHE A   4     -42.600 -28.339 -52.286
ATOM    348  C   PHE A   4     -43.557 -29.298 -53.028
ATOM    349  O   PHE A   4     -43.921 -29.317 -54.204
ATOM    350  CB  PHE A   4     -42.296 -25.981 -54.831
ATOM    351  N   GLU A   5     -44.027 -30.232 -52.200
ATOM    352  CA  GLU A   5     -45.311 -30.888 -52.458
ATOM    353  C   GLU A   5     -45.925 -31.226 -51.131
ATOM    354  O   GLU A   5     -45.436 -30.979 -50.029
ATOM    355  CB  GLU A   5     -44.437 -33.552 -54.025
ATOM    356  N   PHE A   6     -47.122 -31.859 -51.117
ATOM    357  CA  PHE A   6     -47.813 -32.206 -49.892
ATOM    358  C   PHE A   6     -47.304 -33.544 -49.316
ATOM    359  O   PHE A   6     -46.988 -34.576 -49.908
ATOM    360  CB  PHE A   6     -50.354 -33.333 -51.996
ATOM    361  N   GLU A   7     -47.202 -33.554 -47.977
ATOM    362  CA  GLU A   7     -46.495 -34.606 -47.263
ATOM    363  C   GLU A   7     -47.334 -35.174 -46.161
ATOM    364  O   GLU A   7     -47.162 -36.269 -45.627
ATOM    365  CB  GLU A   7     -43.738 -33.438 -46.298
ATOM    366  N   PHE A   8     -48.364 -34.517 -45.655
ATOM    367  CA  PHE A   8     -48.952 -34.904 -44.396
ATOM    368  C   PHE A   8     -50.057 -35.906 -44.531
ATOM    369  O   PHE A   8     -51.262 -35.714 -44.366
ATOM    370  CB  PHE A   8     -50.221 -31.780 -44.319
ATOM    371  N   GLU A   9     -49.691 -37.143 -44.869
ATOM    372  CA  GLU A   9     -50.738 -38.191 -45.015
ATOM    373  C   GLU A   9     -50.445 -39.268 -44.033
ATOM    374  O   GLU A   9     -49.896 -40.344 -44.268
ATOM    375  CB  GLU A   9     -49.944 -39.447 -47.897
ATOM    376  N   GLN A  10     -50.837 -39.005 -42.759
ATOM    377  CA  GLN A  10     -50.899 -40.042 -41.723
ATOM    378  C   GLN A  10     -51.890 -39.654 -40.659
ATOM    379  O   GLN A  10     -51.616 -39.116 -39.587
ATOM    380  CB  GLN A  10     -47.618 -40.951 -41.441
ATOM    381  N   GLN A  11     -53.204 -39.904 -40.867
ATOM    382  CA  GLN A  11     -54.106 -40.219 -39.791
ATOM    383  C   GLN A  11     -54.990 -41.432 -40.013
ATOM    384  O   GLN A  11     -55.707 -42.416 -40.193
ATOM    385  CB  GLN A  11     -55.197 -37.149 -38.945
ATOM    386  N   GLN A   1      -4.164 -79.945 -18.247
ATOM    387  CA  GLN A   1      -3.372 -81.139 -17.890
ATOM    388  C   GLN A   1      -2.266 -81.347 -18.916
ATOM    389  O   GLN A   1      -2.121 -80.794 -20.006
ATOM    390  CB  GLN A   1      -3.314 -80.539 -14.505
ATOM    391  N   GLN A   2      -1.337 -82.236 -18.601
ATOM    392  CA  GLN A   2      -0.214 -82.667 -19.478
ATOM    393  C   GLN A   2      -0.655 -83.660 -20.475
ATOM    394  O   GLN A   2      -1.017 -84.802 -20.193
ATOM    395  CB  GLN A   2       2.611 -81.740 -17.979
ATOM    396  N   GLU A   3      -0.684 -83.352 -21.793
ATOM    397  CA  GLU A   3      -0.137 -84.230 -22.851
ATOM    398  C   GLU A   3       0.383 -83.499 -24.057
ATOM    399  O   GLU A   3      -0.051 -82.466 -24.565
ATOM    400  CB  GLU A   3      -2.809 -85.875 -23.560
ATOM    401  N   PHE A   4       1.426 -84.010 -24.652
ATOM    402  CA  PHE A   4       2.273 -83.215 -25.589
ATOM    403  C   PHE A   4       2.973 -84.190 -26.494
ATOM    404  O   PHE A   4       3.589 -85.194 -26.137
ATOM    405  CB  PHE A   4       4.438 -82.433 -23.118
ATOM    406  N   GLU A   5       2.948 -83.980 -27.821
ATOM    407  CA  GLU A   5       3.649 -84.895 -28.701
ATOM    408  C   GLU A   5       4.550 -84.055 -29.620
ATOM    409  O   GLU A   5       4.606 -82.830 -29.735
ATOM    410  CB  GLU A   5       1.325 -86.069 -30.564
ATOM    411  N   PHE A   6       5.379 -84.801 -30.389
ATOM    412  CA  PHE A   6       5.993 -84.193 -31.605
ATOM    413  C   PHE A   6       6.158 -85.215 -32.687
ATOM    414  O   PHE A   6       5.912 -86.419 -32.619
ATOM    415  CB  PHE A   6       9.023 -84.440 -30.014
ATOM    416  N   GLU A   7       6.616 -84.796 -33.849
ATOM    417  CA  GLU A   7       6.748 -85.699 -34.980
ATOM    418  C   GLU A   7       7.777 -85.131 -35.931
ATOM    419  O   GLU A   7       7.969 -83.958 -36.250
ATOM    420  CB  GLU A   7       3.827 -85.408 -36.203
ATOM    421  N   PHE A   8       8.562 -86.058 -36.477
ATOM    422  CA  PHE A   8       9.554 -85.601 -37.462
ATOM    423  C   PHE A   8       9.900 -86.709 -38.468
ATOM    424  O   PHE A   8      10.292 -87.855 -38.248
ATOM    425  CB  PHE A   8      11.830 -86.154 -34.958
ATOM    426  N   GLU A   9       9.747 -86.361 -39.754
ATOM    427  CA  GLU A   9      10.224 -87.194 -40.874
ATOM    428  C   GLU A   9      11.256 -86.506 -41.696
ATOM    429  O   GLU A   9      11.597 -85.325 -41.628
ATOM    430  CB  GLU A   9       7.431 -87.373 -42.501
ATOM    431  N   GLN A  10      11.857 -87.311 -42.602
ATOM    432  CA  GLN A  10      12.799 -86.896 -43.588
ATOM    433  C   GLN A  10      12.297 -86.834 -45.015
ATOM    434  O   GLN A  10      11.766 -87.747 -45.646
ATOM    435  CB  GLN A  10      15.599 -88.247 -42.146
ATOM    436  N   GLN A  11      12.415 -85.705 -45.704
ATOM    437  CA  GLN A  11      12.152 -85.699 -47.163
ATOM    438  C   GLN A  11      13.347 -85.972 -47.982
ATOM    439  O   GLN A  11      14.346 -86.199 -48.665
ATOM    440  CB  GLN A  11       9.316 -83.994 -47.488
ATOM    441  N   GLN A   1      -1.112  69.842 -29.398
ATOM    442  CA  GLN A   1      -0.054  70.563 -30.093
ATOM    443  C   GLN A   1       1.254  70.446 -29.421
ATOM    444  O   GLN A   1       1.948  69.433 -29.326
ATOM    445  CB  GLN A   1      -1.614  72.454 -32.351
ATOM    446  N   GLN A   2       1.739  71.531 -28.860
ATOM    447  CA  GLN A   2       2.749  71.576 -27.849
ATOM    448  C   GLN A   2       2.270  72.034 -26.469
ATOM    449  O   GLN A   2       2.721  72.904 -25.725
ATOM    450  CB  GLN A   2       5.609  71.489 -29.566
ATOM    451  N   GLU A   3       1.221  71.392 -26.028
ATOM    452  CA  GLU A   3       0.397  71.844 -24.901
ATOM    453  C   GLU A   3       0.768  71.273 -23.583
ATOM    454  O   GLU A   3       0.986  70.092 -23.309
ATOM    455  CB  GLU A   3      -2.568  71.083 -25.544
ATOM    456  N   PHE A   4       0.865  72.194 -22.612
ATOM    457  CA  PHE A   4       1.026  71.706 -21.236
ATOM    458  C   PHE A   4       0.467  72.590 -20.168
ATOM    459  O   PHE A   4       0.949  73.622 -19.701
ATOM    460  CB  PHE A   4       4.247  72.837 -21.605
ATOM    461  N   GLU A   5      -0.702  72.169 -19.690
ATOM    462  CA  GLU A   5      -1.313  72.885 -18.538
ATOM    463  C   GLU A   5      -0.752  72.403 -17.235
ATOM    464  O   GLU A   5      -0.310  71.280 -16.991
ATOM    465  CB  GLU A   5      -4.340  71.756 -18.660
ATOM    466  N   PHE A   6      -0.726  73.280 -16.228
ATOM    467  CA  PHE A   6      -0.422  72.785 -14.891
ATOM    468  C   PHE A   6      -1.052  73.663 -13.858
ATOM    469  O   PHE A   6      -1.401  74.837 -13.984
ATOM    470  CB  PHE A   6       2.813  73.927 -15.305
ATOM    471  N   GLU A   7      -1.258  73.118 -12.672
ATOM    472  CA  GLU A   7      -1.737  73.808 -11.466
ATOM    473  C   GLU A   7      -0.858  73.560 -10.264
ATOM    474  O   GLU A   7      -0.056  72.641 -10.098
ATOM    475  CB  GLU A   7      -4.713  72.838 -11.041
ATOM    476  N   PHE A   8      -0.998  74.478  -9.271
ATOM    477  CA  PHE A   8      -0.464  74.206  -7.966
ATOM    478  C   PHE A   8      -1.221  74.882  -6.825
ATOM    479  O   PHE A   8      -1.287  76.082  -6.560
ATOM    480  CB  PHE A   8       2.121  76.299  -8.510
ATOM    481  N   GLU A   9      -1.895  74.073  -6.014
ATOM    482  CA  GLU A   9      -2.963  74.540  -5.098
ATOM    483  C   GLU A   9      -2.774  73.909  -3.715
ATOM    484  O   GLU A   9      -2.705  72.722  -3.397
ATOM    485  CB  GLU A   9      -5.473  73.194  -6.565
ATOM    486  N   GLN A  10      -2.672  74.788  -2.735
ATOM    487  CA  GLN A  10      -2.568  74.464  -1.351
ATOM    488  C   GLN A  10      -3.794  74.758  -0.558
ATOM    489  O   GLN A  10      -4.677  75.579  -0.805
ATOM    490  CB  GLN A  10       0.724  75.298  -0.731
ATOM    491  N   GLN A  11      -3.910  74.016   0.548
ATOM    492  CA  GLN A  11      -5.047  74.146   1.437
ATOM    493  C   GLN A  11      -4.905  75.447   2.256
ATOM    494  O   GLN A  11      -4.791  76.484   2.909
ATOM    495  CB  GLN A  11      -5.597  71.054   2.574
ATOM    496  N   GLN A   1     -21.811 -92.499   3.633
ATOM    497  CA  GLN A   1     -22.214 -91.786   2.420
ATOM    498  C   GLN A   1     -21.691 -90.379   2.405
ATOM    499  O   GLN A   1     -21.491 -89.658   1.427
ATOM    500  CB  GLN A   1     -21.407 -94.169   0.109
ATOM    501  N   GLN A   2     -21.407 -89.836   3.561
ATOM    502  CA  GLN A   2     -20.785 -88.481   3.627
ATOM    503  C   GLN A   2     -19.332 -88.527   3.998
ATOM    504  O   GLN A   2     -18.367 -88.809   3.288
ATOM    505  CB  GLN A   2     -23.341 -86.589   4.995
ATOM    506  N   GLU A   3     -19.125 -88.208   5.287
ATOM    507  CA  GLU A   3     -17.827 -88.033   5.860
ATOM    508  C   GLU A   3     -17.627 -88.946   7.015
ATOM    509  O   GLU A   3     -18.180 -88.870   8.112
ATOM    510  CB  GLU A   3     -18.182 -84.994   6.861
ATOM    511  N   PHE A   4     -16.753 -89.951   6.835
ATOM    512  CA  PHE A   4     -16.485 -90.929   7.902
ATOM    513  C   PHE A   4     -15.297 -90.508   8.762
ATOM    514  O   PHE A   4     -14.306 -89.872   8.402
ATOM    515  CB  PHE A   4     -14.837 -92.673   5.365
ATOM    516  N   GLU A   5     -15.308 -90.859  10.058
ATOM    517  CA  GLU A   5     -14.135 -90.497  10.878
ATOM    518  C   GLU A   5     -13.523 -91.746  11.443
ATOM    519  O   GLU A   5     -14.084 -92.749  11.884
ATOM    520  CB  GLU A   5     -15.521 -88.833  13.189
ATOM    521  N   PHE A   6     -12.205 -91.732  11.454
ATOM    522  CA  PHE A   6     -11.356 -92.892  11.496
ATOM    523  C   PHE A   6     -10.143 -92.608  12.370
ATOM    524  O   PHE A   6      -9.679 -91.505  12.659
ATOM    525  CB  PHE A   6     -10.291 -92.304   8.317
ATOM    526  N   GLU A   7      -9.499 -93.673  12.889
ATOM    527  CA  GLU A   7      -8.156 -93.605  13.416
ATOM    528  C   GLU A   7      -7.309 -94.694  12.769
ATOM    529  O   GLU A   7      -7.657 -95.798  12.350
ATOM    530  CB  GLU A   7      -8.508 -94.071  16.488
ATOM    531  N   PHE A   8      -6.002 -94.325  12.677
ATOM    532  CA  PHE A   8      -4.957 -95.211  12.173
ATOM    533  C   PHE A   8      -3.667 -95.046  12.886
ATOM    534  O   PHE A   8      -3.321 -94.112  13.608
ATOM    535  CB  PHE A   8      -4.607 -92.727   9.778
ATOM    536  N   GLU A   9      -2.813 -96.059  12.689
ATOM    537  CA  GLU A   9      -1.405 -95.961  12.936
ATOM    538  C   GLU A   9      -0.556 -95.644  11.759
ATOM    539  O   GLU A   9      -0.440 -96.314  10.733
ATOM    540  CB  GLU A   9      -0.588 -98.951  13.835
ATOM    541  N   GLN A  10       0.152 -94.516  11.826
ATOM    542  CA  GLN A  10       1.186 -94.145  10.857
ATOM    543  C   GLN A  10       2.564 -94.104  11.396
ATOM    544  O   GLN A  10       3.533 -94.720  10.950
ATOM    545  CB  GLN A  10      -0.453 -92.388   8.557
ATOM    546  N   GLN A  11       2.842 -93.363  12.441
ATOM    547  CA  GLN A  11       4.194 -93.148  12.898
ATOM    548  C   GLN A  11       4.423 -93.565  14.341
ATOM    549  O   GLN A  11       4.608 -93.902  15.510
ATOM    550  CB  GLN A  11       5.380 -90.825  10.833
ATOM    551  N   GLN A   1      -5.767  89.343  -6.137
ATOM    552  CA  GLN A   1      -4.388  88.910  -5.790
ATOM    553  C   GLN A   1      -3.494  89.480  -6.894
ATOM    554  O   GLN A   1      -3.449  90.634  -7.319
ATOM    555  CB  GLN A   1      -4.303  89.746  -2.457
ATOM    556  N   GLN A   2      -2.656  88.612  -7.468
ATOM    557  CA  GLN A   2      -1.911  88.962  -8.658
ATOM    558  C   GLN A   2      -2.335  88.240  -9.909
ATOM    559  O   GLN A   2      -3.130  87.309 -10.030
ATOM    560  CB  GLN A   2       0.803  90.649  -7.672
ATOM    561  N   GLU A   3      -1.736  88.717 -11.003
ATOM    562  CA  GLU A   3      -1.619  87.889 -12.203
ATOM    563  C   GLU A   3      -0.556  88.427 -13.164
ATOM    564  O   GLU A   3      -0.040  89.543 -13.223
ATOM    565  CB  GLU A   3      -4.437  88.359 -13.553
ATOM    566  N   PHE A   4      -0.140  87.569 -14.051
ATOM    567  CA  PHE A   4       0.797  87.910 -15.083
ATOM    568  C   PHE A   4       0.616  87.070 -16.287
ATOM    569  O   PHE A   4       0.664  85.841 -16.335
ATOM    570  CB  PHE A   4       3.194  86.419 -13.218
ATOM    571  N   GLU A   5       0.379  87.665 -17.437
ATOM    572  CA  GLU A   5       0.274  86.934 -18.675
ATOM    573  C   GLU A   5       1.145  87.605 -19.705
ATOM    574  O   GLU A   5       1.410  88.805 -19.776
ATOM    575  CB  GLU A   5      -2.706  87.508 -19.600
ATOM    576  N   PHE A   6       1.703  86.853 -20.652
ATOM    577  CA  PHE A   6       2.413  87.354 -21.821
ATOM    578  C   PHE A   6       2.138  86.514 -23.036
ATOM    579  O   PHE A   6       2.096  85.285 -23.093
ATOM    580  CB  PHE A   6       5.291  85.849 -20.664
ATOM    581  N   GLU A   7       1.911  87.114 -24.186
ATOM    582  CA  GLU A   7       1.856  86.300 -25.407
ATOM    583  C   GLU A   7       2.471  86.984 -26.622
ATOM    584  O   GLU A   7       2.469  88.177 -26.924
ATOM    585  CB  GLU A   7      -1.320  86.408 -26.104
ATOM    586  N   PHE A   8       3.089  86.161 -27.455
ATOM    587  CA  PHE A   8       3.825  86.597 -28.601
ATOM    588  C   PHE A   8       3.815  85.693 -29.784
ATOM    589  O   PHE A   8       3.353  84.552 -29.809
ATOM    590  CB  PHE A   8       6.543  85.509 -26.726
ATOM    591  N   GLU A   9       4.353  86.137 -30.939
ATOM    592  CA  GLU A   9       5.101  85.307 -31.899
ATOM    593  C   GLU A   9       6.382  86.061 -32.300
ATOM    594  O   GLU A   9       6.496  87.227 -32.677
ATOM    595  CB  GLU A   9       3.204  84.843 -34.361
ATOM    596  N   GLN A  10       7.517  85.336 -32.221
ATOM    597  CA  GLN A  10       8.766  85.847 -32.704
ATOM    598  C   GLN A  10       8.948  85.687 -34.215
ATOM    599  O   GLN A  10       8.092  85.805 -35.092
ATOM    600  CB  GLN A  10      10.837  85.438 -30.040
ATOM    601  N   GLN A  11      10.165  85.384 -34.665
ATOM    602  CA  GLN A  11      10.423  84.946 -36.046
ATOM    603  C   GLN A  11      11.579  84.030 -36.139
ATOM    604  O   GLN A  11      12.541  83.266 -36.217
ATOM    605  CB  GLN A  11       9.868  87.638 -37.980
ATOM    606  N   GLN A   1      28.719  18.351 -22.037
ATOM    607  CA  GLN A   1      28.442  19.669 -22.538
ATOM    608  C   GLN A   1      28.498  20.693 -21.442
ATOM    609  O   GLN A   1      27.621  21.504 -21.147
ATOM    610  CB  GLN A   1      30.290  19.507 -25.380
ATOM    611  N   GLN A   2      29.606  20.745 -20.700
ATOM    612  CA  GLN A   2      30.044  21.945 -19.952
ATOM    613  C   GLN A   2      31.263  22.534 -20.667
ATOM    614  O   GLN A   2      32.411  22.098 -20.759
ATOM    615  CB  GLN A   2      29.722  20.912 -16.778
ATOM    616  N   GLU A   3      30.958  23.704 -21.261
ATOM    617  CA  GLU A   3      31.972  24.349 -22.055
ATOM    618  C   GLU A   3      31.731  25.834 -22.065
ATOM    619  O   GLU A   3      31.104  26.507 -22.883
ATOM    620  CB  GLU A   3      31.519  23.205 -24.934
ATOM    621  N   PHE A   4      32.275  26.479 -21.051
ATOM    622  CA  PHE A   4      32.378  27.938 -21.089
ATOM    623  C   PHE A   4      33.543  28.475 -20.357
ATOM    624  O   PHE A   4      33.610  28.583 -19.133
ATOM    625  CB  PHE A   4      29.982  28.046 -18.674
ATOM    626  N   GLU A   5      34.631  28.887 -21.033
ATOM    627  CA  GLU A   5      35.782  29.496 -20.439
ATOM    628  C   GLU A   5      35.671  30.957 -20.124
ATOM    629  O   GLU A   5      36.451  31.655 -19.476
ATOM    630  CB  GLU A   5      38.175  29.026 -22.552
ATOM    631  N   PHE A   6      34.586  31.546 -20.619
ATOM    632  CA  PHE A   6      33.942  32.747 -20.082
ATOM    633  C   PHE A   6      32.679  33.073 -20.801
ATOM    634  O   PHE A   6      32.366  32.782 -21.956
ATOM    635  CB  PHE A   6      36.283  34.646 -21.660
ATOM    636  N   GLU A   7      31.801  33.758 -20.099
ATOM    637  CA  GLU A   7      30.377  33.869 -20.326
ATOM    638  C   GLU A   7      29.838  35.229 -19.953
ATOM    639  O   GLU A   7      30.116  35.881 -18.947
ATOM    640  CB  GLU A   7      29.116  31.552 -18.565
ATOM    641  N   PHE A   8      28.967  35.813 -20.779
ATOM    642  CA  PHE A   8      28.645  37.251 -20.815
ATOM    643  C   PHE A   8      27.168  37.453 -20.981
ATOM    644  O   PHE A   8      26.621  38.228 -21.766
ATOM    645  CB  PHE A   8      29.876  37.112 -24.080
ATOM    646  N   GLU A   9      26.307  36.783 -20.265
ATOM    647  CA  GLU A   9      25.045  36.335 -20.786
ATOM    648  C   GLU A   9      23.833  37.007 -20.249
ATOM    649  O   GLU A   9      22.818  36.435 -19.851
ATOM    650  CB  GLU A   9      24.996  33.366 -19.757
ATOM    651  N   GLN A  10      23.819  38.353 -20.179
ATOM    652  CA  GLN A  10      22.634  39.113 -19.882
ATOM    653  C   GLN A  10      21.988  39.741 -21.089
ATOM    654  O   GLN A  10      21.619  39.201 -22.132
ATOM    655  CB  GLN A  10      23.125  40.386 -16.822
ATOM    656  N   GLN A  11      21.792  41.026 -21.027
ATOM    657  CA  GLN A  11      20.762  41.813 -21.626
ATOM    658  C   GLN A  11      20.824  41.937 -23.123
ATOM    659  O   GLN A  11      20.874  42.039 -24.349
ATOM    660  CB  GLN A  11      20.301  44.274 -19.429
ATOM    661  N   GLN A   1     -77.083 -27.050 -18.155
ATOM    662  CA  GLN A   1     -76.671 -28.285 -18.809
ATOM    663  C   GLN A   1     -75.868 -29.121 -17.829
ATOM    664  O   GLN A   1     -75.387 -28.801 -16.742
ATOM    665  CB  GLN A   1     -75.503 -27.177 -21.755
ATOM    666  N   GLN A   2     -75.675 -30.361 -18.228
ATOM    667  CA  GLN A   2     -75.198 -31.445 -17.398
ATOM    668  C   GLN A   2     -73.802 -31.954 -17.786
ATOM    669  O   GLN A   2     -73.487 -33.086 -18.153
ATOM    670  CB  GLN A   2     -77.891 -33.124 -16.348
ATOM    671  N   GLU A   3     -72.797 -31.056 -17.718
ATOM    672  CA  GLU A   3     -71.521 -31.291 -18.323
ATOM    673  C   GLU A   3     -70.532 -31.633 -17.188
ATOM    674  O   GLU A   3     -70.645 -31.487 -15.971
ATOM    675  CB  GLU A   3     -70.744 -28.288 -19.180
ATOM    676  N   PHE A   4     -69.396 -32.163 -17.620
ATOM    677  CA  PHE A   4     -68.121 -32.064 -16.934
ATOM    678  C   PHE A   4     -66.998 -31.631 -17.821
ATOM    679  O   PHE A   4     -67.020 -31.412 -19.032
ATOM    680  CB  PHE A   4     -67.815 -35.470 -16.917
ATOM    681  N   GLU A   5     -65.848 -31.477 -17.172
ATOM    682  CA  GLU A   5     -64.574 -31.297 -17.867
ATOM    683  C   GLU A   5     -63.429 -31.956 -17.123
ATOM    684  O   GLU A   5     -63.327 -32.110 -15.906
ATOM    685  CB  GLU A   5     -64.180 -28.172 -17.985
ATOM    686  N   PHE A   6     -62.405 -32.433 -17.804
ATOM    687  CA  PHE A   6     -61.444 -33.356 -17.159
ATOM    688  C   PHE A   6     -60.008 -33.029 -17.537
ATOM    689  O   PHE A   6     -59.575 -32.073 -18.181
ATOM    690  CB  PHE A   6     -62.283 -35.573 -19.593
ATOM    691  N   GLU A   7     -59.130 -33.930 -17.090
ATOM    692  CA  GLU A   7     -57.732 -33.979 -17.465
ATOM    693  C   GLU A   7     -57.103 -35.368 -17.259
ATOM    694  O   GLU A   7     -56.953 -35.993 -16.209
ATOM    695  CB  GLU A   7     -56.500 -32.097 -15.207
ATOM    696  N   PHE A   8     -56.664 -35.959 -18.395
ATOM    697  CA  PHE A   8     -56.434 -37.380 -18.408
ATOM    698  C   PHE A   8     -55.100 -37.678 -19.080
ATOM    699  O   PHE A   8     -54.570 -37.060 -20.003
ATOM    700  CB  PHE A   8     -58.910 -37.947 -20.597
ATOM    701  N   GLU A   9     -54.437 -38.758 -18.584
ATOM    702  CA  GLU A   9     -53.374 -39.455 -19.323
ATOM    703  C   GLU A   9     -53.372 -40.944 -19.148
ATOM    704  O   GLU A   9     -54.212 -41.616 -18.548
ATOM    705  CB  GLU A   9     -50.873 -38.377 -17.653
ATOM    706  N   GLN A  10     -52.335 -41.606 -19.712
ATOM    707  CA  GLN A  10     -52.274 -43.042 -19.546
ATOM    708  C   GLN A  10     -50.967 -43.439 -18.890
ATOM    709  O   GLN A  10     -49.890 -42.843 -18.932
ATOM    710  CB  GLN A  10     -53.088 -43.915 -22.749
ATOM    711  N   GLN A  11     -50.911 -44.529 -18.186
ATOM    712  CA  GLN A  11     -49.799 -44.965 -17.406
ATOM    713  C   GLN A  11     -48.906 -46.004 -18.086
ATOM    714  O   GLN A  11     -48.188 -46.841 -18.633
ATOM    715  CB  GLN A  11     -49.018 -42.500 -15.255
ATOM    716  N   GLN A   1       1.020 -92.897 -19.558
ATOM    717  CA  GLN A   1       1.138 -93.710 -20.733
ATOM    718  C   GLN A   1       1.903 -92.987 -21.840
ATOM    719  O   GLN A   1       1.906 -91.779 -22.078
ATOM    720  CB  GLN A   1      -1.636 -95.545 -20.647
ATOM    721  N   GLN A   2       2.664 -93.697 -22.666
ATOM    722  CA  GLN A   2       3.383 -93.118 -23.756
ATOM    723  C   GLN A   2       3.400 -93.918 -25.046
ATOM    724  O   GLN A   2       4.062 -94.924 -25.301
ATOM    725  CB  GLN A   2       5.460 -90.866 -22.381
ATOM    726  N   GLU A   3       2.627 -93.519 -26.033
ATOM    727  CA  GLU A   3       2.565 -94.275 -27.288
ATOM    728  C   GLU A   3       3.439 -93.632 -28.290
ATOM    729  O   GLU A   3       3.746 -92.440 -28.317
ATOM    730  CB  GLU A   3      -0.490 -93.966 -28.009
ATOM    731  N   PHE A   4       3.949 -94.405 -29.260
ATOM    732  CA  PHE A   4       4.797 -93.913 -30.350
ATOM    733  C   PHE A   4       4.960 -94.855 -31.474
ATOM    734  O   PHE A   4       4.732 -96.064 -31.422
ATOM    735  CB  PHE A   4       7.360 -95.045 -28.320
ATOM    736  N   GLU A   5       5.382 -94.426 -32.658
ATOM    737  CA  GLU A   5       5.483 -95.244 -33.849
ATOM    738  C   GLU A   5       6.606 -94.774 -34.782
ATOM    739  O   GLU A   5       6.835 -93.633 -35.183
ATOM    740  CB  GLU A   5       2.753 -94.777 -35.394
ATOM    741  N   PHE A   6       7.446 -95.714 -35.221
ATOM    742  CA  PHE A   6       8.386 -95.455 -36.286
ATOM    743  C   PHE A   6       8.198 -96.407 -37.416
ATOM    744  O   PHE A   6       7.753 -97.552 -37.353
ATOM    745  CB  PHE A   6      10.918 -96.468 -34.326
ATOM    746  N   GLU A   7       8.571 -95.915 -38.624
ATOM    747  CA  GLU A   7       8.450 -96.676 -39.855
ATOM    748  C   GLU A   7       9.133 -95.999 -41.054
ATOM    749  O   GLU A   7       8.989 -94.858 -41.493
ATOM    750  CB  GLU A   7       5.324 -96.378 -40.544
ATOM    751  N   PHE A   8      10.002 -96.810 -41.680
ATOM    752  CA  PHE A   8      10.880 -96.490 -42.765
ATOM    753  C   PHE A   8      11.543 -97.720 -43.327
ATOM    754  O   PHE A   8      12.337 -98.492 -42.790
ATOM    755  CB  PHE A   8      13.171 -95.322 -40.623
ATOM    756  N   GLU A   9      11.193 -97.967 -44.573
ATOM    757  CA  GLU A   9      11.963 -98.703 -45.541
ATOM    758  C   GLU A   9      11.754 -98.317 -46.948
ATOM    759  O   GLU A   9      10.764 -97.770 -47.433
ATOM    760  CB  GLU A   9      10.786  98.368 -45.086
ATOM    761  N   GLN A  10      12.725 -98.582 -47.779
ATOM    762  CA  GLN A  10      12.818 -97.935 -49.120
ATOM    763  C   GLN A  10      12.297 -98.922 -50.118
ATOM    764  O   GLN A  10      12.297-100.153 -50.127
ATOM    765  CB  GLN A  10      15.589 -96.122 -48.718
ATOM    766  N   GLN A  11      11.850  99.894 -49.754
ATOM    767  CA  GLN A  11      11.358  98.861 -50.610
ATOM    768  C   GLN A  11       9.919  99.142 -50.952
ATOM    769  O   GLN A  11       8.742  99.372 -51.232
ATOM    770  CB  GLN A  11      12.991  96.194 -49.436
ATOM    771  N   GLN A   1      56.665   2.972 -15.068
ATOM    772  CA  GLN A   1      57.520   2.232 -16.020
ATOM    773  C   GLN A   1      58.841   2.885 -16.070
ATOM    774  O   GLN A   1      59.642   2.936 -15.137
ATOM    775  CB  GLN A   1      56.671  -0.991 -15.211
ATOM    776  N   GLN A   2      59.284   3.483 -17.144
ATOM    777  CA  GLN A   2      60.666   3.873 -17.468
ATOM    778  C   GLN A   2      61.162   4.957 -16.586
ATOM    779  O   GLN A   2      62.340   5.172 -16.303
ATOM    780  CB  GLN A   2      60.436   3.985 -20.905
ATOM    781  N   GLU A   3      60.296   5.793 -16.031
ATOM    782  CA  GLU A   3      60.748   7.108 -15.578
ATOM    783  C   GLU A   3      59.942   7.413 -14.307
ATOM    784  O   GLU A   3      58.724   7.344 -14.142
ATOM    785  CB  GLU A   3      59.589   9.039 -17.782
ATOM    786  N   PHE A   4      60.628   7.802 -13.239
ATOM    787  CA  PHE A   4      60.191   7.897 -11.877
ATOM    788  C   PHE A   4      60.733   9.113 -11.184
ATOM    789  O   PHE A   4      61.869   9.585 -11.232
ATOM    790  CB  PHE A   4      62.355   5.470 -11.084
ATOM    791  N   GLU A   5      59.857   9.739 -10.430
ATOM    792  CA  GLU A   5      60.120  10.780  -9.488
ATOM    793  C   GLU A   5      60.540  10.288  -8.147
ATOM    794  O   GLU A   5      60.380   9.138  -7.738
ATOM    795  CB  GLU A   5      57.172  11.986  -9.047
ATOM    796  N   PHE A   6      61.144  11.114  -7.275
ATOM    797  CA  PHE A   6      61.271  10.720  -5.886
ATOM    798  C   PHE A   6      61.401  11.790  -4.881
ATOM    799  O   PHE A   6      61.723  12.956  -5.109
ATOM    800  CB  PHE A   6      64.286   9.488  -6.651
ATOM    801  N   GLU A   7      61.139  11.440  -3.597
ATOM    802  CA  GLU A   7      61.707  12.132  -2.454
ATOM    803  C   GLU A   7      62.630  11.215  -1.623
ATOM    804  O   GLU A   7      62.698   9.986  -1.595
ATOM    805  CB  GLU A   7      59.092  12.834  -0.666
ATOM    806  N   PHE A   8      63.464  11.936  -0.830
ATOM    807  CA  PHE A   8      64.478  11.128  -0.097
ATOM    808  C   PHE A   8      65.005  11.944   1.074
ATOM    809  O   PHE A   8      64.943  13.153   1.294
ATOM    810  CB  PHE A   8      66.479  11.735  -2.750
ATOM    811  N   GLU A   9      65.612  11.211   1.964
ATOM    812  CA  GLU A   9      66.204  11.593   3.249
ATOM    813  C   GLU A   9      67.701  11.332   3.175
ATOM    814  O   GLU A   9      68.312  10.608   2.389
ATOM    815  CB  GLU A   9      64.956   9.476   5.217
ATOM    816  N   GLN A  10      68.434  11.974   4.083
ATOM    817  CA  GLN A  10      69.883  12.147   3.858
ATOM    818  C   GLN A  10      70.661  11.591   5.039
ATOM    819  O   GLN A  10      70.555  11.901   6.226
ATOM    820  CB  GLN A  10      69.891  14.966   2.039
ATOM    821  N   GLN A  11      71.573  10.643   4.721
ATOM    822  CA  GLN A  11      72.645  10.173   5.596
ATOM    823  C   GLN A  11      73.796   9.537   4.798
ATOM    824  O   GLN A  11      74.717   9.027   4.160
ATOM    825  CB  GLN A  11      71.054   8.628   8.176
ATOM    826  N   GLN A   1      26.404  22.842   4.609
ATOM    827  CA  GLN A   1      25.406  23.841   4.198
ATOM    828  C   GLN A   1      24.040  23.526   4.770
ATOM    829  O   GLN A   1      23.630  22.428   5.144
ATOM    830  CB  GLN A   1      26.956  26.800   5.115
ATOM    831  N   GLN A   2      23.134  24.445   4.921
ATOM    832  CA  GLN A   2      21.700  24.228   4.921
ATOM    833  C   GLN A   2      20.926  24.756   3.776
ATOM    834  O   GLN A   2      20.466  25.895   3.706
ATOM    835  CB  GLN A   2      21.052  24.495   8.314
ATOM    836  N   GLU A   3      20.659  24.030   2.707
ATOM    837  CA  GLU A   3      20.321  24.684   1.410
ATOM    838  C   GLU A   3      19.325  23.871   0.618
ATOM    839  O   GLU A   3      18.914  22.734   0.850
ATOM    840  CB  GLU A   3      23.133  24.376  -0.129
ATOM    841  N   PHE A   4      18.832  24.454  -0.460
ATOM    842  CA  PHE A   4      17.796  24.007  -1.347
ATOM    843  C   PHE A   4      17.551  24.889  -2.567
ATOM    844  O   PHE A   4      17.587  26.116  -2.661
ATOM    845  CB  PHE A   4      15.473  25.221   0.897
ATOM    846  N   GLU A   5      17.259  24.228  -3.670
ATOM    847  CA  GLU A   5      16.760  24.916  -4.851
ATOM    848  C   GLU A   5      15.901  24.047  -5.739
ATOM    849  O   GLU A   5      15.630  22.851  -5.630
ATOM    850  CB  GLU A   5      19.386  25.600  -6.586
ATOM    851  N   PHE A   6      15.376  24.653  -6.761
ATOM    852  CA  PHE A   6      14.313  24.017  -7.546
ATOM    853  C   PHE A   6      14.317  24.633  -8.907
ATOM    854  O   PHE A   6      14.388  25.836  -9.156
ATOM    855  CB  PHE A   6      12.086  25.928  -5.739
ATOM    856  N   GLU A   7      14.234  23.795  -9.966
ATOM    857  CA  GLU A   7      13.819  24.164 -11.300
ATOM    858  C   GLU A   7      12.438  23.694 -11.562
ATOM    859  O   GLU A   7      11.783  22.897 -10.890
ATOM    860  CB  GLU A   7      15.957  22.907 -13.184
ATOM    861  N   PHE A   8      11.854  24.194 -12.644
ATOM    862  CA  PHE A   8      10.842  23.573 -13.476
ATOM    863  C   PHE A   8      10.806  24.273 -14.803
ATOM    864  O   PHE A   8      10.303  25.361 -15.084
ATOM    865  CB  PHE A   8       8.524  25.536 -11.769
ATOM    866  N   GLU A   9      11.425  23.559 -15.765
ATOM    867  CA  GLU A   9      11.275  23.934 -17.189
ATOM    868  C   GLU A   9      10.210  23.044 -17.810
ATOM    869  O   GLU A   9       9.893  21.891 -17.517
ATOM    870  CB  GLU A   9      14.129  22.979 -18.393
ATOM    871  N   GLN A  10       9.549  23.623 -18.805
ATOM    872  CA  GLN A  10       9.089  22.946 -20.041
ATOM    873  C   GLN A  10       9.571  23.566 -21.307
ATOM    874  O   GLN A  10       9.290  24.698 -21.701
ATOM    875  CB  GLN A  10       5.767  22.485 -19.151
ATOM    876  N   GLN A  11      10.362  22.942 -22.140
ATOM    877  CA  GLN A  11      10.810  23.427 -23.430
ATOM    878  C   GLN A  11       9.882  23.269 -24.570
ATOM    879  O   GLN A  11       9.109  23.138 -25.519
ATOM    880  CB  GLN A  11      14.011  24.092 -22.788
ATOM    881  N   GLN A   1      -0.922 -31.948 -57.973
ATOM    882  CA  GLN A   1      -0.231 -30.665 -57.867
ATOM    883  C   GLN A   1       0.838 -30.793 -56.793
ATOM    884  O   GLN A   1       1.006 -30.113 -55.781
ATOM    885  CB  GLN A   1      -2.731 -28.412 -57.998
ATOM    886  N   GLN A   2       1.693 -31.777 -56.997
ATOM    887  CA  GLN A   2       3.118 -31.790 -56.640
ATOM    888  C   GLN A   2       3.911 -32.459 -57.752
ATOM    889  O   GLN A   2       3.946 -33.651 -58.058
ATOM    890  CB  GLN A   2       2.912 -32.837 -53.438
ATOM    891  N   GLU A   3       4.662 -31.689 -58.495
ATOM    892  CA  GLU A   3       5.398 -32.092 -59.671
ATOM    893  C   GLU A   3       6.877 -31.965 -59.547
ATOM    894  O   GLU A   3       7.485 -30.982 -59.124
ATOM    895  CB  GLU A   3       4.390 -29.976 -61.823
ATOM    896  N   PHE A   4       7.667 -32.956 -59.903
ATOM    897  CA  PHE A   4       9.107 -33.025 -59.603
ATOM    898  C   PHE A   4       9.928 -33.651 -60.675
ATOM    899  O   PHE A   4       9.502 -34.203 -61.690
ATOM    900  CB  PHE A   4       8.605 -35.651 -57.507
ATOM    901  N   GLU A   5      11.238 -33.646 -60.586
ATOM    902  CA  GLU A   5      12.065 -34.462 -61.476
ATOM    903  C   GLU A   5      13.255 -34.952 -60.720
ATOM    904  O   GLU A   5      13.890 -34.333 -59.866
ATOM    905  CB  GLU A   5      12.737 -32.724 -63.964
ATOM    906  N   PHE A   6      13.727 -36.144 -60.931
ATOM    907  CA  PHE A   6      15.044 -36.633 -60.532
ATOM    908  C   PHE A   6      15.845 -37.074 -61.701
ATOM    909  O   PHE A   6      15.440 -37.219 -62.854
ATOM    910  CB  PHE A   6      13.577 -39.403 -59.219
ATOM    911  N   GLU A   7      17.142 -37.337 -61.464
ATOM    912  CA  GLU A   7      18.015 -38.081 -62.359
ATOM    913  C   GLU A   7      18.731 -39.228 -61.656
ATOM    914  O   GLU A   7      19.233 -39.278 -60.533
ATOM    915  CB  GLU A   7      20.218 -35.949 -62.984
ATOM    916  N   PHE A   8      18.814 -40.312 -62.367
ATOM    917  CA  PHE A   8      19.427 -41.558 -61.831
ATOM    918  C   PHE A   8      20.747 -41.740 -62.593
ATOM    919  O   PHE A   8      21.170 -41.159 -63.592
ATOM    920  CB  PHE A   8      17.143 -43.446 -63.516
ATOM    921  N   GLU A   9      21.516 -42.676 -62.056
ATOM    922  CA  GLU A   9      22.765 -43.134 -62.664
ATOM    923  C   GLU A   9      23.239 -44.443 -62.069
ATOM    924  O   GLU A   9      23.364 -44.747 -60.882
ATOM    925  CB  GLU A   9      24.710 -40.842 -61.634
ATOM    926  N   GLN A  10      23.560 -45.376 -62.941
ATOM    927  CA  GLN A  10      24.063 -46.661 -62.519
ATOM    928  C   GLN A  10      25.526 -46.699 -62.135
ATOM    929  O   GLN A  10      26.034 -47.163 -61.114
ATOM    930  CB  GLN A  10      21.827 -48.708 -63.969
ATOM    931  N   GLN A  11      26.364 -46.165 -63.010
ATOM    932  CA  GLN A  11      27.804 -46.453 -63.122
ATOM    933  C   GLN A  11      28.622 -46.068 -61.944
ATOM    934  O   GLN A  11      29.301 -45.749 -60.968
ATOM    935  CB  GLN A  11      28.173 -45.120 -66.260
ATOM    936  N   GLN A   1      43.739  23.417  -2.701
ATOM    937  CA  GLN A   1      42.423  23.890  -3.201
ATOM    938  C   GLN A   1      41.331  23.186  -2.390
ATOM    939  O   GLN A   1      40.416  22.472  -2.799
ATOM    940  CB  GLN A   1      42.899  24.168  -6.517
ATOM    941  N   GLN A   2      41.411  23.394  -1.055
ATOM    942  CA  GLN A   2      40.235  23.069  -0.242
ATOM    943  C   GLN A   2      39.683  24.327   0.365
ATOM    944  O   GLN A   2      40.237  25.426   0.410
ATOM    945  CB  GLN A   2      41.223  20.148   1.233
ATOM    946  N   GLU A   3      38.486  24.303   0.922
ATOM    947  CA  GLU A   3      37.646  25.509   0.910
ATOM    948  C   GLU A   3      37.184  25.774   2.332
ATOM    949  O   GLU A   3      37.183  25.007   3.294
ATOM    950  CB  GLU A   3      35.355  25.088  -1.177
ATOM    951  N   PHE A   4      36.724  27.041   2.495
ATOM    952  CA  PHE A   4      35.949  27.399   3.671
ATOM    953  C   PHE A   4      34.889  28.456   3.452
ATOM    954  O   PHE A   4      34.612  29.082   2.429
ATOM    955  CB  PHE A   4      38.693  28.885   4.908
ATOM    956  N   GLU A   5      34.196  28.685   4.589
ATOM    957  CA  GLU A   5      33.279  29.804   4.713
ATOM    958  C   GLU A   5      33.414  30.417   6.121
ATOM    959  O   GLU A   5      33.808  29.905   7.169
ATOM    960  CB  GLU A   5      30.378  28.602   4.279
ATOM    961  N   PHE A   6      33.029  31.709   6.141
ATOM    962  CA  PHE A   6      33.399  32.558   7.281
ATOM    963  C   PHE A   6      32.589  33.860   7.201
ATOM    964  O   PHE A   6      32.004  34.324   6.223
ATOM    965  CB  PHE A   6      36.465  33.143   6.049
ATOM    966  N   GLU A   7      32.490  34.599   8.312
ATOM    967  CA  GLU A   7      32.070  35.961   8.338
ATOM    968  C   GLU A   7      33.130  36.986   8.638
ATOM    969  O   GLU A   7      34.337  36.769   8.737
ATOM    970  CB  GLU A   7      29.750  35.935  10.497
ATOM    971  N   PHE A   8      32.731  38.271   8.817
ATOM    972  CA  PHE A   8      33.813  39.244   9.142
ATOM    973  C   PHE A   8      33.319  40.444   9.911
ATOM    974  O   PHE A   8      32.145  40.790  10.045
ATOM    975  CB  PHE A   8      33.609  40.328   5.935
ATOM    976  N   GLU A   9      34.215  41.233  10.521
ATOM    977  CA  GLU A   9      34.103  42.705  10.595
ATOM    978  C   GLU A   9      35.449  43.238  11.025
ATOM    979  O   GLU A   9      36.549  42.688  11.010
ATOM    980  CB  GLU A   9      31.914  42.981  12.916
ATOM    981  N   GLN A  10      35.373  44.483  11.476
ATOM    982  CA  GLN A  10      36.523  45.185  12.102
ATOM    983  C   GLN A  10      36.168  45.908  13.375
ATOM    984  O   GLN A  10      35.472  45.497  14.303
ATOM    985  CB  GLN A  10      37.702  46.896   9.364
ATOM    986  N   GLN A  11      36.631  47.113  13.556
ATOM    987  CA  GLN A  11      36.201  47.884  14.745
ATOM    988  C   GLN A  11      35.152  48.932  14.358
ATOM    989  O   GLN A  11      34.309  49.774  14.047
ATOM    990  CB  GLN A  11      39.211  48.761  16.050
ATOM    991  N   GLN A   1       4.160  83.282   0.871
ATOM    992  CA  GLN A   1       4.955  82.064   0.877
ATOM    993  C   GLN A   1       4.981  81.421  -0.487
ATOM    994  O   GLN A   1       4.709  80.248  -0.742
ATOM    995  CB  GLN A   1       7.674  83.155   2.574
ATOM    996  N   GLN A   2       5.318  82.115  -1.560
ATOM    997  CA  GLN A   2       5.317  81.609  -2.950
ATOM    998  C   GLN A   2       6.282  82.430  -3.803
ATOM    999  O   GLN A   2       6.243  83.644  -4.004
ATOM   1000  CB  GLN A   2       2.146  80.741  -3.565
ATOM   1001  N   GLU A   3       7.296  81.772  -4.413
ATOM   1002  CA  GLU A   3       8.042  82.444  -5.431
ATOM   1003  C   GLU A   3       8.081  81.541  -6.673
ATOM   1004  O   GLU A   3       8.292  80.329  -6.728
ATOM   1005  CB  GLU A   3      11.004  82.260  -4.241
ATOM   1006  N   PHE A   4       7.852  82.179  -7.844
ATOM   1007  CA  PHE A   4       7.486  81.539  -9.071
ATOM   1008  C   PHE A   4       8.017  82.295 -10.236
ATOM   1009  O   PHE A   4       7.652  83.418 -10.584
ATOM   1010  CB  PHE A   4       4.260  82.373  -8.607
ATOM   1011  N   GLU A   5       8.965  81.766 -11.004
ATOM   1012  CA  GLU A   5       9.583  82.456 -12.138
ATOM   1013  C   GLU A   5       9.332  81.701 -13.389
ATOM   1014  O   GLU A   5       9.082  80.498 -13.455
ATOM   1015  CB  GLU A   5      12.699  82.228 -11.327
ATOM   1016  N   PHE A   6       9.371  82.337 -14.562
ATOM   1017  CA  PHE A   6       9.449  81.549 -15.814
ATOM   1018  C   PHE A   6       9.855  82.451 -16.911
ATOM   1019  O   PHE A   6       9.545  83.633 -17.060
ATOM   1020  CB  PHE A   6       6.083  81.519 -15.989
ATOM   1021  N   GLU A   7      10.643  81.900 -17.827
ATOM   1022  CA  GLU A   7      11.557  82.562 -18.723
ATOM   1023  C   GLU A   7      11.599  81.855 -20.077
ATOM   1024  O   GLU A   7      11.622  80.645 -20.301
ATOM   1025  CB  GLU A   7      14.371  81.918 -17.404
ATOM   1026  N   PHE A   8      11.612  82.648 -21.153
ATOM   1027  CA  PHE A   8      11.533  82.158 -22.538
ATOM   1028  C   PHE A   8      12.715  82.714 -23.316
ATOM   1029  O   PHE A   8      13.111  83.874 -23.434
ATOM   1030  CB  PHE A   8       8.971  84.351 -22.947
ATOM   1031  N   GLU A   9      13.380  81.760 -23.940
ATOM   1032  CA  GLU A   9      14.716  81.986 -24.547
ATOM   1033  C   GLU A   9      14.710  81.536 -25.966
ATOM   1034  O   GLU A   9      13.938  80.712 -26.457
ATOM   1035  CB  GLU A   9      16.549  80.250 -22.655
ATOM   1036  N   GLN A  10      15.610  82.051 -26.807
ATOM   1037  CA  GLN A  10      16.173  81.421 -27.997
ATOM   1038  C   GLN A  10      17.616  81.800 -28.119
ATOM   1039  O   GLN A  10      18.251  82.611 -27.446
ATOM   1040  CB  GLN A  10      13.604  82.253 -30.122
ATOM   1041  N   GLN A  11      18.244  81.136 -29.107
ATOM   1042  CA  GLN A  11      19.662  80.931 -29.196
ATOM   1043  C   GLN A  11      20.227  81.766 -30.349
ATOM   1044  O   GLN A  11      20.682  82.436 -31.275
ATOM   1045  CB  GLN A  11      20.155  77.795 -28.222
ATOM   1046  N   GLN A   1      15.611  72.498 -32.985
ATOM   1047  CA  GLN A   1      14.268  72.212 -32.437
ATOM   1048  C   GLN A   1      13.998  73.036 -31.192
ATOM   1049  O   GLN A   1      14.530  74.086 -30.834
ATOM   1050  CB  GLN A   1      12.604  70.429 -34.698
ATOM   1051  N   GLN A   2      13.066  72.551 -30.393
ATOM   1052  CA  GLN A   2      12.932  73.044 -28.997
ATOM   1053  C   GLN A   2      13.190  71.976 -27.965
ATOM   1054  O   GLN A   2      13.235  70.755 -28.112
ATOM   1055  CB  GLN A   2      10.584  75.378 -29.445
ATOM   1056  N   GLU A   3      13.390  72.433 -26.748
ATOM   1057  CA  GLU A   3      13.126  71.535 -25.609
ATOM   1058  C   GLU A   3      12.690  72.306 -24.423
ATOM   1059  O   GLU A   3      13.210  73.321 -23.961
ATOM   1060  CB  GLU A   3      16.084  70.356 -25.015
ATOM   1061  N   PHE A   4      11.634  71.865 -23.787
ATOM   1062  CA  PHE A   4      10.991  72.646 -22.753
ATOM   1063  C   PHE A   4      11.003  72.014 -21.392
ATOM   1064  O   PHE A   4      10.321  71.079 -20.973
ATOM   1065  CB  PHE A   4       8.041  71.262 -24.045
ATOM   1066  N   GLU A   5      11.873  72.559 -20.557
ATOM   1067  CA  GLU A   5      11.966  72.049 -19.198
ATOM   1068  C   GLU A   5      11.085  72.820 -18.216
ATOM   1069  O   GLU A   5      10.475  73.875 -18.394
ATOM   1070  CB  GLU A   5      14.992  72.363 -18.352
ATOM   1071  N   PHE A   6      10.934  72.332 -17.023
ATOM   1072  CA  PHE A   6      10.278  73.035 -15.966
ATOM   1073  C   PHE A   6      10.399  72.335 -14.657
ATOM   1074  O   PHE A   6       9.691  71.416 -14.245
ATOM   1075  CB  PHE A   6       7.452  71.441 -17.184
ATOM   1076  N   GLU A   7      11.385  72.759 -13.852
ATOM   1077  CA  GLU A   7      11.607  72.080 -12.586
ATOM   1078  C   GLU A   7      11.084  72.966 -11.444
ATOM   1079  O   GLU A   7      11.318  74.149 -11.199
ATOM   1080  CB  GLU A   7      14.830  71.967 -12.332
ATOM   1081  N   PHE A   8      10.258  72.313 -10.619
ATOM   1082  CA  PHE A   8       9.576  72.935  -9.468
ATOM   1083  C   PHE A   8       9.806  72.114  -8.245
ATOM   1084  O   PHE A   8       9.964  70.894  -8.221
ATOM   1085  CB  PHE A   8       6.671  71.882 -10.936
ATOM   1086  N   GLU A   9       9.850  72.739  -7.052
ATOM   1087  CA  GLU A   9      10.182  72.081  -5.781
ATOM   1088  C   GLU A   9       9.422  72.721  -4.690
ATOM   1089  O   GLU A   9       9.022  73.885  -4.698
ATOM   1090  CB  GLU A   9      13.267  73.113  -5.693
ATOM   1091  N   GLN A  10       9.098  72.094  -3.592
ATOM   1092  CA  GLN A  10       8.188  72.594  -2.594
ATOM   1093  C   GLN A  10       8.828  73.035  -1.298
ATOM   1094  O   GLN A  10       9.026  74.172  -0.870
ATOM   1095  CB  GLN A  10       5.304  70.851  -3.236
ATOM   1096  N   GLN A  11       9.207  71.986  -0.562
ATOM   1097  CA  GLN A  11       9.753  72.258   0.799
ATOM   1098  C   GLN A  11      11.235  71.998   0.804
ATOM   1099  O   GLN A  11      12.448  71.785   0.808
ATOM   1100  CB  GLN A  11       7.239  70.992   2.761
ATOM   1101  N   GLN A   1      33.692  15.336  90.014
ATOM   1102  CA  GLN A   1      33.146  16.694  89.837
ATOM   1103  C   GLN A   1      34.024  17.753  90.398
ATOM   1104  O   GLN A   1      34.402  18.762  89.803
ATOM   1105  CB  GLN A   1      32.353  16.401  86.511
ATOM   1106  N   GLN A   2      34.478  17.675  91.628
ATOM   1107  CA  GLN A   2      35.437  18.651  92.138
ATOM   1108  C   GLN A   2      36.220  18.078  93.298
ATOM   1109  O   GLN A   2      36.882  18.707  94.123
ATOM   1110  CB  GLN A   2      33.500  21.403  92.328
ATOM   1111  N   GLU A   3      36.197  16.738  93.455
ATOM   1112  CA  GLU A   3      37.049  16.135  94.491
ATOM   1113  C   GLU A   3      37.506  14.752  94.185
ATOM   1114  O   GLU A   3      37.006  13.942  93.405
ATOM   1115  CB  GLU A   3      35.251  16.187  97.033
ATOM   1116  N   PHE A   4      38.613  14.421  94.891
ATOM   1117  CA  PHE A   4      39.481  13.282  94.607
ATOM   1118  C   PHE A   4      39.860  12.625  95.894
ATOM   1119  O   PHE A   4      40.882  11.976  96.118
ATOM   1120  CB  PHE A   4      41.917  15.574  93.976
ATOM   1121  N   GLU A   5      39.062  12.717  96.924
ATOM   1122  CA  GLU A   5      39.455  12.417  98.286
ATOM   1123  C   GLU A   5      38.704  11.344  98.975
ATOM   1124  O   GLU A   5      37.512  11.403  99.274
ATOM   1125  CB  GLU A   5      38.917  15.157  99.736
ATOM   1126  N   PHE A   6      39.250  10.208  99.337
ATOM   1127  CA  PHE A   6      38.709   9.238 -99.748
ATOM   1128  C   PHE A   6      39.615   8.705 -98.701
ATOM   1129  O   PHE A   6      40.000   7.538 -98.628
ATOM   1130  CB  PHE A   6      39.132   6.775  97.881
ATOM   1131  N   GLU A   7      40.110   9.419 -97.733
ATOM   1132  CA  GLU A   7      41.043   8.958 -96.733
ATOM   1133  C   GLU A   7      41.245   9.838 -95.540
ATOM   1134  O   GLU A   7      42.301  10.112 -94.970
ATOM   1135  CB  GLU A   7      43.750   8.390 -98.152
ATOM   1136  N   PHE A   8      40.135  10.377 -95.056
ATOM   1137  CA  PHE A   8      40.157  11.450 -94.018
ATOM   1138  C   PHE A   8      39.260  11.089 -92.825
ATOM   1139  O   PHE A   8      38.439  11.800 -92.245
ATOM   1140  CB  PHE A   8      37.867  12.990 -96.087
ATOM   1141  N   GLU A   9      39.395   9.836 -92.361
ATOM   1142  CA  GLU A   9      38.726   9.224 -91.242
ATOM   1143  C   GLU A   9      39.644   9.203 -90.006
ATOM   1144  O   GLU A   9      40.341   8.287 -89.569
ATOM   1145  CB  GLU A   9      38.046   6.250 -91.986
ATOM   1146  N   GLN A  10      39.712  10.297 -89.303
ATOM   1147  CA  GLN A  10      39.736  10.403 -87.813
ATOM   1148  C   GLN A  10      38.620  11.314 -87.290
ATOM   1149  O   GLN A  10      38.672  12.190 -86.427
ATOM   1150  CB  GLN A  10      43.129  10.490 -87.307
ATOM   1151  N   GLN A  11      37.440  11.141 -87.838
ATOM   1152  CA  GLN A  11      36.343  12.068 -87.957
ATOM   1153  C   GLN A  11      35.103  11.614 -87.166
ATOM   1154  O   GLN A  11      34.112  11.250 -86.533
ATOM   1155  CB  GLN A  11      36.153  12.700 -91.340
ATOM   1156  N   GLN A   1     -25.958 -98.170   8.163
ATOM   1157  CA  GLN A   1     -24.703 -97.819   8.757
ATOM   1158  C   GLN A   1     -23.730 -98.911   8.987
ATOM   1159  O   GLN A   1     -23.997 -99.983   9.529
ATOM   1160  CB  GLN A   1     -25.336 -94.790   9.970
ATOM   1161  N   GLN A   2     -22.460 -98.807   8.612
ATOM   1162  CA  GLN A   2     -21.514 -99.899   8.819
ATOM   1163  C   GLN A   2     -20.144 -99.329   9.161
ATOM   1164  O   GLN A   2     -20.142-100.560   9.165
ATOM   1165  CB  GLN A   2     -22.201  98.085   6.203
ATOM   1166  N   GLU A   3     -19.086  99.977   8.864
ATOM   1167  CA  GLU A   3     -17.732 -99.416   8.700
ATOM   1168  C   GLU A   3     -16.966  99.980   7.593
ATOM   1169  O   GLU A   3     -16.968 101.211   7.591
ATOM   1170  CB  GLU A   3     -16.464 -99.950  11.552
ATOM   1171  N   PHE A   4     -15.806 -99.600   7.189
ATOM   1172  CA  PHE A   4     -14.837  99.611   6.394
ATOM   1173  C   PHE A   4     -13.468  99.747   7.003
ATOM   1174  O   PHE A   4     -13.019 100.698   7.643
ATOM   1175  CB  PHE A   4     -15.091 -98.007   3.973
ATOM   1176  N   GLU A   5     -12.667  98.681   6.803
ATOM   1177  CA  GLU A   5     -11.307  98.636   7.349
ATOM   1178  C   GLU A   5     -10.340  98.543   6.179
ATOM   1179  O   GLU A   5     -10.461  97.846   5.171
ATOM   1180  CB  GLU A   5     -11.375  95.803   8.812
ATOM   1181  N   PHE A   6      -9.229  99.282   6.212
ATOM   1182  CA  PHE A   6      -8.356  99.609   5.105
ATOM   1183  C   PHE A   6      -6.868  99.629   5.486
ATOM   1184  O   PHE A   6      -6.354  99.781   6.594
ATOM   1185  CB  PHE A   6      -9.398 -97.182   5.557
ATOM   1186  N   GLU A   7      -6.031  99.456   4.457
ATOM   1187  CA  GLU A   7      -4.565  99.299   4.635
ATOM   1188  C   GLU A   7      -3.851 -99.970   3.493
ATOM   1189  O   GLU A   7      -3.854-101.201   3.485
ATOM   1190  CB  GLU A   7      -4.311  96.141   4.025
ATOM   1191  N   PHE A   8      -2.657 -99.422   3.773
ATOM   1192  CA  PHE A   8      -1.963 -98.676   2.746
ATOM   1193  C   PHE A   8      -0.461 -98.597   2.904
ATOM   1194  O   PHE A   8       0.226 -99.083   3.803
ATOM   1195  CB  PHE A   8      -3.178 -95.738   4.078
ATOM   1196  N   GLU A   9       0.230 -97.945   2.001
ATOM   1197  CA  GLU A   9       1.636 -97.605   2.064
ATOM   1198  C   GLU A   9       1.897 -96.190   1.652
ATOM   1199  O   GLU A   9       1.053 -95.394   1.239
ATOM   1200  CB  GLU A   9       2.681 -99.515  -0.303
ATOM   1201  N   GLN A  10       3.083 -95.647   1.693
ATOM   1202  CA  GLN A  10       3.440 -94.248   1.633
ATOM   1203  C   GLN A  10       4.608 -94.024   0.689
ATOM   1204  O   GLN A  10       5.508 -94.814   0.404
ATOM   1205  CB  GLN A  10       2.307 -92.837   4.486
ATOM   1206  N   GLN A  11       4.691 -92.849   0.088
ATOM   1207  CA  GLN A  11       5.525 -92.541  -1.043
ATOM   1208  C   GLN A  11       6.459 -91.416  -0.725
ATOM   1209  O   GLN A  11       7.228 -90.491  -0.464
ATOM   1210  CB  GLN A  11       3.005 -92.143  -3.399
ATOM   1211  N   GLN A   1      19.531  99.269 -39.108
ATOM   1212  CA  GLN A   1      18.530 -99.648 -39.035
ATOM   1213  C   GLN A   1      18.495 -98.982 -37.644
ATOM   1214  O   GLN A   1      19.045 -97.946 -37.271
ATOM   1215  CB  GLN A   1      19.564 -97.813 -41.745
ATOM   1216  N   GLN A   2      17.761 -99.634 -36.728
ATOM   1217  CA  GLN A   2      17.182 -99.007 -35.510
ATOM   1218  C   GLN A   2      17.481 -99.694 -34.239
ATOM   1219  O   GLN A   2      17.715-100.895 -34.098
ATOM   1220  CB  GLN A   2      14.121 -97.937 -36.462
ATOM   1221  N   GLU A   3      17.503 -98.956 -33.137
ATOM   1222  CA  GLU A   3      17.637 -99.493 -31.766
ATOM   1223  C   GLU A   3      16.625 -98.871 -30.829
ATOM   1224  O   GLU A   3      16.640 -97.717 -30.401
ATOM   1225  CB  GLU A   3      20.518 -98.323 -31.082
ATOM   1226  N   PHE A   4      15.596 -99.612 -30.397
ATOM   1227  CA  PHE A   4      14.326 -99.114 -29.888
ATOM   1228  C   PHE A   4      14.073 -99.615 -28.504
ATOM   1229  O   PHE A   4      13.723-100.748 -28.172
ATOM   1230  CB  PHE A   4      12.913  98.247 -31.713
ATOM   1231  N   GLU A   5      14.239 -98.758 -27.519
ATOM   1232  CA  GLU A   5      14.412 -99.193 -26.127
ATOM   1233  C   GLU A   5      13.464 -98.357 -25.242
ATOM   1234  O   GLU A   5      13.392 -97.136 -25.104
ATOM   1235  CB  GLU A   5      17.441 -98.074 -25.732
ATOM   1236  N   PHE A   6      12.609 -99.096 -24.536
ATOM   1237  CA  PHE A   6      11.906 -98.454 -23.395
ATOM   1238  C   PHE A   6      12.366 -99.045 -22.065
ATOM   1239  O   PHE A   6      12.585-100.228 -21.809
ATOM   1240  CB  PHE A   6       9.243  99.385 -24.020
ATOM   1241  N   GLU A   7      12.566 -98.225 -21.042
ATOM   1242  CA  GLU A   7      12.503 -98.696 -19.687
ATOM   1243  C   GLU A   7      11.405 -98.054 -18.890
ATOM   1244  O   GLU A   7      10.859 -96.979 -19.137
ATOM   1245  CB  GLU A   7      15.349 -98.326 -18.425
ATOM   1246  N   PHE A   8      10.920 -98.622 -17.817
ATOM   1247  CA  PHE A   8       9.892 -97.956 -16.993
ATOM   1248  C   PHE A   8       9.705 -98.746 -15.710
ATOM   1249  O   PHE A   8      10.105 -99.875 -15.427
ATOM   1250  CB  PHE A   8       7.487 -99.514 -18.917
ATOM   1251  N   GLU A   9       9.001 -98.075 -14.793
ATOM   1252  CA  GLU A   9       8.563 -98.660 -13.537
ATOM   1253  C   GLU A   9       7.399 -97.896 -12.898
ATOM   1254  O   GLU A   9       7.168 -96.687 -12.930
ATOM   1255  CB  GLU A   9      11.081 -97.819 -11.681
ATOM   1256  N   GLN A  10       6.527 -98.657 -12.221
ATOM   1257  CA  GLN A  10       5.734 -97.986 -11.162
ATOM   1258  C   GLN A  10       5.571 -98.862  -9.966
ATOM   1259  O   GLN A  10       6.225 -99.859  -9.661
ATOM   1260  CB  GLN A  10       3.793 -95.777 -12.720
ATOM   1261  N   GLN A  11       4.608 -98.520  -9.143
ATOM   1262  CA  GLN A  11       3.978 -99.398  -8.121
ATOM   1263  C   GLN A  11       2.511 -99.615  -8.545
ATOM   1264  O   GLN A  11       1.340 -99.788  -8.883
ATOM   1265  CB  GLN A  11       4.866 -98.072  -5.162
ATOM   1266  N   GLN A   1      -1.067 -75.988 -26.461
ATOM   1267  CA  GLN A   1      -1.515 -74.954 -27.424
ATOM   1268  C   GLN A   1      -0.384 -74.367 -28.212
ATOM   1269  O   GLN A   1      -0.406 -73.899 -29.350
ATOM   1270  CB  GLN A   1      -4.759 -75.643 -27.732
ATOM   1271  N   GLN A   2       0.773 -74.349 -27.615
ATOM   1272  CA  GLN A   2       2.005 -73.728 -28.145
ATOM   1273  C   GLN A   2       2.852 -74.811 -28.839
ATOM   1274  O   GLN A   2       2.877 -76.026 -28.645
ATOM   1275  CB  GLN A   2       3.111 -71.917 -25.486
ATOM   1276  N   GLU A   3       3.667 -74.366 -29.777
ATOM   1277  CA  GLU A   3       4.380 -75.201 -30.768
ATOM   1278  C   GLU A   3       5.650 -74.571 -31.240
ATOM   1279  O   GLU A   3       5.901 -73.367 -31.289
ATOM   1280  CB  GLU A   3       2.258 -75.337 -33.099
ATOM   1281  N   PHE A   4       6.628 -75.334 -31.656
ATOM   1282  CA  PHE A   4       7.738 -74.839 -32.493
ATOM   1283  C   PHE A   4       7.968 -75.774 -33.623
ATOM   1284  O   PHE A   4       7.794 -76.993 -33.614
ATOM   1285  CB  PHE A   4       9.791 -75.986 -29.952
ATOM   1286  N   GLU A   5       8.413 -75.200 -34.764
ATOM   1287  CA  GLU A   5       8.949 -76.013 -35.835
ATOM   1288  C   GLU A   5      10.242 -75.580 -36.406
ATOM   1289  O   GLU A   5      10.753 -74.476 -36.223
ATOM   1290  CB  GLU A   5       6.827 -75.471 -38.157
ATOM   1291  N   PHE A   6      10.942 -76.424 -37.190
ATOM   1292  CA  PHE A   6      11.930 -76.005 -38.170
ATOM   1293  C   PHE A   6      12.293 -77.098 -39.111
ATOM   1294  O   PHE A   6      12.323 -78.306 -38.876
ATOM   1295  CB  PHE A   6      14.251 -76.267 -35.627
ATOM   1296  N   GLU A   7      12.620 -76.749 -40.332
ATOM   1297  CA  GLU A   7      13.133 -77.722 -41.277
ATOM   1298  C   GLU A   7      14.440 -77.182 -41.888
ATOM   1299  O   GLU A   7      14.838 -76.018 -41.935
ATOM   1300  CB  GLU A   7      10.987 -77.621 -43.605
ATOM   1301  N   PHE A   8      15.243 -78.121 -42.439
ATOM   1302  CA  PHE A   8      16.546 -77.768 -42.970
ATOM   1303  C   PHE A   8      16.923 -78.733 -44.074
ATOM   1304  O   PHE A   8      16.986 -79.962 -44.030
ATOM   1305  CB  PHE A   8      18.116 -78.704 -40.157
ATOM   1306  N   GLU A   9      17.219 -78.089 -45.235
ATOM   1307  CA  GLU A   9      17.164 -78.818 -46.524
ATOM   1308  C   GLU A   9      18.367 -78.395 -47.380
ATOM   1309  O   GLU A   9      18.914 -77.293 -47.426
ATOM   1310  CB  GLU A   9      14.758 -77.101 -47.873
ATOM   1311  N   GLN A  10      18.928 -79.263 -48.182
ATOM   1312  CA  GLN A  10      20.045 -79.024 -49.107
ATOM   1313  C   GLN A  10      19.700 -79.117 -50.555
ATOM   1314  O   GLN A  10      18.956 -79.927 -51.108
ATOM   1315  CB  GLN A  10      22.779 -80.118 -47.476
ATOM   1316  N   GLN A  11      20.271 -78.215 -51.325
ATOM   1317  CA  GLN A  11      20.503 -78.345 -52.725
ATOM   1318  C   GLN A  11      21.974 -78.422 -53.034
ATOM   1319  O   GLN A  11      23.177 -78.485 -53.287
ATOM   1320  CB  GLN A  11      17.523 -78.139 -54.186
ATOM   1321  N   GLN A   1      26.922 -72.534 -44.535
ATOM   1322  CA  GLN A   1      28.096 -73.354 -44.839
ATOM   1323  C   GLN A   1      29.315 -72.528 -44.487
ATOM   1324  O   GLN A   1      30.446 -72.668 -44.952
ATOM   1325  CB  GLN A   1      27.077 -76.500 -44.183
ATOM   1326  N   GLN A   2      29.199 -71.537 -43.587
ATOM   1327  CA  GLN A   2      30.262 -70.616 -43.233
ATOM   1328  C   GLN A   2      30.397 -70.458 -41.718
ATOM   1329  O   GLN A   2      31.239 -70.973 -40.982
ATOM   1330  CB  GLN A   2      31.108 -69.019 -46.028
ATOM   1331  N   GLU A   3      29.503 -69.670 -41.103
ATOM   1332  CA  GLU A   3      29.063 -69.744 -39.747
ATOM   1333  C   GLU A   3      27.889 -68.832 -39.429
ATOM   1334  O   GLU A   3      27.858 -67.610 -39.285
ATOM   1335  CB  GLU A   3      31.556 -68.595 -38.137
ATOM   1336  N   PHE A   4      26.753 -69.489 -39.298
ATOM   1337  CA  PHE A   4      25.413 -68.842 -39.223
ATOM   1338  C   PHE A   4      24.435 -69.621 -38.411
ATOM   1339  O   PHE A   4      24.047 -70.763 -38.657
ATOM   1340  CB  PHE A   4      24.945 -69.868 -42.480
ATOM   1341  N   GLU A   5      23.925 -69.028 -37.305
ATOM   1342  CA  GLU A   5      23.092 -69.878 -36.413
ATOM   1343  C   GLU A   5      22.112 -68.997 -35.738
ATOM   1344  O   GLU A   5      22.309 -67.838 -35.375
ATOM   1345  CB  GLU A   5      25.115 -71.347 -34.454
ATOM   1346  N   PHE A   6      20.899 -69.492 -35.493
ATOM   1347  CA  PHE A   6      19.915 -68.835 -34.657
ATOM   1348  C   PHE A   6      19.124 -69.735 -33.771
ATOM   1349  O   PHE A   6      18.571 -70.791 -34.082
ATOM   1350  CB  PHE A   6      18.053 -68.566 -37.547
ATOM   1351  N   GLU A   7      19.032 -69.299 -32.491
ATOM   1352  CA  GLU A   7      18.447 -70.158 -31.428
ATOM   1353  C   GLU A   7      17.434 -69.322 -30.623
ATOM   1354  O   GLU A   7      17.643 -68.313 -29.948
ATOM   1355  CB  GLU A   7      21.085 -70.446 -29.554
ATOM   1356  N   PHE A   8      16.172 -69.689 -30.624
ATOM   1357  CA  PHE A   8      15.015 -68.937 -30.154
ATOM   1358  C   PHE A   8      14.198 -69.895 -29.265
ATOM   1359  O   PHE A   8      14.235 -71.124 -29.196
ATOM   1360  CB  PHE A   8      13.805 -69.301 -33.316
ATOM   1361  N   GLU A   9      13.335 -69.279 -28.464
ATOM   1362  CA  GLU A   9      12.415 -70.069 -27.640
ATOM   1363  C   GLU A   9      11.216 -69.322 -27.167
ATOM   1364  O   GLU A   9      11.135 -68.102 -27.019
ATOM   1365  CB  GLU A   9      14.228 -70.567 -25.036
ATOM   1366  N   GLN A  10      10.107 -69.924 -26.857
ATOM   1367  CA  GLN A  10       9.064 -69.301 -25.992
ATOM   1368  C   GLN A  10       9.088 -69.997 -24.623
ATOM   1369  O   GLN A  10       9.431 -71.149 -24.356
ATOM   1370  CB  GLN A  10       6.543 -69.293 -28.206
ATOM   1371  N   GLN A  11       8.680 -69.244 -23.589
ATOM   1372  CA  GLN A  11       8.669 -69.708 -22.202
ATOM   1373  C   GLN A  11       7.223 -69.912 -21.724
ATOM   1374  O   GLN A  11       6.064 -70.076 -21.341
ATOM   1375  CB  GLN A  11      11.148 -68.013 -20.652
ATOM   1376  N   GLN A   1      24.712 -69.410 -51.462
ATOM   1377  CA  GLN A   1      24.500 -68.774 -50.178
ATOM   1378  C   GLN A   1      23.612 -69.631 -49.325
ATOM   1379  O   GLN A   1      23.489 -70.853 -49.398
ATOM   1380  CB  GLN A   1      27.458 -67.193 -49.818
ATOM   1381  N   GLN A   2      22.865 -69.083 -48.388
ATOM   1382  CA  GLN A   2      21.646 -69.758 -47.863
ATOM   1383  C   GLN A   2      20.696 -68.692 -47.354
ATOM   1384  O   GLN A   2      20.988 -67.551 -46.996
ATOM   1385  CB  GLN A   2      23.142 -72.348 -46.207
ATOM   1386  N   GLU A   3      19.398 -68.982 -47.269
ATOM   1387  CA  GLU A   3      18.352 -68.108 -46.833
ATOM   1388  C   GLU A   3      17.468 -68.697 -45.760
ATOM   1389  O   GLU A   3      16.553 -69.508 -45.902
ATOM   1390  CB  GLU A   3      16.807 -67.289 -49.409
ATOM   1391  N   PHE A   4      17.735 -68.267 -44.509
ATOM   1392  CA  PHE A   4      16.819 -68.639 -43.451
ATOM   1393  C   PHE A   4      15.824 -67.555 -43.084
ATOM   1394  O   PHE A   4      15.970 -66.333 -43.110
ATOM   1395  CB  PHE A   4      19.256 -68.130 -41.124
ATOM   1396  N   GLU A   5      14.645 -68.012 -42.683
ATOM   1397  CA  GLU A   5      13.661 -67.048 -42.112
ATOM   1398  C   GLU A   5      12.765 -67.754 -41.105
ATOM   1399  O   GLU A   5      12.179 -68.825 -41.265
ATOM   1400  CB  GLU A   5      12.004 -66.591 -44.873
ATOM   1401  N   PHE A   6      12.573 -67.175 -39.906
ATOM   1402  CA  PHE A   6      11.564 -67.624 -38.965
ATOM   1403  C   PHE A   6      10.604 -66.455 -38.750
ATOM   1404  O   PHE A   6      10.868 -65.266 -38.567
ATOM   1405  CB  PHE A   6      13.759 -67.355 -36.392
ATOM   1406  N   GLU A   7       9.305 -66.815 -38.769
ATOM   1407  CA  GLU A   7       8.308 -65.939 -38.177
ATOM   1408  C   GLU A   7       7.471 -66.690 -37.147
ATOM   1409  O   GLU A   7       6.901 -67.776 -37.256
ATOM   1410  CB  GLU A   7       6.285 -65.360 -40.607
ATOM   1411  N   PHE A   8       7.363 -66.052 -35.976
ATOM   1412  CA  PHE A   8       6.598 -66.465 -34.846
ATOM   1413  C   PHE A   8       5.564 -65.443 -34.490
ATOM   1414  O   PHE A   8       5.761 -64.257 -34.229
ATOM   1415  CB  PHE A   8       9.381 -65.824 -33.002
ATOM   1416  N   GLU A   9       4.299 -65.815 -34.441
ATOM   1417  CA  GLU A   9       3.262 -65.040 -33.797
ATOM   1418  C   GLU A   9       2.586 -65.709 -32.653
ATOM   1419  O   GLU A   9       2.710 -66.882 -32.301
ATOM   1420  CB  GLU A   9       1.352 -64.458 -36.244
ATOM   1421  N   GLN A  10       1.764 -65.000 -31.922
ATOM   1422  CA  GLN A  10       0.755 -65.552 -31.058
ATOM   1423  C   GLN A  10      -0.620 -64.979 -31.258
ATOM   1424  O   GLN A  10      -0.938 -63.795 -31.148
ATOM   1425  CB  GLN A  10       2.490 -65.161 -28.135
ATOM   1426  N   GLN A  11      -1.629 -65.765 -31.584
ATOM   1427  CA  GLN A  11      -2.705 -65.420 -32.480
ATOM   1428  C   GLN A  11      -4.070 -65.300 -31.829
ATOM   1429  O   GLN A  11      -5.177 -65.203 -31.300
ATOM   1430  CB  GLN A  11      -1.892 -66.946 -35.424
ATOM   1431  N   GLN A   1      -0.323 -85.719  17.917
ATOM   1432  CA  GLN A   1      -0.387 -86.571  16.739
ATOM   1433  C   GLN A   1      -0.172 -85.839  15.424
ATOM   1434  O   GLN A   1       0.315 -84.720  15.258
ATOM   1435  CB  GLN A   1       0.834 -89.512  17.792
ATOM   1436  N   GLN A   2      -0.558 -86.489  14.312
ATOM   1437  CA  GLN A   2      -0.782 -85.755  13.098
ATOM   1438  C   GLN A   2      -2.273 -85.720  12.791
ATOM   1439  O   GLN A   2      -3.208 -85.955  13.556
ATOM   1440  CB  GLN A   2       1.986 -86.316  11.244
ATOM   1441  N   GLU A   3      -2.675 -85.411  11.594
ATOM   1442  CA  GLU A   3      -3.830 -85.927  10.923
ATOM   1443  C   GLU A   3      -3.684 -85.982   9.431
ATOM   1444  O   GLU A   3      -2.804 -85.423   8.776
ATOM   1445  CB  GLU A   3      -6.010 -83.608  11.533
ATOM   1446  N   PHE A   4      -4.523 -86.662   8.673
ATOM   1447  CA  PHE A   4      -4.698 -86.584   7.251
ATOM   1448  C   PHE A   4      -6.200 -86.479   6.968
ATOM   1449  O   PHE A   4      -7.137 -86.636   7.751
ATOM   1450  CB  PHE A   4      -4.041 -89.952   7.087
ATOM   1451  N   GLU A   5      -6.510 -86.173   5.689
ATOM   1452  CA  GLU A   5      -7.830 -86.567   5.128
ATOM   1453  C   GLU A   5      -7.703 -86.931   3.668
ATOM   1454  O   GLU A   5      -6.749 -86.705   2.924
ATOM   1455  CB  GLU A   5      -9.275 -83.764   5.195
ATOM   1456  N   PHE A   6      -8.771 -87.577   3.142
ATOM   1457  CA  PHE A   6      -8.609 -88.059   1.739
ATOM   1458  C   PHE A   6      -9.878 -88.037   0.954
ATOM   1459  O   PHE A   6     -10.890 -87.393   1.232
ATOM   1460  CB  PHE A   6      -8.750 -91.233   3.190
ATOM   1461  N   GLU A   7     -10.000 -88.746  -0.146
ATOM   1462  CA  GLU A   7     -11.254 -89.385  -0.593
ATOM   1463  C   GLU A   7     -11.002 -90.780  -1.063
ATOM   1464  O   GLU A   7      -9.909 -91.326  -1.213
ATOM   1465  CB  GLU A   7     -12.055 -87.663  -3.053
ATOM   1466  N   PHE A   8     -12.097 -91.502  -1.349
ATOM   1467  CA  PHE A   8     -12.154 -92.834  -1.902
ATOM   1468  C   PHE A   8     -13.482 -92.975  -2.679
ATOM   1469  O   PHE A   8     -14.537 -92.349  -2.583
ATOM   1470  CB  PHE A   8     -13.050 -93.853   1.220
ATOM   1471  N   GLU A   9     -13.378 -93.966  -3.587
ATOM   1472  CA  GLU A   9     -14.472 -94.261  -4.546
ATOM   1473  C   GLU A   9     -14.414 -95.675  -5.034
ATOM   1474  O   GLU A   9     -13.529 -96.502  -4.811
ATOM   1475  CB  GLU A   9     -13.954 -92.295  -7.013
ATOM   1476  N   GLN A  10     -15.391 -96.120  -5.783
ATOM   1477  CA  GLN A  10     -15.540 -97.421  -6.418
ATOM   1478  C   GLN A  10     -14.538 -97.701  -7.499
ATOM   1479  O   GLN A  10     -13.632 -96.982  -7.918
ATOM   1480  CB  GLN A  10     -18.876 -98.000  -6.216
ATOM   1481  N   GLN A  11     -14.698 -98.904  -8.042
ATOM   1482  CA  GLN A  11     -13.849 -99.322  -9.154
ATOM   1483  C   GLN A  11     -14.552 -99.019 -10.487
ATOM   1484  O   GLN A  11     -15.116 -98.777 -11.554
ATOM   1485  CB  GLN A  11     -13.127  97.549  -8.084
ATOM   1486  N   GLN A   1       6.331 -80.376 -15.469
ATOM   1487  CA  GLN A   1       5.549 -79.838 -16.612
ATOM   1488  C   GLN A   1       6.142 -80.152 -17.935
ATOM   1489  O   GLN A   1       6.580 -81.244 -18.298
ATOM   1490  CB  GLN A   1       5.077 -76.612 -15.416
ATOM   1491  N   GLN A   2       6.205 -79.147 -18.818
ATOM   1492  CA  GLN A   2       6.398 -79.408 -20.240
ATOM   1493  C   GLN A   2       7.578 -78.639 -20.733
ATOM   1494  O   GLN A   2       7.695 -77.421 -20.871
ATOM   1495  CB  GLN A   2       3.083 -79.099 -21.159
ATOM   1496  N   GLU A   3       8.613 -79.391 -21.055
ATOM   1497  CA  GLU A   3       9.812 -78.828 -21.649
ATOM   1498  C   GLU A   3      10.322 -79.699 -22.734
ATOM   1499  O   GLU A   3      10.255 -80.928 -22.756
ATOM   1500  CB  GLU A   3      11.805 -78.549 -19.226
ATOM   1501  N   PHE A   4      10.910 -79.121 -23.792
ATOM   1502  CA  PHE A   4      11.720 -79.845 -24.720
ATOM   1503  C   PHE A   4      12.664 -79.014 -25.562
ATOM   1504  O   PHE A   4      12.790 -77.791 -25.613
ATOM   1505  CB  PHE A   4       9.004 -80.224 -26.810
ATOM   1506  N   GLU A   5      13.451 -79.721 -26.340
ATOM   1507  CA  GLU A   5      14.530 -79.147 -27.126
ATOM   1508  C   GLU A   5      14.592 -79.720 -28.492
ATOM   1509  O   GLU A   5      14.328 -80.890 -28.767
ATOM   1510  CB  GLU A   5      17.120 -80.263 -25.526
ATOM   1511  N   PHE A   6      14.948 -78.991 -29.552
ATOM   1512  CA  PHE A   6      15.076 -79.550 -30.869
ATOM   1513  C   PHE A   6      16.260 -78.917 -31.575
ATOM   1514  O   PHE A   6      16.368 -77.768 -32.003
ATOM   1515  CB  PHE A   6      12.429 -77.846 -32.001
ATOM   1516  N   GLU A   7      17.314 -79.663 -31.768
ATOM   1517  CA  GLU A   7      18.530 -79.309 -32.441
ATOM   1518  C   GLU A   7      18.598 -79.905 -33.833
ATOM   1519  O   GLU A   7      18.609 -81.103 -34.116
ATOM   1520  CB  GLU A   7      20.742 -80.954 -30.747
ATOM   1521  N   PHE A   8      18.652 -79.101 -34.895
ATOM   1522  CA  PHE A   8      19.080 -79.378 -36.235
ATOM   1523  C   PHE A   8      20.505 -78.860 -36.513
ATOM   1524  O   PHE A   8      20.905 -77.714 -36.718
ATOM   1525  CB  PHE A   8      17.016 -76.995 -37.423
ATOM   1526  N   GLU A   9      21.431 -79.771 -36.537
ATOM   1527  CA  GLU A   9      22.833 -79.525 -36.358
ATOM   1528  C   GLU A   9      23.556 -80.055 -37.603
ATOM   1529  O   GLU A   9      23.642 -81.221 -37.990
ATOM   1530  CB  GLU A   9      23.578 -81.257 -33.771
ATOM   1531  N   GLN A  10      24.173 -79.139 -38.370
ATOM   1532  CA  GLN A  10      25.254 -79.539 -39.210
ATOM   1533  C   GLN A  10      26.520 -78.786 -38.932
ATOM   1534  O   GLN A  10      26.646 -77.583 -38.707
ATOM   1535  CB  GLN A  10      23.742 -79.816 -42.328
ATOM   1536  N   GLN A  11      27.626 -79.572 -38.943
ATOM   1537  CA  GLN A  11      28.985 -79.030 -38.640
ATOM   1538  C   GLN A  11      30.017 -79.545 -39.666
ATOM   1539  O   GLN A  11      30.840 -79.955 -40.484
ATOM   1540  CB  GLN A  11      29.119 -79.834 -35.271
ATOM   1541  N   GLN A   1      37.288  28.510  12.574
ATOM   1542  CA  GLN A   1      37.320  27.984  13.928
ATOM   1543  C   GLN A   1      38.201  28.864  14.827
ATOM   1544  O   GLN A   1      38.126  29.048  16.042
ATOM   1545  CB  GLN A   1      37.253  24.666  13.374
ATOM   1546  N   GLN A   2      39.176  29.518  14.222
ATOM   1547  CA  GLN A   2      40.043  30.559  14.712
ATOM   1548  C   GLN A   2      39.825  31.911  14.122
ATOM   1549  O   GLN A   2      38.746  32.427  13.830
ATOM   1550  CB  GLN A   2      41.372  29.494  17.564
ATOM   1551  N   GLU A   3      40.854  32.667  13.871
ATOM   1552  CA  GLU A   3      40.705  34.083  13.436
ATOM   1553  C   GLU A   3      41.824  34.510  12.529
ATOM   1554  O   GLU A   3      43.027  34.543  12.789
ATOM   1555  CB  GLU A   3      40.781  35.593  16.244
ATOM   1556  N   PHE A   4      41.508  34.899  11.314
ATOM   1557  CA  PHE A   4      42.516  35.212  10.273
ATOM   1558  C   PHE A   4      42.292  36.654   9.862
ATOM   1559  O   PHE A   4      41.704  37.526  10.502
ATOM   1560  CB  PHE A   4      40.176  33.553   8.269
ATOM   1561  N   GLU A   5      42.770  37.053   8.687
ATOM   1562  CA  GLU A   5      42.902  38.456   8.412
ATOM   1563  C   GLU A   5      42.750  38.707   6.927
ATOM   1564  O   GLU A   5      42.594  37.870   6.038
ATOM   1565  CB  GLU A   5      45.917  38.994   9.120
ATOM   1566  N   PHE A   6      42.785  39.965   6.513
ATOM   1567  CA  PHE A   6      43.019  40.265   5.084
ATOM   1568  C   PHE A   6      43.149  41.761   4.825
ATOM   1569  O   PHE A   6      43.194  42.696   5.624
ATOM   1570  CB  PHE A   6      39.637  39.937   4.727
ATOM   1571  N   GLU A   7      43.219  42.010   3.499
ATOM   1572  CA  GLU A   7      42.700  43.268   2.925
ATOM   1573  C   GLU A   7      41.606  43.052   1.888
ATOM   1574  O   GLU A   7      41.356  42.012   1.280
ATOM   1575  CB  GLU A   7      45.356  44.257   1.449
ATOM   1576  N   PHE A   8      40.811  44.084   1.582
ATOM   1577  CA  PHE A   8      40.016  44.156   0.393
ATOM   1578  C   PHE A   8      40.543  45.025  -0.717
ATOM   1579  O   PHE A   8      41.709  45.321  -0.980
ATOM   1580  CB  PHE A   8      37.949  46.316   2.030
ATOM   1581  N   GLU A   9      39.639  45.530  -1.505
ATOM   1582  CA  GLU A   9      39.794  46.268  -2.760
ATOM   1583  C   GLU A   9      38.874  47.488  -2.781
ATOM   1584  O   GLU A   9      38.270  47.969  -3.740
ATOM   1585  CB  GLU A   9      38.747  44.247  -4.886
ATOM   1586  N   GLN A  10      38.694  48.118  -1.627
ATOM   1587  CA  GLN A  10      38.152  49.502  -1.578
ATOM   1588  C   GLN A  10      39.134  50.412  -0.884
ATOM   1589  O   GLN A  10      39.509  50.353   0.287
ATOM   1590  CB  GLN A  10      34.883  48.829  -1.598
ATOM   1591  N   GLN A  11      39.675  51.391  -1.570
ATOM   1592  CA  GLN A  11      40.364  52.557  -1.109
ATOM   1593  C   GLN A  11      39.527  53.632  -0.466
ATOM   1594  O   GLN A  11      38.843  54.510   0.059
ATOM   1595  CB  GLN A  11      43.575  51.640  -1.107
ATOM   1596  N   GLN A   1      28.641 -46.886 -37.501
ATOM   1597  CA  GLN A   1      27.317 -46.539 -36.968
ATOM   1598  C   GLN A   1      27.223 -46.703 -35.494
ATOM   1599  O   GLN A   1      27.221 -47.787 -34.909
ATOM   1600  CB  GLN A   1      26.676 -43.893 -38.946
ATOM   1601  N   GLN A   2      27.131 -45.633 -34.685
ATOM   1602  CA  GLN A   2      27.489 -45.589 -33.272
ATOM   1603  C   GLN A   2      26.596 -46.433 -32.419
ATOM   1604  O   GLN A   2      25.743 -47.225 -32.820
ATOM   1605  CB  GLN A   2      27.902 -42.139 -33.208
ATOM   1606  N   GLU A   3      26.715 -46.336 -31.092
ATOM   1607  CA  GLU A   3      25.893 -47.076 -30.176
ATOM   1608  C   GLU A   3      24.585 -46.291 -29.988
ATOM   1609  O   GLU A   3      24.384 -45.325 -29.251
ATOM   1610  CB  GLU A   3      27.637 -47.164 -27.597
ATOM   1611  N   PHE A   4      23.522 -46.677 -30.693
ATOM   1612  CA  PHE A   4      22.180 -46.142 -30.370
ATOM   1613  C   PHE A   4      21.326 -47.098 -29.591
ATOM   1614  O   PHE A   4      20.922 -48.195 -29.976
ATOM   1615  CB  PHE A   4      21.436 -46.510 -33.618
ATOM   1616  N   GLU A   5      20.960 -46.729 -28.347
ATOM   1617  CA  GLU A   5      19.712 -47.296 -27.762
ATOM   1618  C   GLU A   5      18.767 -46.153 -27.471
ATOM   1619  O   GLU A   5      19.036 -45.031 -27.041
ATOM   1620  CB  GLU A   5      20.857 -48.523 -25.024
ATOM   1621  N   PHE A   6      17.476 -46.449 -27.731
ATOM   1622  CA  PHE A   6      16.396 -45.577 -27.300
ATOM   1623  C   PHE A   6      15.233 -46.345 -26.802
ATOM   1624  O   PHE A   6      14.885 -47.476 -27.143
ATOM   1625  CB  PHE A   6      15.466 -45.273 -30.637
ATOM   1626  N   GLU A   7      14.513 -45.669 -25.870
ATOM   1627  CA  GLU A   7      13.602 -46.421 -24.987
ATOM   1628  C   GLU A   7      12.460 -45.501 -24.624
ATOM   1629  O   GLU A   7      12.496 -44.370 -24.138
ATOM   1630  CB  GLU A   7      15.408 -47.025 -22.436
ATOM   1631  N   PHE A   8      11.271 -46.043 -24.888
ATOM   1632  CA  PHE A   8      10.041 -45.299 -24.629
ATOM   1633  C   PHE A   8       9.116 -46.001 -23.671
ATOM   1634  O   PHE A   8       8.602 -47.110 -23.816
ATOM   1635  CB  PHE A   8       8.939 -46.462 -27.643
ATOM   1636  N   GLU A   9       8.794 -45.406 -22.541
ATOM   1637  CA  GLU A   9       8.164 -46.071 -21.416
ATOM   1638  C   GLU A   9       6.755 -45.524 -21.182
ATOM   1639  O   GLU A   9       6.414 -44.345 -21.077
ATOM   1640  CB  GLU A   9       9.968 -45.363 -18.934
ATOM   1641  N   GLN A  10       5.751 -46.378 -21.072
ATOM   1642  CA  GLN A  10       4.652 -45.999 -20.135
ATOM   1643  C   GLN A  10       4.543 -47.089 -19.104
ATOM   1644  O   GLN A  10       3.516 -47.651 -18.722
ATOM   1645  CB  GLN A  10       2.379 -44.895 -22.296
ATOM   1646  N   GLN A  11       5.650 -47.515 -18.524
ATOM   1647  CA  GLN A  11       5.748 -47.955 -17.168
ATOM   1648  C   GLN A  11       6.737 -47.121 -16.353
ATOM   1649  O   GLN A  11       7.533 -46.450 -15.697
ATOM   1650  CB  GLN A  11       5.538 -51.278 -17.263
ATOM   1651  N   GLN A   1      13.454  63.056 -27.730
ATOM   1652  CA  GLN A   1      14.116  62.510 -26.546
ATOM   1653  C   GLN A   1      13.508  63.080 -25.246
ATOM   1654  O   GLN A   1      13.881  64.038 -24.569
ATOM   1655  CB  GLN A   1      17.215  62.190 -27.793
ATOM   1656  N   GLN A   2      12.418  62.408 -24.823
ATOM   1657  CA  GLN A   2      11.571  63.027 -23.802
ATOM   1658  C   GLN A   2      11.703  62.325 -22.511
ATOM   1659  O   GLN A   2      11.281  61.189 -22.299
ATOM   1660  CB  GLN A   2       9.008  64.335 -25.463
ATOM   1661  N   GLU A   3      12.309  62.901 -21.456
ATOM   1662  CA  GLU A   3      12.428  62.096 -20.218
ATOM   1663  C   GLU A   3      12.221  62.989 -18.980
ATOM   1664  O   GLU A   3      12.905  63.927 -18.572
ATOM   1665  CB  GLU A   3      15.502  61.236 -20.447
ATOM   1666  N   PHE A   4      11.174  62.731 -18.244
ATOM   1667  CA  PHE A   4      10.892  63.595 -17.059
ATOM   1668  C   PHE A   4      11.099  62.694 -15.845
ATOM   1669  O   PHE A   4      10.892  61.483 -15.763
ATOM   1670  CB  PHE A   4       7.542  63.304 -17.619
ATOM   1671  N   GLU A   5      11.549  63.214 -14.727
ATOM   1672  CA  GLU A   5      11.588  62.477 -13.435
ATOM   1673  C   GLU A   5      11.010  63.291 -12.291
ATOM   1674  O   GLU A   5      10.936  64.514 -12.175
ATOM   1675  CB  GLU A   5      14.736  62.072 -13.003
ATOM   1676  N   PHE A   6      10.526  62.572 -11.293
ATOM   1677  CA  PHE A   6      10.211  63.160 -10.025
ATOM   1678  C   PHE A   6      10.807  62.442  -8.806
ATOM   1679  O   PHE A   6      11.145  61.262  -8.706
ATOM   1680  CB  PHE A   6       7.082  61.978 -10.502
ATOM   1681  N   GLU A   7      10.996  63.141  -7.707
ATOM   1682  CA  GLU A   7      11.785  62.536  -6.601
ATOM   1683  C   GLU A   7      11.535  63.217  -5.301
ATOM   1684  O   GLU A   7      11.599  64.432  -5.110
ATOM   1685  CB  GLU A   7      14.762  62.388  -7.471
ATOM   1686  N   PHE A   8      11.210  62.488  -4.221
ATOM   1687  CA  PHE A   8      10.689  62.945  -2.968
ATOM   1688  C   PHE A   8      11.198  62.289  -1.726
ATOM   1689  O   PHE A   8      11.265  61.075  -1.540
ATOM   1690  CB  PHE A   8       7.805  61.144  -3.669
ATOM   1691  N   GLU A   9      11.632  62.977  -0.690
ATOM   1692  CA  GLU A   9      11.729  62.395   0.663
ATOM   1693  C   GLU A   9      11.238  63.310   1.743
ATOM   1694  O   GLU A   9      11.368  64.534   1.774
ATOM   1695  CB  GLU A   9      14.836  61.849   1.098
ATOM   1696  N   GLN A  10      10.596  62.797   2.784
ATOM   1697  CA  GLN A  10      10.407  63.479   4.048
ATOM   1698  C   GLN A  10      10.934  62.648   5.158
ATOM   1699  O   GLN A  10      11.621  61.632   5.047
ATOM   1700  CB  GLN A  10       8.556  66.188   3.543
ATOM   1701  N   GLN A  11      10.669  62.989   6.395
ATOM   1702  CA  GLN A  11      11.191  62.214   7.550
ATOM   1703  C   GLN A  11      10.088  61.510   8.303
ATOM   1704  O   GLN A  11       9.189  60.935   8.917
ATOM   1705  CB  GLN A  11      13.456  64.348   8.878
ATOM   1706  N   GLN A   1      28.137 -61.268 -47.204
ATOM   1707  CA  GLN A   1      27.573 -60.205 -46.364
ATOM   1708  C   GLN A   1      26.249 -60.586 -45.763
ATOM   1709  O   GLN A   1      25.979 -61.578 -45.087
ATOM   1710  CB  GLN A   1      30.369 -59.052 -44.955
ATOM   1711  N   GLN A   2      25.253 -59.760 -45.986
ATOM   1712  CA  GLN A   2      23.856 -59.979 -45.762
ATOM   1713  C   GLN A   2      22.993 -59.125 -46.697
ATOM   1714  O   GLN A   2      23.326 -58.130 -47.342
ATOM   1715  CB  GLN A   2      23.828 -59.688 -42.308
ATOM   1716  N   GLU A   3      21.740 -59.436 -46.877
ATOM   1717  CA  GLU A   3      20.574 -58.583 -46.935
ATOM   1718  C   GLU A   3      19.500 -59.068 -46.019
ATOM   1719  O   GLU A   3      18.644 -59.905 -46.309
ATOM   1720  CB  GLU A   3      19.777 -58.828 -49.949
ATOM   1721  N   PHE A   4      19.406 -58.594 -44.770
ATOM   1722  CA  PHE A   4      18.430 -59.122 -43.858
ATOM   1723  C   PHE A   4      17.452 -58.059 -43.487
ATOM   1724  O   PHE A   4      17.528 -56.851 -43.708
ATOM   1725  CB  PHE A   4      20.766 -58.832 -41.349
ATOM   1726  N   GLU A   5      16.380 -58.507 -42.841
ATOM   1727  CA  GLU A   5      15.289 -57.646 -42.361
ATOM   1728  C   GLU A   5      14.627 -58.215 -41.129
ATOM   1729  O   GLU A   5      14.622 -59.383 -40.741
ATOM   1730  CB  GLU A   5      13.291 -57.928 -44.902
ATOM   1731  N   PHE A   6      13.972 -57.280 -40.397
ATOM   1732  CA  PHE A   6      13.300 -57.736 -39.179
ATOM   1733  C   PHE A   6      12.284 -56.734 -38.739
ATOM   1734  O   PHE A   6      12.479 -55.550 -38.464
ATOM   1735  CB  PHE A   6      15.985 -56.565 -37.340
ATOM   1736  N   GLU A   7      11.033 -57.152 -38.629
ATOM   1737  CA  GLU A   7       9.854 -56.346 -38.618
ATOM   1738  C   GLU A   7       8.772 -56.885 -37.669
ATOM   1739  O   GLU A   7       8.255 -58.002 -37.635
ATOM   1740  CB  GLU A   7       8.607 -56.363 -41.489
ATOM   1741  N   PHE A   8       8.351 -55.994 -36.762
ATOM   1742  CA  PHE A   8       7.760 -56.439 -35.464
ATOM   1743  C   PHE A   8       6.490 -55.584 -35.310
ATOM   1744  O   PHE A   8       6.376 -54.418 -34.932
ATOM   1745  CB  PHE A   8      10.126 -54.512 -33.973
ATOM   1746  N   GLU A   9       5.369 -56.251 -35.649
ATOM   1747  CA  GLU A   9       4.134 -55.433 -35.777
ATOM   1748  C   GLU A   9       3.013 -56.061 -35.034
ATOM   1749  O   GLU A   9       3.001 -57.157 -34.474
ATOM   1750  CB  GLU A   9       3.419 -55.853 -38.849
ATOM   1751  N   GLN A  10       1.908 -55.300 -35.001
ATOM   1752  CA  GLN A  10       0.760 -55.693 -34.194
ATOM   1753  C   GLN A  10      -0.575 -55.442 -34.795
ATOM   1754  O   GLN A  10      -0.820 -54.991 -35.914
ATOM   1755  CB  GLN A  10       1.754 -54.948 -31.022
ATOM   1756  N   GLN A  11      -1.597 -55.770 -33.966
ATOM   1757  CA  GLN A  11      -2.918 -55.225 -33.942
ATOM   1758  C   GLN A  11      -3.207 -54.629 -32.564
ATOM   1759  O   GLN A  11      -3.439 -54.150 -31.455
ATOM   1760  CB  GLN A  11      -4.460 -56.874 -36.377
ATOM   1761  N   GLN A   1      -0.209  65.165   3.481
ATOM   1762  CA  GLN A   1      -1.436  65.261   2.748
ATOM   1763  C   GLN A   1      -1.276  65.489   1.253
ATOM   1764  O   GLN A   1      -2.156  65.678   0.413
ATOM   1765  CB  GLN A   1      -3.497  67.051   4.797
ATOM   1766  N   GLN A   2      -0.019  65.480   0.802
ATOM   1767  CA  GLN A   2       0.294  65.999  -0.563
ATOM   1768  C   GLN A   2       0.032  64.901  -1.528
ATOM   1769  O   GLN A   2      -0.014  63.695  -1.283
ATOM   1770  CB  GLN A   2       3.417  67.235   0.150
ATOM   1771  N   GLU A   3      -0.174  65.243  -2.785
ATOM   1772  CA  GLU A   3      -0.418  64.372  -3.887
ATOM   1773  C   GLU A   3       0.041  65.008  -5.208
ATOM   1774  O   GLU A   3       0.272  66.192  -5.454
ATOM   1775  CB  GLU A   3      -3.585  64.016  -3.931
ATOM   1776  N   PHE A   4       0.218  64.208  -6.232
ATOM   1777  CA  PHE A   4       0.470  64.767  -7.555
ATOM   1778  C   PHE A   4       0.105  63.721  -8.579
ATOM   1779  O   PHE A   4       0.316  62.510  -8.518
ATOM   1780  CB  PHE A   4       3.800  63.897  -6.926
ATOM   1781  N   GLU A   5      -0.511  64.110  -9.675
ATOM   1782  CA  GLU A   5      -0.707  63.214 -10.786
ATOM   1783  C   GLU A   5      -0.543  63.921 -12.107
ATOM   1784  O   GLU A   5      -1.283  64.774 -12.598
ATOM   1785  CB  GLU A   5      -3.697  62.357 -10.482
ATOM   1786  N   PHE A   6       0.505  63.609 -12.840
ATOM   1787  CA  PHE A   6       0.722  64.219 -14.119
ATOM   1788  C   PHE A   6       0.728  63.122 -15.190
ATOM   1789  O   PHE A   6       1.480  62.154 -15.305
ATOM   1790  CB  PHE A   6       3.946  64.639 -13.262
ATOM   1791  N   GLU A   7      -0.247  63.285 -16.110
ATOM   1792  CA  GLU A   7      -0.341  62.391 -17.219
ATOM   1793  C   GLU A   7       0.167  62.984 -18.482
ATOM   1794  O   GLU A   7      -0.117  64.107 -18.898
ATOM   1795  CB  GLU A   7      -3.540  61.847 -17.425
ATOM   1796  N   PHE A   8       0.980  62.369 -19.298
ATOM   1797  CA  PHE A   8       1.294  63.000 -20.596
ATOM   1798  C   PHE A   8       1.219  61.866 -21.625
ATOM   1799  O   PHE A   8       1.403  60.657 -21.483
ATOM   1800  CB  PHE A   8       4.595  62.665 -19.483
ATOM   1801  N   GLU A   9       0.897  62.351 -22.843
ATOM   1802  CA  GLU A   9       0.718  61.558 -24.030
ATOM   1803  C   GLU A   9       1.462  62.039 -25.218
ATOM   1804  O   GLU A   9       1.638  63.224 -25.504
ATOM   1805  CB  GLU A   9      -2.429  62.107 -24.475
ATOM   1806  N   GLN A  10       2.015  61.233 -26.096
ATOM   1807  CA  GLN A  10       2.578  61.576 -27.379
ATOM   1808  C   GLN A  10       1.719  61.002 -28.520
ATOM   1809  O   GLN A  10       1.659  59.861 -28.977
ATOM   1810  CB  GLN A  10       5.874  60.833 -27.096
ATOM   1811  N   GLN A  11       0.938  61.884 -29.078
ATOM   1812  CA  GLN A  11      -0.058  61.522 -30.130
ATOM   1813  C   GLN A  11      -0.169  62.591 -31.174
ATOM   1814  O   GLN A  11      -0.260  63.469 -32.032
ATOM   1815  CB  GLN A  11      -2.656  60.652 -28.084
ATOM   1816  N   GLN A   1      79.376  15.767 -11.003
ATOM   1817  CA  GLN A   1      80.459  14.841 -10.875
ATOM   1818  C   GLN A   1      80.495  14.111  -9.543
ATOM   1819  O   GLN A   1      81.341  13.328  -9.111
ATOM   1820  CB  GLN A   1      81.160  13.953 -14.022
ATOM   1821  N   GLN A   2      79.468  14.365  -8.755
ATOM   1822  CA  GLN A   2      79.251  13.702  -7.456
ATOM   1823  C   GLN A   2      78.066  12.721  -7.569
ATOM   1824  O   GLN A   2      76.915  12.969  -7.926
ATOM   1825  CB  GLN A   2      79.503  16.394  -5.286
ATOM   1826  N   GLU A   3      78.329  11.428  -7.233
ATOM   1827  CA  GLU A   3      77.275  10.383  -7.206
ATOM   1828  C   GLU A   3      76.982  10.005  -5.786
ATOM   1829  O   GLU A   3      77.829   9.823  -4.911
ATOM   1830  CB  GLU A   3      79.045   8.005  -8.451
ATOM   1831  N   PHE A   4      75.709   9.838  -5.381
ATOM   1832  CA  PHE A   4      75.447   9.142  -4.100
ATOM   1833  C   PHE A   4      75.026   7.725  -4.342
ATOM   1834  O   PHE A   4      74.763   7.202  -5.424
ATOM   1835  CB  PHE A   4      72.728  11.058  -3.573
ATOM   1836  N   GLU A   5      74.915   6.921  -3.315
ATOM   1837  CA  GLU A   5      74.591   5.508  -3.545
ATOM   1838  C   GLU A   5      73.512   5.027  -2.657
ATOM   1839  O   GLU A   5      73.633   4.838  -1.446
ATOM   1840  CB  GLU A   5      77.270   3.886  -3.471
ATOM   1841  N   PHE A   6      72.305   4.747  -3.056
ATOM   1842  CA  PHE A   6      71.089   4.870  -2.206
ATOM   1843  C   PHE A   6      70.233   3.626  -2.444
ATOM   1844  O   PHE A   6      70.437   2.683  -3.208
ATOM   1845  CB  PHE A   6      69.821   6.862  -4.716
ATOM   1846  N   GLU A   7      69.119   3.578  -1.712
ATOM   1847  CA  GLU A   7      68.094   2.526  -1.979
ATOM   1848  C   GLU A   7      66.737   3.086  -1.764
ATOM   1849  O   GLU A   7      66.441   3.991  -0.985
ATOM   1850  CB  GLU A   7      68.822   0.056  -0.215
ATOM   1851  N   PHE A   8      65.716   2.619  -2.431
ATOM   1852  CA  PHE A   8      64.373   3.225  -2.413
ATOM   1853  C   PHE A   8      63.303   2.320  -3.006
ATOM   1854  O   PHE A   8      63.385   1.488  -3.909
ATOM   1855  CB  PHE A   8      65.444   4.895  -5.228
ATOM   1856  N   GLU A   9      62.123   2.531  -2.388
ATOM   1857  CA  GLU A   9      60.958   1.688  -2.446
ATOM   1858  C   GLU A   9      59.955   2.252  -3.395
ATOM   1859  O   GLU A   9      59.782   3.449  -3.627
ATOM   1860  CB  GLU A   9      59.806   1.590   0.485
ATOM   1861  N   GLN A  10      59.137   1.523  -4.094
ATOM   1862  CA  GLN A  10      58.637   1.721  -5.414
ATOM   1863  C   GLN A  10      57.157   1.563  -5.494
ATOM   1864  O   GLN A  10      56.563   0.511  -5.732
ATOM   1865  CB  GLN A  10      60.771  -0.253  -7.295
ATOM   1866  N   GLN A  11      56.369   2.631  -5.295
ATOM   1867  CA  GLN A  11      54.910   2.648  -5.279
ATOM   1868  C   GLN A  11      54.316   3.435  -6.441
ATOM   1869  O   GLN A  11      53.836   4.071  -7.379
ATOM   1870  CB  GLN A  11      54.367   3.142  -1.941
ATOM   1871  N   GLN A   1      18.798  89.687 -31.328
ATOM   1872  CA  GLN A   1      18.804  90.624 -30.194
ATOM   1873  C   GLN A   1      17.547  91.382 -30.052
ATOM   1874  O   GLN A   1      17.300  92.486 -30.537
ATOM   1875  CB  GLN A   1      21.957  91.579 -29.768
ATOM   1876  N   GLN A   2      16.592  90.793 -29.319
ATOM   1877  CA  GLN A   2      15.564  91.489 -28.536
ATOM   1878  C   GLN A   2      15.410  90.956 -27.151
ATOM   1879  O   GLN A   2      14.962  89.852 -26.841
ATOM   1880  CB  GLN A   2      13.590  93.020 -30.756
ATOM   1881  N   GLU A   3      15.795  91.750 -26.137
ATOM   1882  CA  GLU A   3      15.765  91.221 -24.759
ATOM   1883  C   GLU A   3      15.327  92.236 -23.735
ATOM   1884  O   GLU A   3      15.571  93.441 -23.682
ATOM   1885  CB  GLU A   3      18.868  90.721 -24.063
ATOM   1886  N   PHE A   4      14.573  91.688 -22.781
ATOM   1887  CA  PHE A   4      14.174  92.494 -21.608
ATOM   1888  C   PHE A   4      13.611  91.640 -20.472
ATOM   1889  O   PHE A   4      13.103  90.519 -20.511
ATOM   1890  CB  PHE A   4      11.454  93.445 -23.402
ATOM   1891  N   GLU A   5      13.709  92.244 -19.286
ATOM   1892  CA  GLU A   5      13.518  91.723 -17.969
ATOM   1893  C   GLU A   5      12.432  92.410 -17.233
ATOM   1894  O   GLU A   5      12.484  93.562 -16.803
ATOM   1895  CB  GLU A   5      16.168  92.801 -16.448
ATOM   1896  N   PHE A   6      11.284  91.724 -17.009
ATOM   1897  CA  PHE A   6      10.189  92.220 -16.147
ATOM   1898  C   PHE A   6      10.072  91.458 -14.857
ATOM   1899  O   PHE A   6      10.233  90.247 -14.705
ATOM   1900  CB  PHE A   6       8.172  90.651 -18.406
ATOM   1901  N   GLU A   7       9.766  92.099 -13.745
ATOM   1902  CA  GLU A   7       9.317  91.421 -12.559
ATOM   1903  C   GLU A   7       8.384  92.214 -11.684
ATOM   1904  O   GLU A   7       8.270  93.438 -11.629
ATOM   1905  CB  GLU A   7      12.036  91.338 -10.875
ATOM   1906  N   PHE A   8       7.594  91.476 -10.877
ATOM   1907  CA  PHE A   8       6.669  92.200  -9.976
ATOM   1908  C   PHE A   8       6.791  91.517  -8.618
ATOM   1909  O   PHE A   8       7.305  90.426  -8.371
ATOM   1910  CB  PHE A   8       4.103  90.755 -11.624
ATOM   1911  N   GLU A   9       6.279  92.179  -7.566
ATOM   1912  CA  GLU A   9       6.436  91.818  -6.172
ATOM   1913  C   GLU A   9       5.418  92.424  -5.257
ATOM   1914  O   GLU A   9       5.212  93.621  -5.056
ATOM   1915  CB  GLU A   9       9.340  93.090  -5.515
ATOM   1916  N   GLN A  10       4.652  91.565  -4.589
ATOM   1917  CA  GLN A  10       3.974  91.775  -3.327
ATOM   1918  C   GLN A  10       4.708  91.270  -2.151
ATOM   1919  O   GLN A  10       5.122  90.116  -2.038
ATOM   1920  CB  GLN A  10       1.352  93.624  -4.210
ATOM   1921  N   GLN A  11       4.994  92.017  -1.097
ATOM   1922  CA  GLN A  11       5.641  91.561   0.095
ATOM   1923  C   GLN A  11       4.734  90.900   1.118
ATOM   1924  O   GLN A  11       3.999  90.365   1.947
ATOM   1925  CB  GLN A  11       8.878  92.051  -0.474
ATOM   1926  N   GLN A   1      -3.759  42.336 -17.617
ATOM   1927  CA  GLN A   1      -3.152  42.782 -16.382
ATOM   1928  C   GLN A   1      -1.703  42.435 -16.319
ATOM   1929  O   GLN A   1      -1.253  41.327 -16.025
ATOM   1930  CB  GLN A   1      -5.212  44.880 -14.831
ATOM   1931  N   GLN A   2      -0.770  43.357 -16.592
ATOM   1932  CA  GLN A   2       0.597  42.925 -16.953
ATOM   1933  C   GLN A   2       1.652  43.651 -16.114
ATOM   1934  O   GLN A   2       2.513  44.435 -16.512
ATOM   1935  CB  GLN A   2       0.406  43.124 -20.397
ATOM   1936  N   GLU A   3       1.643  43.407 -14.783
ATOM   1937  CA  GLU A   3       2.186  44.331 -13.781
ATOM   1938  C   GLU A   3       3.213  43.604 -12.925
ATOM   1939  O   GLU A   3       3.356  42.390 -12.782
ATOM   1940  CB  GLU A   3      -0.256  45.018 -11.943
ATOM   1941  N   PHE A   4       4.061  44.410 -12.251
ATOM   1942  CA  PHE A   4       4.858  43.908 -11.098
ATOM   1943  C   PHE A   4       4.715  44.723  -9.860
ATOM   1944  O   PHE A   4       5.335  45.757  -9.609
ATOM   1945  CB  PHE A   4       7.468  45.338 -12.788
ATOM   1946  N   GLU A   5       3.878  44.378  -8.903
ATOM   1947  CA  GLU A   5       3.377  45.215  -7.808
ATOM   1948  C   GLU A   5       3.922  44.619  -6.495
ATOM   1949  O   GLU A   5       4.199  43.446  -6.248
ATOM   1950  CB  GLU A   5       0.284  44.457  -7.823
ATOM   1951  N   PHE A   6       4.134  45.429  -5.478
ATOM   1952  CA  PHE A   6       4.168  44.963  -4.080
ATOM   1953  C   PHE A   6       3.874  46.032  -3.082
ATOM   1954  O   PHE A   6       3.487  47.182  -3.290
ATOM   1955  CB  PHE A   6       7.551  45.442  -4.447
ATOM   1956  N   GLU A   7       4.052  45.697  -1.828
ATOM   1957  CA  GLU A   7       4.239  46.597  -0.715
ATOM   1958  C   GLU A   7       4.959  45.873   0.393
ATOM   1959  O   GLU A   7       5.424  44.733   0.386
ATOM   1960  CB  GLU A   7       1.301  47.460  -0.097
ATOM   1961  N   PHE A   8       5.080  46.610   1.509
ATOM   1962  CA  PHE A   8       5.798  46.028   2.668
ATOM   1963  C   PHE A   8       5.254  46.582   4.005
ATOM   1964  O   PHE A   8       4.921  47.726   4.312
ATOM   1965  CB  PHE A   8       8.117  48.498   1.901
ATOM   1966  N   GLU A   9       5.128  45.696   4.956
ATOM   1967  CA  GLU A   9       4.523  45.984   6.265
ATOM   1968  C   GLU A   9       5.629  46.036   7.325
ATOM   1969  O   GLU A   9       6.798  45.662   7.231
ATOM   1970  CB  GLU A   9       2.449  43.702   6.636
ATOM   1971  N   GLN A  10       5.293  46.549   8.502
ATOM   1972  CA  GLN A  10       6.137  47.100   9.522
ATOM   1973  C   GLN A  10       5.923  46.555  10.911
ATOM   1974  O   GLN A  10       5.361  47.127  11.846
ATOM   1975  CB  GLN A  10       6.813  50.234   8.561
ATOM   1976  N   GLN A  11       6.399  45.308  11.153
ATOM   1977  CA  GLN A  11       6.253  44.591  12.386
ATOM   1978  C   GLN A  11       7.504  44.651  13.197
ATOM   1979  O   GLN A  11       8.537  44.699  13.866
ATOM   1980  CB  GLN A  11       4.252  42.032  11.379
ATOM   1981  N   GLN A   1      50.800  32.348   0.799
ATOM   1982  CA  GLN A   1      51.663  32.128   1.932
ATOM   1983  C   GLN A   1      51.217  30.894   2.738
ATOM   1984  O   GLN A   1      51.900  29.927   3.075
ATOM   1985  CB  GLN A   1      52.980  35.071   2.741
ATOM   1986  N   GLN A   2      49.935  30.843   3.132
ATOM   1987  CA  GLN A   2      49.169  29.610   3.075
ATOM   1988  C   GLN A   2      47.684  29.876   2.737
ATOM   1989  O   GLN A   2      46.682  29.219   3.018
ATOM   1990  CB  GLN A   2      50.355  27.543   5.406
ATOM   1991  N   GLU A   3      47.500  30.993   2.035
ATOM   1992  CA  GLU A   3      46.339  31.909   2.163
ATOM   1993  C   GLU A   3      45.359  31.502   1.049
ATOM   1994  O   GLU A   3      45.378  30.510   0.320
ATOM   1995  CB  GLU A   3      47.618  34.788   1.480
ATOM   1996  N   PHE A   4      44.355  32.355   0.861
ATOM   1997  CA  PHE A   4      43.225  32.103   0.009
ATOM   1998  C   PHE A   4      42.583  33.403  -0.518
ATOM   1999  O   PHE A   4      42.965  34.571  -0.444
ATOM   2000  CB  PHE A   4      41.483  31.050   2.675
ATOM   2001  N   GLU A   5      41.446  33.188  -1.141
ATOM   2002  CA  GLU A   5      40.671  34.266  -1.785
ATOM   2003  C   GLU A   5      39.192  34.187  -1.505
ATOM   2004  O   GLU A   5      38.386  33.316  -1.834
ATOM   2005  CB  GLU A   5      41.019  33.290  -4.869
ATOM   2006  N   PHE A   6      38.778  35.260  -0.789
ATOM   2007  CA  PHE A   6      37.347  35.320  -0.421
ATOM   2008  C   PHE A   6      36.618  36.127  -1.426
ATOM   2009  O   PHE A   6      37.070  37.097  -2.032
ATOM   2010  CB  PHE A   6      38.159  37.526   2.054
ATOM   2011  N   GLU A   7      35.384  35.850  -1.754
ATOM   2012  CA  GLU A   7      34.398  36.822  -2.242
ATOM   2013  C   GLU A   7      33.038  36.533  -1.615
ATOM   2014  O   GLU A   7      32.631  35.465  -1.156
ATOM   2015  CB  GLU A   7      34.496  36.325  -5.344
ATOM   2016  N   PHE A   8      32.193  37.596  -1.568
ATOM   2017  CA  PHE A   8      30.779  37.325  -1.401
ATOM   2018  C   PHE A   8      30.039  37.475  -2.697
ATOM   2019  O   PHE A   8      29.042  38.175  -2.879
ATOM   2020  CB  PHE A   8      30.493  40.255   0.198
ATOM   2021  N   GLU A   9      30.413  36.843  -3.791
ATOM   2022  CA  GLU A   9      29.646  36.785  -5.050
ATOM   2023  C   GLU A   9      29.708  35.418  -5.721
ATOM   2024  O   GLU A   9      30.701  34.745  -5.997
ATOM   2025  CB  GLU A   9      31.255  38.775  -6.983
ATOM   2026  N   GLN A  10      28.511  34.903  -6.043
ATOM   2027  CA  GLN A  10      28.374  33.858  -7.009
ATOM   2028  C   GLN A  10      27.145  34.050  -7.924
ATOM   2029  O   GLN A  10      26.978  33.669  -9.083
ATOM   2030  CB  GLN A  10      29.088  31.119  -5.226
ATOM   2031  N   GLN A  11      26.126  34.720  -7.390
ATOM   2032  CA  GLN A  11      25.156  35.395  -8.189
ATOM   2033  C   GLN A  11      24.823  36.780  -7.791
ATOM   2034  O   GLN A  11      24.545  37.933  -7.459
ATOM   2035  CB  GLN A  11      23.486  32.869  -9.602
ATOM   2036  N   GLN A   1      -3.060  98.454 -13.301
ATOM   2037  CA  GLN A   1      -2.318  97.546 -14.118
ATOM   2038  C   GLN A   1      -0.991  98.031 -14.571
ATOM   2039  O   GLN A   1      -0.538  99.160 -14.381
ATOM   2040  CB  GLN A   1      -4.794  95.988 -15.993
ATOM   2041  N   GLN A   2      -0.204  97.168 -15.251
ATOM   2042  CA  GLN A   2       0.883  97.704 -16.023
ATOM   2043  C   GLN A   2       1.108  96.828 -17.277
ATOM   2044  O   GLN A   2       1.540  95.678 -17.350
ATOM   2045  CB  GLN A   2       3.287  98.305 -13.626
ATOM   2046  N   GLU A   3       0.815  97.329 -18.441
ATOM   2047  CA  GLU A   3       0.804  96.685 -19.762
ATOM   2048  C   GLU A   3       1.714  97.280 -20.775
ATOM   2049  O   GLU A   3       1.751  98.469 -21.090
ATOM   2050  CB  GLU A   3      -2.143  97.337 -20.875
ATOM   2051  N   PHE A   4       2.581  96.466 -21.415
ATOM   2052  CA  PHE A   4       3.466  96.958 -22.510
ATOM   2053  C   PHE A   4       3.278  96.192 -23.774
ATOM   2054  O   PHE A   4       3.615  95.026 -23.976
ATOM   2055  CB  PHE A   4       6.097  95.385 -21.113
ATOM   2056  N   GLU A   5       2.697  96.786 -24.803
ATOM   2057  CA  GLU A   5       2.162  96.008 -25.928
ATOM   2058  C   GLU A   5       2.630  96.564 -27.274
ATOM   2059  O   GLU A   5       2.270  97.596 -27.841
ATOM   2060  CB  GLU A   5      -0.967  96.508 -25.667
ATOM   2061  N   PHE A   6       3.557  95.811 -27.901
ATOM   2062  CA  PHE A   6       4.262  96.324 -29.055
ATOM   2063  C   PHE A   6       4.255  95.386 -30.249
ATOM   2064  O   PHE A   6       4.563  94.194 -30.259
ATOM   2065  CB  PHE A   6       6.985  94.979 -27.362
ATOM   2066  N   GLU A   7       3.865  95.930 -31.433
ATOM   2067  CA  GLU A   7       3.895  95.139 -32.698
ATOM   2068  C   GLU A   7       5.012  95.710 -33.571
ATOM   2069  O   GLU A   7       5.572  96.805 -33.525
ATOM   2070  CB  GLU A   7       1.219  96.168 -34.162
ATOM   2071  N   PHE A   8       5.410  94.878 -34.501
ATOM   2072  CA  PHE A   8       6.310  95.402 -35.559
ATOM   2073  C   PHE A   8       6.259  94.436 -36.733
ATOM   2074  O   PHE A   8       6.593  93.251 -36.745
ATOM   2075  CB  PHE A   8       8.976  94.279 -33.811
ATOM   2076  N   GLU A   9       5.810  94.882 -37.893
ATOM   2077  CA  GLU A   9       4.902  94.253 -38.810
ATOM   2078  C   GLU A   9       5.633  93.826 -40.047
ATOM   2079  O   GLU A   9       6.483  94.449 -40.683
ATOM   2080  CB  GLU A   9       2.968  96.600 -39.514
ATOM   2081  N   GLN A  10       5.278  92.604 -40.472
ATOM   2082  CA  GLN A  10       5.871  92.052 -41.667
ATOM   2083  C   GLN A  10       5.224  92.455 -42.940
ATOM   2084  O   GLN A  10       5.244  93.571 -43.459
ATOM   2085  CB  GLN A  10       7.204  89.125 -40.768
ATOM   2086  N   GLN A  11       4.553  91.460 -43.562
ATOM   2087  CA  GLN A  11       3.661  91.761 -44.652
ATOM   2088  C   GLN A  11       2.190  91.557 -44.246
ATOM   2089  O   GLN A  11       1.014  91.395 -43.920
ATOM   2090  CB  GLN A  11       5.259  89.949 -47.124
ATOM   2091  N   GLN A   1      25.933 -51.605 -51.437
ATOM   2092  CA  GLN A   1      26.025 -50.551 -50.479
ATOM   2093  C   GLN A   1      26.222 -51.124 -49.103
ATOM   2094  O   GLN A   1      26.283 -52.306 -48.761
ATOM   2095  CB  GLN A   1      23.463 -48.650 -51.646
ATOM   2096  N   GLN A   2      26.343 -50.196 -48.161
ATOM   2097  CA  GLN A   2      26.689 -50.488 -46.768
ATOM   2098  C   GLN A   2      25.944 -49.616 -45.805
ATOM   2099  O   GLN A   2      26.294 -48.522 -45.361
ATOM   2100  CB  GLN A   2      30.151 -50.647 -46.955
ATOM   2101  N   GLU A   3      24.778 -50.066 -45.378
ATOM   2102  CA  GLU A   3      23.844 -49.297 -44.572
ATOM   2103  C   GLU A   3      22.786 -50.142 -43.906
ATOM   2104  O   GLU A   3      22.518 -51.323 -44.127
ATOM   2105  CB  GLU A   3      22.311 -47.719 -46.927
ATOM   2106  N   PHE A   4      22.041 -49.611 -42.982
ATOM   2107  CA  PHE A   4      20.754 -50.136 -42.578
ATOM   2108  C   PHE A   4      19.957 -49.139 -41.770
ATOM   2109  O   PHE A   4      20.400 -48.241 -41.055
ATOM   2110  CB  PHE A   4      22.306 -52.226 -40.378
ATOM   2111  N   GLU A   5      18.618 -49.241 -41.836
ATOM   2112  CA  GLU A   5      17.755 -48.279 -41.227
ATOM   2113  C   GLU A   5      16.473 -48.864 -40.599
ATOM   2114  O   GLU A   5      15.670 -49.659 -41.088
ATOM   2115  CB  GLU A   5      16.602 -46.854 -43.881
ATOM   2116  N   PHE A   6      16.214 -48.438 -39.348
ATOM   2117  CA  PHE A   6      14.987 -48.951 -38.667
ATOM   2118  C   PHE A   6      14.036 -47.785 -38.462
ATOM   2119  O   PHE A   6      14.317 -46.626 -38.154
ATOM   2120  CB  PHE A   6      16.891 -48.690 -35.857
ATOM   2121  N   GLU A   7      12.742 -48.039 -38.635
ATOM   2122  CA  GLU A   7      11.809 -46.908 -38.886
ATOM   2123  C   GLU A   7      10.457 -47.128 -38.211
ATOM   2124  O   GLU A   7       9.443 -47.643 -38.682
ATOM   2125  CB  GLU A   7      11.441 -46.984 -42.047
ATOM   2126  N   PHE A   8      10.405 -46.686 -36.932
ATOM   2127  CA  PHE A   8       9.276 -47.063 -36.098
ATOM   2128  C   PHE A   8       8.286 -45.933 -36.017
ATOM   2129  O   PHE A   8       8.382 -44.893 -35.366
ATOM   2130  CB  PHE A   8      11.460 -46.313 -33.507
ATOM   2131  N   GLU A   9       7.179 -46.090 -36.740
ATOM   2132  CA  GLU A   9       6.386 -44.981 -37.183
ATOM   2133  C   GLU A   9       5.212 -44.633 -36.276
ATOM   2134  O   GLU A   9       5.114 -43.681 -35.502
ATOM   2135  CB  GLU A   9       5.581 -45.745 -40.101
ATOM   2136  N   GLN A  10       4.155 -45.426 -36.297
ATOM   2137  CA  GLN A  10       2.931 -45.004 -35.591
ATOM   2138  C   GLN A  10       3.089 -45.243 -34.100
ATOM   2139  O   GLN A  10       2.793 -44.498 -33.166
ATOM   2140  CB  GLN A  10       0.538 -45.032 -37.905
ATOM   2141  N   GLN A  11       3.622 -46.428 -33.792
ATOM   2142  CA  GLN A  11       4.109 -46.700 -32.427
ATOM   2143  C   GLN A  11       5.615 -46.616 -32.306
ATOM   2144  O   GLN A  11       6.840 -46.548 -32.207
ATOM   2145  CB  GLN A  11       1.786 -48.694 -31.064
ATOM   2146  N   GLN A   1     -20.094  92.401  -4.033
ATOM   2147  CA  GLN A   1     -19.537  92.981  -2.837
ATOM   2148  C   GLN A   1     -19.123  94.403  -3.152
ATOM   2149  O   GLN A   1     -19.170  95.022  -4.215
ATOM   2150  CB  GLN A   1     -22.167  92.264  -0.781
ATOM   2151  N   GLN A   2     -18.649  95.035  -2.111
ATOM   2152  CA  GLN A   2     -18.330  96.411  -1.908
ATOM   2153  C   GLN A   2     -16.848  96.550  -1.494
ATOM   2154  O   GLN A   2     -16.376  96.740  -0.373
ATOM   2155  CB  GLN A   2     -20.963  97.077   0.218
ATOM   2156  N   GLU A   3     -15.939  96.459  -2.434
ATOM   2157  CA  GLU A   3     -14.509  96.777  -2.354
ATOM   2158  C   GLU A   3     -14.350  98.163  -3.011
ATOM   2159  O   GLU A   3     -14.917  98.635  -3.997
ATOM   2160  CB  GLU A   3     -13.339  94.548  -4.226
ATOM   2161  N   PHE A   4     -13.450  98.931  -2.376
ATOM   2162  CA  PHE A   4     -13.135 -99.716  -2.889
ATOM   2163  C   PHE A   4     -11.611 -99.600  -2.920
ATOM   2164  O   PHE A   4     -10.751-100.355  -2.468
ATOM   2165  CB  PHE A   4     -14.085 -98.457   0.196
ATOM   2166  N   GLU A   5     -11.234 -98.476  -3.555
ATOM   2167  CA  GLU A   5      -9.897 -97.982  -3.587
ATOM   2168  C   GLU A   5      -9.763 -96.473  -3.656
ATOM   2169  O   GLU A   5     -10.410 -95.678  -4.338
ATOM   2170  CB  GLU A   5      -8.586 -99.048  -6.255
ATOM   2171  N   PHE A   6      -8.822 -95.958  -2.872
ATOM   2172  CA  PHE A   6      -8.830 -94.603  -2.426
ATOM   2173  C   PHE A   6      -7.440 -94.157  -2.109
ATOM   2174  O   PHE A   6      -6.432 -94.863  -2.061
ATOM   2175  CB  PHE A   6      -9.779 -95.667   0.719
ATOM   2176  N   GLU A   7      -7.306 -92.830  -1.851
ATOM   2177  CA  GLU A   7      -5.995 -92.283  -1.421
ATOM   2178  C   GLU A   7      -6.298 -91.172  -0.446
ATOM   2179  O   GLU A   7      -7.334 -90.524  -0.301
ATOM   2180  CB  GLU A   7      -4.771 -91.126  -4.045
ATOM   2181  N   PHE A   8      -5.309 -90.869   0.347
ATOM   2182  CA  PHE A   8      -5.312 -89.716   1.287
ATOM   2183  C   PHE A   8      -3.965 -89.056   1.404
ATOM   2184  O   PHE A   8      -2.878 -89.425   0.958
ATOM   2185  CB  PHE A   8      -5.285 -92.094   3.803
ATOM   2186  N   GLU A   9      -4.004 -87.927   2.088
ATOM   2187  CA  GLU A   9      -2.917 -86.932   1.966
ATOM   2188  C   GLU A   9      -2.797 -86.218   3.253
ATOM   2189  O   GLU A   9      -3.716 -85.674   3.865
ATOM   2190  CB  GLU A   9      -4.216 -84.736  -0.030
ATOM   2191  N   GLN A  10      -1.548 -86.172   3.790
ATOM   2192  CA  GLN A  10      -1.404 -85.829   5.180
ATOM   2193  C   GLN A  10      -1.173 -84.396   5.495
ATOM   2194  O   GLN A  10      -1.308 -83.448   4.721
ATOM   2195  CB  GLN A  10       0.063 -88.635   6.409
ATOM   2196  N   GLN A  11      -0.786 -84.054   6.702
ATOM   2197  CA  GLN A  11      -0.604 -82.672   7.085
ATOM   2198  C   GLN A  11       0.658 -82.011   6.687
ATOM   2199  O   GLN A  11       1.708 -81.461   6.356
ATOM   2200  CB  GLN A  11      -3.379 -81.776   8.716
ATOM   2201  N   GLN A   1     -70.116 -46.739 -17.008
ATOM   2202  CA  GLN A   1     -71.464 -46.263 -16.668
ATOM   2203  C   GLN A   1     -71.945 -45.408 -17.790
ATOM   2204  O   GLN A   1     -72.647 -45.790 -18.726
ATOM   2205  CB  GLN A   1     -70.787 -45.260 -13.500
ATOM   2206  N   GLN A   2     -71.629 -44.119 -17.851
ATOM   2207  CA  GLN A   2     -72.334 -43.286 -18.847
ATOM   2208  C   GLN A   2     -71.548 -43.134 -20.119
ATOM   2209  O   GLN A   2     -70.335 -43.292 -20.258
ATOM   2210  CB  GLN A   2     -73.923 -41.207 -16.757
ATOM   2211  N   GLU A   3     -72.190 -42.797 -21.227
ATOM   2212  CA  GLU A   3     -71.609 -42.245 -22.443
ATOM   2213  C   GLU A   3     -71.496 -40.754 -22.489
ATOM   2214  O   GLU A   3     -72.411 -39.930 -22.471
ATOM   2215  CB  GLU A   3     -73.639 -43.197 -24.626
ATOM   2216  N   PHE A   4     -70.283 -40.253 -22.559
ATOM   2217  CA  PHE A   4     -69.819 -38.967 -22.972
ATOM   2218  C   PHE A   4     -69.467 -38.880 -24.437
ATOM   2219  O   PHE A   4     -69.103 -39.784 -25.189
ATOM   2220  CB  PHE A   4     -66.885 -39.461 -21.416
ATOM   2221  N   GLU A   5     -69.569 -37.665 -24.961
ATOM   2222  CA  GLU A   5     -68.720 -37.369 -26.142
ATOM   2223  C   GLU A   5     -68.074 -36.007 -25.885
ATOM   2224  O   GLU A   5     -68.448 -35.081 -25.165
ATOM   2225  CB  GLU A   5     -70.902 -36.833 -28.471
ATOM   2226  N   PHE A   6     -66.955 -35.817 -26.540
ATOM   2227  CA  PHE A   6     -65.986 -34.791 -26.050
ATOM   2228  C   PHE A   6     -65.120 -34.234 -27.117
ATOM   2229  O   PHE A   6     -65.031 -34.614 -28.284
ATOM   2230  CB  PHE A   6     -64.171 -37.262 -24.583
ATOM   2231  N   GLU A   7     -64.363 -33.213 -26.758
ATOM   2232  CA  GLU A   7     -63.359 -32.564 -27.614
ATOM   2233  C   GLU A   7     -62.309 -31.827 -26.854
ATOM   2234  O   GLU A   7     -62.499 -31.102 -25.877
ATOM   2235  CB  GLU A   7     -65.252 -30.312 -28.977
ATOM   2236  N   PHE A   8     -61.042 -31.916 -27.210
ATOM   2237  CA  PHE A   8     -59.908 -31.551 -26.420
ATOM   2238  C   PHE A   8     -58.727 -31.070 -27.195
ATOM   2239  O   PHE A   8     -58.595 -31.025 -28.418
ATOM   2240  CB  PHE A   8     -59.502 -34.819 -25.691
ATOM   2241  N   GLU A   9     -57.711 -30.645 -26.435
ATOM   2242  CA  GLU A   9     -56.358 -30.494 -26.925
ATOM   2243  C   GLU A   9     -55.300 -30.962 -25.918
ATOM   2244  O   GLU A   9     -55.469 -31.415 -24.786
ATOM   2245  CB  GLU A   9     -56.060 -27.289 -26.913
ATOM   2246  N   GLN A  10     -54.039 -30.884 -26.275
ATOM   2247  CA  GLN A  10     -53.031 -31.859 -25.944
ATOM   2248  C   GLN A  10     -52.210 -31.418 -24.716
ATOM   2249  O   GLN A  10     -52.579 -31.294 -23.548
ATOM   2250  CB  GLN A  10     -51.991 -32.742 -29.043
ATOM   2251  N   GLN A  11     -50.917 -31.136 -24.983
ATOM   2252  CA  GLN A  11     -49.950 -30.734 -24.006
ATOM   2253  C   GLN A  11     -50.292 -29.513 -23.210
ATOM   2254  O   GLN A  11     -50.573 -28.509 -22.556
ATOM   2255  CB  GLN A  11     -47.400 -32.866 -24.281
ATOM   2256  N   GLN A   1      21.000  44.588   7.283
ATOM   2257  CA  GLN A   1      19.896  45.304   6.580
ATOM   2258  C   GLN A   1      19.190  44.501   5.557
ATOM   2259  O   GLN A   1      18.997  43.286   5.605
ATOM   2260  CB  GLN A   1      18.252  46.504   9.387
ATOM   2261  N   GLN A   2      18.716  45.163   4.477
ATOM   2262  CA  GLN A   2      18.132  44.398   3.367
ATOM   2263  C   GLN A   2      18.142  45.061   2.039
ATOM   2264  O   GLN A   2      18.184  46.278   1.859
ATOM   2265  CB  GLN A   2      15.240  43.127   4.738
ATOM   2266  N   GLU A   3      18.101  44.282   0.924
ATOM   2267  CA  GLU A   3      18.155  44.800  -0.435
ATOM   2268  C   GLU A   3      17.639  43.740  -1.372
ATOM   2269  O   GLU A   3      18.101  42.625  -1.612
ATOM   2270  CB  GLU A   3      21.309  45.148  -0.683
ATOM   2271  N   PHE A   4      16.521  44.136  -1.995
ATOM   2272  CA  PHE A   4      16.033  43.335  -3.120
ATOM   2273  C   PHE A   4      16.071  44.238  -4.369
ATOM   2274  O   PHE A   4      15.673  45.398  -4.471
ATOM   2275  CB  PHE A   4      12.990  43.622  -1.674
ATOM   2276  N   GLU A   5      16.602  43.697  -5.492
ATOM   2277  CA  GLU A   5      16.459  44.301  -6.794
ATOM   2278  C   GLU A   5      15.878  43.272  -7.759
ATOM   2279  O   GLU A   5      15.933  42.043  -7.715
ATOM   2280  CB  GLU A   5      19.429  44.809  -7.777
ATOM   2281  N   PHE A   6      15.224  43.858  -8.782
ATOM   2282  CA  PHE A   6      14.752  43.021  -9.926
ATOM   2283  C   PHE A   6      14.676  43.956 -11.143
ATOM   2284  O   PHE A   6      14.337  45.138 -11.182
ATOM   2285  CB  PHE A   6      11.638  43.426  -8.479
ATOM   2286  N   GLU A   7      15.017  43.434 -12.312
ATOM   2287  CA  GLU A   7      14.905  44.191 -13.525
ATOM   2288  C   GLU A   7      14.499  43.293 -14.687
ATOM   2289  O   GLU A   7      15.137  42.395 -15.236
ATOM   2290  CB  GLU A   7      17.991  45.043 -14.073
ATOM   2291  N   PHE A   8      13.303  43.507 -15.169
ATOM   2292  CA  PHE A   8      12.795  42.876 -16.370
ATOM   2293  C   PHE A   8      13.213  43.505 -17.648
ATOM   2294  O   PHE A   8      12.945  44.639 -18.047
ATOM   2295  CB  PHE A   8       9.682  43.980 -15.777
ATOM   2296  N   GLU A   9      13.958  42.749 -18.439
ATOM   2297  CA  GLU A   9      14.346  43.274 -19.754
ATOM   2298  C   GLU A   9      13.430  42.677 -20.798
ATOM   2299  O   GLU A   9      12.870  41.582 -20.744
ATOM   2300  CB  GLU A   9      17.134  41.784 -20.211
ATOM   2301  N   GLN A  10      13.198  43.419 -21.910
ATOM   2302  CA  GLN A  10      12.439  42.804 -23.010
ATOM   2303  C   GLN A  10      13.099  43.168 -24.336
ATOM   2304  O   GLN A  10      13.471  44.267 -24.748
ATOM   2305  CB  GLN A  10       9.252  43.366 -22.048
ATOM   2306  N   GLN A  11      13.264  42.063 -25.113
ATOM   2307  CA  GLN A  11      13.977  41.948 -26.344
ATOM   2308  C   GLN A  11      13.083  41.871 -27.551
ATOM   2309  O   GLN A  11      12.352  41.809 -28.539
ATOM   2310  CB  GLN A  11      16.564  39.923 -25.416
ATOM   2311  N   GLN A   1      10.749  13.542   7.119
ATOM   2312  CA  GLN A   1      11.363  14.160   8.294
ATOM   2313  C   GLN A   1      12.068  15.402   7.843
ATOM   2314  O   GLN A   1      11.546  16.504   7.669
ATOM   2315  CB  GLN A   1      12.728  11.445   9.949
ATOM   2316  N   GLN A   2      13.403  15.317   7.603
ATOM   2317  CA  GLN A   2      14.105  16.477   7.137
ATOM   2318  C   GLN A   2      14.926  16.192   5.867
ATOM   2319  O   GLN A   2      16.068  16.556   5.588
ATOM   2320  CB  GLN A   2      14.717  18.251   9.965
ATOM   2321  N   GLU A   3      14.302  15.447   4.949
ATOM   2322  CA  GLU A   3      14.946  15.055   3.689
ATOM   2323  C   GLU A   3      13.970  15.417   2.578
ATOM   2324  O   GLU A   3      13.715  14.773   1.561
ATOM   2325  CB  GLU A   3      15.162  11.914   4.127
ATOM   2326  N   PHE A   4      13.311  16.572   2.724
ATOM   2327  CA  PHE A   4      12.165  16.851   1.910
ATOM   2328  C   PHE A   4      12.462  17.072   0.442
ATOM   2329  O   PHE A   4      13.076  18.019  -0.049
ATOM   2330  CB  PHE A   4      12.606  20.132   3.062
ATOM   2331  N   GLU A   5      12.045  16.191  -0.454
ATOM   2332  CA  GLU A   5      12.211  16.513  -1.897
ATOM   2333  C   GLU A   5      10.948  16.406  -2.685
ATOM   2334  O   GLU A   5       9.858  15.984  -2.297
ATOM   2335  CB  GLU A   5      13.971  13.890  -2.653
ATOM   2336  N   PHE A   6      10.997  16.808  -3.940
ATOM   2337  CA  PHE A   6       9.879  16.529  -4.841
ATOM   2338  C   PHE A   6      10.451  16.357  -6.265
ATOM   2339  O   PHE A   6      11.446  16.892  -6.754
ATOM   2340  CB  PHE A   6       9.367  19.912  -4.830
ATOM   2341  N   GLU A   7       9.777  15.515  -7.076
ATOM   2342  CA  GLU A   7       9.848  15.706  -8.555
ATOM   2343  C   GLU A   7       8.589  15.065  -9.134
ATOM   2344  O   GLU A   7       7.968  14.074  -8.750
ATOM   2345  CB  GLU A   7      12.493  14.185  -9.335
ATOM   2346  N   PHE A   8       8.137  15.714 -10.214
ATOM   2347  CA  PHE A   8       7.110  15.117 -11.035
ATOM   2348  C   PHE A   8       7.425  15.395 -12.520
ATOM   2349  O   PHE A   8       8.422  15.934 -13.000
ATOM   2350  CB  PHE A   8       5.166  17.880 -10.177
ATOM   2351  N   GLU A   9       6.478  14.990 -13.395
ATOM   2352  CA  GLU A   9       6.534  15.105 -14.824
ATOM   2353  C   GLU A   9       5.183  14.845 -15.484
ATOM   2354  O   GLU A   9       4.432  13.882 -15.333
ATOM   2355  CB  GLU A   9       8.427  12.662 -15.646
ATOM   2356  N   GLN A  10       4.800  15.828 -16.339
ATOM   2357  CA  GLN A  10       3.806  15.458 -17.344
ATOM   2358  C   GLN A  10       4.319  15.203 -18.705
ATOM   2359  O   GLN A  10       5.219  14.417 -19.001
ATOM   2360  CB  GLN A  10       0.874  16.486 -16.150
ATOM   2361  N   GLN A  11       3.812  15.841 -19.731
ATOM   2362  CA  GLN A  11       4.243  15.534 -21.113
ATOM   2363  C   GLN A  11       5.635  16.005 -21.385
ATOM   2364  O   GLN A  11       6.782  16.393 -21.609
ATOM   2365  CB  GLN A  11       1.547  16.021 -23.066
ATOM   2366  N   GLN A   1     -65.245 -33.589  -7.596
ATOM   2367  CA  GLN A   1     -63.805 -33.890  -7.571
ATOM   2368  C   GLN A   1     -63.478 -35.330  -7.691
ATOM   2369  O   GLN A   1     -62.633 -35.953  -7.048
ATOM   2370  CB  GLN A   1     -63.058 -32.093  -4.745
ATOM   2371  N   GLN A   2     -64.215 -35.984  -8.621
ATOM   2372  CA  GLN A   2     -64.115 -37.400  -8.866
ATOM   2373  C   GLN A   2     -62.924 -37.886  -9.595
ATOM   2374  O   GLN A   2     -62.070 -37.208 -10.169
ATOM   2375  CB  GLN A   2     -67.229 -38.598  -8.583
ATOM   2376  N   GLU A   3     -62.744 -39.173  -9.645
ATOM   2377  CA  GLU A   3     -61.854 -39.787 -10.630
ATOM   2378  C   GLU A   3     -62.350 -41.104 -11.140
ATOM   2379  O   GLU A   3     -62.909 -41.984 -10.485
ATOM   2380  CB  GLU A   3     -59.218 -40.506  -8.955
ATOM   2381  N   PHE A   4     -62.172 -41.359 -12.438
ATOM   2382  CA  PHE A   4     -62.737 -42.419 -13.218
ATOM   2383  C   PHE A   4     -61.732 -43.152 -14.118
ATOM   2384  O   PHE A   4     -60.504 -43.176 -14.031
ATOM   2385  CB  PHE A   4     -63.899 -40.074 -15.478
ATOM   2386  N   GLU A   5     -62.178 -43.857 -15.121
ATOM   2387  CA  GLU A   5     -61.378 -44.291 -16.299
ATOM   2388  C   GLU A   5     -62.268 -44.755 -17.456
ATOM   2389  O   GLU A   5     -63.195 -45.564 -17.441
ATOM   2390  CB  GLU A   5     -60.048 -46.974 -15.130
ATOM   2391  N   PHE A   6     -61.947 -44.163 -18.631
ATOM   2392  CA  PHE A   6     -62.739 -44.399 -19.812
ATOM   2393  C   PHE A   6     -62.096 -45.454 -20.691
ATOM   2394  O   PHE A   6     -60.915 -45.792 -20.767
ATOM   2395  CB  PHE A   6     -61.746 -41.480 -21.157
ATOM   2396  N   GLU A   7     -62.981 -46.071 -21.470
ATOM   2397  CA  GLU A   7     -62.479 -46.802 -22.668
ATOM   2398  C   GLU A   7     -63.071 -46.184 -23.925
ATOM   2399  O   GLU A   7     -64.263 -46.093 -24.220
ATOM   2400  CB  GLU A   7     -63.519 -49.726 -22.269
ATOM   2401  N   PHE A   8     -62.275 -45.672 -24.838
ATOM   2402  CA  PHE A   8     -62.583 -44.726 -25.881
ATOM   2403  C   PHE A   8     -62.206 -45.102 -27.279
ATOM   2404  O   PHE A   8     -61.737 -46.170 -27.674
ATOM   2405  CB  PHE A   8     -60.385 -42.550 -24.602
ATOM   2406  N   GLU A   9     -62.402 -44.171 -28.194
ATOM   2407  CA  GLU A   9     -61.807 -44.054 -29.500
ATOM   2408  C   GLU A   9     -61.779 -42.588 -29.968
ATOM   2409  O   GLU A   9     -62.648 -41.720 -29.878
ATOM   2410  CB  GLU A   9     -63.636 -45.649 -31.530
ATOM   2411  N   GLN A  10     -60.664 -42.207 -30.547
ATOM   2412  CA  GLN A  10     -60.329 -40.917 -31.081
ATOM   2413  C   GLN A  10     -60.553 -40.836 -32.576
ATOM   2414  O   GLN A  10     -60.291 -41.694 -33.419
ATOM   2415  CB  GLN A  10     -58.578 -39.355 -28.708
ATOM   2416  N   GLN A  11     -61.081 -39.756 -33.088
ATOM   2417  CA  GLN A  11     -61.621 -39.625 -34.472
ATOM   2418  C   GLN A  11     -60.598 -38.802 -35.240
ATOM   2419  O   GLN A  11     -59.770 -38.136 -35.861
ATOM   2420  CB  GLN A  11     -64.870 -38.948 -34.020
ATOM   2421  N   GLN A   1       1.591  51.417 -29.812
ATOM   2422  CA  GLN A   1       0.730  51.967 -28.796
ATOM   2423  C   GLN A   1       1.104  51.688 -27.390
ATOM   2424  O   GLN A   1       0.407  51.111 -26.555
ATOM   2425  CB  GLN A   1      -2.280  52.252 -30.275
ATOM   2426  N   GLN A   2       2.259  52.054 -26.918
ATOM   2427  CA  GLN A   2       2.699  51.589 -25.578
ATOM   2428  C   GLN A   2       1.975  52.439 -24.519
ATOM   2429  O   GLN A   2       1.386  53.513 -24.648
ATOM   2430  CB  GLN A   2       6.039  51.501 -26.007
ATOM   2431  N   GLU A   3       1.994  51.937 -23.297
ATOM   2432  CA  GLU A   3       1.975  52.787 -22.095
ATOM   2433  C   GLU A   3       2.467  52.057 -20.857
ATOM   2434  O   GLU A   3       2.537  50.845 -20.651
ATOM   2435  CB  GLU A   3      -1.245  52.783 -21.648
ATOM   2436  N   PHE A   4       2.865  52.932 -19.894
ATOM   2437  CA  PHE A   4       3.266  52.508 -18.549
ATOM   2438  C   PHE A   4       2.913  53.563 -17.531
ATOM   2439  O   PHE A   4       3.141  54.772 -17.568
ATOM   2440  CB  PHE A   4       6.524  52.763 -19.296
ATOM   2441  N   GLU A   5       2.274  53.097 -16.467
ATOM   2442  CA  GLU A   5       1.824  53.962 -15.355
ATOM   2443  C   GLU A   5       2.512  53.467 -14.070
ATOM   2444  O   GLU A   5       3.000  52.359 -13.846
ATOM   2445  CB  GLU A   5      -1.292  53.099 -15.022
ATOM   2446  N   PHE A   6       2.581  54.375 -13.069
ATOM   2447  CA  PHE A   6       3.167  54.039 -11.739
ATOM   2448  C   PHE A   6       2.419  54.755 -10.669
ATOM   2449  O   PHE A   6       2.350  55.976 -10.526
ATOM   2450  CB  PHE A   6       5.780  56.151 -12.374
ATOM   2451  N   GLU A   7       1.751  54.032  -9.769
ATOM   2452  CA  GLU A   7       1.244  54.740  -8.573
ATOM   2453  C   GLU A   7       1.948  54.236  -7.294
ATOM   2454  O   GLU A   7       2.244  53.084  -6.978
ATOM   2455  CB  GLU A   7      -1.712  53.563  -8.540
ATOM   2456  N   PHE A   8       2.278  55.186  -6.415
ATOM   2457  CA  PHE A   8       2.635  54.913  -5.058
ATOM   2458  C   PHE A   8       1.828  55.714  -4.021
ATOM   2459  O   PHE A   8       1.243  56.793  -4.114
ATOM   2460  CB  PHE A   8       5.440  56.736  -5.276
ATOM   2461  N   GLU A   9       1.780  55.117  -2.865
ATOM   2462  CA  GLU A   9       1.175  55.744  -1.712
ATOM   2463  C   GLU A   9       1.655  55.051  -0.475
ATOM   2464  O   GLU A   9       2.153  53.927  -0.424
ATOM   2465  CB  GLU A   9      -1.891  55.284  -2.121
ATOM   2466  N   GLN A  10       1.558  55.663   0.704
ATOM   2467  CA  GLN A  10       1.528  54.916   1.931
ATOM   2468  C   GLN A  10       0.143  54.787   2.557
ATOM   2469  O   GLN A  10      -0.785  55.596   2.524
ATOM   2470  CB  GLN A  10       4.334  55.976   3.517
ATOM   2471  N   GLN A  11      -0.109  53.668   3.224
ATOM   2472  CA  GLN A  11      -1.314  53.395   4.041
ATOM   2473  C   GLN A  11      -0.959  52.318   5.027
ATOM   2474  O   GLN A  11      -0.669  51.435   5.835
ATOM   2475  CB  GLN A  11      -3.979  53.794   2.071
ATOM   2476  N   GLN A   1      20.276  33.635   0.837
ATOM   2477  CA  GLN A   1      19.568  34.457  -0.138
ATOM   2478  C   GLN A   1      18.348  33.703  -0.683
ATOM   2479  O   GLN A   1      17.983  32.540  -0.512
ATOM   2480  CB  GLN A   1      22.180  36.146  -1.409
ATOM   2481  N   GLN A   2      17.621  34.521  -1.458
ATOM   2482  CA  GLN A   2      16.523  34.162  -2.307
ATOM   2483  C   GLN A   2      16.600  34.867  -3.680
ATOM   2484  O   GLN A   2      16.091  35.935  -4.020
ATOM   2485  CB  GLN A   2      13.946  34.512  -0.060
ATOM   2486  N   GLU A   3      17.320  34.224  -4.625
ATOM   2487  CA  GLU A   3      17.237  34.589  -6.026
ATOM   2488  C   GLU A   3      16.130  33.813  -6.749
ATOM   2489  O   GLU A   3      15.712  32.670  -6.562
ATOM   2490  CB  GLU A   3      20.109  33.591  -7.179
ATOM   2491  N   PHE A   4      15.562  34.509  -7.712
ATOM   2492  CA  PHE A   4      14.796  33.830  -8.759
ATOM   2493  C   PHE A   4      14.917  34.460 -10.124
ATOM   2494  O   PHE A   4      14.836  35.660 -10.383
ATOM   2495  CB  PHE A   4      11.874  34.825  -7.431
ATOM   2496  N   GLU A   5      15.131  33.712 -11.192
ATOM   2497  CA  GLU A   5      15.070  34.198 -12.544
ATOM   2498  C   GLU A   5      14.506  33.200 -13.507
ATOM   2499  O   GLU A   5      14.905  32.060 -13.746
ATOM   2500  CB  GLU A   5      18.163  34.739 -13.051
ATOM   2501  N   PHE A   6      13.429  33.669 -14.163
ATOM   2502  CA  PHE A   6      12.531  32.885 -15.013
ATOM   2503  C   PHE A   6      12.329  33.560 -16.375
ATOM   2504  O   PHE A   6      11.747  34.612 -16.639
ATOM   2505  CB  PHE A   6       9.836  34.104 -13.333
ATOM   2506  N   GLU A   7      12.860  32.911 -17.404
ATOM   2507  CA  GLU A   7      12.785  33.278 -18.785
ATOM   2508  C   GLU A   7      11.762  32.550 -19.625
ATOM   2509  O   GLU A   7      11.268  31.445 -19.401
ATOM   2510  CB  GLU A   7      15.663  33.471 -19.967
ATOM   2511  N   PHE A   8      11.358  33.207 -20.746
ATOM   2512  CA  PHE A   8      10.306  32.637 -21.588
ATOM   2513  C   PHE A   8      10.298  33.249 -23.000
ATOM   2514  O   PHE A   8      10.995  34.141 -23.484
ATOM   2515  CB  PHE A   8       7.930  34.331 -19.861
ATOM   2516  N   GLU A   9       9.400  32.722 -23.796
ATOM   2517  CA  GLU A   9       9.426  33.031 -25.226
ATOM   2518  C   GLU A   9       8.160  33.525 -25.810
ATOM   2519  O   GLU A   9       7.029  33.404 -25.339
ATOM   2520  CB  GLU A   9      10.314  30.263 -26.530
ATOM   2521  N   GLN A  10       8.267  34.165 -26.966
ATOM   2522  CA  GLN A  10       7.138  34.848 -27.596
ATOM   2523  C   GLN A  10       6.842  34.254 -28.987
ATOM   2524  O   GLN A  10       6.518  33.102 -29.277
ATOM   2525  CB  GLN A  10       7.952  38.124 -27.162
ATOM   2526  N   GLN A  11       6.954  35.117 -30.011
ATOM   2527  CA  GLN A  11       6.766  34.637 -31.397
ATOM   2528  C   GLN A  11       7.881  33.766 -31.887
ATOM   2529  O   GLN A  11       8.798  33.050 -32.290
ATOM   2530  CB  GLN A  11       5.214  37.102 -33.019
ATOM   2531  N   GLN A   1      22.847 -88.847 -38.297
ATOM   2532  CA  GLN A   1      22.528 -89.866 -37.324
ATOM   2533  C   GLN A   1      21.699 -89.375 -36.134
ATOM   2534  O   GLN A   1      21.955 -88.449 -35.365
ATOM   2535  CB  GLN A   1      21.490 -92.310 -39.529
ATOM   2536  N   GLN A   2      20.560 -90.002 -35.871
ATOM   2537  CA  GLN A   2      19.503 -89.393 -35.114
ATOM   2538  C   GLN A   2      19.342 -89.979 -33.731
ATOM   2539  O   GLN A   2      18.675 -90.969 -33.430
ATOM   2540  CB  GLN A   2      17.540 -88.061 -37.448
ATOM   2541  N   GLU A   3      19.961 -89.405 -32.700
ATOM   2542  CA  GLU A   3      19.692 -89.763 -31.301
ATOM   2543  C   GLU A   3      18.572 -88.956 -30.739
ATOM   2544  O   GLU A   3      18.579 -87.743 -30.529
ATOM   2545  CB  GLU A   3      22.293 -88.294 -30.017
ATOM   2546  N   PHE A   4      17.442 -89.595 -30.429
ATOM   2547  CA  PHE A   4      16.405 -88.899 -29.623
ATOM   2548  C   PHE A   4      16.329 -89.595 -28.271
ATOM   2549  O   PHE A   4      16.154 -90.796 -28.064
ATOM   2550  CB  PHE A   4      14.026 -90.539 -31.344
ATOM   2551  N   GLU A   5      16.461 -88.859 -27.165
ATOM   2552  CA  GLU A   5      16.567 -89.358 -25.794
ATOM   2553  C   GLU A   5      15.735 -88.520 -24.813
ATOM   2554  O   GLU A   5      15.970 -87.387 -24.393
ATOM   2555  CB  GLU A   5      19.589 -89.056 -24.982
ATOM   2556  N   PHE A   6      14.608 -89.100 -24.360
ATOM   2557  CA  PHE A   6      13.680 -88.299 -23.509
ATOM   2558  C   PHE A   6      13.425 -88.940 -22.178
ATOM   2559  O   PHE A   6      13.229 -90.136 -21.957
ATOM   2560  CB  PHE A   6      11.273 -89.626 -25.547
ATOM   2561  N   GLU A   7      13.399 -88.180 -21.105
ATOM   2562  CA  GLU A   7      13.105 -88.693 -19.753
ATOM   2563  C   GLU A   7      11.815 -88.021 -19.238
ATOM   2564  O   GLU A   7      11.643 -86.903 -18.752
ATOM   2565  CB  GLU A   7      15.471 -87.598 -17.974
ATOM   2566  N   PHE A   8      10.745 -88.774 -19.343
ATOM   2567  CA  PHE A   8       9.355 -88.431 -19.286
ATOM   2568  C   PHE A   8       8.610 -88.815 -18.038
ATOM   2569  O   PHE A   8       7.625 -89.552 -17.983
ATOM   2570  CB  PHE A   8       8.907 -91.063 -21.449
ATOM   2571  N   GLU A   9       8.976 -88.368 -16.851
ATOM   2572  CA  GLU A   9       8.630 -89.093 -15.601
ATOM   2573  C   GLU A   9       8.138 -88.080 -14.608
ATOM   2574  O   GLU A   9       8.109 -86.863 -14.786
ATOM   2575  CB  GLU A   9      11.562 -89.987 -14.545
ATOM   2576  N   GLN A  10       7.678 -88.495 -13.407
ATOM   2577  CA  GLN A  10       7.551 -87.583 -12.316
ATOM   2578  C   GLN A  10       7.994 -88.266 -11.046
ATOM   2579  O   GLN A  10       9.152 -88.419 -10.659
ATOM   2580  CB  GLN A  10       4.199 -86.869 -12.827
ATOM   2581  N   GLN A  11       7.043 -88.763 -10.243
ATOM   2582  CA  GLN A  11       7.205 -88.941  -8.771
ATOM   2583  C   GLN A  11       8.046 -90.140  -8.516
ATOM   2584  O   GLN A  11       8.743 -91.132  -8.305
ATOM   2585  CB  GLN A  11       3.806 -88.982  -8.137
ATOM   2586  N   GLN A   1      37.226 -56.554 -32.066
ATOM   2587  CA  GLN A   1      36.006 -57.233 -31.736
ATOM   2588  C   GLN A   1      35.106 -57.353 -32.982
ATOM   2589  O   GLN A   1      35.421 -57.668 -34.129
ATOM   2590  CB  GLN A   1      37.162 -59.475 -29.507
ATOM   2591  N   GLN A   2      33.829 -57.096 -32.856
ATOM   2592  CA  GLN A   2      32.684 -57.657 -33.496
ATOM   2593  C   GLN A   2      32.456 -57.125 -34.874
ATOM   2594  O   GLN A   2      33.299 -56.585 -35.590
ATOM   2595  CB  GLN A   2      30.301 -57.583 -30.998
ATOM   2596  N   GLU A   3      31.237 -57.228 -35.411
ATOM   2597  CA  GLU A   3      30.965 -56.492 -36.669
ATOM   2598  C   GLU A   3      29.773 -55.601 -36.560
ATOM   2599  O   GLU A   3      29.757 -54.376 -36.679
ATOM   2600  CB  GLU A   3      30.313 -58.966 -38.589
ATOM   2601  N   PHE A   4      28.601 -56.130 -36.313
ATOM   2602  CA  PHE A   4      27.396 -55.370 -36.135
ATOM   2603  C   PHE A   4      26.529 -56.034 -35.123
ATOM   2604  O   PHE A   4      26.655 -57.182 -34.697
ATOM   2605  CB  PHE A   4      26.234 -56.792 -39.059
ATOM   2606  N   GLU A   5      25.517 -55.396 -34.594
ATOM   2607  CA  GLU A   5      24.401 -56.076 -33.916
ATOM   2608  C   GLU A   5      23.072 -55.351 -34.224
ATOM   2609  O   GLU A   5      22.875 -54.361 -34.929
ATOM   2610  CB  GLU A   5      25.039 -55.186 -30.884
ATOM   2611  N   PHE A   6      21.993 -55.887 -33.637
ATOM   2612  CA  PHE A   6      20.696 -55.179 -33.575
ATOM   2613  C   PHE A   6      19.788 -55.997 -32.629
ATOM   2614  O   PHE A   6      19.873 -57.164 -32.246
ATOM   2615  CB  PHE A   6      20.065 -56.790 -36.522
ATOM   2616  N   GLU A   7      18.768 -55.293 -32.182
ATOM   2617  CA  GLU A   7      17.777 -55.882 -31.233
ATOM   2618  C   GLU A   7      16.579 -54.909 -31.198
ATOM   2619  O   GLU A   7      16.525 -53.723 -31.527
ATOM   2620  CB  GLU A   7      19.150 -55.291 -28.375
ATOM   2621  N   PHE A   8      15.451 -55.507 -30.727
ATOM   2622  CA  PHE A   8      14.140 -54.828 -30.648
ATOM   2623  C   PHE A   8      13.168 -55.572 -29.748
ATOM   2624  O   PHE A   8      12.760 -56.727 -29.867
ATOM   2625  CB  PHE A   8      13.602 -56.554 -33.591
ATOM   2626  N   GLU A   9      12.673 -54.965 -28.707
ATOM   2627  CA  GLU A   9      11.923 -55.565 -27.603
ATOM   2628  C   GLU A   9      10.528 -54.971 -27.647
ATOM   2629  O   GLU A   9      10.131 -53.953 -28.215
ATOM   2630  CB  GLU A   9      13.295 -54.600 -24.977
ATOM   2631  N   GLN A  10       9.651 -55.701 -26.952
ATOM   2632  CA  GLN A  10       8.345 -55.140 -26.612
ATOM   2633  C   GLN A  10       7.754 -55.758 -25.367
ATOM   2634  O   GLN A  10       7.777 -56.944 -25.038
ATOM   2635  CB  GLN A  10       6.869 -54.409 -29.530
ATOM   2636  N   GLN A  11       7.136 -54.985 -24.509
ATOM   2637  CA  GLN A  11       6.683 -55.294 -23.152
ATOM   2638  C   GLN A  11       5.263 -54.900 -22.895
ATOM   2639  O   GLN A  11       4.095 -54.576 -22.683
ATOM   2640  CB  GLN A  11       9.278 -54.437 -21.133
ATOM   2641  N   GLN B   1       7.175 -18.478  87.509
ATOM   2642  CA  GLN B   1       6.141 -18.154  88.504
ATOM   2643  C   GLN B   1       5.232 -17.012  88.056
ATOM   2644  O   GLN B   1       4.025 -16.876  88.256
ATOM   2645  CB  GLN B   1       7.299 -19.046  91.506
ATOM   2646  N   GLN B   2       5.815 -16.039  87.362
ATOM   2647  CA  GLN B   2       5.087 -14.960  86.705
ATOM   2648  C   GLN B   2       4.284 -15.475  85.515
ATOM   2649  O   GLN B   2       3.759 -16.576  85.352
ATOM   2650  CB  GLN B   2       7.725 -12.782  86.321
ATOM   2651  N   LYS B   3       4.153 -14.582  84.533
ATOM   2652  CA  LYS B   3       3.435 -14.784  83.311
ATOM   2653  C   LYS B   3       4.337 -14.361  82.138
ATOM   2654  O   LYS B   3       5.460 -13.857  82.140
ATOM   2655  CB  LYS B   3       1.161 -12.018  83.574
ATOM   2656  N   PHE B   4       3.789 -14.591  80.964
ATOM   2657  CA  PHE B   4       4.649 -14.689  79.758
ATOM   2658  C   PHE B   4       4.657 -13.356  79.048
ATOM   2659  O   PHE B   4       3.669 -12.701  78.715
ATOM   2660  CB  PHE B   4       1.691 -15.895  78.392
ATOM   2661  N   LYS B   5       5.826 -12.792  78.729
ATOM   2662  CA  LYS B   5       5.877 -11.449  78.237
ATOM   2663  C   LYS B   5       7.006 -11.206  77.247
ATOM   2664  O   LYS B   5       7.997 -10.491  77.398
ATOM   2665  CB  LYS B   5       6.792  -9.513  81.033
ATOM   2666  N   PHE B   6       6.942 -11.823  76.075
ATOM   2667  CA  PHE B   6       7.511 -11.336  74.847
ATOM   2668  C   PHE B   6       7.072 -12.127  73.637
ATOM   2669  O   PHE B   6       7.770 -12.867  72.943
ATOM   2670  CB  PHE B   6      10.464 -12.924  75.647
ATOM   2671  N   LYS B   7       5.775 -12.009  73.280
ATOM   2672  CA  LYS B   7       5.344 -11.909  71.887
ATOM   2673  C   LYS B   7       4.297 -10.801  71.709
ATOM   2674  O   LYS B   7       3.402 -10.726  70.867
ATOM   2675  CB  LYS B   7       3.536 -15.010  71.733
ATOM   2676  N   PHE B   8       4.372  -9.787  72.585
ATOM   2677  CA  PHE B   8       3.912  -8.435  72.274
ATOM   2678  C   PHE B   8       4.381  -7.502  73.371
ATOM   2679  O   PHE B   8       5.182  -7.776  74.264
ATOM   2680  CB  PHE B   8       0.738  -9.342  72.924
ATOM   2681  N   LYS B   9       3.885  -6.238  73.393
ATOM   2682  CA  LYS B   9       4.377  -5.211  74.319
ATOM   2683  C   LYS B   9       3.311  -4.921  75.391
ATOM   2684  O   LYS B   9       3.402  -5.009  76.616
ATOM   2685  CB  LYS B   9       4.752  -2.610  72.024
ATOM   2686  N   GLN B  10       2.129  -4.520  74.900
ATOM   2687  CA  GLN B  10       1.041  -4.140  75.811
ATOM   2688  C   GLN B  10      -0.065  -5.204  75.901
ATOM   2689  O   GLN B  10      -0.038  -6.376  75.526
ATOM   2690  CB  GLN B  10       0.494  -1.001  74.533
ATOM   2691  N   GLN B  11      -1.207  -4.749  76.479
ATOM   2692  CA  GLN B  11      -2.450  -5.461  76.429
ATOM   2693  C   GLN B  11      -3.371  -4.813  75.442
ATOM   2694  O   GLN B  11      -4.128  -4.280  74.630
ATOM   2695  CB  GLN B  11      -2.996  -5.922  79.811
ATOM   2696  N   GLN B   1      -7.342  81.955   3.018
ATOM   2697  CA  GLN B   1      -8.730  82.259   3.265
ATOM   2698  C   GLN B   1      -9.474  81.000   3.593
ATOM   2699  O   GLN B   1     -10.344  80.867   4.455
ATOM   2700  CB  GLN B   1      -8.365  84.995   5.217
ATOM   2701  N   GLN B   2      -9.198  79.897   2.910
ATOM   2702  CA  GLN B   2      -9.175  78.531   3.322
ATOM   2703  C   GLN B   2      -8.566  77.669   2.283
ATOM   2704  O   GLN B   2      -8.113  76.535   2.437
ATOM   2705  CB  GLN B   2     -12.281  78.050   4.636
ATOM   2706  N   LYS B   3      -8.484  78.128   1.065
ATOM   2707  CA  LYS B   3      -7.499  77.714   0.052
ATOM   2708  C   LYS B   3      -6.670  78.892  -0.361
ATOM   2709  O   LYS B   3      -6.955  80.081  -0.218
ATOM   2710  CB  LYS B   3      -9.736  76.987  -2.676
ATOM   2711  N   PHE B   4      -5.503  78.653  -0.946
ATOM   2712  CA  PHE B   4      -4.652  79.676  -1.604
ATOM   2713  C   PHE B   4      -3.890  78.974  -2.728
ATOM   2714  O   PHE B   4      -2.961  78.171  -2.647
ATOM   2715  CB  PHE B   4      -2.560  79.059   1.025
ATOM   2716  N   LYS B   5      -4.346  79.325  -3.957
ATOM   2717  CA  LYS B   5      -3.849  78.493  -5.083
ATOM   2718  C   LYS B   5      -3.251  79.309  -6.168
ATOM   2719  O   LYS B   5      -3.018  80.516  -6.104
ATOM   2720  CB  LYS B   5      -6.914  77.148  -6.187
ATOM   2721  N   PHE B   6      -2.912  78.786  -7.323
ATOM   2722  CA  PHE B   6      -2.995  79.470  -8.645
ATOM   2723  C   PHE B   6      -3.050  78.431  -9.719
ATOM   2724  O   PHE B   6      -3.288  77.231  -9.584
ATOM   2725  CB  PHE B   6       0.405  80.130  -8.304
ATOM   2726  N   LYS B   7      -2.807  78.904 -10.964
ATOM   2727  CA  LYS B   7      -2.507  78.023 -12.095
ATOM   2728  C   LYS B   7      -1.709  78.656 -13.184
ATOM   2729  O   LYS B   7      -1.235  79.792 -13.172
ATOM   2730  CB  LYS B   7      -5.554  77.049 -13.436
ATOM   2731  N   PHE B   8      -1.443  78.016 -14.288
ATOM   2732  CA  PHE B   8      -0.970  78.475 -15.559
ATOM   2733  C   PHE B   8      -1.337  77.524 -16.684
ATOM   2734  O   PHE B   8      -1.548  76.314 -16.602
ATOM   2735  CB  PHE B   8       2.194  77.438 -14.594
ATOM   2736  N   LYS B   9      -1.457  77.995 -17.906
ATOM   2737  CA  LYS B   9      -1.155  77.177 -19.116
ATOM   2738  C   LYS B   9      -0.104  77.828 -19.933
ATOM   2739  O   LYS B   9       0.116  79.036 -20.023
ATOM   2740  CB  LYS B   9      -4.366  77.536 -20.551
ATOM   2741  N   GLN B  10       0.674  76.990 -20.640
ATOM   2742  CA  GLN B  10       1.598  77.338 -21.702
ATOM   2743  C   GLN B  10       1.292  76.622 -23.010
ATOM   2744  O   GLN B  10       0.831  75.491 -23.159
ATOM   2745  CB  GLN B  10       4.516  76.815 -19.952
ATOM   2746  N   GLN B  11       1.539  77.264 -24.138
ATOM   2747  CA  GLN B  11       1.715  76.550 -25.412
ATOM   2748  C   GLN B  11       2.951  77.118 -26.084
ATOM   2749  O   GLN B  11       3.954  77.579 -26.630
ATOM   2750  CB  GLN B  11      -1.389  75.712 -26.441
ATOM   2751  N   GLN B   1       1.643  57.124 -29.899
ATOM   2752  CA  GLN B   1       3.000  56.573 -29.659
ATOM   2753  C   GLN B   1       3.140  56.203 -28.230
ATOM   2754  O   GLN B   1       2.759  55.154 -27.710
ATOM   2755  CB  GLN B   1       4.769  58.240 -31.990
ATOM   2756  N   GLN B   2       3.746  57.121 -27.441
ATOM   2757  CA  GLN B   2       4.360  56.608 -26.181
ATOM   2758  C   GLN B   2       3.897  57.365 -24.991
ATOM   2759  O   GLN B   2       4.106  58.549 -24.726
ATOM   2760  CB  GLN B   2       7.647  56.678 -27.284
ATOM   2761  N   LYS B   3       3.176  56.668 -24.126
ATOM   2762  CA  LYS B   3       2.359  57.347 -23.121
ATOM   2763  C   LYS B   3       2.670  56.896 -21.711
ATOM   2764  O   LYS B   3       2.640  55.760 -21.239
ATOM   2765  CB  LYS B   3      -0.817  56.506 -24.226
ATOM   2766  N   PHE B   4       3.018  57.899 -20.907
ATOM   2767  CA  PHE B   4       3.461  57.620 -19.550
ATOM   2768  C   PHE B   4       2.752  58.537 -18.554
ATOM   2769  O   PHE B   4       2.593  59.758 -18.565
ATOM   2770  CB  PHE B   4       6.187  59.496 -20.267
ATOM   2771  N   LYS B   5       2.253  57.850 -17.543
ATOM   2772  CA  LYS B   5       1.525  58.514 -16.425
ATOM   2773  C   LYS B   5       2.289  58.190 -15.141
ATOM   2774  O   LYS B   5       2.996  57.217 -14.882
ATOM   2775  CB  LYS B   5      -1.234  56.297 -16.396
ATOM   2776  N   PHE B   6       2.176  59.074 -14.179
ATOM   2777  CA  PHE B   6       2.649  58.826 -12.830
ATOM   2778  C   PHE B   6       1.687  59.572 -11.889
ATOM   2779  O   PHE B   6       1.213  60.705 -11.975
ATOM   2780  CB  PHE B   6       5.315  60.841 -13.327
ATOM   2781  N   LYS B   7       1.329  58.875 -10.840
ATOM   2782  CA  LYS B   7       0.291  59.173  -9.904
ATOM   2783  C   LYS B   7       0.646  58.854  -8.440
ATOM   2784  O   LYS B   7       0.272  57.938  -7.708
ATOM   2785  CB  LYS B   7      -1.931  56.478 -10.860
ATOM   2786  N   PHE B   8       1.486  59.722  -7.922
ATOM   2787  CA  PHE B   8       2.194  59.462  -6.681
ATOM   2788  C   PHE B   8       1.844  60.473  -5.662
ATOM   2789  O   PHE B   8       1.699  61.683  -5.835
ATOM   2790  CB  PHE B   8       4.971  60.846  -8.204
ATOM   2791  N   LYS B   9       1.675  59.973  -4.427
ATOM   2792  CA  LYS B   9       1.478  60.852  -3.301
ATOM   2793  C   LYS B   9       2.125  60.366  -1.997
ATOM   2794  O   LYS B   9       2.756  59.328  -1.799
ATOM   2795  CB  LYS B   9      -2.040  60.163  -3.037
ATOM   2796  N   GLN B  10       2.011  61.131  -0.931
ATOM   2797  CA  GLN B  10       2.158  60.605   0.395
ATOM   2798  C   GLN B  10       1.619  61.599   1.415
ATOM   2799  O   GLN B  10       1.236  62.754   1.231
ATOM   2800  CB  GLN B  10       5.498  59.691   0.350
ATOM   2801  N   GLN B  11       1.574  61.102   2.672
ATOM   2802  CA  GLN B  11       0.958  61.825   3.771
ATOM   2803  C   GLN B  11       1.792  61.879   4.994
ATOM   2804  O   GLN B  11       2.485  61.925   6.010
ATOM   2805  CB  GLN B  11      -2.242  60.997   3.382
ATOM   2806  N   GLN B   1     -22.255 -94.264  -9.280
ATOM   2807  CA  GLN B   1     -21.187 -94.834  -8.403
ATOM   2808  C   GLN B   1     -21.133 -93.980  -7.133
ATOM   2809  O   GLN B   1     -21.760 -92.967  -6.824
ATOM   2810  CB  GLN B   1     -22.181 -98.079  -8.453
ATOM   2811  N   GLN B   2     -20.275 -94.427  -6.260
ATOM   2812  CA  GLN B   2     -20.237 -94.052  -4.862
ATOM   2813  C   GLN B   2     -18.951 -93.284  -4.575
ATOM   2814  O   GLN B   2     -17.872 -93.359  -5.164
ATOM   2815  CB  GLN B   2     -21.637 -96.457  -3.040
ATOM   2816  N   LYS B   3     -19.053 -92.420  -3.530
ATOM   2817  CA  LYS B   3     -17.897 -91.563  -3.195
ATOM   2818  C   LYS B   3     -18.008 -91.016  -1.811
ATOM   2819  O   LYS B   3     -19.033 -90.579  -1.287
ATOM   2820  CB  LYS B   3     -18.707 -88.984  -5.472
ATOM   2821  N   PHE B   4     -16.988 -90.950  -1.006
ATOM   2822  CA  PHE B   4     -17.103 -90.170   0.244
ATOM   2823  C   PHE B   4     -15.692 -89.877   0.734
ATOM   2824  O   PHE B   4     -14.633 -90.312   0.281
ATOM   2825  CB  PHE B   4     -17.541 -93.297   1.717
ATOM   2826  N   LYS B   5     -15.605 -89.039   1.792
ATOM   2827  CA  LYS B   5     -14.465 -88.223   2.139
ATOM   2828  C   LYS B   5     -14.146 -88.409   3.590
ATOM   2829  O   LYS B   5     -14.817 -87.996   4.536
ATOM   2830  CB  LYS B   5     -15.461 -84.916   1.579
ATOM   2831  N   PHE B   6     -13.061 -89.065   3.961
ATOM   2832  CA  PHE B   6     -12.904 -89.536   5.354
ATOM   2833  C   PHE B   6     -11.674 -88.815   5.909
ATOM   2834  O   PHE B   6     -10.584 -88.599   5.379
ATOM   2835  CB  PHE B   6     -11.764 -92.452   4.055
ATOM   2836  N   LYS B   7     -11.868 -88.376   7.156
ATOM   2837  CA  LYS B   7     -10.825 -87.681   7.965
ATOM   2838  C   LYS B   7     -10.326 -88.562   9.044
ATOM   2839  O   LYS B   7     -10.991 -88.956  10.003
ATOM   2840  CB  LYS B   7     -12.696 -85.045   9.465
ATOM   2841  N   PHE B   8      -9.032 -88.973   8.978
ATOM   2842  CA  PHE B   8      -8.501 -89.816  10.050
ATOM   2843  C   PHE B   8      -7.244 -89.125  10.607
ATOM   2844  O   PHE B   8      -6.366 -88.472  10.043
ATOM   2845  CB  PHE B   8      -7.080 -91.701   7.504
ATOM   2846  N   LYS B   9      -7.161 -89.306  11.919
ATOM   2847  CA  LYS B   9      -6.070 -88.953  12.813
ATOM   2848  C   LYS B   9      -5.176 -90.086  13.122
ATOM   2849  O   LYS B   9      -5.460 -91.284  13.089
ATOM   2850  CB  LYS B   9      -7.854 -88.415  15.854
ATOM   2851  N   GLN B  10      -3.926 -89.713  13.473
ATOM   2852  CA  GLN B  10      -2.823 -90.593  13.704
ATOM   2853  C   GLN B  10      -2.589 -90.824  15.182
ATOM   2854  O   GLN B  10      -2.684 -90.028  16.116
ATOM   2855  CB  GLN B  10      -0.631 -89.772  11.177
ATOM   2856  N   GLN B  11      -2.237 -92.049  15.495
ATOM   2857  CA  GLN B  11      -1.387 -92.527  16.565
ATOM   2858  C   GLN B  11      -0.158 -93.260  16.069
ATOM   2859  O   GLN B  11       0.840 -93.855  15.665
ATOM   2860  CB  GLN B  11      -3.205 -92.512  19.385
ATOM   2861  N   GLN B   1      29.005  40.541  -3.051
ATOM   2862  CA  GLN B   1      29.244  41.944  -3.353
ATOM   2863  C   GLN B   1      30.557  42.060  -4.127
ATOM   2864  O   GLN B   1      30.749  42.466  -5.273
ATOM   2865  CB  GLN B   1      26.269  43.052  -4.418
ATOM   2866  N   GLN B   2      31.630  41.665  -3.460
ATOM   2867  CA  GLN B   2      33.035  42.036  -3.797
ATOM   2868  C   GLN B   2      33.874  40.826  -3.965
ATOM   2869  O   GLN B   2      33.550  39.692  -3.611
ATOM   2870  CB  GLN B   2      33.579  44.511  -1.455
ATOM   2871  N   LYS B   3      35.079  40.897  -4.534
ATOM   2872  CA  LYS B   3      36.158  39.971  -4.135
ATOM   2873  C   LYS B   3      37.286  40.624  -3.421
ATOM   2874  O   LYS B   3      37.851  41.669  -3.743
ATOM   2875  CB  LYS B   3      37.543  39.183  -7.357
ATOM   2876  N   PHE B   4      37.769  40.083  -2.339
ATOM   2877  CA  PHE B   4      38.897  40.591  -1.526
ATOM   2878  C   PHE B   4      39.767  39.545  -0.923
ATOM   2879  O   PHE B   4      39.450  38.366  -0.766
ATOM   2880  CB  PHE B   4      36.591  41.424   0.814
ATOM   2881  N   LYS B   5      40.979  39.772  -0.491
ATOM   2882  CA  LYS B   5      41.934  38.676  -0.296
ATOM   2883  C   LYS B   5      42.075  38.470   1.196
ATOM   2884  O   LYS B   5      41.927  39.311   2.082
ATOM   2885  CB  LYS B   5      44.976  40.073  -1.385
ATOM   2886  N   PHE B   6      42.388  37.284   1.654
ATOM   2887  CA  PHE B   6      42.958  37.114   3.003
ATOM   2888  C   PHE B   6      44.238  36.280   3.003
ATOM   2889  O   PHE B   6      44.814  35.713   2.074
ATOM   2890  CB  PHE B   6      40.308  35.068   3.526
ATOM   2891  N   LYS B   7      44.759  36.193   4.224
ATOM   2892  CA  LYS B   7      45.850  35.321   4.624
ATOM   2893  C   LYS B   7      45.754  34.951   6.118
ATOM   2894  O   LYS B   7      46.068  35.630   7.096
ATOM   2895  CB  LYS B   7      48.489  37.780   4.649
ATOM   2896  N   PHE B   8      45.259  33.715   6.366
ATOM   2897  CA  PHE B   8      45.175  33.192   7.725
ATOM   2898  C   PHE B   8      46.198  32.067   7.882
ATOM   2899  O   PHE B   8      46.073  30.859   7.686
ATOM   2900  CB  PHE B   8      42.373  31.416   6.839
ATOM   2901  N   LYS B   9      47.376  32.456   8.283
ATOM   2902  CA  LYS B   9      48.599  31.679   8.345
ATOM   2903  C   LYS B   9      49.161  31.649   9.778
ATOM   2904  O   LYS B   9      49.349  32.571  10.572
ATOM   2905  CB  LYS B   9      50.689  33.931   6.592
ATOM   2906  N   GLN B  10      49.478  30.428  10.183
ATOM   2907  CA  GLN B  10      49.699  30.003  11.542
ATOM   2908  C   GLN B  10      50.915  29.110  11.592
ATOM   2909  O   GLN B  10      52.092  29.467  11.635
ATOM   2910  CB  GLN B  10      46.683  29.538  12.964
ATOM   2911  N   GLN B  11      50.801  27.812  11.595
ATOM   2912  CA  GLN B  11      51.830  26.834  11.431
ATOM   2913  C   GLN B  11      51.512  25.681  10.552
ATOM   2914  O   GLN B  11      51.248  24.726   9.822
ATOM   2915  CB  GLN B  11      53.857  27.227  14.126
ATOM   2916  N   GLN B   1       9.530  27.672 -24.667
ATOM   2917  CA  GLN B   1       8.542  27.739 -23.632
ATOM   2918  C   GLN B   1       8.924  28.570 -22.441
ATOM   2919  O   GLN B   1       9.316  29.736 -22.407
ATOM   2920  CB  GLN B   1       5.556  27.602 -25.257
ATOM   2921  N   GLN B   2       8.803  27.902 -21.293
ATOM   2922  CA  GLN B   2       9.117  28.566 -20.047
ATOM   2923  C   GLN B   2       9.930  27.736 -19.060
ATOM   2924  O   GLN B   2       9.812  26.541 -18.787
ATOM   2925  CB  GLN B   2       5.913  29.721 -19.408
ATOM   2926  N   LYS B   3      10.896  28.448 -18.424
ATOM   2927  CA  LYS B   3      11.981  27.824 -17.719
ATOM   2928  C   LYS B   3      12.371  28.724 -16.538
ATOM   2929  O   LYS B   3      13.078  29.731 -16.549
ATOM   2930  CB  LYS B   3      14.676  27.892 -20.031
ATOM   2931  N   PHE B   4      11.862  28.343 -15.344
ATOM   2932  CA  PHE B   4      12.047  29.250 -14.183
ATOM   2933  C   PHE B   4      12.717  28.466 -13.071
ATOM   2934  O   PHE B   4      12.297  27.457 -12.505
ATOM   2935  CB  PHE B   4       8.775  28.993 -13.358
ATOM   2936  N   LYS B   5      13.916  28.952 -12.671
ATOM   2937  CA  LYS B   5      14.605  28.501 -11.489
ATOM   2938  C   LYS B   5      14.681  29.431 -10.335
ATOM   2939  O   LYS B   5      15.144  30.571 -10.369
ATOM   2940  CB  LYS B   5      17.902  28.717 -12.903
ATOM   2941  N   PHE B   6      14.225  29.053  -9.142
ATOM   2942  CA  PHE B   6      14.516  29.765  -7.904
ATOM   2943  C   PHE B   6      15.306  28.941  -6.932
ATOM   2944  O   PHE B   6      15.518  27.729  -6.964
ATOM   2945  CB  PHE B   6      11.258  29.030  -6.877
ATOM   2946  N   LYS B   7      15.823  29.688  -5.919
ATOM   2947  CA  LYS B   7      16.762  29.063  -5.009
ATOM   2948  C   LYS B   7      16.886  29.887  -3.757
ATOM   2949  O   LYS B   7      17.042  31.105  -3.665
ATOM   2950  CB  LYS B   7      19.776  29.307  -6.804
ATOM   2951  N   PHE B   8      16.817  29.202  -2.620
ATOM   2952  CA  PHE B   8      17.035  29.782  -1.328
ATOM   2953  C   PHE B   8      18.012  28.876  -0.567
ATOM   2954  O   PHE B   8      18.160  27.660  -0.686
ATOM   2955  CB  PHE B   8      13.942  28.432  -0.618
ATOM   2956  N   LYS B   9      18.814  29.396   0.334
ATOM   2957  CA  LYS B   9      19.778  28.591   1.100
ATOM   2958  C   LYS B   9      20.355  29.415   2.261
ATOM   2959  O   LYS B   9      20.869  30.533   2.221
ATOM   2960  CB  LYS B   9      22.422  28.810  -1.371
ATOM   2961  N   GLN B  10      20.332  28.935   3.469
ATOM   2962  CA  GLN B  10      20.423  29.628   4.720
ATOM   2963  C   GLN B  10      21.732  30.224   5.084
ATOM   2964  O   GLN B  10      22.755  30.194   4.400
ATOM   2965  CB  GLN B  10      17.343  30.881   5.306
ATOM   2966  N   GLN B  11      21.793  30.858   6.282
ATOM   2967  CA  GLN B  11      22.975  30.960   7.114
ATOM   2968  C   GLN B  11      22.742  30.430   8.526
ATOM   2969  O   GLN B  11      22.554  30.003   9.665
ATOM   2970  CB  GLN B  11      24.371  33.695   5.808
ATOM   2971  N   GLN B   1       4.588 -51.767 -38.106
ATOM   2972  CA  GLN B   1       4.530 -50.659 -37.121
ATOM   2973  C   GLN B   1       5.903 -50.263 -36.742
ATOM   2974  O   GLN B   1       6.339 -49.114 -36.685
ATOM   2975  CB  GLN B   1       1.463 -51.099 -35.896
ATOM   2976  N   GLN B   2       6.737 -51.286 -36.434
ATOM   2977  CA  GLN B   2       8.182 -50.950 -36.333
ATOM   2978  C   GLN B   2       8.910 -51.870 -37.275
ATOM   2979  O   GLN B   2       9.235 -53.040 -37.076
ATOM   2980  CB  GLN B   2       8.480 -51.349 -32.903
ATOM   2981  N   LYS B   3       9.260 -51.432 -38.447
ATOM   2982  CA  LYS B   3       9.834 -52.189 -39.553
ATOM   2983  C   LYS B   3      11.233 -51.723 -39.874
ATOM   2984  O   LYS B   3      11.670 -50.573 -39.821
ATOM   2985  CB  LYS B   3       7.767 -50.800 -42.118
ATOM   2986  N   PHE B   4      12.102 -52.655 -40.259
ATOM   2987  CA  PHE B   4      13.501 -52.295 -40.544
ATOM   2988  C   PHE B   4      14.135 -53.124 -41.592
ATOM   2989  O   PHE B   4      13.811 -54.268 -41.911
ATOM   2990  CB  PHE B   4      14.219 -53.607 -37.517
ATOM   2991  N   LYS B   5      15.148 -52.614 -42.266
ATOM   2992  CA  LYS B   5      15.905 -53.281 -43.316
ATOM   2993  C   LYS B   5      17.369 -52.988 -43.347
ATOM   2994  O   LYS B   5      17.907 -51.939 -42.994
ATOM   2995  CB  LYS B   5      14.520 -52.212 -46.324
ATOM   2996  N   PHE B   6      18.229 -53.872 -43.774
ATOM   2997  CA  PHE B   6      19.676 -53.615 -43.751
ATOM   2998  C   PHE B   6      20.394 -54.408 -44.796
ATOM   2999  O   PHE B   6      20.148 -55.551 -45.179
ATOM   3000  CB  PHE B   6      20.084 -55.407 -40.955
ATOM   3001  N   LYS B   7      21.419 -53.777 -45.363
ATOM   3002  CA  LYS B   7      21.924 -54.266 -46.652
ATOM   3003  C   LYS B   7      23.413 -53.918 -46.681
ATOM   3004  O   LYS B   7      23.969 -52.827 -46.551
ATOM   3005  CB  LYS B   7      20.429 -52.008 -48.882
ATOM   3006  N   PHE B   8      24.209 -54.926 -46.873
ATOM   3007  CA  PHE B   8      25.661 -54.841 -46.957
ATOM   3008  C   PHE B   8      26.177 -55.889 -47.890
ATOM   3009  O   PHE B   8      26.637 -56.997 -47.611
ATOM   3010  CB  PHE B   8      25.843 -56.258 -43.837
ATOM   3011  N   LYS B   9      26.126 -55.575 -49.167
ATOM   3012  CA  LYS B   9      26.344 -56.574 -50.232
ATOM   3013  C   LYS B   9      27.550 -56.306 -51.077
ATOM   3014  O   LYS B   9      28.300 -57.138 -51.587
ATOM   3015  CB  LYS B   9      23.356 -56.410 -52.027
ATOM   3016  N   GLN B  10      27.821 -54.999 -51.285
ATOM   3017  CA  GLN B  10      28.528 -54.428 -52.403
ATOM   3018  C   GLN B  10      29.530 -53.412 -51.932
ATOM   3019  O   GLN B  10      29.400 -52.625 -50.995
ATOM   3020  CB  GLN B  10      25.951 -53.657 -54.582
ATOM   3021  N   GLN B  11      30.691 -53.351 -52.599
ATOM   3022  CA  GLN B  11      31.937 -52.740 -52.145
ATOM   3023  C   GLN B  11      32.031 -51.261 -52.323
ATOM   3024  O   GLN B  11      32.109 -50.041 -52.469
ATOM   3025  CB  GLN B  11      34.100 -55.275 -52.074
ATOM   3026  N   GLN B   1      29.893 -49.029 -29.931
ATOM   3027  CA  GLN B   1      30.023 -49.988 -31.066
ATOM   3028  C   GLN B   1      28.993 -49.635 -32.089
ATOM   3029  O   GLN B   1      28.474 -48.541 -32.306
ATOM   3030  CB  GLN B   1      33.349 -50.516 -31.388
ATOM   3031  N   GLN B   2      28.602 -50.629 -32.844
ATOM   3032  CA  GLN B   2      27.777 -50.602 -34.028
ATOM   3033  C   GLN B   2      26.372 -51.096 -33.863
ATOM   3034  O   GLN B   2      25.751 -51.834 -34.628
ATOM   3035  CB  GLN B   2      29.758 -51.157 -36.668
ATOM   3036  N   LYS B   3      25.714 -50.702 -32.776
ATOM   3037  CA  LYS B   3      24.488 -51.447 -32.409
ATOM   3038  C   LYS B   3      23.250 -50.628 -32.500
ATOM   3039  O   LYS B   3      23.084 -49.534 -31.961
ATOM   3040  CB  LYS B   3      25.161 -52.204 -29.081
ATOM   3041  N   PHE B   4      22.203 -51.061 -33.207
ATOM   3042  CA  PHE B   4      20.883 -50.441 -33.049
ATOM   3043  C   PHE B   4      20.016 -51.194 -32.017
ATOM   3044  O   PHE B   4      19.985 -52.396 -31.751
ATOM   3045  CB  PHE B   4      20.208 -52.283 -35.946
ATOM   3046  N   LYS B   5      19.188 -50.488 -31.307
ATOM   3047  CA  LYS B   5      18.355 -51.116 -30.294
ATOM   3048  C   LYS B   5      17.257 -50.220 -29.886
ATOM   3049  O   LYS B   5      17.312 -48.993 -29.806
ATOM   3050  CB  LYS B   5      20.511 -51.500 -27.589
ATOM   3051  N   PHE B   6      16.094 -50.809 -29.575
ATOM   3052  CA  PHE B   6      14.878 -50.080 -29.189
ATOM   3053  C   PHE B   6      14.081 -51.008 -28.296
ATOM   3054  O   PHE B   6      14.055 -52.239 -28.303
ATOM   3055  CB  PHE B   6      13.750 -51.119 -32.247
ATOM   3056  N   LYS B   7      13.317 -50.347 -27.393
ATOM   3057  CA  LYS B   7      12.635 -51.097 -26.308
ATOM   3058  C   LYS B   7      11.392 -50.319 -25.915
ATOM   3059  O   LYS B   7      11.344 -49.261 -25.288
ATOM   3060  CB  LYS B   7      15.114 -50.648 -23.718
ATOM   3061  N   PHE B   8      10.203 -50.741 -26.233
ATOM   3062  CA  PHE B   8       8.915 -50.048 -26.056
ATOM   3063  C   PHE B   8       8.059 -50.759 -25.087
ATOM   3064  O   PHE B   8       7.529 -51.849 -25.304
ATOM   3065  CB  PHE B   8       8.117 -51.181 -29.141
ATOM   3066  N   LYS B   9       7.793 -50.260 -23.876
ATOM   3067  CA  LYS B   9       7.086 -50.921 -22.798
ATOM   3068  C   LYS B   9       5.637 -50.473 -22.680
ATOM   3069  O   LYS B   9       5.185 -49.340 -22.522
ATOM   3070  CB  LYS B   9       9.021 -49.711 -20.122
ATOM   3071  N   GLN B  10       4.784 -51.518 -22.771
ATOM   3072  CA  GLN B  10       3.345 -51.333 -22.922
ATOM   3073  C   GLN B  10       2.623 -51.815 -21.729
ATOM   3074  O   GLN B  10       3.010 -51.651 -20.572
ATOM   3075  CB  GLN B  10       2.746 -52.324 -26.128
ATOM   3076  N   GLN B  11       1.480 -52.474 -21.792
ATOM   3077  CA  GLN B  11       0.690 -52.754 -20.574
ATOM   3078  C   GLN B  11       0.537 -54.263 -20.324
ATOM   3079  O   GLN B  11       0.415 -55.471 -20.123
ATOM   3080  CB  GLN B  11      -1.872 -50.461 -20.828
ATOM   3081  N   GLN B   1       6.548 -40.801 -37.383
ATOM   3082  CA  GLN B   1       7.297 -41.316 -36.232
ATOM   3083  C   GLN B   1       8.705 -41.595 -36.573
ATOM   3084  O   GLN B   1       9.139 -41.848 -37.697
ATOM   3085  CB  GLN B   1       5.724 -40.088 -33.538
ATOM   3086  N   GLN B   2       9.600 -41.573 -35.584
ATOM   3087  CA  GLN B   2      11.026 -41.409 -35.883
ATOM   3088  C   GLN B   2      11.628 -42.678 -36.462
ATOM   3089  O   GLN B   2      11.096 -43.773 -36.646
ATOM   3090  CB  GLN B   2      12.209 -39.725 -33.120
ATOM   3091  N   LYS B   3      12.891 -42.585 -36.814
ATOM   3092  CA  LYS B   3      13.769 -43.665 -37.126
ATOM   3093  C   LYS B   3      15.203 -43.195 -36.887
ATOM   3094  O   LYS B   3      15.625 -42.118 -36.466
ATOM   3095  CB  LYS B   3      13.280 -43.784 -40.565
ATOM   3096  N   PHE B   4      16.073 -44.171 -37.211
ATOM   3097  CA  PHE B   4      17.515 -44.033 -37.023
ATOM   3098  C   PHE B   4      18.252 -45.135 -37.800
ATOM   3099  O   PHE B   4      17.789 -46.010 -38.532
ATOM   3100  CB  PHE B   4      17.027 -45.509 -33.926
ATOM   3101  N   LYS B   5      19.590 -45.101 -37.626
ATOM   3102  CA  LYS B   5      20.439 -45.769 -38.627
ATOM   3103  C   LYS B   5      21.623 -46.413 -37.947
ATOM   3104  O   LYS B   5      21.913 -46.387 -36.751
ATOM   3105  CB  LYS B   5      21.891 -42.844 -40.157
ATOM   3106  N   PHE B   6      22.449 -47.089 -38.749
ATOM   3107  CA  PHE B   6      23.802 -47.498 -38.501
ATOM   3108  C   PHE B   6      24.442 -47.824 -39.857
ATOM   3109  O   PHE B   6      24.467 -48.884 -40.482
ATOM   3110  CB  PHE B   6      22.702 -50.527 -37.404
ATOM   3111  N   LYS B   7      25.051 -46.796 -40.415
ATOM   3112  CA  LYS B   7      25.788 -46.831 -41.635
ATOM   3113  C   LYS B   7      27.241 -47.100 -41.512
ATOM   3114  O   LYS B   7      27.983 -46.603 -40.665
ATOM   3115  CB  LYS B   7      25.468 -43.544 -42.794
ATOM   3116  N   PHE B   8      27.893 -47.905 -42.302
ATOM   3117  CA  PHE B   8      29.033 -48.682 -41.744
ATOM   3118  C   PHE B   8      30.231 -48.519 -42.663
ATOM   3119  O   PHE B   8      30.277 -48.161 -43.840
ATOM   3120  CB  PHE B   8      27.610 -51.626 -42.489
ATOM   3121  N   LYS B   9      31.367 -48.827 -42.036
ATOM   3122  CA  LYS B   9      32.707 -48.390 -42.365
ATOM   3123  C   LYS B   9      33.633 -49.552 -42.702
ATOM   3124  O   LYS B   9      34.783 -49.489 -43.136
ATOM   3125  CB  LYS B   9      33.980 -46.994 -39.448
ATOM   3126  N   GLN B  10      33.115 -50.792 -42.494
ATOM   3127  CA  GLN B  10      34.055 -51.920 -42.748
ATOM   3128  C   GLN B  10      33.567 -52.858 -43.788
ATOM   3129  O   GLN B  10      33.053 -52.524 -44.855
ATOM   3130  CB  GLN B  10      35.196 -52.447 -39.664
ATOM   3131  N   GLN B  11      33.692 -54.194 -43.559
ATOM   3132  CA  GLN B  11      32.949 -55.094 -44.472
ATOM   3133  C   GLN B  11      31.750 -55.616 -43.769
ATOM   3134  O   GLN B  11      30.756 -56.049 -43.186
ATOM   3135  CB  GLN B  11      35.185 -56.711 -46.333
ATOM   3136  N   GLN B   1      77.289  19.576 -11.389
ATOM   3137  CA  GLN B   1      76.016  18.918 -11.212
ATOM   3138  C   GLN B   1      75.811  18.205  -9.924
ATOM   3139  O   GLN B   1      76.436  18.390  -8.879
ATOM   3140  CB  GLN B   1      73.796  21.200 -12.556
ATOM   3141  N   GLN B   2      74.866  17.272  -9.875
ATOM   3142  CA  GLN B   2      74.943  16.105  -8.983
ATOM   3143  C   GLN B   2      73.865  15.114  -9.462
ATOM   3144  O   GLN B   2      72.709  15.363  -9.804
ATOM   3145  CB  GLN B   2      74.535  17.761  -5.995
ATOM   3146  N   LYS B   3      74.219  13.815  -9.516
ATOM   3147  CA  LYS B   3      73.202  12.788  -9.497
ATOM   3148  C   LYS B   3      73.564  11.612  -8.604
ATOM   3149  O   LYS B   3      74.519  11.480  -7.839
ATOM   3150  CB  LYS B   3      73.570  11.706 -12.904
ATOM   3151  N   PHE B   4      72.701  10.605  -8.692
ATOM   3152  CA  PHE B   4      72.884   9.326  -7.943
ATOM   3153  C   PHE B   4      72.669   8.133  -8.884
ATOM   3154  O   PHE B   4      72.238   8.100 -10.036
ATOM   3155  CB  PHE B   4      69.804   9.661  -6.535
ATOM   3156  N   LYS B   5      73.033   6.984  -8.282
ATOM   3157  CA  LYS B   5      72.518   5.684  -8.681
ATOM   3158  C   LYS B   5      72.015   4.910  -7.474
ATOM   3159  O   LYS B   5      72.528   4.760  -6.365
ATOM   3160  CB  LYS B   5      75.616   4.023  -9.583
ATOM   3161  N   PHE B   6      70.859   4.327  -7.677
ATOM   3162  CA  PHE B   6      69.978   3.875  -6.580
ATOM   3163  C   PHE B   6      69.343   2.567  -7.080
ATOM   3164  O   PHE B   6      69.001   2.254  -8.221
ATOM   3165  CB  PHE B   6      67.852   6.361  -7.389
ATOM   3166  N   LYS B   7      69.148   1.661  -6.113
ATOM   3167  CA  LYS B   7      68.599   0.359  -6.479
ATOM   3168  C   LYS B   7      67.450   0.022  -5.545
ATOM   3169  O   LYS B   7      67.395   0.228  -4.333
ATOM   3170  CB  LYS B   7      71.180  -1.845  -5.630
ATOM   3171  N   PHE B   8      66.364  -0.549  -5.983
ATOM   3172  CA  PHE B   8      65.079  -0.508  -5.333
ATOM   3173  C   PHE B   8      64.601  -1.933  -5.047
ATOM   3174  O   PHE B   8      64.812  -2.971  -5.674
ATOM   3175  CB  PHE B   8      63.849   0.192  -8.407
ATOM   3176  N   LYS B   9      63.852  -2.028  -3.960
ATOM   3177  CA  LYS B   9      63.673  -3.124  -3.060
ATOM   3178  C   LYS B   9      62.201  -3.440  -2.953
ATOM   3179  O   LYS B   9      61.339  -2.866  -2.287
ATOM   3180  CB  LYS B   9      64.354  -1.633   0.130
ATOM   3181  N   GLN B  10      61.830  -4.491  -3.697
ATOM   3182  CA  GLN B  10      60.513  -5.053  -3.703
ATOM   3183  C   GLN B  10      60.438  -6.539  -3.535
ATOM   3184  O   GLN B  10      61.395  -7.306  -3.429
ATOM   3185  CB  GLN B  10      58.666  -3.206  -5.849
ATOM   3186  N   GLN B  11      59.300  -7.171  -3.483
ATOM   3187  CA  GLN B  11      59.137  -8.518  -3.027
ATOM   3188  C   GLN B  11      58.631  -9.530  -3.986
ATOM   3189  O   GLN B  11      58.211 -10.370  -4.781
ATOM   3190  CB  GLN B  11      59.747  -8.598   0.268
ATOM   3191  N   GLN B   1       4.975  90.228 -37.796
ATOM   3192  CA  GLN B   1       5.435  88.959 -37.298
ATOM   3193  C   GLN B   1       6.352  89.039 -36.141
ATOM   3194  O   GLN B   1       6.694  88.084 -35.445
ATOM   3195  CB  GLN B   1       4.393  86.662 -39.523
ATOM   3196  N   GLN B   2       6.877  90.216 -35.782
ATOM   3197  CA  GLN B   2       7.636  90.251 -34.516
ATOM   3198  C   GLN B   2       6.835  90.781 -33.392
ATOM   3199  O   GLN B   2       7.201  91.683 -32.638
ATOM   3200  CB  GLN B   2      10.720  91.042 -35.761
ATOM   3201  N   LYS B   3       5.646  90.359 -33.063
ATOM   3202  CA  LYS B   3       4.779  91.168 -32.216
ATOM   3203  C   LYS B   3       4.561  90.492 -30.852
ATOM   3204  O   LYS B   3       4.399  89.295 -30.611
ATOM   3205  CB  LYS B   3       1.817  90.685 -34.048
ATOM   3206  N   PHE B   4       4.539  91.269 -29.781
ATOM   3207  CA  PHE B   4       4.240  90.728 -28.453
ATOM   3208  C   PHE B   4       3.569  91.693 -27.552
ATOM   3209  O   PHE B   4       3.972  92.816 -27.248
ATOM   3210  CB  PHE B   4       7.556  91.624 -27.856
ATOM   3211  N   LYS B   5       2.402  91.282 -27.022
ATOM   3212  CA  LYS B   5       1.662  91.967 -26.004
ATOM   3213  C   LYS B   5       1.845  91.290 -24.668
ATOM   3214  O   LYS B   5       1.332  90.227 -24.317
ATOM   3215  CB  LYS B   5      -1.637  91.555 -27.032
ATOM   3216  N   PHE B   6       2.642  91.882 -23.749
ATOM   3217  CA  PHE B   6       2.904  91.233 -22.448
ATOM   3218  C   PHE B   6       2.413  92.172 -21.342
ATOM   3219  O   PHE B   6       2.755  93.338 -21.147
ATOM   3220  CB  PHE B   6       6.181  92.169 -22.678
ATOM   3221  N   LYS B   7       1.503  91.676 -20.474
ATOM   3222  CA  LYS B   7       0.925  92.603 -19.505
ATOM   3223  C   LYS B   7       0.364  91.935 -18.255
ATOM   3224  O   LYS B   7      -0.345  90.933 -18.170
ATOM   3225  CB  LYS B   7      -2.083  93.102 -21.405
ATOM   3226  N   PHE B   8       0.699  92.530 -17.113
ATOM   3227  CA  PHE B   8       0.334  91.995 -15.785
ATOM   3228  C   PHE B   8      -0.609  92.964 -15.100
ATOM   3229  O   PHE B   8      -0.537  94.189 -15.003
ATOM   3230  CB  PHE B   8       3.443  93.075 -14.750
ATOM   3231  N   LYS B   9      -1.643  92.394 -14.538
ATOM   3232  CA  LYS B   9      -2.619  93.104 -13.704
ATOM   3233  C   LYS B   9      -2.538  92.731 -12.235
ATOM   3234  O   LYS B   9      -1.969  91.767 -11.723
ATOM   3235  CB  LYS B   9      -5.611  91.467 -14.774
ATOM   3236  N   GLN B  10      -3.147  93.529 -11.388
ATOM   3237  CA  GLN B  10      -3.132  93.380  -9.961
ATOM   3238  C   GLN B  10      -4.545  93.635  -9.430
ATOM   3239  O   GLN B  10      -5.065  94.686  -9.056
ATOM   3240  CB  GLN B  10      -0.009  94.159  -9.010
ATOM   3241  N   GLN B  11      -5.296  92.553  -9.376
ATOM   3242  CA  GLN B  11      -6.740  92.503  -9.185
ATOM   3243  C   GLN B  11      -7.130  91.121  -8.656
ATOM   3244  O   GLN B  11      -7.443  90.009  -8.230
ATOM   3245  CB  GLN B  11      -7.795  93.563 -12.319
ATOM   3246  N   GLN B   1      15.877 -83.415 -47.022
ATOM   3247  CA  GLN B   1      15.818 -82.581 -45.787
ATOM   3248  C   GLN B   1      15.562 -83.505 -44.633
ATOM   3249  O   GLN B   1      15.314 -84.710 -44.668
ATOM   3250  CB  GLN B   1      13.578 -80.307 -46.971
ATOM   3251  N   GLN B   2      15.624 -82.887 -43.436
ATOM   3252  CA  GLN B   2      14.900 -83.395 -42.274
ATOM   3253  C   GLN B   2      13.977 -82.341 -41.720
ATOM   3254  O   GLN B   2      14.198 -81.138 -41.580
ATOM   3255  CB  GLN B   2      17.523 -84.868 -40.609
ATOM   3256  N   LYS B   3      12.790 -82.723 -41.333
ATOM   3257  CA  LYS B   3      11.777 -81.720 -40.927
ATOM   3258  C   LYS B   3      11.145 -82.095 -39.637
ATOM   3259  O   LYS B   3      10.788 -83.229 -39.318
ATOM   3260  CB  LYS B   3       9.401 -82.910 -43.391
ATOM   3261  N   PHE B   4      10.922 -81.175 -38.711
ATOM   3262  CA  PHE B   4      10.577 -81.674 -37.350
ATOM   3263  C   PHE B   4       9.767 -80.550 -36.686
ATOM   3264  O   PHE B   4       9.851 -79.327 -36.794
ATOM   3265  CB  PHE B   4      13.814 -81.164 -36.394
ATOM   3266  N   LYS B   5       8.845 -81.064 -35.877
ATOM   3267  CA  LYS B   5       7.919 -80.106 -35.209
ATOM   3268  C   LYS B   5       7.385 -80.657 -33.946
ATOM   3269  O   LYS B   5       7.237 -81.857 -33.711
ATOM   3270  CB  LYS B   5       5.416 -80.120 -37.727
ATOM   3271  N   PHE B   6       7.013 -79.882 -32.941
ATOM   3272  CA  PHE B   6       6.384 -80.421 -31.714
ATOM   3273  C   PHE B   6       5.325 -79.471 -31.170
ATOM   3274  O   PHE B   6       5.092 -78.301 -31.474
ATOM   3275  CB  PHE B   6       9.250 -79.547 -30.043
ATOM   3276  N   LYS B   7       4.578 -80.081 -30.222
ATOM   3277  CA  LYS B   7       3.409 -79.319 -29.715
ATOM   3278  C   LYS B   7       3.228 -79.702 -28.268
ATOM   3279  O   LYS B   7       2.960 -80.826 -27.846
ATOM   3280  CB  LYS B   7       0.952 -81.023 -31.658
ATOM   3281  N   PHE B   8       3.360 -78.767 -27.316
ATOM   3282  CA  PHE B   8       3.870 -79.110 -26.017
ATOM   3283  C   PHE B   8       2.750 -79.164 -24.990
ATOM   3284  O   PHE B   8       2.772 -79.740 -23.902
ATOM   3285  CB  PHE B   8       5.067 -75.883 -25.665
ATOM   3286  N   LYS B   9       1.604 -78.538 -25.248
ATOM   3287  CA  LYS B   9       0.414 -78.788 -24.435
ATOM   3288  C   LYS B   9      -0.805 -78.766 -25.328
ATOM   3289  O   LYS B   9      -1.054 -77.944 -26.209
ATOM   3290  CB  LYS B   9       0.300 -75.536 -22.842
ATOM   3291  N   GLN B  10      -1.721 -79.741 -25.155
ATOM   3292  CA  GLN B  10      -3.084 -79.516 -25.523
ATOM   3293  C   GLN B  10      -3.969 -79.442 -24.330
ATOM   3294  O   GLN B  10      -4.230 -78.416 -23.701
ATOM   3295  CB  GLN B  10      -3.465 -80.732 -28.605
ATOM   3296  N   GLN B  11      -4.554 -80.537 -23.856
ATOM   3297  CA  GLN B  11      -5.858 -80.546 -23.221
ATOM   3298  C   GLN B  11      -5.644 -80.707 -21.699
ATOM   3299  O   GLN B  11      -5.473 -80.836 -20.487
ATOM   3300  CB  GLN B  11      -7.926 -82.095 -25.322
ATOM   3301  N   GLN B   1       2.000  50.926   6.466
ATOM   3302  CA  GLN B   1       2.781  50.193   5.444
ATOM   3303  C   GLN B   1       3.081  51.102   4.313
ATOM   3304  O   GLN B   1       2.448  52.100   3.966
ATOM   3305  CB  GLN B   1       1.006  47.337   5.456
ATOM   3306  N   GLN B   2       4.157  50.788   3.608
ATOM   3307  CA  GLN B   2       4.577  51.514   2.398
ATOM   3308  C   GLN B   2       4.389  50.630   1.227
ATOM   3309  O   GLN B   2       4.946  49.554   1.012
ATOM   3310  CB  GLN B   2       6.953  53.475   3.676
ATOM   3311  N   LYS B   3       3.522  51.061   0.319
ATOM   3312  CA  LYS B   3       3.132  50.310  -0.833
ATOM   3313  C   LYS B   3       3.372  51.074  -2.098
ATOM   3314  O   LYS B   3       2.995  52.210  -2.381
ATOM   3315  CB  LYS B   3      -0.439  50.504  -0.444
ATOM   3316  N   PHE B   4       4.091  50.397  -3.003
ATOM   3317  CA  PHE B   4       4.147  50.796  -4.380
ATOM   3318  C   PHE B   4       3.483  49.823  -5.301
ATOM   3319  O   PHE B   4       3.329  48.624  -5.069
ATOM   3320  CB  PHE B   4       7.437  49.788  -4.466
ATOM   3321  N   LYS B   5       2.998  50.259  -6.495
ATOM   3322  CA  LYS B   5       2.583  49.245  -7.505
ATOM   3323  C   LYS B   5       2.789  49.762  -8.884
ATOM   3324  O   LYS B   5       2.339  50.820  -9.323
ATOM   3325  CB  LYS B   5      -0.861  49.258  -6.600
ATOM   3326  N   PHE B   6       3.518  49.050  -9.752
ATOM   3327  CA  PHE B   6       4.027  49.522 -11.006
ATOM   3328  C   PHE B   6       3.556  48.707 -12.181
ATOM   3329  O   PHE B   6       3.921  47.575 -12.496
ATOM   3330  CB  PHE B   6       6.996  48.074 -10.134
ATOM   3331  N   LYS B   7       2.660  49.210 -12.990
ATOM   3332  CA  LYS B   7       1.907  48.443 -13.959
ATOM   3333  C   LYS B   7       2.005  48.911 -15.358
ATOM   3334  O   LYS B   7       2.150  50.080 -15.717
ATOM   3335  CB  LYS B   7      -1.272  48.992 -12.556
ATOM   3336  N   PHE B   8       1.942  48.069 -16.355
ATOM   3337  CA  PHE B   8       2.345  48.361 -17.717
ATOM   3338  C   PHE B   8       1.771  47.407 -18.707
ATOM   3339  O   PHE B   8       1.403  46.247 -18.527
ATOM   3340  CB  PHE B   8       5.407  46.987 -17.168
ATOM   3341  N   LYS B   9       1.653  47.886 -19.920
ATOM   3342  CA  LYS B   9       0.784  47.184 -20.912
ATOM   3343  C   LYS B   9       1.118  47.649 -22.291
ATOM   3344  O   LYS B   9       1.548  48.754 -22.620
ATOM   3345  CB  LYS B   9      -2.439  48.428 -20.208
ATOM   3346  N   GLN B  10       0.908  46.719 -23.254
ATOM   3347  CA  GLN B  10       0.772  47.219 -24.648
ATOM   3348  C   GLN B  10      -0.637  47.174 -25.098
ATOM   3349  O   GLN B  10      -1.351  46.172 -25.134
ATOM   3350  CB  GLN B  10       3.727  46.390 -25.985
ATOM   3351  N   GLN B  11      -1.196  48.318 -25.504
ATOM   3352  CA  GLN B  11      -2.475  48.280 -26.213
ATOM   3353  C   GLN B  11      -2.382  48.326 -27.696
ATOM   3354  O   GLN B  11      -2.305  48.365 -28.924
ATOM   3355  CB  GLN B  11      -4.243  50.116 -23.904
ATOM   3356  N   GLN B   1       9.527 -84.523 -13.821
ATOM   3357  CA  GLN B   1       9.213 -83.601 -14.878
ATOM   3358  C   GLN B   1       9.239 -84.285 -16.204
ATOM   3359  O   GLN B   1       9.535 -85.466 -16.387
ATOM   3360  CB  GLN B   1       9.583 -80.616 -13.449
ATOM   3361  N   GLN B   2       8.924 -83.607 -17.319
ATOM   3362  CA  GLN B   2       8.798 -84.251 -18.608
ATOM   3363  C   GLN B   2       9.433 -83.347 -19.642
ATOM   3364  O   GLN B   2       9.193 -82.167 -19.899
ATOM   3365  CB  GLN B   2       5.783 -85.741 -18.591
ATOM   3366  N   LYS B   3      10.386 -84.007 -20.337
ATOM   3367  CA  LYS B   3      11.227 -83.272 -21.305
ATOM   3368  C   LYS B   3      11.826 -84.271 -22.271
ATOM   3369  O   LYS B   3      12.339 -85.366 -22.042
ATOM   3370  CB  LYS B   3      13.885 -82.281 -19.100
ATOM   3371  N   PHE B   4      11.767 -83.869 -23.530
ATOM   3372  CA  PHE B   4      11.987 -84.738 -24.688
ATOM   3373  C   PHE B   4      13.001 -84.090 -25.635
ATOM   3374  O   PHE B   4      12.763 -83.365 -26.601
ATOM   3375  CB  PHE B   4       8.876 -83.983 -25.725
ATOM   3376  N   LYS B   5      14.306 -84.325 -25.405
ATOM   3377  CA  LYS B   5      15.396 -83.699 -26.200
ATOM   3378  C   LYS B   5      15.654 -84.532 -27.399
ATOM   3379  O   LYS B   5      16.106 -85.676 -27.435
ATOM   3380  CB  LYS B   5      17.975 -83.978 -23.807
ATOM   3381  N   PHE B   6      15.347 -83.937 -28.555
ATOM   3382  CA  PHE B   6      15.374 -84.470 -29.879
ATOM   3383  C   PHE B   6      16.525 -83.839 -30.679
ATOM   3384  O   PHE B   6      16.659 -82.669 -31.037
ATOM   3385  CB  PHE B   6      12.770 -82.514 -30.640
ATOM   3386  N   LYS B   7      17.510 -84.666 -31.032
ATOM   3387  CA  LYS B   7      18.633 -84.169 -31.845
ATOM   3388  C   LYS B   7      18.975 -85.067 -33.022
ATOM   3389  O   LYS B   7      19.110 -86.290 -33.066
ATOM   3390  CB  LYS B   7      21.272 -84.129 -29.452
ATOM   3391  N   PHE B   8      19.137 -84.331 -34.142
ATOM   3392  CA  PHE B   8      19.609 -84.806 -35.426
ATOM   3393  C   PHE B   8      20.934 -84.141 -35.791
ATOM   3394  O   PHE B   8      21.194 -82.960 -36.020
ATOM   3395  CB  PHE B   8      17.338 -82.686 -36.773
ATOM   3396  N   LYS B   9      21.923 -85.002 -35.861
ATOM   3397  CA  LYS B   9      23.309 -84.641 -36.196
ATOM   3398  C   LYS B   9      23.628 -84.884 -37.672
ATOM   3399  O   LYS B   9      23.111 -85.669 -38.468
ATOM   3400  CB  LYS B   9      25.137 -87.007 -34.259
ATOM   3401  N   GLN B  10      24.631 -84.089 -38.095
ATOM   3402  CA  GLN B  10      25.607 -84.383 -39.118
ATOM   3403  C   GLN B  10      26.950 -83.809 -38.843
ATOM   3404  O   GLN B  10      27.181 -82.715 -38.328
ATOM   3405  CB  GLN B  10      23.808 -83.674 -41.920
ATOM   3406  N   GLN B  11      28.007 -84.585 -39.203
ATOM   3407  CA  GLN B  11      29.380 -84.084 -39.138
ATOM   3408  C   GLN B  11      30.076 -84.332 -40.482
ATOM   3409  O   GLN B  11      30.635 -84.532 -41.560
ATOM   3410  CB  GLN B  11      30.473 -84.948 -36.057
ATOM   3411  N   GLN B   1      -3.502 -70.680 -31.423
ATOM   3412  CA  GLN B   1      -2.156 -71.170 -31.416
ATOM   3413  C   GLN B   1      -1.226 -70.079 -30.959
ATOM   3414  O   GLN B   1      -1.230 -68.891 -31.283
ATOM   3415  CB  GLN B   1      -2.126 -72.349 -34.630
ATOM   3416  N   GLN B   2      -0.292 -70.418 -30.113
ATOM   3417  CA  GLN B   2       0.875 -69.550 -29.900
ATOM   3418  C   GLN B   2       2.123 -70.234 -30.348
ATOM   3419  O   GLN B   2       2.774 -71.071 -29.724
ATOM   3420  CB  GLN B   2       0.220 -68.241 -26.842
ATOM   3421  N   LYS B   3       2.578 -69.897 -31.559
ATOM   3422  CA  LYS B   3       3.467 -70.759 -32.354
ATOM   3423  C   LYS B   3       4.646 -70.002 -32.831
ATOM   3424  O   LYS B   3       4.873 -68.802 -32.679
ATOM   3425  CB  LYS B   3       1.334 -70.585 -35.270
ATOM   3426  N   PHE B   4       5.546 -70.716 -33.494
ATOM   3427  CA  PHE B   4       6.710 -70.114 -34.179
ATOM   3428  C   PHE B   4       7.291 -71.114 -35.128
ATOM   3429  O   PHE B   4       7.772 -72.204 -34.819
ATOM   3430  CB  PHE B   4       8.441 -71.131 -31.340
ATOM   3431  N   LYS B   5       7.312 -70.842 -36.436
ATOM   3432  CA  LYS B   5       7.859 -71.846 -37.357
ATOM   3433  C   LYS B   5       8.866 -71.125 -38.253
ATOM   3434  O   LYS B   5       8.870 -69.942 -38.596
ATOM   3435  CB  LYS B   5       4.895 -72.437 -39.163
ATOM   3436  N   PHE B   6       9.868 -71.814 -38.742
ATOM   3437  CA  PHE B   6      11.020 -71.349 -39.468
ATOM   3438  C   PHE B   6      11.494 -72.456 -40.380
ATOM   3439  O   PHE B   6      11.298 -73.667 -40.285
ATOM   3440  CB  PHE B   6      12.772 -72.042 -36.608
ATOM   3441  N   LYS B   7      12.207 -72.081 -41.410
ATOM   3442  CA  LYS B   7      12.948 -72.987 -42.325
ATOM   3443  C   LYS B   7      14.312 -72.385 -42.681
ATOM   3444  O   LYS B   7      14.563 -71.257 -43.105
ATOM   3445  CB  LYS B   7      11.096 -72.608 -45.342
ATOM   3446  N   PHE B   8      15.374 -73.139 -42.529
ATOM   3447  CA  PHE B   8      16.672 -72.842 -43.074
ATOM   3448  C   PHE B   8      16.993 -73.754 -44.265
ATOM   3449  O   PHE B   8      17.040 -74.983 -44.309
ATOM   3450  CB  PHE B   8      18.110 -74.578 -40.437
ATOM   3451  N   LYS B   9      17.254 -73.122 -45.400
ATOM   3452  CA  LYS B   9      17.416 -73.644 -46.729
ATOM   3453  C   LYS B   9      18.683 -73.137 -47.437
ATOM   3454  O   LYS B   9      19.169 -72.007 -47.488
ATOM   3455  CB  LYS B   9      14.638 -72.090 -48.352
ATOM   3456  N   GLN B  10      19.333 -74.069 -48.080
ATOM   3457  CA  GLN B  10      20.771 -74.074 -48.443
ATOM   3458  C   GLN B  10      20.935 -74.293 -49.920
ATOM   3459  O   GLN B  10      20.449 -75.204 -50.591
ATOM   3460  CB  GLN B  10      21.909 -76.297 -46.077
ATOM   3461  N   GLN B  11      21.657 -73.466 -50.628
ATOM   3462  CA  GLN B  11      21.538 -73.289 -52.099
ATOM   3463  C   GLN B  11      22.874 -73.123 -52.706
ATOM   3464  O   GLN B  11      23.987 -72.984 -53.212
ATOM   3465  CB  GLN B  11      18.661 -71.755 -52.734
ATOM   3466  N   GLN B   1      12.331  58.082   7.513
ATOM   3467  CA  GLN B   1      13.623  58.156   6.783
ATOM   3468  C   GLN B   1      13.441  57.853   5.321
ATOM   3469  O   GLN B   1      13.845  56.846   4.739
ATOM   3470  CB  GLN B   1      15.102  60.952   8.036
ATOM   3471  N   GLN B   2      12.788  58.729   4.539
ATOM   3472  CA  GLN B   2      12.181  58.231   3.278
ATOM   3473  C   GLN B   2      13.030  58.599   2.076
ATOM   3474  O   GLN B   2      13.714  59.614   1.942
ATOM   3475  CB  GLN B   2       8.881  58.660   3.542
ATOM   3476  N   LYS B   3      13.091  57.794   1.030
ATOM   3477  CA  LYS B   3      13.479  58.275  -0.266
ATOM   3478  C   LYS B   3      12.917  57.547  -1.458
ATOM   3479  O   LYS B   3      13.465  56.692  -2.153
ATOM   3480  CB  LYS B   3      16.941  57.913  -0.484
ATOM   3481  N   PHE B   4      11.688  57.862  -1.805
ATOM   3482  CA  PHE B   4      10.943  57.193  -2.874
ATOM   3483  C   PHE B   4      11.060  58.016  -4.109
ATOM   3484  O   PHE B   4      10.468  59.074  -4.325
ATOM   3485  CB  PHE B   4       8.202  58.428  -1.227
ATOM   3486  N   LYS B   5      11.841  57.650  -5.100
ATOM   3487  CA  LYS B   5      12.116  58.355  -6.329
ATOM   3488  C   LYS B   5      11.814  57.524  -7.511
ATOM   3489  O   LYS B   5      12.059  56.326  -7.657
ATOM   3490  CB  LYS B   5      15.682  58.376  -5.758
ATOM   3491  N   PHE B   6      11.201  58.212  -8.509
ATOM   3492  CA  PHE B   6      10.692  57.381  -9.631
ATOM   3493  C   PHE B   6      10.935  58.220 -10.906
ATOM   3494  O   PHE B   6      10.857  59.440 -11.046
ATOM   3495  CB  PHE B   6       7.541  58.667  -8.854
ATOM   3496  N   LYS B   7      11.278  57.496 -12.001
ATOM   3497  CA  LYS B   7      11.532  58.150 -13.256
ATOM   3498  C   LYS B   7      10.614  57.550 -14.332
ATOM   3499  O   LYS B   7      10.145  56.414 -14.399
ATOM   3500  CB  LYS B   7      14.872  57.028 -13.790
ATOM   3501  N   PHE B   8      10.273  58.342 -15.324
ATOM   3502  CA  PHE B   8       9.756  57.834 -16.588
ATOM   3503  C   PHE B   8      10.340  58.604 -17.754
ATOM   3504  O   PHE B   8      10.318  59.813 -17.987
ATOM   3505  CB  PHE B   8       6.688  59.074 -16.025
ATOM   3506  N   LYS B   9      10.953  57.856 -18.629
ATOM   3507  CA  LYS B   9      11.958  58.232 -19.595
ATOM   3508  C   LYS B   9      11.997  57.332 -20.845
ATOM   3509  O   LYS B   9      12.202  56.120 -20.904
ATOM   3510  CB  LYS B   9      14.941  57.910 -17.843
ATOM   3511  N   GLN B  10      11.781  57.925 -22.021
ATOM   3512  CA  GLN B  10      11.834  57.175 -23.259
ATOM   3513  C   GLN B  10      12.554  57.951 -24.365
ATOM   3514  O   GLN B  10      12.588  59.168 -24.546
ATOM   3515  CB  GLN B  10       8.790  55.800 -23.541
ATOM   3516  N   GLN B  11      13.230  57.189 -25.243
ATOM   3517  CA  GLN B  11      13.653  57.664 -26.547
ATOM   3518  C   GLN B  11      12.590  57.507 -27.615
ATOM   3519  O   GLN B  11      11.726  57.380 -28.482
ATOM   3520  CB  GLN B  11      16.872  56.665 -26.916
ATOM   3521  N   GLN B   1      12.416  94.805 -40.147
ATOM   3522  CA  GLN B   1      13.628  95.411 -39.561
ATOM   3523  C   GLN B   1      13.433  96.918 -39.450
ATOM   3524  O   GLN B   1      13.981  97.692 -38.666
ATOM   3525  CB  GLN B   1      16.127  93.720 -41.091
ATOM   3526  N   GLN B   2      12.558  97.463 -40.312
ATOM   3527  CA  GLN B   2      12.245  98.863 -40.436
ATOM   3528  C   GLN B   2      10.790  99.068 -40.722
ATOM   3529  O   GLN B   2      10.317  99.594 -41.729
ATOM   3530  CB  GLN B   2      14.992 -99.519 -41.375
ATOM   3531  N   LYS B   3       9.907  98.638 -39.788
ATOM   3532  CA  LYS B   3       8.684  99.334 -39.459
ATOM   3533  C   LYS B   3       8.085  98.666 -38.224
ATOM   3534  O   LYS B   3       7.466  97.605 -38.142
ATOM   3535  CB  LYS B   3       6.724  98.486 -42.298
ATOM   3536  N   PHE B   4       8.283  99.365 -37.094
ATOM   3537  CA  PHE B   4       7.571  98.946 -35.861
ATOM   3538  C   PHE B   4       6.621 -99.963 -35.492
ATOM   3539  O   PHE B   4       6.621-101.194 -35.493
ATOM   3540  CB  PHE B   4      10.399  99.548 -34.105
ATOM   3541  N   LYS B   5       5.688  99.750 -34.624
ATOM   3542  CA  LYS B   5       4.933 -99.273 -33.862
ATOM   3543  C   LYS B   5       4.309 -99.803 -32.593
ATOM   3544  O   LYS B   5       3.495-100.718 -32.466
ATOM   3545  CB  LYS B   5       2.170 -98.769 -36.049
ATOM   3546  N   PHE B   6       4.698 -99.195 -31.484
ATOM   3547  CA  PHE B   6       4.740 -99.687 -30.127
ATOM   3548  C   PHE B   6       4.313 -98.718 -29.055
ATOM   3549  O   PHE B   6       4.822 -97.636 -28.765
ATOM   3550  CB  PHE B   6       8.099 -99.511 -30.025
ATOM   3551  N   LYS B   7       3.240 -99.124 -28.352
ATOM   3552  CA  LYS B   7       2.594 -98.268 -27.403
ATOM   3553  C   LYS B   7       2.447 -98.946 -26.023
ATOM   3554  O   LYS B   7       1.811 -99.954 -25.715
ATOM   3555  CB  LYS B   7      -0.734 -98.345 -28.645
ATOM   3556  N   PHE B   8       3.089 -98.376 -25.026
ATOM   3557  CA  PHE B   8       3.530 -98.985 -23.784
ATOM   3558  C   PHE B   8       3.304 -98.109 -22.586
ATOM   3559  O   PHE B   8       3.721 -96.964 -22.413
ATOM   3560  CB  PHE B   8       6.774 -98.124 -24.661
ATOM   3561  N   LYS B   9       2.553 -98.672 -21.605
ATOM   3562  CA  LYS B   9       1.803 -97.861 -20.665
ATOM   3563  C   LYS B   9       1.913 -98.467 -19.297
ATOM   3564  O   LYS B   9       2.166 -99.635 -19.000
ATOM   3565  CB  LYS B   9      -1.453 -98.878 -21.736
ATOM   3566  N   GLN B  10       1.711 -97.630 -18.296
ATOM   3567  CA  GLN B  10       1.414 -98.046 -16.907
ATOM   3568  C   GLN B  10       0.295 -97.238 -16.315
ATOM   3569  O   GLN B  10       0.230 -96.010 -16.279
ATOM   3570  CB  GLN B  10       4.649 -97.624 -15.719
ATOM   3571  N   GLN B  11      -0.749 -97.849 -15.765
ATOM   3572  CA  GLN B  11      -1.767 -97.143 -15.056
ATOM   3573  C   GLN B  11      -1.687 -97.406 -13.599
ATOM   3574  O   GLN B  11      -1.620 -97.624 -12.389
ATOM   3575  CB  GLN B  11      -3.858 -95.728 -17.222
ATOM   3576  N   GLN B   1     -59.718 -28.895 -32.461
ATOM   3577  CA  GLN B   1     -58.803 -29.899 -32.008
ATOM   3578  C   GLN B   1     -59.352 -31.281 -32.098
ATOM   3579  O   GLN B   1     -60.184 -31.662 -32.922
ATOM   3580  CB  GLN B   1     -56.934 -28.148 -29.798
ATOM   3581  N   GLN B   2     -58.990 -32.248 -31.287
ATOM   3582  CA  GLN B   2     -59.240 -33.690 -31.570
ATOM   3583  C   GLN B   2     -60.444 -34.171 -30.788
ATOM   3584  O   GLN B   2     -60.555 -34.290 -29.568
ATOM   3585  CB  GLN B   2     -56.075 -34.987 -31.718
ATOM   3586  N   LYS B   3     -61.506 -34.501 -31.564
ATOM   3587  CA  LYS B   3     -62.840 -34.777 -31.065
ATOM   3588  C   LYS B   3     -63.128 -36.290 -31.120
ATOM   3589  O   LYS B   3     -63.337 -37.032 -32.080
ATOM   3590  CB  LYS B   3     -64.475 -33.306 -33.947
ATOM   3591  N   PHE B   4     -63.139 -36.823 -29.904
ATOM   3592  CA  PHE B   4     -63.394 -38.270 -29.676
ATOM   3593  C   PHE B   4     -64.834 -38.504 -29.166
ATOM   3594  O   PHE B   4     -65.706 -37.699 -28.842
ATOM   3595  CB  PHE B   4     -61.643 -37.998 -26.822
ATOM   3596  N   LYS B   5     -65.134 -39.789 -29.079
ATOM   3597  CA  LYS B   5     -66.287 -40.222 -28.255
ATOM   3598  C   LYS B   5     -65.889 -41.518 -27.549
ATOM   3599  O   LYS B   5     -65.282 -42.500 -27.978
ATOM   3600  CB  LYS B   5     -68.313 -41.443 -30.920
ATOM   3601  N   PHE B   6     -66.311 -41.487 -26.265
ATOM   3602  CA  PHE B   6     -65.969 -42.629 -25.411
ATOM   3603  C   PHE B   6     -66.865 -42.641 -24.194
ATOM   3604  O   PHE B   6     -67.757 -41.853 -23.878
ATOM   3605  CB  PHE B   6     -63.404 -40.518 -24.354
ATOM   3606  N   LYS B   7     -66.611 -43.668 -23.383
ATOM   3607  CA  LYS B   7     -67.596 -44.374 -22.569
ATOM   3608  C   LYS B   7     -67.058 -44.780 -21.246
ATOM   3609  O   LYS B   7     -66.325 -45.749 -21.044
ATOM   3610  CB  LYS B   7     -68.384 -47.281 -24.287
ATOM   3611  N   PHE B   8     -67.322 -44.127 -20.144
ATOM   3612  CA  PHE B   8     -66.464 -44.080 -18.923
ATOM   3613  C   PHE B   8     -67.166 -45.012 -17.916
ATOM   3614  O   PHE B   8     -68.143 -45.749 -18.047
ATOM   3615  CB  PHE B   8     -67.611 -41.040 -18.113
ATOM   3616  N   LYS B   9     -66.530 -44.937 -16.728
ATOM   3617  CA  LYS B   9     -67.155 -45.425 -15.464
ATOM   3618  C   LYS B   9     -66.369 -44.932 -14.248
ATOM   3619  O   LYS B   9     -65.161 -44.724 -14.140
ATOM   3620  CB  LYS B   9     -66.809 -48.941 -15.792
ATOM   3621  N   GLN B  10     -67.151 -44.709 -13.173
ATOM   3622  CA  GLN B  10     -66.649 -43.813 -12.111
ATOM   3623  C   GLN B  10     -66.540 -44.637 -10.830
ATOM   3624  O   GLN B  10     -67.436 -44.910 -10.032
ATOM   3625  CB  GLN B  10     -68.394 -40.961 -12.497
ATOM   3626  N   GLN B  11     -65.315 -45.122 -10.543
ATOM   3627  CA  GLN B  11     -64.856 -45.408  -9.154
ATOM   3628  C   GLN B  11     -63.985 -44.319  -8.594
ATOM   3629  O   GLN B  11     -63.272 -43.427  -8.135
ATOM   3630  CB  GLN B  11     -67.090 -47.618  -7.988
ATOM   3631  N   GLN B   1      13.829  69.041  -0.044
ATOM   3632  CA  GLN B   1      13.377  67.713   0.262
ATOM   3633  C   GLN B   1      12.732  67.051  -0.889
ATOM   3634  O   GLN B   1      13.067  65.969  -1.373
ATOM   3635  CB  GLN B   1      12.131  68.182   3.410
ATOM   3636  N   GLN B   2      11.694  67.660  -1.470
ATOM   3637  CA  GLN B   2      10.864  67.102  -2.544
ATOM   3638  C   GLN B   2      10.925  67.990  -3.720
ATOM   3639  O   GLN B   2      11.123  69.205  -3.689
ATOM   3640  CB  GLN B   2       8.184  65.787  -1.052
ATOM   3641  N   LYS B   3      10.765  67.517  -4.932
ATOM   3642  CA  LYS B   3      10.542  68.253  -6.163
ATOM   3643  C   LYS B   3      10.007  67.267  -7.215
ATOM   3644  O   LYS B   3       9.759  66.070  -7.065
ATOM   3645  CB  LYS B   3      13.961  68.692  -7.034
ATOM   3646  N   PHE B   4       9.778  67.758  -8.452
ATOM   3647  CA  PHE B   4       9.719  66.976  -9.672
ATOM   3648  C   PHE B   4      10.112  67.880 -10.841
ATOM   3649  O   PHE B   4       9.621  68.958 -11.175
ATOM   3650  CB  PHE B   4       6.300  67.411  -9.329
ATOM   3651  N   LYS B   5      11.105  67.470 -11.602
ATOM   3652  CA  LYS B   5      11.742  68.286 -12.614
ATOM   3653  C   LYS B   5      11.877  67.481 -13.920
ATOM   3654  O   LYS B   5      12.368  66.365 -14.094
ATOM   3655  CB  LYS B   5      14.992  68.429 -11.217
ATOM   3656  N   PHE B   6      11.416  68.029 -15.016
ATOM   3657  CA  PHE B   6      11.390  67.245 -16.254
ATOM   3658  C   PHE B   6      11.977  68.107 -17.368
ATOM   3659  O   PHE B   6      12.132  69.328 -17.393
ATOM   3660  CB  PHE B   6       8.023  68.118 -16.134
ATOM   3661  N   LYS B   7      12.363  67.391 -18.448
ATOM   3662  CA  LYS B   7      12.276  67.803 -19.835
ATOM   3663  C   LYS B   7      11.353  66.946 -20.652
ATOM   3664  O   LYS B   7      10.949  65.811 -20.398
ATOM   3665  CB  LYS B   7      15.514  66.997 -20.826
ATOM   3666  N   PHE B   8      10.948  67.545 -21.795
ATOM   3667  CA  PHE B   8      10.633  66.880 -23.032
ATOM   3668  C   PHE B   8      11.014  67.756 -24.216
ATOM   3669  O   PHE B   8      10.940  68.980 -24.325
ATOM   3670  CB  PHE B   8       7.308  67.677 -22.577
ATOM   3671  N   LYS B   9      11.491  67.061 -25.260
ATOM   3672  CA  LYS B   9      12.058  67.852 -26.366
ATOM   3673  C   LYS B   9      11.604  67.180 -27.659
ATOM   3674  O   LYS B   9      11.284  66.004 -27.833
ATOM   3675  CB  LYS B   9      15.319  66.329 -25.949
ATOM   3676  N   GLN B  10      11.543  67.948 -28.739
ATOM   3677  CA  GLN B  10      11.017  67.511 -30.011
ATOM   3678  C   GLN B  10      12.091  66.902 -30.935
ATOM   3679  O   GLN B  10      12.571  67.337 -31.982
ATOM   3680  CB  GLN B  10       9.352  70.357 -30.999
ATOM   3681  N   GLN B  11      12.540  65.730 -30.502
ATOM   3682  CA  GLN B  11      13.375  64.929 -31.419
ATOM   3683  C   GLN B  11      13.021  63.461 -31.363
ATOM   3684  O   GLN B  11      12.732  62.265 -31.317
ATOM   3685  CB  GLN B  11      16.113  66.804 -31.914
ATOM   3686  N   GLN B   1       6.599 -36.621 -44.469
ATOM   3687  CA  GLN B   1       6.710 -37.918 -43.870
ATOM   3688  C   GLN B   1       7.876 -38.692 -44.338
ATOM   3689  O   GLN B   1       8.952 -38.218 -44.703
ATOM   3690  CB  GLN B   1       5.589 -37.385 -40.745
ATOM   3691  N   GLN B   2       7.852 -39.991 -44.402
ATOM   3692  CA  GLN B   2       8.908 -40.887 -44.886
ATOM   3693  C   GLN B   2       8.837 -40.951 -46.372
ATOM   3694  O   GLN B   2       8.866 -39.994 -47.147
ATOM   3695  CB  GLN B   2       9.514 -42.839 -42.263
ATOM   3696  N   LYS B   3       8.730 -42.176 -46.918
ATOM   3697  CA  LYS B   3       8.876 -42.513 -48.326
ATOM   3698  C   LYS B   3       7.791 -42.067 -49.223
ATOM   3699  O   LYS B   3       6.744 -41.534 -48.853
ATOM   3700  CB  LYS B   3       8.331 -46.052 -47.883
ATOM   3701  N   PHE B   4       7.901 -42.229 -50.543
ATOM   3702  CA  PHE B   4       6.866 -42.510 -51.511
ATOM   3703  C   PHE B   4       7.201 -43.736 -52.292
ATOM   3704  O   PHE B   4       8.173 -44.471 -52.123
ATOM   3705  CB  PHE B   4       8.206 -39.917 -53.318
ATOM   3706  N   LYS B   5       6.352 -44.067 -53.278
ATOM   3707  CA  LYS B   5       6.804 -44.902 -54.401
ATOM   3708  C   LYS B   5       6.494 -44.210 -55.683
ATOM   3709  O   LYS B   5       5.455 -43.593 -55.913
ATOM   3710  CB  LYS B   5       4.765 -47.650 -53.816
ATOM   3711  N   PHE B   6       7.389 -44.234 -56.700
ATOM   3712  CA  PHE B   6       6.887 -43.876 -58.053
ATOM   3713  C   PHE B   6       6.874 -45.177 -58.859
ATOM   3714  O   PHE B   6       7.717 -46.074 -58.865
ATOM   3715  CB  PHE B   6      10.140 -42.758 -58.604
ATOM   3716  N   LYS B   7       5.803 -45.355 -59.656
ATOM   3717  CA  LYS B   7       5.748 -46.246 -60.818
ATOM   3718  C   LYS B   7       6.000 -45.579 -62.142
ATOM   3719  O   LYS B   7       5.335 -44.667 -62.635
ATOM   3720  CB  LYS B   7       2.460 -47.456 -60.750
ATOM   3721  N   PHE B   8       7.012 -45.956 -62.901
ATOM   3722  CA  PHE B   8       7.303 -45.142 -64.118
ATOM   3723  C   PHE B   8       7.625 -46.097 -65.257
ATOM   3724  O   PHE B   8       8.230 -47.169 -65.243
ATOM   3725  CB  PHE B   8      10.337 -44.462 -62.627
ATOM   3726  N   LYS B   9       7.163 -45.666 -66.415
ATOM   3727  CA  LYS B   9       7.565 -46.259 -67.655
ATOM   3728  C   LYS B   9       8.693 -45.557 -68.326
ATOM   3729  O   LYS B   9       8.884 -44.342 -68.364
ATOM   3730  CB  LYS B   9       4.673 -45.824 -69.556
ATOM   3731  N   GLN B  10       9.587 -46.347 -68.952
ATOM   3732  CA  GLN B  10      10.860 -45.813 -69.424
ATOM   3733  C   GLN B  10      10.849 -45.808 -70.950
ATOM   3734  O   GLN B  10      10.039 -46.319 -71.724
ATOM   3735  CB  GLN B  10      13.186 -47.309 -67.416
ATOM   3736  N   GLN B  11      11.835 -45.173 -71.521
ATOM   3737  CA  GLN B  11      12.438 -45.362 -72.822
ATOM   3738  C   GLN B  11      13.927 -45.030 -72.787
ATOM   3739  O   GLN B  11      15.128 -44.761 -72.758
ATOM   3740  CB  GLN B  11      10.048 -44.283 -75.031
ATOM   3741  N   GLN B   1       4.595  96.834  -6.889
ATOM   3742  CA  GLN B   1       6.023  97.200  -6.964
ATOM   3743  C   GLN B   1       6.585  96.392  -8.155
ATOM   3744  O   GLN B   1       7.191  95.321  -8.153
ATOM   3745  CB  GLN B   1       6.816  97.208  -3.733
ATOM   3746  N   GLN B   2       6.403  96.899  -9.349
ATOM   3747  CA  GLN B   2       6.858  96.214 -10.577
ATOM   3748  C   GLN B   2       7.567  97.131 -11.492
ATOM   3749  O   GLN B   2       7.357  98.333 -11.660
ATOM   3750  CB  GLN B   2       3.742  94.862 -11.329
ATOM   3751  N   LYS B   3       8.544  96.520 -12.195
ATOM   3752  CA  LYS B   3       9.244  97.293 -13.215
ATOM   3753  C   LYS B   3       9.722  96.445 -14.347
ATOM   3754  O   LYS B   3      10.065  95.264 -14.310
ATOM   3755  CB  LYS B   3      12.243  97.853 -11.359
ATOM   3756  N   PHE B   4       9.781  97.044 -15.525
ATOM   3757  CA  PHE B   4      10.456  96.420 -16.654
ATOM   3758  C   PHE B   4      11.530  97.354 -17.253
ATOM   3759  O   PHE B   4      11.483  98.556 -17.514
ATOM   3760  CB  PHE B   4       7.641  96.898 -18.563
ATOM   3761  N   LYS B   5      12.668  96.693 -17.505
ATOM   3762  CA  LYS B   5      13.867  97.306 -18.049
ATOM   3763  C   LYS B   5      14.308  96.700 -19.325
ATOM   3764  O   LYS B   5      15.202  95.861 -19.435
ATOM   3765  CB  LYS B   5      16.088  96.690 -15.444
ATOM   3766  N   PHE B   6      13.733  97.049 -20.475
ATOM   3767  CA  PHE B   6      13.934  96.318 -21.706
ATOM   3768  C   PHE B   6      14.366  97.175 -22.874
ATOM   3769  O   PHE B   6      14.084  98.347 -23.122
ATOM   3770  CB  PHE B   6      10.526  96.482 -22.208
ATOM   3771  N   LYS B   7      15.161  96.526 -23.725
ATOM   3772  CA  LYS B   7      15.719  97.070 -24.983
ATOM   3773  C   LYS B   7      15.796  96.073 -26.091
ATOM   3774  O   LYS B   7      15.861  94.850 -25.960
ATOM   3775  CB  LYS B   7      18.787  98.377 -24.035
ATOM   3776  N   PHE B   8      15.799  96.447 -27.345
ATOM   3777  CA  PHE B   8      16.034  95.451 -28.421
ATOM   3778  C   PHE B   8      16.452  96.131 -29.664
ATOM   3779  O   PHE B   8      15.828  97.005 -30.265
ATOM   3780  CB  PHE B   8      12.568  95.457 -28.660
ATOM   3781  N   LYS B   9      17.596  95.794 -30.208
ATOM   3782  CA  LYS B   9      18.102  96.574 -31.376
ATOM   3783  C   LYS B   9      18.493  95.647 -32.521
ATOM   3784  O   LYS B   9      19.275  94.697 -32.513
ATOM   3785  CB  LYS B   9      21.247  97.498 -29.912
ATOM   3786  N   GLN B  10      17.909  95.904 -33.675
ATOM   3787  CA  GLN B  10      18.194  95.280 -34.950
ATOM   3788  C   GLN B  10      18.982  96.125 -35.885
ATOM   3789  O   GLN B  10      18.555  96.628 -36.924
ATOM   3790  CB  GLN B  10      16.376  92.444 -35.021
ATOM   3791  N   GLN B  11      20.256  96.398 -35.641
ATOM   3792  CA  GLN B  11      20.966  97.527 -36.307
ATOM   3793  C   GLN B  11      21.799  96.993 -37.472
ATOM   3794  O   GLN B  11      22.470  96.563 -38.411
ATOM   3795  CB  GLN B  11      22.060  99.140 -33.520
ATOM   3796  N   GLN B   1       3.753 -41.383 -47.897
ATOM   3797  CA  GLN B   1       2.631 -40.817 -48.642
ATOM   3798  C   GLN B   1       1.777 -41.897 -49.304
ATOM   3799  O   GLN B   1       0.992 -42.706 -48.810
ATOM   3800  CB  GLN B   1       3.915 -38.115 -50.199
ATOM   3801  N   GLN B   2       1.939 -41.929 -50.604
ATOM   3802  CA  GLN B   2       1.338 -42.956 -51.498
ATOM   3803  C   GLN B   2       2.158 -43.047 -52.776
ATOM   3804  O   GLN B   2       3.356 -42.813 -52.940
ATOM   3805  CB  GLN B   2      -1.953 -42.812 -51.068
ATOM   3806  N   LYS B   3       1.488 -43.428 -53.851
ATOM   3807  CA  LYS B   3       1.953 -44.092 -55.036
ATOM   3808  C   LYS B   3       1.538 -43.450 -56.308
ATOM   3809  O   LYS B   3       0.379 -43.298 -56.694
ATOM   3810  CB  LYS B   3       0.038 -47.109 -55.043
ATOM   3811  N   PHE B   4       2.439 -42.981 -57.141
ATOM   3812  CA  PHE B   4       2.158 -41.980 -58.193
ATOM   3813  C   PHE B   4       2.553 -42.435 -59.540
ATOM   3814  O   PHE B   4       2.653 -43.602 -59.918
ATOM   3815  CB  PHE B   4       4.924 -40.362 -57.086
ATOM   3816  N   LYS B   5       2.831 -41.526 -60.446
ATOM   3817  CA  LYS B   5       3.052 -41.869 -61.831
ATOM   3818  C   LYS B   5       4.117 -40.924 -62.376
ATOM   3819  O   LYS B   5       4.357 -39.769 -62.025
ATOM   3820  CB  LYS B   5      -0.090 -41.046 -63.146
ATOM   3821  N   PHE B   6       4.881 -41.420 -63.358
ATOM   3822  CA  PHE B   6       5.930 -40.665 -64.042
ATOM   3823  C   PHE B   6       6.386 -41.422 -65.229
ATOM   3824  O   PHE B   6       5.961 -42.512 -65.610
ATOM   3825  CB  PHE B   6       8.107 -41.911 -61.602
ATOM   3826  N   LYS B   7       7.335 -40.914 -65.973
ATOM   3827  CA  LYS B   7       8.094 -41.549 -67.054
ATOM   3828  C   LYS B   7       9.228 -40.769 -67.595
ATOM   3829  O   LYS B   7       9.396 -39.555 -67.486
ATOM   3830  CB  LYS B   7       5.704 -41.322 -69.744
ATOM   3831  N   PHE B   8      10.171 -41.377 -68.261
ATOM   3832  CA  PHE B   8      11.520 -40.968 -68.478
ATOM   3833  C   PHE B   8      12.042 -41.048 -69.880
ATOM   3834  O   PHE B   8      11.371 -41.198 -70.901
ATOM   3835  CB  PHE B   8      12.612 -43.669 -66.726
ATOM   3836  N   LYS B   9      13.386 -40.944 -70.028
ATOM   3837  CA  LYS B   9      14.045 -40.683 -71.312
ATOM   3838  C   LYS B   9      15.523 -40.911 -71.185
ATOM   3839  O   LYS B   9      16.368 -40.081 -70.850
ATOM   3840  CB  LYS B   9      13.405 -37.329 -71.968
ATOM   3841  N   GLN B  10      15.962 -42.160 -71.470
ATOM   3842  CA  GLN B  10      17.320 -42.528 -70.980
ATOM   3843  C   GLN B  10      18.327 -42.331 -72.099
ATOM   3844  O   GLN B  10      18.122 -42.117 -73.294
ATOM   3845  CB  GLN B  10      16.454 -45.723 -69.924
ATOM   3846  N   GLN B  11      19.593 -42.404 -71.705
ATOM   3847  CA  GLN B  11      20.683 -42.218 -72.637
ATOM   3848  C   GLN B  11      21.250 -43.506 -73.144
ATOM   3849  O   GLN B  11      21.716 -44.565 -73.562
ATOM   3850  CB  GLN B  11      22.448 -39.845 -70.828
ATOM   3851  N   GLN B   1      11.084  16.865 -20.017
ATOM   3852  CA  GLN B   1      11.224  18.258 -20.464
ATOM   3853  C   GLN B   1      10.023  19.105 -20.184
ATOM   3854  O   GLN B   1       9.989  20.336 -20.166
ATOM   3855  CB  GLN B   1      14.392  19.007 -19.669
ATOM   3856  N   GLN B   2       8.860  18.535 -19.926
ATOM   3857  CA  GLN B   2       7.672  19.258 -19.516
ATOM   3858  C   GLN B   2       7.320  18.861 -18.090
ATOM   3859  O   GLN B   2       6.302  18.312 -17.667
ATOM   3860  CB  GLN B   2       5.972  19.669 -22.349
ATOM   3861  N   LYS B   3       8.266  19.163 -17.204
ATOM   3862  CA  LYS B   3       8.333  18.600 -15.876
ATOM   3863  C   LYS B   3       8.697  19.572 -14.805
ATOM   3864  O   LYS B   3       9.526  20.474 -14.920
ATOM   3865  CB  LYS B   3      10.836  16.181 -16.199
ATOM   3866  N   PHE B   4       8.102  19.500 -13.602
ATOM   3867  CA  PHE B   4       8.444  20.481 -12.583
ATOM   3868  C   PHE B   4       8.848  19.816 -11.328
ATOM   3869  O   PHE B   4       8.142  19.109 -10.609
ATOM   3870  CB  PHE B   4       5.223  21.324 -12.243
ATOM   3871  N   LYS B   5      10.088  19.987 -10.924
ATOM   3872  CA  LYS B   5      10.880  19.162 -10.042
ATOM   3873  C   LYS B   5      12.125  19.903  -9.508
ATOM   3874  O   LYS B   5      13.038  20.458 -10.118
ATOM   3875  CB  LYS B   5      12.440  16.963 -12.428
ATOM   3876  N   PHE B   6      12.133  19.893  -8.147
ATOM   3877  CA  PHE B   6      13.319  20.420  -7.439
ATOM   3878  C   PHE B   6      13.633  19.634  -6.193
ATOM   3879  O   PHE B   6      13.329  18.467  -5.946
ATOM   3880  CB  PHE B   6      11.166  22.739  -6.008
ATOM   3881  N   LYS B   7      14.302  20.212  -5.237
ATOM   3882  CA  LYS B   7      14.337  19.598  -3.897
ATOM   3883  C   LYS B   7      14.839  20.615  -2.895
ATOM   3884  O   LYS B   7      15.397  21.685  -3.140
ATOM   3885  CB  LYS B   7      16.954  17.275  -4.173
ATOM   3886  N   PHE B   8      14.662  20.328  -1.594
ATOM   3887  CA  PHE B   8      15.244  21.068  -0.515
ATOM   3888  C   PHE B   8      15.621  20.161   0.638
ATOM   3889  O   PHE B   8      15.045  19.129   0.984
ATOM   3890  CB  PHE B   8      12.244  22.382   0.204
ATOM   3891  N   LYS B   9      16.694  20.499   1.373
ATOM   3892  CA  LYS B   9      17.081  19.856   2.630
ATOM   3893  C   LYS B   9      17.844  20.713   3.557
ATOM   3894  O   LYS B   9      18.109  21.898   3.355
ATOM   3895  CB  LYS B   9      19.638  17.744   1.172
ATOM   3896  N   GLN B  10      18.326  20.322   4.698
ATOM   3897  CA  GLN B  10      19.432  20.937   5.481
ATOM   3898  C   GLN B  10      20.351  19.814   5.988
ATOM   3899  O   GLN B  10      20.041  18.816   6.638
ATOM   3900  CB  GLN B  10      17.434  23.101   7.310
ATOM   3901  N   GLN B  11      21.641  19.886   5.717
ATOM   3902  CA  GLN B  11      22.700  18.965   6.106
ATOM   3903  C   GLN B  11      23.991  19.718   6.270
ATOM   3904  O   GLN B  11      25.047  20.335   6.405
ATOM   3905  CB  GLN B  11      21.761  15.916   4.978
ATOM   3906  N   GLN B   1      10.185 -94.661 -46.795
ATOM   3907  CA  GLN B   1       9.290 -93.625 -46.303
ATOM   3908  C   GLN B   1       9.408 -93.351 -44.851
ATOM   3909  O   GLN B   1       8.865 -93.976 -43.941
ATOM   3910  CB  GLN B   1       6.881 -93.897 -48.663
ATOM   3911  N   GLN B   2      10.149 -92.360 -44.442
ATOM   3912  CA  GLN B   2      10.763 -92.183 -43.149
ATOM   3913  C   GLN B   2       9.965 -91.225 -42.243
ATOM   3914  O   GLN B   2      10.094 -90.017 -42.049
ATOM   3915  CB  GLN B   2      13.997 -92.491 -44.049
ATOM   3916  N   LYS B   3       8.991 -91.905 -41.599
ATOM   3917  CA  LYS B   3       8.268 -91.247 -40.511
ATOM   3918  C   LYS B   3       8.607 -91.785 -39.175
ATOM   3919  O   LYS B   3       8.272 -92.897 -38.766
ATOM   3920  CB  LYS B   3       4.947 -92.244 -41.372
ATOM   3921  N   PHE B   4       9.311 -91.114 -38.284
ATOM   3922  CA  PHE B   4       9.286 -91.559 -36.891
ATOM   3923  C   PHE B   4       8.766 -90.430 -36.038
ATOM   3924  O   PHE B   4       9.092 -89.243 -36.061
ATOM   3925  CB  PHE B   4      12.643 -91.397 -37.003
ATOM   3926  N   LYS B   5       7.823 -90.846 -35.156
ATOM   3927  CA  LYS B   5       7.022 -89.918 -34.371
ATOM   3928  C   LYS B   5       6.401 -90.509 -33.145
ATOM   3929  O   LYS B   5       6.103 -91.690 -32.963
ATOM   3930  CB  LYS B   5       4.400 -89.254 -36.752
ATOM   3931  N   PHE B   6       6.143 -89.663 -32.141
ATOM   3932  CA  PHE B   6       5.762 -90.151 -30.837
ATOM   3933  C   PHE B   6       5.095 -89.125 -29.934
ATOM   3934  O   PHE B   6       5.336 -87.919 -29.869
ATOM   3935  CB  PHE B   6       9.029 -89.657 -29.997
ATOM   3936  N   LYS B   7       4.129 -89.590 -29.110
ATOM   3937  CA  LYS B   7       3.380 -88.742 -28.236
ATOM   3938  C   LYS B   7       3.200 -89.297 -26.873
ATOM   3939  O   LYS B   7       3.070 -90.496 -26.623
ATOM   3940  CB  LYS B   7       0.201 -89.659 -29.724
ATOM   3941  N   PHE B   8       3.167 -88.503 -25.790
ATOM   3942  CA  PHE B   8       2.746 -89.077 -24.489
ATOM   3943  C   PHE B   8       1.483 -88.435 -24.023
ATOM   3944  O   PHE B   8       0.921 -87.450 -24.503
ATOM   3945  CB  PHE B   8       5.099 -86.992 -23.095
ATOM   3946  N   LYS B   9       0.911 -89.005 -22.966
ATOM   3947  CA  LYS B   9      -0.126 -88.390 -22.146
ATOM   3948  C   LYS B   9      -0.053 -88.883 -20.687
ATOM   3949  O   LYS B   9       0.010 -90.031 -20.250
ATOM   3950  CB  LYS B   9      -2.966 -89.932 -23.478
ATOM   3951  N   GLN B  10      -0.064 -87.881 -19.796
ATOM   3952  CA  GLN B  10       0.133 -88.078 -18.349
ATOM   3953  C   GLN B  10      -0.705 -87.174 -17.491
ATOM   3954  O   GLN B  10      -1.924 -87.012 -17.553
ATOM   3955  CB  GLN B  10       3.450 -88.618 -17.946
ATOM   3956  N   GLN B  11      -0.118 -86.458 -16.561
ATOM   3957  CA  GLN B  11      -0.728 -85.878 -15.396
ATOM   3958  C   GLN B  11      -0.578 -84.376 -15.360
ATOM   3959  O   GLN B  11      -0.455 -83.151 -15.332
ATOM   3960  CB  GLN B  11      -0.293 -88.131 -12.900
ATOM   3961  N   GLN B   1      31.206 -64.850 -36.094
ATOM   3962  CA  GLN B   1      30.218 -65.329 -37.050
ATOM   3963  C   GLN B   1      28.844 -65.097 -36.383
ATOM   3964  O   GLN B   1      28.593 -64.665 -35.258
ATOM   3965  CB  GLN B   1      31.278 -64.082 -39.956
ATOM   3966  N   GLN B   2      27.771 -65.384 -37.069
ATOM   3967  CA  GLN B   2      26.563 -64.597 -37.009
ATOM   3968  C   GLN B   2      25.405 -65.266 -36.310
ATOM   3969  O   GLN B   2      24.482 -65.910 -36.809
ATOM   3970  CB  GLN B   2      26.519 -63.378 -40.214
ATOM   3971  N   LYS B   3      25.406 -65.126 -34.982
ATOM   3972  CA  LYS B   3      24.496 -65.840 -34.047
ATOM   3973  C   LYS B   3      23.452 -64.938 -33.475
ATOM   3974  O   LYS B   3      23.649 -63.850 -32.935
ATOM   3975  CB  LYS B   3      26.885 -66.166 -31.348
ATOM   3976  N   PHE B   4      22.173 -65.331 -33.546
ATOM   3977  CA  PHE B   4      21.199 -64.513 -32.781
ATOM   3978  C   PHE B   4      20.642 -65.458 -31.697
ATOM   3979  O   PHE B   4      20.835 -66.662 -31.530
ATOM   3980  CB  PHE B   4      18.993 -65.048 -35.354
ATOM   3981  N   LYS B   5      19.844 -64.906 -30.819
ATOM   3982  CA  LYS B   5      19.090 -65.515 -29.748
ATOM   3983  C   LYS B   5      17.945 -64.637 -29.234
ATOM   3984  O   LYS B   5      17.978 -63.437 -28.962
ATOM   3985  CB  LYS B   5      21.544 -66.052 -27.328
ATOM   3986  N   PHE B   6      16.761 -65.223 -29.050
ATOM   3987  CA  PHE B   6      15.535 -64.409 -28.875
ATOM   3988  C   PHE B   6      14.559 -65.195 -28.087
ATOM   3989  O   PHE B   6      14.353 -66.408 -28.135
ATOM   3990  CB  PHE B   6      14.910 -65.510 -32.114
ATOM   3991  N   LYS B   7      13.838 -64.485 -27.239
ATOM   3992  CA  LYS B   7      12.840 -65.147 -26.372
ATOM   3993  C   LYS B   7      11.521 -64.447 -26.469
ATOM   3994  O   LYS B   7      11.339 -63.330 -26.953
ATOM   3995  CB  LYS B   7      14.229 -64.968 -23.169
ATOM   3996  N   PHE B   8      10.415 -65.062 -25.995
ATOM   3997  CA  PHE B   8       9.365 -64.384 -25.270
ATOM   3998  C   PHE B   8       9.018 -65.122 -23.962
ATOM   3999  O   PHE B   8       9.283 -66.279 -23.635
ATOM   4000  CB  PHE B   8       7.203 -65.986 -27.443
ATOM   4001  N   LYS B   9       8.344 -64.436 -23.054
ATOM   4002  CA  LYS B   9       7.783 -64.948 -21.806
ATOM   4003  C   LYS B   9       6.314 -64.812 -21.638
ATOM   4004  O   LYS B   9       5.640 -63.793 -21.785
ATOM   4005  CB  LYS B   9       9.662 -63.342 -19.350
ATOM   4006  N   GLN B  10       5.693 -65.956 -21.285
ATOM   4007  CA  GLN B  10       4.254 -66.131 -21.622
ATOM   4008  C   GLN B  10       3.434 -66.018 -20.319
ATOM   4009  O   GLN B  10       2.455 -66.664 -19.947
ATOM   4010  CB  GLN B  10       4.386 -68.146 -24.283
ATOM   4011  N   GLN B  11       3.902 -65.055 -19.507
ATOM   4012  CA  GLN B  11       3.375 -64.895 -18.126
ATOM   4013  C   GLN B  11       2.027 -64.174 -18.140
ATOM   4014  O   GLN B  11       0.942 -63.593 -18.151
ATOM   4015  CB  GLN B  11       4.691 -67.505 -16.545
ATOM   4016  N   GLN B   1      20.639  51.222   5.764
ATOM   4017  CA  GLN B   1      20.071  51.266   4.448
ATOM   4018  C   GLN B   1      19.353  50.022   3.981
ATOM   4019  O   GLN B   1      19.739  48.853   3.991
ATOM   4020  CB  GLN B   1      22.382  53.180   2.827
ATOM   4021  N   GLN B   2      18.155  50.234   3.503
ATOM   4022  CA  GLN B   2      17.245  49.346   2.856
ATOM   4023  C   GLN B   2      16.855  49.757   1.487
ATOM   4024  O   GLN B   2      16.204  50.759   1.190
ATOM   4025  CB  GLN B   2      15.890  47.817   5.521
ATOM   4026  N   LYS B   3      17.254  48.955   0.479
ATOM   4027  CA  LYS B   3      16.852  49.180  -0.926
ATOM   4028  C   LYS B   3      15.764  48.241  -1.390
ATOM   4029  O   LYS B   3      15.493  47.119  -0.965
ATOM   4030  CB  LYS B   3      19.989  47.974  -2.266
ATOM   4031  N   PHE B   4      15.012  48.693  -2.382
ATOM   4032  CA  PHE B   4      14.316  47.929  -3.366
ATOM   4033  C   PHE B   4      14.099  48.684  -4.695
ATOM   4034  O   PHE B   4      13.182  49.424  -5.049
ATOM   4035  CB  PHE B   4      11.391  48.104  -1.717
ATOM   4036  N   LYS B   5      15.089  48.465  -5.560
ATOM   4037  CA  LYS B   5      15.159  49.056  -6.903
ATOM   4038  C   LYS B   5      14.413  48.152  -7.852
ATOM   4039  O   LYS B   5      14.646  46.971  -8.113
ATOM   4040  CB  LYS B   5      18.556  48.367  -7.696
ATOM   4041  N   PHE B   6      13.391  48.645  -8.493
ATOM   4042  CA  PHE B   6      12.570  47.806  -9.411
ATOM   4043  C   PHE B   6      12.416  48.535 -10.710
ATOM   4044  O   PHE B   6      12.115  49.719 -10.860
ATOM   4045  CB  PHE B   6       9.797  48.739  -7.516
ATOM   4046  N   LYS B   7      12.626  47.834 -11.829
ATOM   4047  CA  LYS B   7      12.743  48.525 -13.095
ATOM   4048  C   LYS B   7      12.261  47.752 -14.307
ATOM   4049  O   LYS B   7      11.902  46.575 -14.354
ATOM   4050  CB  LYS B   7      16.258  48.704 -13.345
ATOM   4051  N   PHE B   8      12.227  48.449 -15.459
ATOM   4052  CA  PHE B   8      11.509  47.953 -16.598
ATOM   4053  C   PHE B   8      11.971  48.570 -17.877
ATOM   4054  O   PHE B   8      11.630  49.664 -18.326
ATOM   4055  CB  PHE B   8       8.754  49.685 -15.518
ATOM   4056  N   LYS B   9      12.847  47.862 -18.615
ATOM   4057  CA  LYS B   9      13.412  48.383 -19.884
ATOM   4058  C   LYS B   9      13.004  47.539 -21.090
ATOM   4059  O   LYS B   9      12.817  46.325 -21.170
ATOM   4060  CB  LYS B   9      16.779  47.805 -19.274
ATOM   4061  N   GLN B  10      12.836  48.246 -22.194
ATOM   4062  CA  GLN B  10      12.221  47.694 -23.365
ATOM   4063  C   GLN B  10      12.783  48.153 -24.689
ATOM   4064  O   GLN B  10      13.474  49.148 -24.911
ATOM   4065  CB  GLN B  10       8.978  47.196 -22.696
ATOM   4066  N   GLN B  11      12.472  47.353 -25.731
ATOM   4067  CA  GLN B  11      12.806  47.643 -27.116
ATOM   4068  C   GLN B  11      11.856  48.540 -27.810
ATOM   4069  O   GLN B  11      11.065  49.286 -28.386
ATOM   4070  CB  GLN B  11      15.658  45.974 -27.712
ATOM   4071  N   GLN B   1       1.443  82.334 -32.397
ATOM   4072  CA  GLN B   1       2.543  81.447 -32.196
ATOM   4073  C   GLN B   1       2.529  80.856 -30.829
ATOM   4074  O   GLN B   1       1.876  79.878 -30.464
ATOM   4075  CB  GLN B   1       3.178  80.207 -35.236
ATOM   4076  N   GLN B   2       3.248  81.364 -29.873
ATOM   4077  CA  GLN B   2       3.379  80.829 -28.496
ATOM   4078  C   GLN B   2       2.819  81.813 -27.510
ATOM   4079  O   GLN B   2       3.129  83.001 -27.428
ATOM   4080  CB  GLN B   2       6.812  80.285 -28.552
ATOM   4081  N   LYS B   3       1.899  81.419 -26.619
ATOM   4082  CA  LYS B   3       1.296  82.253 -25.578
ATOM   4083  C   LYS B   3       1.376  81.641 -24.230
ATOM   4084  O   LYS B   3       0.834  80.602 -23.853
ATOM   4085  CB  LYS B   3      -1.970  82.766 -26.682
ATOM   4086  N   PHE B   4       2.122  82.305 -23.345
ATOM   4087  CA  PHE B   4       2.616  81.644 -22.133
ATOM   4088  C   PHE B   4       2.254  82.467 -20.948
ATOM   4089  O   PHE B   4       2.721  83.571 -20.671
ATOM   4090  CB  PHE B   4       5.532  83.346 -22.997
ATOM   4091  N   LYS B   5       1.328  81.959 -20.096
ATOM   4092  CA  LYS B   5       0.863  82.865 -19.020
ATOM   4093  C   LYS B   5       0.332  82.104 -17.855
ATOM   4094  O   LYS B   5      -0.089  80.948 -17.894
ATOM   4095  CB  LYS B   5      -1.835  84.288 -20.861
ATOM   4096  N   PHE B   6       0.301  82.712 -16.644
ATOM   4097  CA  PHE B   6      -0.461  82.195 -15.498
ATOM   4098  C   PHE B   6      -0.931  83.258 -14.545
ATOM   4099  O   PHE B   6      -0.848  84.478 -14.683
ATOM   4100  CB  PHE B   6       2.648  81.303 -14.172
ATOM   4101  N   LYS B   7      -1.500  82.872 -13.428
ATOM   4102  CA  LYS B   7      -2.151  83.683 -12.404
ATOM   4103  C   LYS B   7      -1.986  83.088 -11.032
ATOM   4104  O   LYS B   7      -1.715  81.922 -10.746
ATOM   4105  CB  LYS B   7      -5.519  83.099 -13.372
ATOM   4106  N   PHE B   8      -2.149  83.904 -10.004
ATOM   4107  CA  PHE B   8      -2.274  83.337  -8.670
ATOM   4108  C   PHE B   8      -3.131  84.173  -7.723
ATOM   4109  O   PHE B   8      -3.377  85.378  -7.794
ATOM   4110  CB  PHE B   8       0.920  84.432  -8.021
ATOM   4111  N   LYS B   9      -3.682  83.510  -6.688
ATOM   4112  CA  LYS B   9      -4.714  84.176  -5.904
ATOM   4113  C   LYS B   9      -4.653  83.641  -4.457
ATOM   4114  O   LYS B   9      -3.933  82.768  -3.972
ATOM   4115  CB  LYS B   9      -7.488  82.737  -7.566
ATOM   4116  N   GLN B  10      -5.523  84.236  -3.639
ATOM   4117  CA  GLN B  10      -6.206  83.544  -2.520
ATOM   4118  C   GLN B  10      -7.694  83.497  -2.645
ATOM   4119  O   GLN B  10      -8.401  84.356  -3.173
ATOM   4120  CB  GLN B  10      -4.178  84.611   0.058
ATOM   4121  N   GLN B  11      -8.359  82.450  -2.156
ATOM   4122  CA  GLN B  11      -9.760  82.171  -2.201
ATOM   4123  C   GLN B  11     -10.319  81.788  -0.822
ATOM   4124  O   GLN B  11     -10.767  81.481   0.282
ATOM   4125  CB  GLN B  11     -10.367  81.003  -5.272
ATOM   4126  N   GLN B   1      -0.611 -57.762 -20.940
ATOM   4127  CA  GLN B   1       0.092 -58.187 -22.120
ATOM   4128  C   GLN B   1       0.922 -59.419 -21.865
ATOM   4129  O   GLN B   1       0.779 -60.296 -21.014
ATOM   4130  CB  GLN B   1      -2.450 -57.785 -24.452
ATOM   4131  N   GLN B   2       1.935 -59.533 -22.697
ATOM   4132  CA  GLN B   2       2.987 -60.514 -22.415
ATOM   4133  C   GLN B   2       4.195 -60.224 -23.216
ATOM   4134  O   GLN B   2       4.311 -60.309 -24.439
ATOM   4135  CB  GLN B   2       1.322 -63.515 -22.384
ATOM   4136  N   LYS B   3       5.263 -59.834 -22.556
ATOM   4137  CA  LYS B   3       6.466 -59.333 -23.172
ATOM   4138  C   LYS B   3       7.267 -60.380 -23.936
ATOM   4139  O   LYS B   3       7.204 -61.601 -23.793
ATOM   4140  CB  LYS B   3       8.301 -58.953 -20.121
ATOM   4141  N   PHE B   4       8.144 -59.943 -24.874
ATOM   4142  CA  PHE B   4       9.388 -60.634 -25.211
ATOM   4143  C   PHE B   4      10.389 -59.703 -25.785
ATOM   4144  O   PHE B   4      10.187 -58.514 -26.029
ATOM   4145  CB  PHE B   4       7.495 -61.617 -27.965
ATOM   4146  N   LYS B   5      11.616 -60.108 -26.085
ATOM   4147  CA  LYS B   5      12.498 -59.296 -26.892
ATOM   4148  C   LYS B   5      13.455 -60.243 -27.632
ATOM   4149  O   LYS B   5      13.755 -61.401 -27.338
ATOM   4150  CB  LYS B   5      14.671 -58.006 -24.318
ATOM   4151  N   PHE B   6      14.052 -59.802 -28.724
ATOM   4152  CA  PHE B   6      14.911 -60.466 -29.647
ATOM   4153  C   PHE B   6      16.213 -59.745 -29.965
ATOM   4154  O   PHE B   6      16.417 -58.780 -30.700
ATOM   4155  CB  PHE B   6      12.776 -60.010 -32.207
ATOM   4156  N   LYS B   7      17.251 -60.268 -29.335
ATOM   4157  CA  LYS B   7      18.555 -59.645 -29.475
ATOM   4158  C   LYS B   7      19.524 -60.492 -30.212
ATOM   4159  O   LYS B   7      20.234 -61.392 -29.764
ATOM   4160  CB  LYS B   7      19.298 -59.201 -26.095
ATOM   4161  N   PHE B   8      19.604 -60.211 -31.510
ATOM   4162  CA  PHE B   8      20.691 -60.827 -32.301
ATOM   4163  C   PHE B   8      21.914 -59.934 -32.339
ATOM   4164  O   PHE B   8      22.010 -58.735 -32.077
ATOM   4165  CB  PHE B   8      18.838 -59.909 -35.114
ATOM   4166  N   LYS B   9      23.015 -60.573 -32.713
ATOM   4167  CA  LYS B   9      24.203 -59.848 -33.111
ATOM   4168  C   LYS B   9      25.209 -60.873 -33.651
ATOM   4169  O   LYS B   9      25.099 -62.090 -33.800
ATOM   4170  CB  LYS B   9      25.514 -58.951 -29.933
ATOM   4171  N   GLN B  10      26.358 -60.327 -33.999
ATOM   4172  CA  GLN B  10      27.423 -60.860 -34.803
ATOM   4173  C   GLN B  10      28.806 -60.711 -34.249
ATOM   4174  O   GLN B  10      29.579 -59.763 -34.390
ATOM   4175  CB  GLN B  10      26.114 -60.629 -37.889
ATOM   4176  N   GLN B  11      29.207 -61.766 -33.515
ATOM   4177  CA  GLN B  11      30.270 -61.753 -32.560
ATOM   4178  C   GLN B  11      31.545 -62.308 -33.150
ATOM   4179  O   GLN B  11      32.583 -62.761 -33.631
ATOM   4180  CB  GLN B  11      28.794 -61.767 -29.579
ATOM   4181  N   GLN B   1      53.841   7.738 -13.671
ATOM   4182  CA  GLN B   1      55.026   6.856 -13.731
ATOM   4183  C   GLN B   1      55.181   6.168 -12.435
ATOM   4184  O   GLN B   1      54.305   5.596 -11.787
ATOM   4185  CB  GLN B   1      54.446   5.591 -16.915
ATOM   4186  N   GLN B   2      56.369   6.154 -11.904
ATOM   4187  CA  GLN B   2      56.635   5.399 -10.655
ATOM   4188  C   GLN B   2      57.019   6.429  -9.601
ATOM   4189  O   GLN B   2      57.877   7.310  -9.659
ATOM   4190  CB  GLN B   2      58.509   2.836 -11.927
ATOM   4191  N   LYS B   3      56.367   6.396  -8.476
ATOM   4192  CA  LYS B   3      56.495   7.321  -7.394
ATOM   4193  C   LYS B   3      57.311   6.797  -6.200
ATOM   4194  O   LYS B   3      56.920   6.138  -5.237
ATOM   4195  CB  LYS B   3      53.218   7.727  -6.291
ATOM   4196  N   PHE B   4      58.615   7.095  -6.207
ATOM   4197  CA  PHE B   4      59.543   6.407  -5.266
ATOM   4198  C   PHE B   4      59.904   7.226  -4.071
ATOM   4199  O   PHE B   4      60.410   8.348  -4.090
ATOM   4200  CB  PHE B   4      62.079   6.670  -7.463
ATOM   4201  N   LYS B   5      59.661   6.704  -2.855
ATOM   4202  CA  LYS B   5      60.267   7.248  -1.666
ATOM   4203  C   LYS B   5      61.456   6.532  -1.140
ATOM   4204  O   LYS B   5      61.533   5.312  -0.997
ATOM   4205  CB  LYS B   5      57.515   7.086   0.560
ATOM   4206  N   PHE B   6      62.561   7.159  -0.771
ATOM   4207  CA  PHE B   6      63.919   6.589  -0.680
ATOM   4208  C   PHE B   6      64.737   7.145   0.476
ATOM   4209  O   PHE B   6      64.653   8.236   1.040
ATOM   4210  CB  PHE B   6      64.732   8.611  -3.379
ATOM   4211  N   LYS B   7      65.659   6.343   0.931
ATOM   4212  CA  LYS B   7      66.670   6.705   1.896
ATOM   4213  C   LYS B   7      68.062   6.588   1.338
ATOM   4214  O   LYS B   7      68.629   5.578   0.919
ATOM   4215  CB  LYS B   7      66.443   3.867   4.052
ATOM   4216  N   PHE B   8      68.750   7.726   1.302
ATOM   4217  CA  PHE B   8      70.039   7.799   0.559
ATOM   4218  C   PHE B   8      71.235   7.917   1.422
ATOM   4219  O   PHE B   8      71.375   8.634   2.413
ATOM   4220  CB  PHE B   8      69.101  10.925  -0.236
ATOM   4221  N   LYS B   9      72.257   7.136   1.042
ATOM   4222  CA  LYS B   9      73.390   6.946   1.909
ATOM   4223  C   LYS B   9      74.616   7.628   1.269
ATOM   4224  O   LYS B   9      74.908   7.765   0.081
ATOM   4225  CB  LYS B   9      73.823   3.405   1.807
ATOM   4226  N   GLN B  10      75.470   8.136   2.146
ATOM   4227  CA  GLN B  10      76.821   8.438   1.802
ATOM   4228  C   GLN B  10      77.745   8.411   3.038
ATOM   4229  O   GLN B  10      77.432   8.331   4.226
ATOM   4230  CB  GLN B  10      76.753  10.691  -0.651
ATOM   4231  N   GLN B  11      79.069   8.487   2.759
ATOM   4232  CA  GLN B  11      80.017   8.242   3.800
ATOM   4233  C   GLN B  11      80.225   9.328   4.813
ATOM   4234  O   GLN B  11      80.396  10.220   5.645
ATOM   4235  CB  GLN B  11      80.414   4.887   3.954
ATOM   4236  N   GLN B   1      13.166 -34.545 -52.086
ATOM   4237  CA  GLN B   1      13.352 -34.304 -50.657
ATOM   4238  C   GLN B   1      14.766 -34.717 -50.229
ATOM   4239  O   GLN B   1      15.543 -34.140 -49.469
ATOM   4240  CB  GLN B   1      10.979 -32.228 -49.599
ATOM   4241  N   GLN B   2      15.199 -35.858 -50.762
ATOM   4242  CA  GLN B   2      16.587 -36.311 -50.670
ATOM   4243  C   GLN B   2      16.923 -37.154 -51.840
ATOM   4244  O   GLN B   2      16.805 -36.817 -53.018
ATOM   4245  CB  GLN B   2      16.936 -36.751 -47.299
ATOM   4246  N   LYS B   3      17.399 -38.399 -51.607
ATOM   4247  CA  LYS B   3      17.776 -39.276 -52.675
ATOM   4248  C   LYS B   3      16.755 -40.325 -52.936
ATOM   4249  O   LYS B   3      15.612 -40.327 -52.478
ATOM   4250  CB  LYS B   3      20.450 -40.855 -50.830
ATOM   4251  N   PHE B   4      17.009 -41.371 -53.710
ATOM   4252  CA  PHE B   4      16.233 -42.645 -53.696
ATOM   4253  C   PHE B   4      16.953 -43.592 -54.631
ATOM   4254  O   PHE B   4      18.052 -43.470 -55.171
ATOM   4255  CB  PHE B   4      14.372 -40.961 -56.088
ATOM   4256  N   LYS B   5      16.278 -44.696 -54.881
ATOM   4257  CA  LYS B   5      16.711 -45.920 -55.514
ATOM   4258  C   LYS B   5      15.636 -46.654 -56.305
ATOM   4259  O   LYS B   5      14.664 -47.301 -55.914
ATOM   4260  CB  LYS B   5      17.279 -47.842 -52.528
ATOM   4261  N   PHE B   6      15.827 -46.546 -57.604
ATOM   4262  CA  PHE B   6      14.997 -47.316 -58.517
ATOM   4263  C   PHE B   6      15.465 -48.686 -58.846
ATOM   4264  O   PHE B   6      16.645 -49.027 -58.928
ATOM   4265  CB  PHE B   6      16.021 -45.153 -60.894
ATOM   4266  N   LYS B   7      14.617 -49.675 -59.082
ATOM   4267  CA  LYS B   7      14.893 -51.036 -59.424
ATOM   4268  C   LYS B   7      14.036 -51.553 -60.580
ATOM   4269  O   LYS B   7      12.823 -51.757 -60.608
ATOM   4270  CB  LYS B   7      13.786 -52.684 -56.444
ATOM   4271  N   PHE B   8      14.698 -51.814 -61.703
ATOM   4272  CA  PHE B   8      14.007 -51.887 -63.025
ATOM   4273  C   PHE B   8      14.316 -53.219 -63.716
ATOM   4274  O   PHE B   8      15.139 -54.088 -63.431
ATOM   4275  CB  PHE B   8      16.542 -49.809 -64.203
ATOM   4276  N   LYS B   9      13.562 -53.431 -64.773
ATOM   4277  CA  LYS B   9      13.722 -54.649 -65.615
ATOM   4278  C   LYS B   9      13.436 -54.251 -67.070
ATOM   4279  O   LYS B   9      12.730 -53.336 -67.495
ATOM   4280  CB  LYS B   9      10.801 -56.402 -64.379
ATOM   4281  N   GLN B  10      14.024 -54.985 -67.998
ATOM   4282  CA  GLN B  10      13.621 -55.223 -69.352
ATOM   4283  C   GLN B  10      12.920 -56.517 -69.591
ATOM   4284  O   GLN B  10      13.424 -57.605 -69.868
ATOM   4285  CB  GLN B  10      14.985 -52.784 -71.177
ATOM   4286  N   GLN B  11      11.597 -56.470 -69.488
ATOM   4287  CA  GLN B  11      10.685 -57.608 -69.430
ATOM   4288  C   GLN B  11       9.391 -57.342 -70.229
ATOM   4289  O   GLN B  11       8.360 -57.130 -70.867
ATOM   4290  CB  GLN B  11      11.584 -59.172 -66.635
ATOM   4291  N   GLN B   1      21.112  85.040 -29.109
ATOM   4292  CA  GLN B   1      20.169  85.900 -29.743
ATOM   4293  C   GLN B   1      19.244  86.482 -28.689
ATOM   4294  O   GLN B   1      19.532  87.333 -27.849
ATOM   4295  CB  GLN B   1      22.401  87.856 -31.460
ATOM   4296  N   GLN B   2      17.978  86.059 -28.626
ATOM   4297  CA  GLN B   2      16.847  86.811 -28.050
ATOM   4298  C   GLN B   2      16.413  86.120 -26.781
ATOM   4299  O   GLN B   2      16.577  84.931 -26.505
ATOM   4300  CB  GLN B   2      15.119  87.168 -31.003
ATOM   4301  N   LYS B   3      15.786  86.834 -25.837
ATOM   4302  CA  LYS B   3      14.924  86.253 -24.855
ATOM   4303  C   LYS B   3      14.334  87.364 -23.988
ATOM   4304  O   LYS B   3      14.778  88.493 -23.781
ATOM   4305  CB  LYS B   3      17.439  85.000 -22.563
ATOM   4306  N   PHE B   4      13.180  87.045 -23.382
ATOM   4307  CA  PHE B   4      12.623  87.842 -22.281
ATOM   4308  C   PHE B   4      12.389  86.859 -21.115
ATOM   4309  O   PHE B   4      11.791  85.783 -21.080
ATOM   4310  CB  PHE B   4       9.606  87.805 -24.033
ATOM   4311  N   LYS B   5      12.933  87.279 -19.994
ATOM   4312  CA  LYS B   5      12.752  86.695 -18.672
ATOM   4313  C   LYS B   5      11.618  87.406 -17.945
ATOM   4314  O   LYS B   5      11.278  88.585 -18.042
ATOM   4315  CB  LYS B   5      15.737  87.430 -17.010
ATOM   4316  N   PHE B   6      10.912  86.634 -17.096
ATOM   4317  CA  PHE B   6      10.175  87.311 -16.025
ATOM   4318  C   PHE B   6      10.314  86.593 -14.731
ATOM   4319  O   PHE B   6      10.722  85.442 -14.579
ATOM   4320  CB  PHE B   6       7.249  86.121 -17.292
ATOM   4321  N   LYS B   7       9.978  87.214 -13.614
ATOM   4322  CA  LYS B   7       9.875  86.573 -12.306
ATOM   4323  C   LYS B   7       8.909  87.372 -11.435
ATOM   4324  O   LYS B   7       8.783  88.591 -11.319
ATOM   4325  CB  LYS B   7      13.190  87.206 -11.228
ATOM   4326  N   PHE B   8       8.109  86.576 -10.714
ATOM   4327  CA  PHE B   8       7.004  87.038  -9.843
ATOM   4328  C   PHE B   8       7.275  86.555  -8.414
ATOM   4329  O   PHE B   8       7.202  85.403  -7.986
ATOM   4330  CB  PHE B   8       5.044  84.556 -11.043
ATOM   4331  N   LYS B   9       7.632  87.436  -7.493
ATOM   4332  CA  LYS B   9       7.666  87.052  -6.105
ATOM   4333  C   LYS B   9       6.407  87.506  -5.358
ATOM   4334  O   LYS B   9       5.740  88.523  -5.549
ATOM   4335  CB  LYS B   9      10.059  89.476  -4.871
ATOM   4336  N   GLN B  10       5.915  86.791  -4.392
ATOM   4337  CA  GLN B  10       5.195  87.227  -3.237
ATOM   4338  C   GLN B  10       5.627  86.528  -1.961
ATOM   4339  O   GLN B  10       5.419  85.370  -1.597
ATOM   4340  CB  GLN B  10       1.947  87.398  -4.296
ATOM   4341  N   GLN B  11       6.325  87.322  -1.155
ATOM   4342  CA  GLN B  11       6.959  86.823   0.028
ATOM   4343  C   GLN B  11       6.155  86.938   1.264
ATOM   4344  O   GLN B  11       5.486  87.034   2.293
ATOM   4345  CB  GLN B  11      10.183  86.485  -0.856
ATOM   4346  N   GLN B   1       2.658  65.329 -31.855
ATOM   4347  CA  GLN B   1       3.201  66.208 -30.787
ATOM   4348  C   GLN B   1       2.930  65.729 -29.413
ATOM   4349  O   GLN B   1       2.460  64.642 -29.078
ATOM   4350  CB  GLN B   1       3.456  69.164 -32.407
ATOM   4351  N   GLN B   2       3.239  66.594 -28.452
ATOM   4352  CA  GLN B   2       3.038  66.337 -27.007
ATOM   4353  C   GLN B   2       1.813  67.104 -26.518
ATOM   4354  O   GLN B   2       1.461  68.257 -26.770
ATOM   4355  CB  GLN B   2       6.181  66.812 -25.777
ATOM   4356  N   LYS B   3       1.028  66.437 -25.717
ATOM   4357  CA  LYS B   3      -0.058  67.020 -24.990
ATOM   4358  C   LYS B   3      -0.121  66.437 -23.585
ATOM   4359  O   LYS B   3      -0.150  65.252 -23.253
ATOM   4360  CB  LYS B   3      -2.923  66.006 -26.674
ATOM   4361  N   PHE B   4      -0.146  67.344 -22.598
ATOM   4362  CA  PHE B   4       0.057  66.901 -21.234
ATOM   4363  C   PHE B   4      -0.716  67.770 -20.244
ATOM   4364  O   PHE B   4      -1.308  68.826 -20.468
ATOM   4365  CB  PHE B   4       3.167  68.254 -21.366
ATOM   4366  N   LYS B   5      -0.752  67.329 -18.976
ATOM   4367  CA  LYS B   5      -1.497  67.881 -17.886
ATOM   4368  C   LYS B   5      -0.960  67.435 -16.573
ATOM   4369  O   LYS B   5      -1.113  66.313 -16.089
ATOM   4370  CB  LYS B   5      -4.595  66.108 -18.419
ATOM   4371  N   PHE B   6      -0.244  68.295 -15.823
ATOM   4372  CA  PHE B   6       0.072  67.970 -14.448
ATOM   4373  C   PHE B   6      -0.601  68.794 -13.409
ATOM   4374  O   PHE B   6      -0.950  69.965 -13.561
ATOM   4375  CB  PHE B   6       3.156  69.482 -14.947
ATOM   4376  N   LYS B   7      -0.865  68.247 -12.193
ATOM   4377  CA  LYS B   7      -1.056  69.109 -11.026
ATOM   4378  C   LYS B   7      -0.338  68.549  -9.821
ATOM   4379  O   LYS B   7      -0.015  67.386  -9.578
ATOM   4380  CB  LYS B   7      -4.454  68.641 -10.521
ATOM   4381  N   PHE B   8      -0.049  69.539  -8.940
ATOM   4382  CA  PHE B   8       0.305  69.262  -7.522
ATOM   4383  C   PHE B   8      -0.794  69.834  -6.639
ATOM   4384  O   PHE B   8      -1.488  70.835  -6.815
ATOM   4385  CB  PHE B   8       2.591  71.729  -7.855
ATOM   4386  N   LYS B   9      -0.996  69.112  -5.527
ATOM   4387  CA  LYS B   9      -2.018  69.618  -4.574
ATOM   4388  C   LYS B   9      -1.677  69.169  -3.144
ATOM   4389  O   LYS B   9      -0.793  68.419  -2.729
ATOM   4390  CB  LYS B   9      -4.734  67.598  -5.651
ATOM   4391  N   GLN B  10      -2.547  69.749  -2.282
ATOM   4392  CA  GLN B  10      -2.739  69.282  -0.932
ATOM   4393  C   GLN B  10      -4.173  69.153  -0.479
ATOM   4394  O   GLN B  10      -4.587  68.657   0.569
ATOM   4395  CB  GLN B  10      -0.369  71.251   0.546
ATOM   4396  N   GLN B  11      -5.118  69.608  -1.258
ATOM   4397  CA  GLN B  11      -6.502  69.199  -1.252
ATOM   4398  C   GLN B  11      -6.826  68.125  -2.278
ATOM   4399  O   GLN B  11      -7.088  67.255  -3.108
ATOM   4400  CB  GLN B  11      -7.862  72.318  -0.957
ATOM   4401  N   GLN B   1      28.003  43.919   7.205
ATOM   4402  CA  GLN B   1      27.116  42.740   7.050
ATOM   4403  C   GLN B   1      27.664  41.542   7.726
ATOM   4404  O   GLN B   1      28.174  41.476   8.844
ATOM   4405  CB  GLN B   1      26.365  42.943   3.734
ATOM   4406  N   GLN B   2      27.565  40.427   6.980
ATOM   4407  CA  GLN B   2      27.847  39.067   7.500
ATOM   4408  C   GLN B   2      28.926  38.479   6.565
ATOM   4409  O   GLN B   2      30.142  38.428   6.751
ATOM   4410  CB  GLN B   2      24.782  37.837   8.067
ATOM   4411  N   LYS B   3      28.518  37.955   5.404
ATOM   4412  CA  LYS B   3      28.932  36.689   4.862
ATOM   4413  C   LYS B   3      30.169  36.917   3.965
ATOM   4414  O   LYS B   3      30.555  37.957   3.432
ATOM   4415  CB  LYS B   3      26.251  36.400   2.489
ATOM   4416  N   PHE B   4      30.904  35.795   3.761
ATOM   4417  CA  PHE B   4      31.622  35.514   2.504
ATOM   4418  C   PHE B   4      32.071  34.081   2.476
ATOM   4419  O   PHE B   4      32.463  33.390   3.417
ATOM   4420  CB  PHE B   4      34.287  37.282   3.603
ATOM   4421  N   LYS B   5      32.051  33.473   1.322
ATOM   4422  CA  LYS B   5      32.616  32.099   1.173
ATOM   4423  C   LYS B   5      33.796  32.155   0.259
ATOM   4424  O   LYS B   5      33.804  32.579  -0.897
ATOM   4425  CB  LYS B   5      29.818  30.760  -0.715
ATOM   4426  N   PHE B   6      34.968  31.707   0.719
ATOM   4427  CA  PHE B   6      36.111  31.711  -0.226
ATOM   4428  C   PHE B   6      36.450  30.259  -0.505
ATOM   4429  O   PHE B   6      35.799  29.241  -0.266
ATOM   4430  CB  PHE B   6      38.088  32.764   2.324
ATOM   4431  N   LYS B   7      37.663  30.173  -1.107
ATOM   4432  CA  LYS B   7      38.496  29.025  -1.266
ATOM   4433  C   LYS B   7      39.832  29.237  -0.618
ATOM   4434  O   LYS B   7      40.186  30.258  -0.029
ATOM   4435  CB  LYS B   7      38.567  28.611  -4.706
ATOM   4436  N   PHE B   8      40.746  28.230  -0.673
ATOM   4437  CA  PHE B   8      42.075  28.480  -0.106
ATOM   4438  C   PHE B   8      43.066  27.550  -0.698
ATOM   4439  O   PHE B   8      42.870  26.758  -1.621
ATOM   4440  CB  PHE B   8      40.901  26.983   2.751
ATOM   4441  N   LYS B   9      44.292  27.567  -0.187
ATOM   4442  CA  LYS B   9      45.430  26.835  -0.699
ATOM   4443  C   LYS B   9      46.017  25.881   0.283
ATOM   4444  O   LYS B   9      46.999  26.113   0.988
ATOM   4445  CB  LYS B   9      47.767  29.423  -1.434
ATOM   4446  N   GLN B  10      45.458  24.656   0.444
ATOM   4447  CA  GLN B  10      45.702  23.711   1.486
ATOM   4448  C   GLN B  10      47.022  22.966   1.400
ATOM   4449  O   GLN B  10      47.831  22.682   2.284
ATOM   4450  CB  GLN B  10      43.647  24.744   3.889
ATOM   4451  N   GLN B  11      47.305  22.584   0.182
ATOM   4452  CA  GLN B  11      48.103  21.481  -0.307
ATOM   4453  C   GLN B  11      49.564  21.765  -0.410
ATOM   4454  O   GLN B  11      50.769  21.999  -0.496
ATOM   4455  CB  GLN B  11      46.188  20.732  -3.087
ATOM   4456  N   GLN B   1      16.473 -56.849 -63.162
ATOM   4457  CA  GLN B   1      17.512 -55.832 -63.164
ATOM   4458  C   GLN B   1      17.652 -55.035 -61.906
ATOM   4459  O   GLN B   1      16.767 -54.734 -61.105
ATOM   4460  CB  GLN B   1      17.946 -55.267 -66.460
ATOM   4461  N   GLN B   2      18.857 -54.600 -61.615
ATOM   4462  CA  GLN B   2      19.424 -54.536 -60.261
ATOM   4463  C   GLN B   2      19.197 -53.270 -59.529
ATOM   4464  O   GLN B   2      18.116 -52.930 -59.047
ATOM   4465  CB  GLN B   2      21.986 -56.706 -60.158
ATOM   4466  N   LYS B   3      20.195 -52.389 -59.344
ATOM   4467  CA  LYS B   3      19.964 -51.117 -58.714
ATOM   4468  C   LYS B   3      20.520 -49.922 -59.454
ATOM   4469  O   LYS B   3      21.475 -49.889 -60.231
ATOM   4470  CB  LYS B   3      22.192 -51.547 -55.915
ATOM   4471  N   PHE B   4      19.889 -48.770 -59.227
ATOM   4472  CA  PHE B   4      20.512 -47.532 -59.623
ATOM   4473  C   PHE B   4      20.127 -46.307 -58.843
ATOM   4474  O   PHE B   4      18.989 -45.907 -58.596
ATOM   4475  CB  PHE B   4      18.080 -47.512 -62.119
ATOM   4476  N   LYS B   5      21.144 -45.576 -58.368
ATOM   4477  CA  LYS B   5      20.920 -44.615 -57.297
ATOM   4478  C   LYS B   5      20.853 -43.164 -57.749
ATOM   4479  O   LYS B   5      21.662 -42.574 -58.466
ATOM   4480  CB  LYS B   5      24.183 -44.828 -55.837
ATOM   4481  N   PHE B   6      19.801 -42.432 -57.328
ATOM   4482  CA  PHE B   6      19.637 -41.116 -57.991
ATOM   4483  C   PHE B   6      19.585 -40.065 -56.930
ATOM   4484  O   PHE B   6      19.810 -40.236 -55.732
ATOM   4485  CB  PHE B   6      16.487 -42.119 -58.652
ATOM   4486  N   LYS B   7      19.275 -38.816 -57.250
ATOM   4487  CA  LYS B   7      18.628 -37.836 -56.391
ATOM   4488  C   LYS B   7      17.328 -37.316 -57.037
ATOM   4489  O   LYS B   7      17.078 -37.156 -58.231
ATOM   4490  CB  LYS B   7      21.072 -35.170 -56.582
ATOM   4491  N   PHE B   8      16.349 -37.001 -56.155
ATOM   4492  CA  PHE B   8      15.215 -36.248 -56.601
ATOM   4493  C   PHE B   8      15.212 -34.843 -56.056
ATOM   4494  O   PHE B   8      15.503 -34.485 -54.914
ATOM   4495  CB  PHE B   8      13.218 -38.022 -54.481
ATOM   4496  N   LYS B   9      14.859 -33.870 -56.887
ATOM   4497  CA  LYS B   9      14.632 -32.469 -56.617
ATOM   4498  C   LYS B   9      13.331 -32.008 -57.148
ATOM   4499  O   LYS B   9      12.683 -32.561 -58.037
ATOM   4500  CB  LYS B   9      17.089 -31.042 -58.799
ATOM   4501  N   GLN B  10      12.798 -30.892 -56.627
ATOM   4502  CA  GLN B  10      11.570 -30.276 -57.057
ATOM   4503  C   GLN B  10      11.881 -29.434 -58.314
ATOM   4504  O   GLN B  10      12.979 -29.056 -58.721
ATOM   4505  CB  GLN B  10       9.877 -29.956 -54.210
ATOM   4506  N   GLN B  11      10.838 -29.058 -59.068
ATOM   4507  CA  GLN B  11      10.947 -28.286 -60.295
ATOM   4508  C   GLN B  11      10.479 -26.838 -60.049
ATOM   4509  O   GLN B  11      10.104 -25.682 -59.853
ATOM   4510  CB  GLN B  11      10.850 -30.493 -62.780
ATOM   4511  N   GLN B   1      44.000  51.092   2.561
ATOM   4512  CA  GLN B   1      42.798  51.905   2.623
ATOM   4513  C   GLN B   1      41.665  51.285   3.411
ATOM   4514  O   GLN B   1      41.136  51.735   4.428
ATOM   4515  CB  GLN B   1      44.003  55.026   3.171
ATOM   4516  N   GLN B   2      41.193  50.103   2.930
ATOM   4517  CA  GLN B   2      40.544  49.152   3.775
ATOM   4518  C   GLN B   2      41.267  47.826   3.909
ATOM   4519  O   GLN B   2      42.000  47.259   3.099
ATOM   4520  CB  GLN B   2      37.390  50.298   3.664
ATOM   4521  N   LYS B   3      41.027  47.248   5.111
ATOM   4522  CA  LYS B   3      41.221  45.872   5.475
ATOM   4523  C   LYS B   3      40.815  45.542   6.905
ATOM   4524  O   LYS B   3      40.758  46.272   7.894
ATOM   4525  CB  LYS B   3      44.685  45.400   5.195
ATOM   4526  N   PHE B   4      40.484  44.253   7.036
ATOM   4527  CA  PHE B   4      39.625  43.787   8.143
ATOM   4528  C   PHE B   4      40.235  42.624   8.823
ATOM   4529  O   PHE B   4      41.425  42.310   8.807
ATOM   4530  CB  PHE B   4      37.606  42.551   5.732
ATOM   4531  N   LYS B   5      39.407  41.842   9.522
ATOM   4532  CA  LYS B   5      39.531  40.427   9.800
ATOM   4533  C   LYS B   5      38.226  39.707   9.538
ATOM   4534  O   LYS B   5      37.134  40.186   9.233
ATOM   4535  CB  LYS B   5      40.108  40.692  13.256
ATOM   4536  N   PHE B   6      38.307  38.380   9.662
ATOM   4537  CA  PHE B   6      37.172  37.498   9.852
ATOM   4538  C   PHE B   6      37.701  36.122  10.293
ATOM   4539  O   PHE B   6      38.841  35.757  10.580
ATOM   4540  CB  PHE B   6      36.904  37.231   6.472
ATOM   4541  N   LYS B   7      36.672  35.243  10.342
ATOM   4542  CA  LYS B   7      36.764  34.031  11.108
ATOM   4543  C   LYS B   7      36.555  32.751  10.322
ATOM   4544  O   LYS B   7      35.562  32.444   9.662
ATOM   4545  CB  LYS B   7      34.275  34.354  13.506
ATOM   4546  N   PHE B   8      37.509  31.830  10.310
ATOM   4547  CA  PHE B   8      37.641  30.724   9.348
ATOM   4548  C   PHE B   8      36.913  29.503   9.808
ATOM   4549  O   PHE B   8      36.735  29.150  10.974
ATOM   4550  CB  PHE B   8      40.918  30.358  10.211
ATOM   4551  N   LYS B   9      36.392  28.692   8.915
ATOM   4552  CA  LYS B   9      36.387  27.244   9.039
ATOM   4553  C   LYS B   9      36.451  26.495   7.734
ATOM   4554  O   LYS B   9      36.352  26.967   6.601
ATOM   4555  CB  LYS B   9      33.193  26.728  10.334
ATOM   4556  N   GLN B  10      36.635  25.173   7.809
ATOM   4557  CA  GLN B  10      36.571  24.255   6.701
ATOM   4558  C   GLN B  10      35.248  23.643   6.434
ATOM   4559  O   GLN B  10      34.371  23.388   7.260
ATOM   4560  CB  GLN B  10      39.388  22.433   7.313
ATOM   4561  N   GLN B  11      34.972  23.336   5.181
ATOM   4562  CA  GLN B  11      33.767  22.873   4.571
ATOM   4563  C   GLN B  11      33.587  21.401   4.783
ATOM   4564  O   GLN B  11      33.439  20.191   4.957
ATOM   4565  CB  GLN B  11      32.969  25.209   2.266
ATOM   4566  N   GLN B   1      69.335  13.411   8.017
ATOM   4567  CA  GLN B   1      69.352  14.724   8.642
ATOM   4568  C   GLN B   1      68.532  15.755   7.962
ATOM   4569  O   GLN B   1      67.875  16.634   8.519
ATOM   4570  CB  GLN B   1      72.773  14.761   9.135
ATOM   4571  N   GLN B   2      68.489  15.743   6.623
ATOM   4572  CA  GLN B   2      67.848  16.729   5.755
ATOM   4573  C   GLN B   2      66.843  16.064   4.871
ATOM   4574  O   GLN B   2      66.318  14.968   5.068
ATOM   4575  CB  GLN B   2      70.125  19.205   5.595
ATOM   4576  N   LYS B   3      66.474  16.723   3.748
ATOM   4577  CA  LYS B   3      65.567  16.074   2.807
ATOM   4578  C   LYS B   3      65.475  16.782   1.487
ATOM   4579  O   LYS B   3      64.853  17.809   1.214
ATOM   4580  CB  LYS B   3      62.460  16.438   4.330
ATOM   4581  N   PHE B   4      66.161  16.203   0.509
ATOM   4582  CA  PHE B   4      66.073  16.661  -0.871
ATOM   4583  C   PHE B   4      64.957  16.057  -1.628
ATOM   4584  O   PHE B   4      64.050  15.351  -1.186
ATOM   4585  CB  PHE B   4      68.713  14.712  -1.751
ATOM   4586  N   LYS B   5      64.939  16.308  -2.918
ATOM   4587  CA  LYS B   5      63.902  15.929  -3.896
ATOM   4588  C   LYS B   5      64.419  15.995  -5.321
ATOM   4589  O   LYS B   5      64.894  16.976  -5.891
ATOM   4590  CB  LYS B   5      61.381  18.312  -3.251
ATOM   4591  N   PHE B   6      64.374  14.901  -6.071
ATOM   4592  CA  PHE B   6      65.018  14.758  -7.362
ATOM   4593  C   PHE B   6      64.171  14.031  -8.378
ATOM   4594  O   PHE B   6      63.138  13.385  -8.202
ATOM   4595  CB  PHE B   6      66.842  12.098  -6.128
ATOM   4596  N   LYS B   7      64.594  14.100  -9.611
ATOM   4597  CA  LYS B   7      63.928  13.296 -10.653
ATOM   4598  C   LYS B   7      64.934  12.405 -11.387
ATOM   4599  O   LYS B   7      66.135  12.599 -11.573
ATOM   4600  CB  LYS B   7      62.722  15.790 -12.860
ATOM   4601  N   PHE B   8      64.389  11.265 -11.881
ATOM   4602  CA  PHE B   8      65.265  10.302 -12.598
ATOM   4603  C   PHE B   8      64.517   9.637 -13.766
ATOM   4604  O   PHE B   8      63.371   9.837 -14.169
ATOM   4605  CB  PHE B   8      64.425   8.277  -9.902
ATOM   4606  N   LYS B   9      65.250   8.713 -14.414
ATOM   4607  CA  LYS B   9      64.628   7.549 -15.021
ATOM   4608  C   LYS B   9      65.638   6.436 -15.090
ATOM   4609  O   LYS B   9      66.726   6.356 -14.520
ATOM   4610  CB  LYS B   9      63.730   8.687 -18.190
ATOM   4611  N   GLN B  10      65.269   5.425 -15.882
ATOM   4612  CA  GLN B  10      66.127   4.278 -16.038
ATOM   4613  C   GLN B  10      67.240   4.504 -16.983
ATOM   4614  O   GLN B  10      67.141   5.007 -18.102
ATOM   4615  CB  GLN B  10      64.548   1.705 -14.651
ATOM   4616  N   GLN B  11      68.469   4.139 -16.614
ATOM   4617  CA  GLN B  11      69.607   4.388 -17.518
ATOM   4618  C   GLN B  11      70.654   3.334 -17.364
ATOM   4619  O   GLN B  11      71.518   2.466 -17.238
ATOM   4620  CB  GLN B  11      69.922   7.797 -17.491
ATOM   4621  N   GLN B   1       9.903  41.736  12.707
ATOM   4622  CA  GLN B   1      11.050  42.244  11.929
ATOM   4623  C   GLN B   1      10.429  43.007  10.740
ATOM   4624  O   GLN B   1      10.209  44.212  10.612
ATOM   4625  CB  GLN B   1      13.283  43.245  14.323
ATOM   4626  N   GLN B   2      10.084  42.260   9.711
ATOM   4627  CA  GLN B   2       9.648  42.868   8.471
ATOM   4628  C   GLN B   2       8.826  41.917   7.672
ATOM   4629  O   GLN B   2       8.781  40.697   7.832
ATOM   4630  CB  GLN B   2      12.477  44.411   7.269
ATOM   4631  N   LYS B   3       8.057  42.340   6.694
ATOM   4632  CA  LYS B   3       7.944  41.512   5.464
ATOM   4633  C   LYS B   3       7.680  42.351   4.268
ATOM   4634  O   LYS B   3       6.990  43.369   4.209
ATOM   4635  CB  LYS B   3       4.637  40.340   6.409
ATOM   4636  N   PHE B   4       8.245  41.967   3.142
ATOM   4637  CA  PHE B   4       7.877  42.495   1.833
ATOM   4638  C   PHE B   4       7.273  41.368   0.988
ATOM   4639  O   PHE B   4       7.574  40.176   0.924
ATOM   4640  CB  PHE B   4      11.198  42.538   0.947
ATOM   4641  N   LYS B   5       6.263  41.858   0.230
ATOM   4642  CA  LYS B   5       5.592  40.858  -0.638
ATOM   4643  C   LYS B   5       5.216  41.506  -1.970
ATOM   4644  O   LYS B   5       4.788  42.640  -2.182
ATOM   4645  CB  LYS B   5       2.592  40.775   1.239
ATOM   4646  N   PHE B   6       5.364  40.766  -3.043
ATOM   4647  CA  PHE B   6       5.253  41.167  -4.438
ATOM   4648  C   PHE B   6       4.647  40.004  -5.203
ATOM   4649  O   PHE B   6       4.749  38.797  -4.986
ATOM   4650  CB  PHE B   6       8.644  40.686  -4.687
ATOM   4651  N   LYS B   7       3.910  40.379  -6.246
ATOM   4652  CA  LYS B   7       3.598  39.381  -7.277
ATOM   4653  C   LYS B   7       3.738  40.014  -8.654
ATOM   4654  O   LYS B   7       3.204  41.021  -9.119
ATOM   4655  CB  LYS B   7       0.039  39.182  -6.926
ATOM   4656  N   PHE B   8       4.566  39.353  -9.431
ATOM   4657  CA  PHE B   8       4.870  39.701 -10.828
ATOM   4658  C   PHE B   8       4.000  38.848 -11.748
ATOM   4659  O   PHE B   8       4.317  37.819 -12.344
ATOM   4660  CB  PHE B   8       7.758  37.936 -10.321
ATOM   4661  N   LYS B   9       2.746  39.248 -11.943
ATOM   4662  CA  LYS B   9       1.699  38.520 -12.636
ATOM   4663  C   LYS B   9       1.436  39.014 -14.020
ATOM   4664  O   LYS B   9       1.200  40.177 -14.348
ATOM   4665  CB  LYS B   9      -1.016  39.500 -10.501
ATOM   4666  N   GLN B  10       1.448  38.153 -15.023
ATOM   4667  CA  GLN B  10       0.957  38.454 -16.346
ATOM   4668  C   GLN B  10      -0.186  37.556 -16.725
ATOM   4669  O   GLN B  10      -0.187  36.332 -16.861
ATOM   4670  CB  GLN B  10       3.825  38.985 -18.178
ATOM   4671  N   GLN B  11      -1.328  38.151 -16.938
ATOM   4672  CA  GLN B  11      -2.389  37.694 -17.880
ATOM   4673  C   GLN B  11      -2.750  38.857 -18.733
ATOM   4674  O   GLN B  11      -3.049  39.820 -19.439
ATOM   4675  CB  GLN B  11      -4.246  35.995 -15.610
ATOM   4676  N   GLN B   1       3.162 -82.818   3.061
ATOM   4677  CA  GLN B   1       4.386 -83.626   3.088
ATOM   4678  C   GLN B   1       4.182 -85.064   2.623
ATOM   4679  O   GLN B   1       4.703 -85.624   1.658
ATOM   4680  CB  GLN B   1       6.978 -81.560   2.640
ATOM   4681  N   GLN B   2       3.330 -85.803   3.362
ATOM   4682  CA  GLN B   2       3.135 -87.215   2.920
ATOM   4683  C   GLN B   2       2.053 -87.297   1.840
ATOM   4684  O   GLN B   2       1.025 -86.635   1.693
ATOM   4685  CB  GLN B   2       3.931 -89.036   5.623
ATOM   4686  N   LYS B   3       2.323 -88.248   0.954
ATOM   4687  CA  LYS B   3       1.288 -88.727   0.037
ATOM   4688  C   LYS B   3       1.067 -90.237   0.126
ATOM   4689  O   LYS B   3       1.660 -91.124  -0.489
ATOM   4690  CB  LYS B   3       2.553 -88.049  -3.180
ATOM   4691  N   PHE B   4       0.148 -90.705   0.936
ATOM   4692  CA  PHE B   4      -0.182 -92.109   1.065
ATOM   4693  C   PHE B   4      -1.200 -92.507   0.042
ATOM   4694  O   PHE B   4      -1.895 -91.749  -0.635
ATOM   4695  CB  PHE B   4      -1.974 -91.502   3.837
ATOM   4696  N   LYS B   5      -1.362 -93.837  -0.148
ATOM   4697  CA  LYS B   5      -2.508 -94.367  -0.850
ATOM   4698  C   LYS B   5      -2.762 -95.769  -0.398
ATOM   4699  O   LYS B   5      -1.938 -96.537   0.098
ATOM   4700  CB  LYS B   5      -1.486 -94.165  -4.235
ATOM   4701  N   PHE B   6      -3.987 -96.265  -0.530
ATOM   4702  CA  PHE B   6      -4.449 -97.497   0.042
ATOM   4703  C   PHE B   6      -5.562 -98.111  -0.761
ATOM   4704  O   PHE B   6      -6.007 -97.722  -1.841
ATOM   4705  CB  PHE B   6      -6.268 -95.724   2.377
ATOM   4706  N   LYS B   7      -6.126 -99.203  -0.231
ATOM   4707  CA  LYS B   7      -7.507 -99.584  -0.633
ATOM   4708  C   LYS B   7      -8.154  99.775   0.616
ATOM   4709  O   LYS B   7      -8.150 101.006   0.624
ATOM   4710  CB  LYS B   7      -6.433  97.513  -2.419
ATOM   4711  N   PHE B   8      -9.452  99.806   0.709
ATOM   4712  CA  PHE B   8     -10.142  99.068   1.811
ATOM   4713  C   PHE B   8     -11.244  98.181   1.336
ATOM   4714  O   PHE B   8     -11.456  97.846   0.171
ATOM   4715  CB  PHE B   8     -11.567 -98.000   2.746
ATOM   4716  N   LYS B   9     -12.101  97.678   2.200
ATOM   4717  CA  LYS B   9     -13.385  97.027   1.866
ATOM   4718  C   LYS B   9     -14.338  96.958   3.001
ATOM   4719  O   LYS B   9     -14.071  96.717   4.179
ATOM   4720  CB  LYS B   9     -12.435  93.852   0.707
ATOM   4721  N   GLN B  10     -15.613  97.179   2.718
ATOM   4722  CA  GLN B  10     -16.700  97.361   3.723
ATOM   4723  C   GLN B  10     -17.062  95.987   4.326
ATOM   4724  O   GLN B  10     -17.184  94.910   3.742
ATOM   4725  CB  GLN B  10     -18.439 -99.964   2.732
ATOM   4726  N   GLN B  11     -17.271  95.965   5.661
ATOM   4727  CA  GLN B  11     -16.955  94.859   6.534
ATOM   4728  C   GLN B  11     -18.105  93.909   6.794
ATOM   4729  O   GLN B  11     -19.040  93.136   7.004
ATOM   4730  CB  GLN B  11     -15.029  96.589   8.845
ATOM   4731  N   GLN B   1       3.902 -99.535   5.487
ATOM   4732  CA  GLN B   1       2.854  99.443   5.616
ATOM   4733  C   GLN B   1       2.019  99.718   6.823
ATOM   4734  O   GLN B   1       2.018 100.949   6.830
ATOM   4735  CB  GLN B   1       2.361  98.348   2.463
ATOM   4736  N   GLN B   2       1.421 -99.124   6.888
ATOM   4737  CA  GLN B   2       0.668 -98.506   7.942
ATOM   4738  C   GLN B   2      -0.812 -98.447   7.714
ATOM   4739  O   GLN B   2      -1.417 -98.164   6.680
ATOM   4740  CB  GLN B   2       2.638 -98.331  10.608
ATOM   4741  N   LYS B   3      -1.543 -98.740   8.767
ATOM   4742  CA  LYS B   3      -2.886 -99.268   8.848
ATOM   4743  C   LYS B   3      -3.931 -98.234   9.168
ATOM   4744  O   LYS B   3      -3.736 -97.073   9.528
ATOM   4745  CB  LYS B   3      -2.554  98.609  11.709
ATOM   4746  N   PHE B   4      -5.215 -98.628   9.044
ATOM   4747  CA  PHE B   4      -6.232 -97.933   9.865
ATOM   4748  C   PHE B   4      -7.583 -98.653   9.681
ATOM   4749  O   PHE B   4      -7.841 -99.632   8.980
ATOM   4750  CB  PHE B   4      -6.321 -95.546   7.424
ATOM   4751  N   LYS B   5      -8.603 -98.114  10.399
ATOM   4752  CA  LYS B   5      -9.976 -98.149   9.933
ATOM   4753  C   LYS B   5     -10.553 -96.748   9.777
ATOM   4754  O   LYS B   5     -10.098 -95.678  10.182
ATOM   4755  CB  LYS B   5     -11.484 -99.428  12.845
ATOM   4756  N   PHE B   6     -11.727 -96.755   9.089
ATOM   4757  CA  PHE B   6     -12.802 -95.762   9.383
ATOM   4758  C   PHE B   6     -14.097 -96.409   9.722
ATOM   4759  O   PHE B   6     -14.435 -97.563   9.458
ATOM   4760  CB  PHE B   6     -12.985 -95.593   5.900
ATOM   4761  N   LYS B   7     -14.992 -95.686  10.374
ATOM   4762  CA  LYS B   7     -16.375 -96.047  10.371
ATOM   4763  C   LYS B   7     -17.183 -94.911   9.736
ATOM   4764  O   LYS B   7     -16.977 -93.698   9.775
ATOM   4765  CB  LYS B   7     -16.780 -95.898  13.899
ATOM   4766  N   PHE B   8     -18.251 -95.303   9.053
ATOM   4767  CA  PHE B   8     -19.030 -94.421   8.173
ATOM   4768  C   PHE B   8     -20.431 -94.894   8.017
ATOM   4769  O   PHE B   8     -20.940 -95.846   8.608
ATOM   4770  CB  PHE B   8     -17.419 -95.831   5.513
ATOM   4771  N   LYS B   9     -21.247 -94.273   7.181
ATOM   4772  CA  LYS B   9     -22.702 -94.294   7.315
ATOM   4773  C   LYS B   9     -23.261 -94.293   5.879
ATOM   4774  O   LYS B   9     -22.693 -93.995   4.828
ATOM   4775  CB  LYS B   9     -23.188 -91.158   8.837
ATOM   4776  N   GLN B  10     -24.560 -94.680   5.818
ATOM   4777  CA  GLN B  10     -25.296 -94.758   4.531
ATOM   4778  C   GLN B  10     -26.153 -93.529   4.273
ATOM   4779  O   GLN B  10     -27.063 -93.404   3.454
ATOM   4780  CB  GLN B  10     -23.614 -96.988   2.660
ATOM   4781  N   GLN B  11     -25.876 -92.456   5.033
ATOM   4782  CA  GLN B  11     -26.867 -91.510   5.513
ATOM   4783  C   GLN B  11     -27.328 -90.607   4.419
ATOM   4784  O   GLN B  11     -27.708 -89.862   3.516
ATOM   4785  CB  GLN B  11     -26.703 -91.536   8.848
ATOM   4786  N   GLN B   1     -59.433 -50.244 -29.927
ATOM   4787  CA  GLN B   1     -59.429 -48.824 -29.585
ATOM   4788  C   GLN B   1     -58.354 -48.361 -28.671
ATOM   4789  O   GLN B   1     -57.158 -48.639 -28.763
ATOM   4790  CB  GLN B   1     -61.530 -47.626 -31.918
ATOM   4791  N   GLN B   2     -58.648 -47.579 -27.651
ATOM   4792  CA  GLN B   2     -57.694 -47.151 -26.672
ATOM   4793  C   GLN B   2     -58.327 -47.078 -25.295
ATOM   4794  O   GLN B   2     -59.496 -47.318 -24.993
ATOM   4795  CB  GLN B   2     -56.279 -44.484 -28.256
ATOM   4796  N   LYS B   3     -57.503 -46.704 -24.296
ATOM   4797  CA  LYS B   3     -57.909 -46.396 -22.950
ATOM   4798  C   LYS B   3     -57.149 -45.321 -22.272
ATOM   4799  O   LYS B   3     -55.974 -45.020 -22.482
ATOM   4800  CB  LYS B   3     -57.280 -49.543 -21.524
ATOM   4801  N   PHE B   4     -57.730 -44.590 -21.356
ATOM   4802  CA  PHE B   4     -57.056 -43.542 -20.610
ATOM   4803  C   PHE B   4     -57.746 -43.034 -19.409
ATOM   4804  O   PHE B   4     -58.922 -42.683 -19.311
ATOM   4805  CB  PHE B   4     -57.602 -41.448 -23.177
ATOM   4806  N   LYS B   5     -56.979 -42.960 -18.329
ATOM   4807  CA  LYS B   5     -57.525 -42.626 -16.990
ATOM   4808  C   LYS B   5     -57.692 -41.155 -16.926
ATOM   4809  O   LYS B   5     -56.964 -40.334 -17.484
ATOM   4810  CB  LYS B   5     -55.036 -43.892 -14.856
ATOM   4811  N   PHE B   6     -58.707 -40.639 -16.214
ATOM   4812  CA  PHE B   6     -58.892 -39.223 -16.131
ATOM   4813  C   PHE B   6     -59.519 -38.911 -14.755
ATOM   4814  O   PHE B   6     -60.291 -39.602 -14.090
ATOM   4815  CB  PHE B   6     -61.495 -39.575 -18.229
ATOM   4816  N   LYS B   7     -59.234 -37.783 -14.164
ATOM   4817  CA  LYS B   7     -59.879 -37.148 -13.034
ATOM   4818  C   LYS B   7     -60.481 -35.829 -13.322
ATOM   4819  O   LYS B   7     -59.978 -34.962 -14.037
ATOM   4820  CB  LYS B   7     -56.957 -36.554 -11.117
ATOM   4821  N   PHE B   8     -61.657 -35.498 -12.795
ATOM   4822  CA  PHE B   8     -62.494 -34.467 -13.434
ATOM   4823  C   PHE B   8     -63.346 -33.778 -12.345
ATOM   4824  O   PHE B   8     -63.663 -34.164 -11.220
ATOM   4825  CB  PHE B   8     -64.701 -36.957 -14.281
ATOM   4826  N   LYS B   9     -63.794 -32.598 -12.690
ATOM   4827  CA  LYS B   9     -64.786 -31.805 -12.034
ATOM   4828  C   LYS B   9     -65.991 -31.516 -12.927
ATOM   4829  O   LYS B   9     -66.095 -31.543 -14.153
ATOM   4830  CB  LYS B   9     -63.194 -28.599 -11.859
ATOM   4831  N   GLN B  10     -67.062 -31.191 -12.230
ATOM   4832  CA  GLN B  10     -68.373 -31.268 -12.878
ATOM   4833  C   GLN B  10     -69.092 -29.972 -12.779
ATOM   4834  O   GLN B  10     -68.758 -29.012 -12.084
ATOM   4835  CB  GLN B  10     -69.278 -34.523 -12.258
ATOM   4836  N   GLN B  11     -70.207 -29.812 -13.504
ATOM   4837  CA  GLN B  11     -71.207 -28.799 -13.223
ATOM   4838  C   GLN B  11     -72.453 -29.034 -14.098
ATOM   4839  O   GLN B  11     -73.448 -29.221 -14.798
ATOM   4840  CB  GLN B  11     -69.406 -25.870 -13.475
ATOM   4841  N   GLN B   1      20.630 -49.618 -68.343
ATOM   4842  CA  GLN B   1      21.938 -49.704 -68.995
ATOM   4843  C   GLN B   1      22.888 -48.829 -68.152
ATOM   4844  O   GLN B   1      23.272 -48.955 -66.989
ATOM   4845  CB  GLN B   1      20.962 -49.768 -72.201
ATOM   4846  N   GLN B   2      23.320 -47.784 -68.882
ATOM   4847  CA  GLN B   2      24.091 -46.748 -68.202
ATOM   4848  C   GLN B   2      23.300 -45.851 -67.285
ATOM   4849  O   GLN B   2      23.002 -46.056 -66.108
ATOM   4850  CB  GLN B   2      26.625 -45.917 -70.206
ATOM   4851  N   LYS B   3      22.883 -44.699 -67.839
ATOM   4852  CA  LYS B   3      22.274 -43.698 -66.923
ATOM   4853  C   LYS B   3      21.019 -43.125 -67.603
ATOM   4854  O   LYS B   3      20.768 -43.042 -68.806
ATOM   4855  CB  LYS B   3      24.798 -41.229 -66.734
ATOM   4856  N   PHE B   4      20.074 -42.656 -66.797
ATOM   4857  CA  PHE B   4      18.916 -42.003 -67.342
ATOM   4858  C   PHE B   4      18.304 -40.895 -66.568
ATOM   4859  O   PHE B   4      18.577 -40.543 -65.420
ATOM   4860  CB  PHE B   4      17.207 -44.874 -66.616
ATOM   4861  N   LYS B   5      17.350 -40.229 -67.235
ATOM   4862  CA  LYS B   5      16.781 -39.027 -66.561
ATOM   4863  C   LYS B   5      15.285 -39.140 -66.612
ATOM   4864  O   LYS B   5      14.610 -39.676 -67.490
ATOM   4865  CB  LYS B   5      17.930 -36.542 -68.745
ATOM   4866  N   PHE B   6      14.620 -38.594 -65.582
ATOM   4867  CA  PHE B   6      13.172 -38.806 -65.411
ATOM   4868  C   PHE B   6      12.473 -37.561 -65.003
ATOM   4869  O   PHE B   6      12.997 -36.537 -64.565
ATOM   4870  CB  PHE B   6      13.656 -40.490 -62.534
ATOM   4871  N   LYS B   7      11.144 -37.547 -65.123
ATOM   4872  CA  LYS B   7      10.266 -36.745 -64.293
ATOM   4873  C   LYS B   7       9.130 -37.645 -63.783
ATOM   4874  O   LYS B   7       8.621 -38.645 -64.287
ATOM   4875  CB  LYS B   7       9.033 -34.721 -67.002
ATOM   4876  N   PHE B   8       8.666 -37.228 -62.609
ATOM   4877  CA  PHE B   8       7.608 -37.993 -61.966
ATOM   4878  C   PHE B   8       6.775 -37.040 -61.122
ATOM   4879  O   PHE B   8       7.175 -36.126 -60.401
ATOM   4880  CB  PHE B   8       9.959 -39.045 -59.720
ATOM   4881  N   LYS B   9       5.463 -37.181 -61.142
ATOM   4882  CA  LYS B   9       4.624 -36.541 -60.169
ATOM   4883  C   LYS B   9       3.453 -37.316 -59.652
ATOM   4884  O   LYS B   9       3.062 -38.427 -60.008
ATOM   4885  CB  LYS B   9       3.303 -33.961 -62.317
ATOM   4886  N   GLN B  10       2.780 -36.681 -58.685
ATOM   4887  CA  GLN B  10       1.782 -37.241 -57.819
ATOM   4888  C   GLN B  10       0.348 -36.935 -58.139
ATOM   4889  O   GLN B  10      -0.213 -36.973 -59.234
ATOM   4890  CB  GLN B  10       3.190 -36.933 -54.685
ATOM   4891  N   GLN B  11      -0.403 -36.583 -57.124
ATOM   4892  CA  GLN B  11      -1.894 -36.584 -57.119
ATOM   4893  C   GLN B  11      -2.390 -35.342 -57.876
ATOM   4894  O   GLN B  11      -2.788 -34.347 -58.483
ATOM   4895  CB  GLN B  11      -2.390 -36.706 -53.682
ATOM   4896  N   GLN B   1      10.082 -76.576 -15.358
ATOM   4897  CA  GLN B   1      10.365 -76.501 -16.760
ATOM   4898  C   GLN B   1       9.100 -76.218 -17.550
ATOM   4899  O   GLN B   1       8.182 -76.995 -17.811
ATOM   4900  CB  GLN B   1      13.328 -74.686 -16.619
ATOM   4901  N   GLN B   2       8.984 -74.964 -18.012
ATOM   4902  CA  GLN B   2       8.261 -74.530 -19.197
ATOM   4903  C   GLN B   2       9.174 -73.923 -20.219
ATOM   4904  O   GLN B   2       9.684 -72.803 -20.202
ATOM   4905  CB  GLN B   2       5.853 -72.683 -17.553
ATOM   4906  N   LYS B   3       9.446 -74.724 -21.263
ATOM   4907  CA  LYS B   3      10.116 -74.223 -22.426
ATOM   4908  C   LYS B   3       9.731 -74.830 -23.713
ATOM   4909  O   LYS B   3       9.228 -75.946 -23.842
ATOM   4910  CB  LYS B   3      13.488 -74.220 -21.618
ATOM   4911  N   PHE B   4       9.908 -74.191 -24.856
ATOM   4912  CA  PHE B   4      10.262 -74.897 -26.125
ATOM   4913  C   PHE B   4      11.384 -74.201 -26.812
ATOM   4914  O   PHE B   4      11.379 -73.051 -27.252
ATOM   4915  CB  PHE B   4       7.379 -73.601 -27.343
ATOM   4916  N   LYS B   5      12.512 -74.934 -26.951
ATOM   4917  CA  LYS B   5      13.773 -74.388 -27.401
ATOM   4918  C   LYS B   5      14.184 -74.866 -28.774
ATOM   4919  O   LYS B   5      14.884 -75.844 -29.037
ATOM   4920  CB  LYS B   5      16.107 -75.906 -25.199
ATOM   4921  N   PHE B   6      13.760 -74.174 -29.834
ATOM   4922  CA  PHE B   6      14.159 -74.415 -31.207
ATOM   4923  C   PHE B   6      15.477 -73.736 -31.548
ATOM   4924  O   PHE B   6      15.894 -72.632 -31.196
ATOM   4925  CB  PHE B   6      11.882 -71.805 -31.741
ATOM   4926  N   LYS B   7      16.257 -74.485 -32.343
ATOM   4927  CA  LYS B   7      17.621 -74.283 -32.722
ATOM   4928  C   LYS B   7      18.002 -74.750 -34.112
ATOM   4929  O   LYS B   7      17.804 -75.862 -34.602
ATOM   4930  CB  LYS B   7      19.156 -76.442 -30.306
ATOM   4931  N   PHE B   8      18.620 -73.894 -34.920
ATOM   4932  CA  PHE B   8      19.339 -74.417 -36.116
ATOM   4933  C   PHE B   8      20.742 -73.807 -36.156
ATOM   4934  O   PHE B   8      21.097 -72.651 -35.928
ATOM   4935  CB  PHE B   8      17.425 -72.191 -37.967
ATOM   4936  N   LYS B   9      21.696 -74.664 -36.484
ATOM   4937  CA  LYS B   9      23.113 -74.342 -36.718
ATOM   4938  C   LYS B   9      23.580 -74.706 -38.105
ATOM   4939  O   LYS B   9      23.189 -75.636 -38.809
ATOM   4940  CB  LYS B   9      24.504 -76.212 -34.138
ATOM   4941  N   GLN B  10      24.530 -73.918 -38.622
ATOM   4942  CA  GLN B  10      25.398 -74.423 -39.699
ATOM   4943  C   GLN B  10      26.760 -73.704 -39.662
ATOM   4944  O   GLN B  10      27.012 -72.504 -39.770
ATOM   4945  CB  GLN B  10      23.274 -74.565 -42.251
ATOM   4946  N   GLN B  11      27.790 -74.568 -39.482
ATOM   4947  CA  GLN B  11      29.158 -74.155 -39.682
ATOM   4948  C   GLN B  11      29.784 -74.736 -40.900
ATOM   4949  O   GLN B  11      30.303 -75.216 -41.908
ATOM   4950  CB  GLN B  11      30.295 -73.848 -36.532
ATOM   4951  N   GLN B   1      -3.800 -61.364 -33.923
ATOM   4952  CA  GLN B   1      -3.472 -60.625 -32.716
ATOM   4953  C   GLN B   1      -2.100 -60.051 -32.815
ATOM   4954  O   GLN B   1      -1.842 -58.853 -32.937
ATOM   4955  CB  GLN B   1      -5.450 -61.898 -30.362
ATOM   4956  N   GLN B   2      -1.015 -60.808 -32.778
ATOM   4957  CA  GLN B   2       0.313 -60.185 -32.679
ATOM   4958  C   GLN B   2       1.308 -60.986 -33.517
ATOM   4959  O   GLN B   2       1.308 -62.198 -33.729
ATOM   4960  CB  GLN B   2       0.451 -59.673 -29.239
ATOM   4961  N   LYS B   3       2.305 -60.388 -34.111
ATOM   4962  CA  LYS B   3       3.198 -61.096 -35.016
ATOM   4963  C   LYS B   3       4.536 -60.356 -35.162
ATOM   4964  O   LYS B   3       4.775 -59.192 -35.484
ATOM   4965  CB  LYS B   3       1.410 -60.318 -37.985
ATOM   4966  N   PHE B   4       5.555 -61.171 -34.879
ATOM   4967  CA  PHE B   4       6.930 -60.650 -34.832
ATOM   4968  C   PHE B   4       7.867 -61.645 -35.474
ATOM   4969  O   PHE B   4       7.904 -62.870 -35.361
ATOM   4970  CB  PHE B   4       6.960 -61.445 -31.477
ATOM   4971  N   LYS B   5       8.757 -61.083 -36.259
ATOM   4972  CA  LYS B   5       9.440 -61.884 -37.291
ATOM   4973  C   LYS B   5      10.822 -61.347 -37.560
ATOM   4974  O   LYS B   5      11.199 -60.175 -37.549
ATOM   4975  CB  LYS B   5       7.499 -61.669 -40.164
ATOM   4976  N   PHE B   6      11.721 -62.316 -37.842
ATOM   4977  CA  PHE B   6      13.008 -62.092 -38.498
ATOM   4978  C   PHE B   6      13.258 -63.102 -39.621
ATOM   4979  O   PHE B   6      13.040 -64.313 -39.627
ATOM   4980  CB  PHE B   6      14.363 -63.638 -35.771
ATOM   4981  N   LYS B   7      13.792 -62.530 -40.734
ATOM   4982  CA  LYS B   7      13.755 -63.160 -42.023
ATOM   4983  C   LYS B   7      14.974 -62.771 -42.835
ATOM   4984  O   LYS B   7      15.051 -61.870 -43.670
ATOM   4985  CB  LYS B   7      10.721 -62.049 -43.329
ATOM   4986  N   PHE B   8      16.100 -63.468 -42.641
ATOM   4987  CA  PHE B   8      17.384 -62.919 -43.016
ATOM   4988  C   PHE B   8      18.085 -63.897 -43.983
ATOM   4989  O   PHE B   8      18.299 -65.103 -43.863
ATOM   4990  CB  PHE B   8      18.385 -64.038 -39.952
ATOM   4991  N   LYS B   9      18.506 -63.298 -45.107
ATOM   4992  CA  LYS B   9      18.958 -64.076 -46.298
ATOM   4993  C   LYS B   9      20.388 -63.689 -46.670
ATOM   4994  O   LYS B   9      20.750 -62.715 -47.330
ATOM   4995  CB  LYS B   9      16.717 -62.625 -48.623
ATOM   4996  N   GLN B  10      21.376 -64.493 -46.233
ATOM   4997  CA  GLN B  10      22.786 -64.336 -46.563
ATOM   4998  C   GLN B  10      23.226 -64.845 -47.876
ATOM   4999  O   GLN B  10      23.444 -66.023 -48.158
ATOM   5000  CB  GLN B  10      24.281 -64.232 -43.505
ATOM   5001  N   GLN B  11      23.416 -64.015 -48.867
ATOM   5002  CA  GLN B  11      24.253 -64.241 -49.999
ATOM   5003  C   GLN B  11      25.606 -63.646 -49.996
ATOM   5004  O   GLN B  11      26.732 -63.150 -49.993
ATOM   5005  CB  GLN B  11      22.355 -65.213 -52.571
ATOM   5006  N   GLN B   1     -49.193 -40.556 -27.396
ATOM   5007  CA  GLN B   1     -50.335 -40.818 -26.485
ATOM   5008  C   GLN B   1     -49.872 -40.732 -25.036
ATOM   5009  O   GLN B   1     -49.789 -41.643 -24.212
ATOM   5010  CB  GLN B   1     -53.007 -39.392 -28.035
ATOM   5011  N   GLN B   2     -49.507 -39.548 -24.581
ATOM   5012  CA  GLN B   2     -49.030 -39.395 -23.217
ATOM   5013  C   GLN B   2     -50.148 -38.844 -22.377
ATOM   5014  O   GLN B   2     -50.481 -39.251 -21.264
ATOM   5015  CB  GLN B   2     -45.839 -38.521 -23.775
ATOM   5016  N   LYS B   3     -50.871 -37.809 -22.860
ATOM   5017  CA  LYS B   3     -51.946 -37.117 -22.227
ATOM   5018  C   LYS B   3     -52.831 -36.324 -23.128
ATOM   5019  O   LYS B   3     -52.539 -35.942 -24.262
ATOM   5020  CB  LYS B   3     -50.275 -34.620 -20.327
ATOM   5021  N   PHE B   4     -54.064 -35.988 -22.675
ATOM   5022  CA  PHE B   4     -54.789 -34.786 -23.121
ATOM   5023  C   PHE B   4     -55.319 -34.041 -21.902
ATOM   5024  O   PHE B   4     -55.194 -34.299 -20.705
ATOM   5025  CB  PHE B   4     -57.446 -36.852 -23.749
ATOM   5026  N   LYS B   5     -56.014 -32.959 -22.250
ATOM   5027  CA  LYS B   5     -57.104 -32.442 -21.383
ATOM   5028  C   LYS B   5     -58.173 -31.869 -22.227
ATOM   5029  O   LYS B   5     -58.033 -31.096 -23.174
ATOM   5030  CB  LYS B   5     -55.491 -29.987 -19.448
ATOM   5031  N   PHE B   6     -59.417 -32.261 -21.887
ATOM   5032  CA  PHE B   6     -60.595 -32.220 -22.729
ATOM   5033  C   PHE B   6     -61.852 -31.796 -21.985
ATOM   5034  O   PHE B   6     -61.942 -31.132 -20.952
ATOM   5035  CB  PHE B   6     -60.509 -35.627 -22.622
ATOM   5036  N   LYS B   7     -62.998 -32.202 -22.533
ATOM   5037  CA  LYS B   7     -64.224 -32.076 -21.756
ATOM   5038  C   LYS B   7     -65.314 -32.944 -22.411
ATOM   5039  O   LYS B   7     -65.419 -33.292 -23.587
ATOM   5040  CB  LYS B   7     -64.939 -28.683 -21.624
ATOM   5041  N   PHE B   8     -66.275 -33.387 -21.628
ATOM   5042  CA  PHE B   8     -67.250 -34.438 -21.875
ATOM   5043  C   PHE B   8     -68.599 -34.178 -21.304
ATOM   5044  O   PHE B   8     -68.888 -33.959 -20.127
ATOM   5045  CB  PHE B   8     -65.599 -36.420 -19.587
ATOM   5046  N   LYS B   9     -69.589 -34.190 -22.194
ATOM   5047  CA  LYS B   9     -71.008 -33.860 -21.912
ATOM   5048  C   LYS B   9     -71.856 -34.938 -22.614
ATOM   5049  O   LYS B   9     -71.742 -35.431 -23.736
ATOM   5050  CB  LYS B   9     -71.160 -31.172 -24.326
ATOM   5051  N   GLN B  10     -72.854 -35.364 -21.825
ATOM   5052  CA  GLN B  10     -73.488 -36.642 -21.832
ATOM   5053  C   GLN B  10     -74.731 -36.749 -22.718
ATOM   5054  O   GLN B  10     -75.158 -35.938 -23.539
ATOM   5055  CB  GLN B  10     -73.495 -37.621 -18.586
ATOM   5056  N   GLN B  11     -75.434 -37.879 -22.569
ATOM   5057  CA  GLN B  11     -76.894 -37.958 -22.781
ATOM   5058  C   GLN B  11     -77.562 -38.940 -21.874
ATOM   5059  O   GLN B  11     -78.112 -39.750 -21.127
ATOM   5060  CB  GLN B  11     -77.515 -36.747 -25.842
ATOM   5061  N   GLN B   1      22.037 -96.284 -37.129
ATOM   5062  CA  GLN B   1      22.157 -94.846 -36.964
ATOM   5063  C   GLN B   1      20.955 -94.297 -36.296
ATOM   5064  O   GLN B   1      20.948 -93.373 -35.483
ATOM   5065  CB  GLN B   1      25.378 -94.700 -35.665
ATOM   5066  N   GLN B   2      19.761 -94.776 -36.532
ATOM   5067  CA  GLN B   2      18.470 -94.225 -36.163
ATOM   5068  C   GLN B   2      18.005 -94.865 -34.903
ATOM   5069  O   GLN B   2      17.588 -96.011 -34.735
ATOM   5070  CB  GLN B   2      17.383 -92.447 -38.768
ATOM   5071  N   LYS B   3      18.048 -94.107 -33.848
ATOM   5072  CA  LYS B   3      17.974 -94.556 -32.459
ATOM   5073  C   LYS B   3      16.855 -93.866 -31.705
ATOM   5074  O   LYS B   3      16.351 -92.766 -31.931
ATOM   5075  CB  LYS B   3      21.035 -93.372 -31.275
ATOM   5076  N   PHE B   4      16.332 -94.472 -30.683
ATOM   5077  CA  PHE B   4      15.387 -93.800 -29.813
ATOM   5078  C   PHE B   4      15.305 -94.570 -28.477
ATOM   5079  O   PHE B   4      15.443 -95.774 -28.263
ATOM   5080  CB  PHE B   4      12.835 -95.263 -31.525
ATOM   5081  N   LYS B   5      15.046 -93.805 -27.413
ATOM   5082  CA  LYS B   5      15.054 -94.401 -26.083
ATOM   5083  C   LYS B   5      14.375 -93.485 -25.100
ATOM   5084  O   LYS B   5      14.645 -92.317 -24.822
ATOM   5085  CB  LYS B   5      18.575 -94.039 -25.523
ATOM   5086  N   PHE B   6      13.361 -94.017 -24.461
ATOM   5087  CA  PHE B   6      12.451 -93.269 -23.559
ATOM   5088  C   PHE B   6      12.320 -93.928 -22.212
ATOM   5089  O   PHE B   6      12.294 -95.132 -21.957
ATOM   5090  CB  PHE B   6       9.890 -94.484 -25.436
ATOM   5091  N   LYS B   7      12.222 -93.096 -21.180
ATOM   5092  CA  LYS B   7      12.081 -93.709 -19.832
ATOM   5093  C   LYS B   7      10.871 -93.158 -19.083
ATOM   5094  O   LYS B   7      10.566 -91.979 -18.903
ATOM   5095  CB  LYS B   7      15.074 -92.637 -18.267
ATOM   5096  N   PHE B   8      10.022 -94.007 -18.548
ATOM   5097  CA  PHE B   8       8.765 -93.466 -17.990
ATOM   5098  C   PHE B   8       8.559 -94.139 -16.651
ATOM   5099  O   PHE B   8       8.627 -95.346 -16.419
ATOM   5100  CB  PHE B   8       6.965 -95.316 -20.116
ATOM   5101  N   LYS B   9       8.269 -93.331 -15.595
ATOM   5102  CA  LYS B   9       8.059 -93.897 -14.300
ATOM   5103  C   LYS B   9       7.297 -92.965 -13.371
ATOM   5104  O   LYS B   9       7.243 -91.735 -13.371
ATOM   5105  CB  LYS B   9      11.567 -93.730 -13.401
ATOM   5106  N   GLN B  10       6.608 -93.670 -12.440
ATOM   5107  CA  GLN B  10       5.992 -93.159 -11.254
ATOM   5108  C   GLN B  10       6.435 -93.811  -9.988
ATOM   5109  O   GLN B  10       7.449 -94.498  -9.855
ATOM   5110  CB  GLN B  10       3.159 -91.640 -12.099
ATOM   5111  N   GLN B  11       5.701 -93.666  -8.876
ATOM   5112  CA  GLN B  11       5.398 -94.755  -7.937
ATOM   5113  C   GLN B  11       4.004 -94.462  -7.389
ATOM   5114  O   GLN B  11       2.880 -94.226  -6.947
ATOM   5115  CB  GLN B  11       8.218 -95.157  -6.222
ATOM   5116  N   GLN B   1      13.693  36.263 -25.670
ATOM   5117  CA  GLN B   1      12.336  36.698 -25.471
ATOM   5118  C   GLN B   1      12.157  37.836 -24.468
ATOM   5119  O   GLN B   1      12.749  38.912 -24.379
ATOM   5120  CB  GLN B   1      11.224  36.656 -28.767
ATOM   5121  N   GLN B   2      11.204  37.569 -23.581
ATOM   5122  CA  GLN B   2      11.131  38.350 -22.326
ATOM   5123  C   GLN B   2      11.735  37.593 -21.158
ATOM   5124  O   GLN B   2      11.467  36.472 -20.724
ATOM   5125  CB  GLN B   2       7.981  39.566 -22.364
ATOM   5126  N   LYS B   3      12.695  38.320 -20.566
ATOM   5127  CA  LYS B   3      13.348  37.770 -19.389
ATOM   5128  C   LYS B   3      13.072  38.548 -18.123
ATOM   5129  O   LYS B   3      13.470  39.669 -17.804
ATOM   5130  CB  LYS B   3      16.698  38.335 -20.176
ATOM   5131  N   PHE B   4      12.307  37.946 -17.250
ATOM   5132  CA  PHE B   4      12.021  38.525 -15.934
ATOM   5133  C   PHE B   4      12.948  37.997 -14.878
ATOM   5134  O   PHE B   4      12.846  36.941 -14.253
ATOM   5135  CB  PHE B   4       9.417  36.235 -15.934
ATOM   5136  N   LYS B   5      14.000  38.771 -14.594
ATOM   5137  CA  LYS B   5      15.030  38.365 -13.620
ATOM   5138  C   LYS B   5      14.762  38.996 -12.309
ATOM   5139  O   LYS B   5      13.937  39.890 -12.121
ATOM   5140  CB  LYS B   5      17.976  39.892 -14.781
ATOM   5141  N   PHE B   6      15.435  38.608 -11.213
ATOM   5142  CA  PHE B   6      15.712  39.439 -10.039
ATOM   5143  C   PHE B   6      16.548  38.619  -9.052
ATOM   5144  O   PHE B   6      16.486  37.410  -8.830
ATOM   5145  CB  PHE B   6      12.434  38.966  -9.046
ATOM   5146  N   LYS B   7      17.456  39.234  -8.330
ATOM   5147  CA  LYS B   7      17.871  38.666  -7.035
ATOM   5148  C   LYS B   7      17.493  39.506  -5.875
ATOM   5149  O   LYS B   7      17.000  40.634  -5.911
ATOM   5150  CB  LYS B   7      21.355  38.770  -7.704
ATOM   5151  N   PHE B   8      17.725  38.949  -4.669
ATOM   5152  CA  PHE B   8      17.509  39.674  -3.430
ATOM   5153  C   PHE B   8      18.161  38.909  -2.273
ATOM   5154  O   PHE B   8      18.601  37.760  -2.259
ATOM   5155  CB  PHE B   8      14.350  38.559  -3.587
ATOM   5156  N   LYS B   9      18.241  39.639  -1.137
ATOM   5157  CA  LYS B   9      19.069  39.214   0.031
ATOM   5158  C   LYS B   9      18.514  39.951   1.219
ATOM   5159  O   LYS B   9      17.663  40.840   1.227
ATOM   5160  CB  LYS B   9      22.158  40.633  -0.846
ATOM   5161  N   GLN B  10      19.048  39.551   2.397
ATOM   5162  CA  GLN B  10      18.572  39.929   3.708
ATOM   5163  C   GLN B  10      19.667  39.689   4.757
ATOM   5164  O   GLN B  10      20.742  39.104   4.624
ATOM   5165  CB  GLN B  10      15.698  38.009   3.845
ATOM   5166  N   GLN B  11      19.390  40.196   5.975
ATOM   5167  CA  GLN B  11      20.195  40.000   7.187
ATOM   5168  C   GLN B  11      19.233  40.243   8.364
ATOM   5169  O   GLN B  11      18.464  40.437   9.305
ATOM   5170  CB  GLN B  11      23.189  41.335   6.514
ATOM   5171  N   GLN B   1       9.706  33.229   7.845
ATOM   5172  CA  GLN B   1       8.563  33.872   7.138
ATOM   5173  C   GLN B   1       8.924  33.931   5.657
ATOM   5174  O   GLN B   1       8.996  34.935   4.948
ATOM   5175  CB  GLN B   1       5.936  32.747   8.866
ATOM   5176  N   GLN B   2       9.200  32.802   5.017
ATOM   5177  CA  GLN B   2       9.727  32.883   3.650
ATOM   5178  C   GLN B   2       8.829  31.998   2.767
ATOM   5179  O   GLN B   2       8.865  30.774   2.642
ATOM   5180  CB  GLN B   2      13.022  33.497   3.934
ATOM   5181  N   LYS B   3       7.885  32.639   2.041
ATOM   5182  CA  LYS B   3       7.017  31.873   1.146
ATOM   5183  C   LYS B   3       7.336  32.268  -0.277
ATOM   5184  O   LYS B   3       7.936  33.270  -0.666
ATOM   5185  CB  LYS B   3       3.778  33.080   1.778
ATOM   5186  N   PHE B   4       6.891  31.390  -1.206
ATOM   5187  CA  PHE B   4       6.919  31.631  -2.617
ATOM   5188  C   PHE B   4       6.005  30.620  -3.340
ATOM   5189  O   PHE B   4       5.699  29.461  -3.059
ATOM   5190  CB  PHE B   4       9.979  30.095  -2.581
ATOM   5191  N   LYS B   5       5.490  31.122  -4.429
ATOM   5192  CA  LYS B   5       4.854  30.518  -5.557
ATOM   5193  C   LYS B   5       5.696  30.540  -6.818
ATOM   5194  O   LYS B   5       6.193  31.530  -7.355
ATOM   5195  CB  LYS B   5       1.975  32.566  -5.930
ATOM   5196  N   PHE B   6       5.968  29.430  -7.465
ATOM   5197  CA  PHE B   6       6.385  29.275  -8.864
ATOM   5198  C   PHE B   6       5.260  28.661  -9.712
ATOM   5199  O   PHE B   6       4.959  27.473  -9.832
ATOM   5200  CB  PHE B   6       8.150  26.426  -7.884
ATOM   5201  N   LYS B   7       4.514  29.540 -10.410
ATOM   5202  CA  LYS B   7       3.369  29.040 -11.221
ATOM   5203  C   LYS B   7       3.681  29.461 -12.654
ATOM   5204  O   LYS B   7       3.944  30.582 -13.090
ATOM   5205  CB  LYS B   7       0.669  30.843  -9.982
ATOM   5206  N   PHE B   8       3.658  28.459 -13.534
ATOM   5207  CA  PHE B   8       3.364  28.738 -14.949
ATOM   5208  C   PHE B   8       2.267  27.835 -15.462
ATOM   5209  O   PHE B   8       2.312  26.613 -15.602
ATOM   5210  CB  PHE B   8       6.303  27.037 -15.619
ATOM   5211  N   LYS B   9       1.118  28.370 -15.809
ATOM   5212  CA  LYS B   9       0.019  27.576 -16.331
ATOM   5213  C   LYS B   9      -0.516  28.003 -17.670
ATOM   5214  O   LYS B   9      -0.800  29.150 -18.015
ATOM   5215  CB  LYS B   9      -2.417  28.848 -14.074
ATOM   5216  N   GLN B  10      -0.719  27.090 -18.605
ATOM   5217  CA  GLN B  10      -1.624  27.305 -19.748
ATOM   5218  C   GLN B  10      -2.162  25.995 -20.223
ATOM   5219  O   GLN B  10      -2.743  25.143 -19.551
ATOM   5220  CB  GLN B  10      -0.159  29.814 -21.456
ATOM   5221  N   GLN B  11      -1.987  25.731 -21.522
ATOM   5222  CA  GLN B  11      -2.161  24.445 -22.181
ATOM   5223  C   GLN B  11      -1.335  23.329 -21.641
ATOM   5224  O   GLN B  11      -0.653  22.407 -21.194
ATOM   5225  CB  GLN B  11      -5.628  24.570 -22.344
ATOM   5226  N   GLN B   1       7.264  77.573   1.627
ATOM   5227  CA  GLN B   1       6.268  77.191   0.651
ATOM   5228  C   GLN B   1       6.869  76.814  -0.704
ATOM   5229  O   GLN B   1       7.756  75.988  -0.917
ATOM   5230  CB  GLN B   1       4.189  75.473   2.748
ATOM   5231  N   GLN B   2       6.400  77.434  -1.799
ATOM   5232  CA  GLN B   2       6.775  76.924  -3.139
ATOM   5233  C   GLN B   2       7.989  77.716  -3.611
ATOM   5234  O   GLN B   2       8.376  78.824  -3.240
ATOM   5235  CB  GLN B   2       3.806  76.042  -4.368
ATOM   5236  N   LYS B   3       8.700  77.073  -4.564
ATOM   5237  CA  LYS B   3       9.790  77.765  -5.289
ATOM   5238  C   LYS B   3      10.046  77.103  -6.607
ATOM   5239  O   LYS B   3      10.782  76.133  -6.789
ATOM   5240  CB  LYS B   3      12.461  77.264  -2.998
ATOM   5241  N   PHE B   4       9.473  77.536  -7.719
ATOM   5242  CA  PHE B   4       9.610  76.954  -9.045
ATOM   5243  C   PHE B   4      10.387  77.861  -9.961
ATOM   5244  O   PHE B   4      10.553  79.075  -9.840
ATOM   5245  CB  PHE B   4       6.392  77.996  -9.711
ATOM   5246  N   LYS B   5      10.954  77.237 -11.029
ATOM   5247  CA  LYS B   5      11.204  77.922 -12.270
ATOM   5248  C   LYS B   5      10.739  77.074 -13.471
ATOM   5249  O   LYS B   5      10.391  75.894 -13.500
ATOM   5250  CB  LYS B   5      14.712  78.321 -12.215
ATOM   5251  N   PHE B   6      10.726  77.756 -14.635
ATOM   5252  CA  PHE B   6      10.659  76.985 -15.866
ATOM   5253  C   PHE B   6      11.487  77.677 -16.911
ATOM   5254  O   PHE B   6      11.976  78.806 -16.870
ATOM   5255  CB  PHE B   6       7.516  78.334 -16.404
ATOM   5256  N   LYS B   7      11.726  77.011 -18.007
ATOM   5257  CA  LYS B   7      12.587  77.502 -19.048
ATOM   5258  C   LYS B   7      12.331  76.848 -20.400
ATOM   5259  O   LYS B   7      12.509  75.675 -20.729
ATOM   5260  CB  LYS B   7      15.785  76.528 -17.848
ATOM   5261  N   PHE B   8      11.850  77.681 -21.336
ATOM   5262  CA  PHE B   8      11.231  77.166 -22.593
ATOM   5263  C   PHE B   8      11.969  77.751 -23.748
ATOM   5264  O   PHE B   8      12.027  78.939 -24.064
ATOM   5265  CB  PHE B   8       8.503  79.000 -21.873
ATOM   5266  N   LYS B   9      12.637  76.925 -24.528
ATOM   5267  CA  LYS B   9      13.702  77.293 -25.491
ATOM   5268  C   LYS B   9      13.400  76.925 -26.908
ATOM   5269  O   LYS B   9      12.846  75.900 -27.305
ATOM   5270  CB  LYS B   9      16.189  74.921 -24.366
ATOM   5271  N   GLN B  10      13.755  77.775 -27.855
ATOM   5272  CA  GLN B  10      13.967  77.394 -29.258
ATOM   5273  C   GLN B  10      15.411  77.707 -29.630
ATOM   5274  O   GLN B  10      15.976  78.795 -29.742
ATOM   5275  CB  GLN B  10      11.208  78.940 -30.547
ATOM   5276  N   GLN B  11      16.143  76.646 -29.863
ATOM   5277  CA  GLN B  11      17.420  76.484 -30.480
ATOM   5278  C   GLN B  11      17.388  76.348 -32.000
ATOM   5279  O   GLN B  11      17.363  76.239 -33.226
ATOM   5280  CB  GLN B  11      18.922  74.353 -28.391
