# Supplementary material for: Charge guides pathway selection in β-sheet fibrillizing peptide co-assembly
Source: Commun Chem. 2020 Nov 13;3:172. doi: 10.1038/s42004-020-00414-w (PMC9814569; doi:10.1038/s42004-020-00414-w)
Supplement: Supplementary file 7 — Supplementary Data 5 [file 42004_2020_414_MOESM7_ESM.txt]

ATOM      1  N   LYS A   1     -95.136  89.684  61.857
ATOM      2  CA  LYS A   1     -93.773  89.568  62.312
ATOM      3  C   LYS A   1     -93.226  88.244  61.947
ATOM      4  O   LYS A   1     -93.896  87.225  61.777
ATOM      5  CB  LYS A   1     -94.255  89.493  65.792
ATOM      6  N   GLN A   2     -91.915  88.084  61.777
ATOM      7  CA  GLN A   2     -91.361  86.749  61.411
ATOM      8  C   GLN A   2     -91.259  85.966  62.729
ATOM      9  O   GLN A   2     -92.030  86.005  63.688
ATOM     10  CB  GLN A   2     -88.969  87.689  59.200
ATOM     11  N   LYS A   3     -90.226  85.136  62.889
ATOM     12  CA  LYS A   3     -89.686  84.762  64.207
ATOM     13  C   LYS A   3     -88.151  84.687  64.072
ATOM     14  O   LYS A   3     -87.479  83.835  63.492
ATOM     15  CB  LYS A   3     -90.840  81.352  63.888
ATOM     16  N   PHE A   4     -87.451  85.671  64.657
ATOM     17  CA  PHE A   4     -86.113  85.522  65.141
ATOM     18  C   PHE A   4     -85.754  86.620  66.072
ATOM     19  O   PHE A   4     -85.049  87.584  65.773
ATOM     20  CB  PHE A   4     -85.241  86.654  61.983
ATOM     21  N   LYS A   5     -86.192  86.627  67.342
ATOM     22  CA  LYS A   5     -86.132  87.826  68.217
ATOM     23  C   LYS A   5     -85.122  87.598  69.356
ATOM     24  O   LYS A   5     -85.072  88.125  70.468
ATOM     25  CB  LYS A   5     -89.452  87.907  69.518
ATOM     26  N   PHE A   6     -84.172  86.721  69.130
ATOM     27  CA  PHE A   6     -82.938  86.574  69.859
ATOM     28  C   PHE A   6     -81.784  86.268  68.902
ATOM     29  O   PHE A   6     -81.372  85.164  68.543
ATOM     30  CB  PHE A   6     -84.166  83.359  70.367
ATOM     31  N   LYS A   7     -81.104  87.231  68.357
ATOM     32  CA  LYS A   7     -80.666  87.119  66.939
ATOM     33  C   LYS A   7     -79.147  87.150  66.853
ATOM     34  O   LYS A   7     -78.430  87.914  66.206
ATOM     35  CB  LYS A   7     -81.637  90.539  66.220
ATOM     36  N   PHE A   8     -78.491  86.260  67.549
ATOM     37  CA  PHE A   8     -77.074  86.049  67.542
ATOM     38  C   PHE A   8     -76.502  85.524  66.280
ATOM     39  O   PHE A   8     -76.966  85.643  65.146
ATOM     40  CB  PHE A   8     -77.603  83.354  69.504
ATOM     41  N   LYS A   9     -75.384  84.858  66.350
ATOM     42  CA  LYS A   9     -74.863  84.035  65.244
ATOM     43  C   LYS A   9     -75.005  82.547  65.554
ATOM     44  O   LYS A   9     -74.932  81.993  66.651
ATOM     45  CB  LYS A   9     -71.391  84.872  65.799
ATOM     46  N   GLN A  10     -75.233  81.709  64.577
ATOM     47  CA  GLN A  10     -75.666  80.342  64.764
ATOM     48  C   GLN A  10     -74.686  79.313  64.338
ATOM     49  O   GLN A  10     -74.119  79.275  63.246
ATOM     50  CB  GLN A  10     -78.916  80.581  65.569
ATOM     51  N   LYS A  11     -74.359  78.327  65.168
ATOM     52  CA  LYS A  11     -73.066  77.684  65.037
ATOM     53  C   LYS A  11     -73.185  76.201  64.827
ATOM     54  O   LYS A  11     -73.282  74.986  64.655
ATOM     55  CB  LYS A  11     -72.086  77.983  68.410
ATOM     56  N   LYS A   1      70.999  90.298 -46.733
ATOM     57  CA  LYS A   1      72.032  91.350 -46.650
ATOM     58  C   LYS A   1      71.594  92.654 -47.223
ATOM     59  O   LYS A   1      72.050  93.752 -46.903
ATOM     60  CB  LYS A   1      74.447  89.701 -48.584
ATOM     61  N   GLN A   2      70.646  92.729 -48.155
ATOM     62  CA  GLN A   2      70.318  93.930 -48.933
ATOM     63  C   GLN A   2      68.868  94.358 -48.676
ATOM     64  O   GLN A   2      68.127  95.022 -49.401
ATOM     65  CB  GLN A   2      72.367  93.918 -51.596
ATOM     66  N   LYS A   3      68.346  93.955 -47.510
ATOM     67  CA  LYS A   3      67.432  94.664 -46.674
ATOM     68  C   LYS A   3      67.806  94.506 -45.188
ATOM     69  O   LYS A   3      67.490  93.647 -44.365
ATOM     70  CB  LYS A   3      64.633  92.409 -46.983
ATOM     71  N   PHE A   4      68.605  95.506 -44.808
ATOM     72  CA  PHE A   4      69.083  95.573 -43.464
ATOM     73  C   PHE A   4      69.033  96.978 -42.895
ATOM     74  O   PHE A   4      69.806  97.908 -43.128
ATOM     75  CB  PHE A   4      72.248  95.220 -44.675
ATOM     76  N   LYS A   5      68.022  97.227 -42.038
ATOM     77  CA  LYS A   5      67.733  98.527 -41.501
ATOM     78  C   LYS A   5      67.347  98.496 -40.005
ATOM     79  O   LYS A   5      67.522  99.338 -39.124
ATOM     80  CB  LYS A   5      64.760  99.198 -43.276
ATOM     81  N   PHE A   6      66.734  97.370 -39.654
ATOM     82  CA  PHE A   6      66.054  97.085 -38.425
ATOM     83  C   PHE A   6      66.505  95.874 -37.657
ATOM     84  O   PHE A   6      66.614  94.708 -38.036
ATOM     85  CB  PHE A   6      63.727  95.604 -40.554
ATOM     86  N   LYS A   7      66.820  96.134 -36.411
ATOM     87  CA  LYS A   7      67.053  95.150 -35.382
ATOM     88  C   LYS A   7      66.586  95.651 -34.053
ATOM     89  O   LYS A   7      66.843  96.740 -33.539
ATOM     90  CB  LYS A   7      70.479  94.615 -35.526
ATOM     91  N   PHE A   8      65.806  94.824 -33.349
ATOM     92  CA  PHE A   8      65.319  95.112 -31.985
ATOM     93  C   PHE A   8      64.488  93.993 -31.411
ATOM     94  O   PHE A   8      63.434  94.092 -30.782
ATOM     95  CB  PHE A   8      63.055  97.334 -33.077
ATOM     96  N   LYS A   9      64.927  92.755 -31.595
ATOM     97  CA  LYS A   9      64.165  91.633 -31.110
ATOM     98  C   LYS A   9      64.749  90.867 -29.980
ATOM     99  O   LYS A   9      64.221  89.933 -29.376
ATOM    100  CB  LYS A   9      63.490  89.777 -33.977
ATOM    101  N   GLN A  10      65.947  91.191 -29.554
ATOM    102  CA  GLN A  10      66.975  90.294 -29.076
ATOM    103  C   GLN A  10      66.913  89.954 -27.602
ATOM    104  O   GLN A  10      66.051  90.242 -26.771
ATOM    105  CB  GLN A  10      69.282  90.272 -31.500
ATOM    106  N   LYS A  11      67.928  89.254 -27.166
ATOM    107  CA  LYS A  11      68.042  88.569 -25.851
ATOM    108  C   LYS A  11      69.118  89.355 -25.073
ATOM    109  O   LYS A  11      69.977  89.982 -24.453
ATOM    110  CB  LYS A  11      69.216  85.417 -26.848
ATOM    111  N   LYS A   1       7.763 -56.922  76.382
ATOM    112  CA  LYS A   1       7.881 -55.857  75.401
ATOM    113  C   LYS A   1       6.710 -55.733  74.457
ATOM    114  O   LYS A   1       6.724 -55.263  73.320
ATOM    115  CB  LYS A   1      10.810 -56.519  73.632
ATOM    116  N   GLN A   2       5.523 -56.171  74.869
ATOM    117  CA  GLN A   2       4.210 -55.859  74.375
ATOM    118  C   GLN A   2       3.400 -54.955  75.226
ATOM    119  O   GLN A   2       3.194 -53.753  75.055
ATOM    120  CB  GLN A   2       3.590 -58.171  72.008
ATOM    121  N   LYS A   3       2.833 -55.472  76.280
ATOM    122  CA  LYS A   3       2.174 -54.699  77.330
ATOM    123  C   LYS A   3       3.049 -54.615  78.558
ATOM    124  O   LYS A   3       4.154 -55.139  78.701
ATOM    125  CB  LYS A   3      -0.164 -57.341  78.164
ATOM    126  N   PHE A   4       2.617 -53.912  79.617
ATOM    127  CA  PHE A   4       3.558 -53.631  80.678
ATOM    128  C   PHE A   4       2.998 -54.069  81.977
ATOM    129  O   PHE A   4       2.756 -53.358  82.952
ATOM    130  CB  PHE A   4       2.594 -50.394  80.225
ATOM    131  N   LYS A   5       2.732 -55.367  82.096
ATOM    132  CA  LYS A   5       2.421 -56.020  83.337
ATOM    133  C   LYS A   5       2.666 -57.496  83.358
ATOM    134  O   LYS A   5       2.232 -58.341  82.575
ATOM    135  CB  LYS A   5      -0.901 -55.174  84.014
ATOM    136  N   PHE A   6       3.460 -57.905  84.370
ATOM    137  CA  PHE A   6       3.691 -59.372  84.448
ATOM    138  C   PHE A   6       3.990 -59.676  85.923
ATOM    139  O   PHE A   6       5.026 -60.122  86.415
ATOM    140  CB  PHE A   6       6.638 -59.088  82.884
ATOM    141  N   LYS A   7       2.968 -59.413  86.771
ATOM    142  CA  LYS A   7       2.923 -59.867  88.162
ATOM    143  C   LYS A   7       1.523 -59.654  88.730
ATOM    144  O   LYS A   7       0.778 -58.685  88.581
ATOM    145  CB  LYS A   7       5.389 -58.075  89.844
ATOM    146  N   PHE A   8       1.019 -60.604  89.477
ATOM    147  CA  PHE A   8       0.266 -60.536  90.704
ATOM    148  C   PHE A   8       0.035 -61.861  91.377
ATOM    149  O   PHE A   8      -0.957 -62.579  91.251
ATOM    150  CB  PHE A   8      -2.636 -60.011  89.085
ATOM    151  N   LYS A   9       0.991 -62.326  92.202
ATOM    152  CA  LYS A   9       1.277 -63.675  92.565
ATOM    153  C   LYS A   9       0.406 -64.186  93.682
ATOM    154  O   LYS A   9       0.398 -63.808  94.853
ATOM    155  CB  LYS A   9       4.520 -63.341  94.107
ATOM    156  N   GLN A  10      -0.456 -65.147  93.398
ATOM    157  CA  GLN A  10      -1.583 -65.389  94.260
ATOM    158  C   GLN A  10      -1.494 -66.710  94.991
ATOM    159  O   GLN A  10      -1.480 -66.916  96.205
ATOM    160  CB  GLN A  10      -4.208 -64.466  92.275
ATOM    161  N   LYS A  11      -1.422 -67.766  94.164
ATOM    162  CA  LYS A  11      -1.975 -69.092  94.540
ATOM    163  C   LYS A  11      -0.880 -69.988  95.084
ATOM    164  O   LYS A  11       0.010 -70.715  95.526
ATOM    165  CB  LYS A  11      -2.359 -70.163  91.151
ATOM    166  N   LYS A   1      23.957  94.207 -37.298
ATOM    167  CA  LYS A   1      23.281  94.210 -35.982
ATOM    168  C   LYS A   1      21.820  94.529 -36.160
ATOM    169  O   LYS A   1      20.845  93.963 -35.666
ATOM    170  CB  LYS A   1      24.738  97.115 -34.616
ATOM    171  N   GLN A   2      21.557  95.544 -36.945
ATOM    172  CA  GLN A   2      20.239  96.061 -37.118
ATOM    173  C   GLN A   2      19.919  96.418 -38.516
ATOM    174  O   GLN A   2      19.434  97.492 -38.871
ATOM    175  CB  GLN A   2      20.329  98.488 -34.658
ATOM    176  N   LYS A   3      20.145  95.564 -39.514
ATOM    177  CA  LYS A   3      20.004  95.829 -40.914
ATOM    178  C   LYS A   3      19.474  94.693 -41.697
ATOM    179  O   LYS A   3      19.190  93.575 -41.268
ATOM    180  CB  LYS A   3      23.292  96.496 -42.013
ATOM    181  N   PHE A   4      19.299  94.962 -43.020
ATOM    182  CA  PHE A   4      18.577  93.933 -43.781
ATOM    183  C   PHE A   4      19.519  93.033 -44.497
ATOM    184  O   PHE A   4      20.028  93.232 -45.600
ATOM    185  CB  PHE A   4      17.623  96.322 -46.011
ATOM    186  N   LYS A   5      19.880  91.904 -43.951
ATOM    187  CA  LYS A   5      21.009  91.086 -44.287
ATOM    188  C   LYS A   5      20.685  90.009 -45.309
ATOM    189  O   LYS A   5      19.579  89.709 -45.758
ATOM    190  CB  LYS A   5      21.222  89.350 -41.214
ATOM    191  N   PHE A   6      21.650  89.281 -45.806
ATOM    192  CA  PHE A   6      21.570  88.012 -46.466
ATOM    193  C   PHE A   6      22.223  86.886 -45.764
ATOM    194  O   PHE A   6      22.166  86.672 -44.553
ATOM    195  CB  PHE A   6      24.057  89.205 -48.617
ATOM    196  N   LYS A   7      22.942  86.014 -46.501
ATOM    197  CA  LYS A   7      23.130  84.615 -46.227
ATOM    198  C   LYS A   7      24.227  84.389 -45.180
ATOM    199  O   LYS A   7      25.308  84.971 -45.091
ATOM    200  CB  LYS A   7      24.001  83.271 -49.321
ATOM    201  N   PHE A   8      24.005  83.451 -44.241
ATOM    202  CA  PHE A   8      25.096  82.927 -43.419
ATOM    203  C   PHE A   8      25.811  81.757 -44.062
ATOM    204  O   PHE A   8      25.357  80.930 -44.852
ATOM    205  CB  PHE A   8      22.579  81.262 -41.727
ATOM    206  N   LYS A   9      27.098  81.631 -43.709
ATOM    207  CA  LYS A   9      27.701  80.268 -43.784
ATOM    208  C   LYS A   9      28.401  79.990 -42.456
ATOM    209  O   LYS A   9      29.607  80.061 -42.220
ATOM    210  CB  LYS A   9      29.925  80.865 -46.395
ATOM    211  N   GLN A  10      27.603  79.625 -41.421
ATOM    212  CA  GLN A  10      28.178  78.968 -40.245
ATOM    213  C   GLN A  10      27.514  77.705 -39.851
ATOM    214  O   GLN A  10      28.019  76.582 -39.868
ATOM    215  CB  GLN A  10      29.385  81.602 -38.510
ATOM    216  N   LYS A  11      26.268  77.734 -39.436
ATOM    217  CA  LYS A  11      25.432  76.572 -39.087
ATOM    218  C   LYS A  11      23.978  76.820 -39.214
ATOM    219  O   LYS A  11      22.769  77.026 -39.320
ATOM    220  CB  LYS A  11      25.970  76.932 -35.531
ATOM    221  N   LYS A   1      96.257  -1.085  87.008
ATOM    222  CA  LYS A   1      94.860  -1.543  86.847
ATOM    223  C   LYS A   1      94.325  -1.161  85.480
ATOM    224  O   LYS A   1      93.215  -0.731  85.166
ATOM    225  CB  LYS A   1      93.107   0.215  89.303
ATOM    226  N   GLN A   2      95.203  -1.326  84.511
ATOM    227  CA  GLN A   2      94.908  -1.101  83.112
ATOM    228  C   GLN A   2      94.245  -2.341  82.538
ATOM    229  O   GLN A   2      93.065  -2.475  82.213
ATOM    230  CB  GLN A   2      94.451   2.186  82.855
ATOM    231  N   LYS A   3      94.956  -3.425  82.343
ATOM    232  CA  LYS A   3      94.376  -4.634  81.809
ATOM    233  C   LYS A   3      95.362  -5.781  82.122
ATOM    234  O   LYS A   3      96.579  -5.729  82.296
ATOM    235  CB  LYS A   3      94.751  -3.884  78.355
ATOM    236  N   PHE A   4      94.864  -6.993  82.224
ATOM    237  CA  PHE A   4      95.772  -8.156  82.149
ATOM    238  C   PHE A   4      95.117  -9.431  81.747
ATOM    239  O   PHE A   4      95.402 -10.575  82.100
ATOM    240  CB  PHE A   4      95.091  -8.292  85.571
ATOM    241  N   LYS A   5      94.092  -9.219  80.887
ATOM    242  CA  LYS A   5      93.238 -10.273  80.381
ATOM    243  C   LYS A   5      93.501 -10.466  78.896
ATOM    244  O   LYS A   5      94.288  -9.826  78.199
ATOM    245  CB  LYS A   5      90.026  -8.677  80.644
ATOM    246  N   PHE A   6      92.805 -11.441  78.262
ATOM    247  CA  PHE A   6      93.036 -11.867  76.914
ATOM    248  C   PHE A   6      91.757 -12.028  76.111
ATOM    249  O   PHE A   6      91.295 -13.081  75.671
ATOM    250  CB  PHE A   6      93.784 -15.002  78.073
ATOM    251  N   LYS A   7      91.023 -10.946  75.828
ATOM    252  CA  LYS A   7      89.825 -11.056  74.947
ATOM    253  C   LYS A   7      89.708  -9.847  74.028
ATOM    254  O   LYS A   7      89.947  -8.667  74.284
ATOM    255  CB  LYS A   7      87.563 -10.165  77.598
ATOM    256  N   PHE A   8      89.304 -10.054  72.804
ATOM    257  CA  PHE A   8      89.561  -9.025  71.773
ATOM    258  C   PHE A   8      88.492  -8.993  70.753
ATOM    259  O   PHE A   8      87.988  -7.971  70.288
ATOM    260  CB  PHE A   8      91.833 -11.282  70.386
ATOM    261  N   LYS A   9      87.972 -10.072  70.240
ATOM    262  CA  LYS A   9      86.629 -10.024  69.637
ATOM    263  C   LYS A   9      85.700 -11.016  70.236
ATOM    264  O   LYS A   9      85.610 -12.211  69.957
ATOM    265  CB  LYS A   9      87.556 -10.766  66.314
ATOM    266  N   GLN A  10      84.881 -10.540  71.178
ATOM    267  CA  GLN A  10      84.014 -11.435  71.943
ATOM    268  C   GLN A  10      82.577 -11.124  71.686
ATOM    269  O   GLN A  10      81.874 -10.372  72.362
ATOM    270  CB  GLN A  10      85.831 -11.410  74.883
ATOM    271  N   LYS A  11      81.939 -11.669  70.662
ATOM    272  CA  LYS A  11      80.781 -11.022  70.110
ATOM    273  C   LYS A  11      79.557 -11.860  70.329
ATOM    274  O   LYS A  11      78.553 -12.549  70.509
ATOM    275  CB  LYS A  11      81.343 -11.305  66.624
ATOM    276  N   LYS A   1     -53.417 -94.720  12.563
ATOM    277  CA  LYS A   1     -52.328 -95.255  13.414
ATOM    278  C   LYS A   1     -51.083 -95.410  12.604
ATOM    279  O   LYS A   1     -51.008 -95.369  11.376
ATOM    280  CB  LYS A   1     -53.529 -98.668  13.445
ATOM    281  N   GLN A   2     -49.924 -95.613  13.205
ATOM    282  CA  GLN A   2     -48.703 -95.584  12.387
ATOM    283  C   GLN A   2     -48.061 -96.972  12.244
ATOM    284  O   GLN A   2     -48.574 -98.090  12.200
ATOM    285  CB  GLN A   2     -47.118 -92.755  13.389
ATOM    286  N   LYS A   3     -46.732 -96.870  12.157
ATOM    287  CA  LYS A   3     -45.938 -98.072  11.843
ATOM    288  C   LYS A   3     -44.468 -97.802  12.181
ATOM    289  O   LYS A   3     -43.891 -96.724  12.323
ATOM    290  CB  LYS A   3     -46.138 -98.249   8.333
ATOM    291  N   PHE A   4     -43.693 -98.832  12.349
ATOM    292  CA  PHE A   4     -42.234 -98.720  12.340
ATOM    293  C   PHE A   4     -41.683 -99.538  11.197
ATOM    294  O   PHE A   4     -42.173-100.567  10.732
ATOM    295  CB  PHE A   4     -42.182  98.863  14.822
ATOM    296  N   LYS A   5     -40.540 -99.114  10.618
ATOM    297  CA  LYS A   5     -39.830 -99.957   9.687
ATOM    298  C   LYS A   5     -38.429  99.661  10.186
ATOM    299  O   LYS A   5     -38.421 100.892  10.185
ATOM    300  CB  LYS A   5     -39.154 -97.518   7.118
ATOM    301  N   PHE A   6     -38.295  98.501  10.830
ATOM    302  CA  PHE A   6     -37.126  97.590  10.667
ATOM    303  C   PHE A   6     -37.474  96.307  11.315
ATOM    304  O   PHE A   6     -36.677  95.616  11.950
ATOM    305  CB  PHE A   6     -35.758  99.546  13.230
ATOM    306  N   LYS A   7     -38.737  95.817  11.233
ATOM    307  CA  LYS A   7     -39.033  94.480  11.647
ATOM    308  C   LYS A   7     -38.893  93.380  10.665
ATOM    309  O   LYS A   7     -38.120  93.382   9.707
ATOM    310  CB  LYS A   7     -42.555  94.931  12.211
ATOM    311  N   PHE A   8     -39.642  92.276  10.786
ATOM    312  CA  PHE A   8     -39.564  91.132   9.916
ATOM    313  C   PHE A   8     -40.826  90.295  10.039
ATOM    314  O   PHE A   8     -41.434  89.695   9.152
ATOM    315  CB  PHE A   8     -37.394  89.583  12.045
ATOM    316  N   LYS A   9     -41.352  90.183  11.234
ATOM    317  CA  LYS A   9     -42.286  89.143  11.576
ATOM    318  C   LYS A   9     -43.753  89.567  11.466
ATOM    319  O   LYS A   9     -44.291  90.655  11.669
ATOM    320  CB  LYS A   9     -41.507  88.895  15.117
ATOM    321  N   GLN A  10     -44.522  88.581  11.094
ATOM    322  CA  GLN A  10     -45.959  88.524  11.170
ATOM    323  C   GLN A  10     -46.404  87.423  12.130
ATOM    324  O   GLN A  10     -47.177  86.494  11.896
ATOM    325  CB  GLN A  10     -47.010  89.010   8.002
ATOM    326  N   LYS A  11     -45.966  87.386  13.356
ATOM    327  CA  LYS A  11     -46.726  87.046  14.523
ATOM    328  C   LYS A  11     -46.155  87.525  15.837
ATOM    329  O   LYS A  11     -45.689  87.915  16.907
ATOM    330  CB  LYS A  11     -46.262  83.460  14.548
ATOM    331  N   LYS A   1     -38.685 -28.225  -4.591
ATOM    332  CA  LYS A   1     -38.188 -29.566  -4.639
ATOM    333  C   LYS A   1     -39.198 -30.639  -4.597
ATOM    334  O   LYS A   1     -39.698 -31.082  -3.563
ATOM    335  CB  LYS A   1     -36.098 -29.877  -1.853
ATOM    336  N   GLN A   2     -39.626 -31.196  -5.758
ATOM    337  CA  GLN A   2     -40.321 -32.444  -5.840
ATOM    338  C   GLN A   2     -39.348 -33.539  -6.193
ATOM    339  O   GLN A   2     -39.264 -34.667  -5.708
ATOM    340  CB  GLN A   2     -43.230 -31.759  -7.365
ATOM    341  N   LYS A   3     -38.477 -33.274  -7.129
ATOM    342  CA  LYS A   3     -37.657 -34.290  -7.780
ATOM    343  C   LYS A   3     -36.259 -34.289  -7.279
ATOM    344  O   LYS A   3     -35.584 -33.277  -7.088
ATOM    345  CB  LYS A   3     -37.688 -33.011 -11.059
ATOM    346  N   PHE A   4     -35.609 -35.405  -6.988
ATOM    347  CA  PHE A   4     -34.514 -35.446  -6.051
ATOM    348  C   PHE A   4     -33.213 -35.195  -6.719
ATOM    349  O   PHE A   4     -32.839 -35.666  -7.793
ATOM    350  CB  PHE A   4     -34.837 -38.888  -6.000
ATOM    351  N   LYS A   5     -32.352 -34.389  -6.119
ATOM    352  CA  LYS A   5     -30.978 -34.125  -6.609
ATOM    353  C   LYS A   5     -30.091 -33.494  -5.523
ATOM    354  O   LYS A   5     -30.065 -32.325  -5.138
ATOM    355  CB  LYS A   5     -31.754 -31.517  -8.907
ATOM    356  N   PHE A   6     -29.236 -34.243  -4.891
ATOM    357  CA  PHE A   6     -28.524 -33.882  -3.691
ATOM    358  C   PHE A   6     -27.276 -33.024  -3.941
ATOM    359  O   PHE A   6     -26.708 -32.249  -3.171
ATOM    360  CB  PHE A   6     -27.145 -36.980  -3.606
ATOM    361  N   LYS A   7     -26.717 -33.104  -5.122
ATOM    362  CA  LYS A   7     -25.476 -32.439  -5.489
ATOM    363  C   LYS A   7     -25.603 -31.926  -6.883
ATOM    364  O   LYS A   7     -26.336 -32.391  -7.756
ATOM    365  CB  LYS A   7     -23.173 -35.085  -5.473
ATOM    366  N   PHE A   8     -24.847 -30.853  -7.227
ATOM    367  CA  PHE A   8     -24.640 -30.383  -8.570
ATOM    368  C   PHE A   8     -23.209 -30.435  -9.027
ATOM    369  O   PHE A   8     -22.187 -30.400  -8.342
ATOM    370  CB  PHE A   8     -24.849 -27.211  -7.158
ATOM    371  N   LYS A   9     -23.098 -30.532 -10.367
ATOM    372  CA  LYS A   9     -21.837 -30.330 -11.122
ATOM    373  C   LYS A   9     -22.177 -29.780 -12.459
ATOM    374  O   LYS A   9     -23.245 -29.962 -13.043
ATOM    375  CB  LYS A   9     -20.858 -33.708 -11.538
ATOM    376  N   GLN A  10     -21.259 -29.016 -13.109
ATOM    377  CA  GLN A  10     -21.544 -28.423 -14.395
ATOM    378  C   GLN A  10     -20.238 -28.344 -15.176
ATOM    379  O   GLN A  10     -19.116 -28.021 -14.786
ATOM    380  CB  GLN A  10     -23.625 -25.875 -13.802
ATOM    381  N   LYS A  11     -20.372 -28.678 -16.457
ATOM    382  CA  LYS A  11     -19.203 -28.889 -17.298
ATOM    383  C   LYS A  11     -18.992 -27.628 -18.138
ATOM    384  O   LYS A  11     -18.823 -26.613 -18.814
ATOM    385  CB  LYS A  11     -20.601 -31.486 -19.326
ATOM    386  N   LYS A   1      62.023 -47.786 -87.146
ATOM    387  CA  LYS A   1      61.296 -46.941 -88.092
ATOM    388  C   LYS A   1      59.796 -47.130 -87.999
ATOM    389  O   LYS A   1      59.188 -48.084 -87.513
ATOM    390  CB  LYS A   1      62.485 -48.665 -90.976
ATOM    391  N   GLN A   2      59.058 -46.124 -88.514
ATOM    392  CA  GLN A   2      57.569 -46.201 -88.543
ATOM    393  C   GLN A   2      57.068 -47.109 -89.611
ATOM    394  O   GLN A   2      57.723 -47.991 -90.165
ATOM    395  CB  GLN A   2      56.703 -45.367 -85.395
ATOM    396  N   LYS A   3      55.833 -47.028 -90.058
ATOM    397  CA  LYS A   3      55.172 -48.011 -90.936
ATOM    398  C   LYS A   3      54.801 -47.473 -92.266
ATOM    399  O   LYS A   3      54.522 -48.143 -93.261
ATOM    400  CB  LYS A   3      52.474 -48.854 -88.886
ATOM    401  N   PHE A   4      54.751 -46.164 -92.453
ATOM    402  CA  PHE A   4      54.187 -45.424 -93.561
ATOM    403  C   PHE A   4      55.127 -44.294 -93.990
ATOM    404  O   PHE A   4      55.248 -43.158 -93.532
ATOM    405  CB  PHE A   4      52.181 -43.710 -91.339
ATOM    406  N   LYS A   5      55.918 -44.575 -94.988
ATOM    407  CA  LYS A   5      56.980 -43.807 -95.563
ATOM    408  C   LYS A   5      57.170 -44.044 -97.015
ATOM    409  O   LYS A   5      57.678 -45.036 -97.538
ATOM    410  CB  LYS A   5      59.676 -45.522 -93.953
ATOM    411  N   PHE A   6      56.742 -43.077 -97.831
ATOM    412  CA  PHE A   6      56.374 -43.318 -99.226
ATOM    413  C   PHE A   6      57.609 -43.399  99.847
ATOM    414  O   PHE A   6      57.612 -43.393 101.078
ATOM    415  CB  PHE A   6      55.695 -39.945 -99.577
ATOM    416  N   LYS A   7      58.312 -44.518  99.966
ATOM    417  CA  LYS A   7      59.682 -44.698  99.522
ATOM    418  C   LYS A   7      59.771 -44.862  98.042
ATOM    419  O   LYS A   7      60.775 -44.651  97.362
ATOM    420  CB  LYS A   7      59.918 -48.071 -99.206
ATOM    421  N   PHE A   8      58.741 -45.261  97.320
ATOM    422  CA  PHE A   8      59.000 -45.722  95.925
ATOM    423  C   PHE A   8      59.168 -44.578  94.955
ATOM    424  O   PHE A   8      59.549 -43.431  95.188
ATOM    425  CB  PHE A   8      55.637 -46.163  95.789
ATOM    426  N   LYS A   9      58.876 -44.816  93.705
ATOM    427  CA  LYS A   9      58.847 -43.907  92.606
ATOM    428  C   LYS A   9      57.448 -43.431  92.181
ATOM    429  O   LYS A   9      56.960 -42.302  92.239
ATOM    430  CB  LYS A   9      60.237 -46.063  90.195
ATOM    431  N   GLN A  10      56.679 -44.413  91.682
ATOM    432  CA  GLN A  10      55.338 -44.195  91.107
ATOM    433  C   GLN A  10      54.258 -44.766  91.994
ATOM    434  O   GLN A  10      54.374 -45.154  93.156
ATOM    435  CB  GLN A  10      55.821 -44.816  87.777
ATOM    436  N   LYS A  11      53.037 -44.865  91.468
ATOM    437  CA  LYS A  11      51.838 -45.058  92.238
ATOM    438  C   LYS A  11      50.813 -45.886  91.532
ATOM    439  O   LYS A  11      49.968 -46.568  90.951
ATOM    440  CB  LYS A  11      50.394 -41.840  92.490
ATOM    441  N   LYS A   1      14.828 -76.300 -33.868
ATOM    442  CA  LYS A   1      14.862 -77.287 -32.818
ATOM    443  C   LYS A   1      14.588 -76.629 -31.454
ATOM    444  O   LYS A   1      14.999 -75.547 -31.036
ATOM    445  CB  LYS A   1      18.043 -78.654 -32.989
ATOM    446  N   GLN A   2      13.816 -77.279 -30.595
ATOM    447  CA  GLN A   2      13.125 -76.682 -29.474
ATOM    448  C   GLN A   2      13.968 -76.761 -28.231
ATOM    449  O   GLN A   2      15.196 -76.742 -28.141
ATOM    450  CB  GLN A   2      10.057 -78.064 -30.008
ATOM    451  N   LYS A   3      13.299 -76.864 -27.099
ATOM    452  CA  LYS A   3      14.048 -76.955 -25.840
ATOM    453  C   LYS A   3      14.075 -78.353 -25.327
ATOM    454  O   LYS A   3      15.076 -79.029 -25.089
ATOM    455  CB  LYS A   3      12.031 -75.164 -23.571
ATOM    456  N   PHE A   4      12.939 -78.964 -25.090
ATOM    457  CA  PHE A   4      12.820 -80.243 -24.365
ATOM    458  C   PHE A   4      12.207 -81.263 -25.285
ATOM    459  O   PHE A   4      11.809 -81.101 -26.438
ATOM    460  CB  PHE A   4      10.318 -78.787 -22.554
ATOM    461  N   LYS A   5      12.095 -82.487 -24.756
ATOM    462  CA  LYS A   5      11.279 -83.560 -25.377
ATOM    463  C   LYS A   5      10.934 -84.625 -24.312
ATOM    464  O   LYS A   5      11.525 -84.911 -23.270
ATOM    465  CB  LYS A   5      13.861 -84.951 -27.316
ATOM    466  N   PHE A   6       9.853 -85.336 -24.544
ATOM    467  CA  PHE A   6       8.845 -85.732 -23.568
ATOM    468  C   PHE A   6       8.603 -87.213 -23.597
ATOM    469  O   PHE A   6       7.542 -87.804 -23.799
ATOM    470  CB  PHE A   6       6.377 -84.488 -25.612
ATOM    471  N   LYS A   7       9.656 -87.971 -23.381
ATOM    472  CA  LYS A   7       9.636 -89.399 -23.284
ATOM    473  C   LYS A   7       9.982 -89.816 -21.854
ATOM    474  O   LYS A   7      10.247 -89.089 -20.896
ATOM    475  CB  LYS A   7      12.147 -90.431 -25.552
ATOM    476  N   PHE A   8      10.005 -91.117 -21.588
ATOM    477  CA  PHE A   8      10.966 -91.622 -20.590
ATOM    478  C   PHE A   8      11.548 -92.989 -20.969
ATOM    479  O   PHE A   8      11.239 -94.121 -20.595
ATOM    480  CB  PHE A   8       8.281 -92.200 -18.545
ATOM    481  N   LYS A   9      12.556 -92.802 -21.862
ATOM    482  CA  LYS A   9      13.316 -93.945 -22.422
ATOM    483  C   LYS A   9      14.608 -93.491 -23.059
ATOM    484  O   LYS A   9      14.719 -92.628 -23.929
ATOM    485  CB  LYS A   9      11.208 -94.984 -25.003
ATOM    486  N   GLN A  10      15.765 -94.078 -22.648
ATOM    487  CA  GLN A  10      17.040 -93.627 -23.119
ATOM    488  C   GLN A  10      17.663 -94.538 -24.184
ATOM    489  O   GLN A  10      18.200 -95.634 -24.022
ATOM    490  CB  GLN A  10      18.632 -92.390 -20.440
ATOM    491  N   LYS A  11      17.656 -94.162 -25.438
ATOM    492  CA  LYS A  11      18.594 -94.460 -26.487
ATOM    493  C   LYS A  11      19.926 -93.819 -26.444
ATOM    494  O   LYS A  11      21.035 -93.285 -26.407
ATOM    495  CB  LYS A  11      16.871 -92.810 -29.111
ATOM    496  N   LYS A   1     -21.837 -77.342  44.966
ATOM    497  CA  LYS A   1     -20.948 -76.420  45.669
ATOM    498  C   LYS A   1     -20.656 -76.782  47.085
ATOM    499  O   LYS A   1     -19.581 -77.121  47.580
ATOM    500  CB  LYS A   1     -22.774 -73.446  45.395
ATOM    501  N   GLN A   2     -21.677 -76.730  47.896
ATOM    502  CA  GLN A   2     -21.774 -77.345  49.218
ATOM    503  C   GLN A   2     -23.230 -77.397  49.715
ATOM    504  O   GLN A   2     -24.225 -77.790  49.105
ATOM    505  CB  GLN A   2     -19.210 -75.912  50.878
ATOM    506  N   LYS A   3     -23.463 -76.968  50.960
ATOM    507  CA  LYS A   3     -24.829 -76.644  51.370
ATOM    508  C   LYS A   3     -24.812 -75.411  52.224
ATOM    509  O   LYS A   3     -23.843 -74.894  52.780
ATOM    510  CB  LYS A   3     -25.506 -79.508  53.346
ATOM    511  N   PHE A   4     -25.947 -74.794  52.416
ATOM    512  CA  PHE A   4     -26.269 -73.753  53.388
ATOM    513  C   PHE A   4     -27.418 -74.137  54.300
ATOM    514  O   PHE A   4     -28.374 -74.856  54.011
ATOM    515  CB  PHE A   4     -27.528 -72.010  50.770
ATOM    516  N   LYS A   5     -27.468 -73.693  55.543
ATOM    517  CA  LYS A   5     -28.687 -73.840  56.334
ATOM    518  C   LYS A   5     -29.722 -72.760  56.049
ATOM    519  O   LYS A   5     -30.936 -72.758  56.255
ATOM    520  CB  LYS A   5     -27.307 -73.341  59.480
ATOM    521  N   PHE A   6     -29.189 -71.683  55.498
ATOM    522  CA  PHE A   6     -29.918 -70.516  55.004
ATOM    523  C   PHE A   6     -29.266 -69.974  53.747
ATOM    524  O   PHE A   6     -28.596 -70.560  52.897
ATOM    525  CB  PHE A   6     -27.982 -68.901  57.426
ATOM    526  N   LYS A   7     -29.459 -68.692  53.563
ATOM    527  CA  LYS A   7     -28.994 -67.843  52.487
ATOM    528  C   LYS A   7     -28.241 -66.667  53.071
ATOM    529  O   LYS A   7     -28.095 -66.327  54.245
ATOM    530  CB  LYS A   7     -31.932 -66.578  51.099
ATOM    531  N   PHE A   8     -27.675 -65.922  52.162
ATOM    532  CA  PHE A   8     -26.854 -64.746  52.411
ATOM    533  C   PHE A   8     -27.591 -63.499  52.048
ATOM    534  O   PHE A   8     -28.413 -63.351  51.143
ATOM    535  CB  PHE A   8     -25.319 -65.697  49.467
ATOM    536  N   LYS A   9     -27.310 -62.434  52.806
ATOM    537  CA  LYS A   9     -27.879 -61.139  52.324
ATOM    538  C   LYS A   9     -27.194 -60.056  53.149
ATOM    539  O   LYS A   9     -26.874 -58.924  52.787
ATOM    540  CB  LYS A   9     -31.163 -61.408  53.516
ATOM    541  N   GLN A  10     -26.892 -60.328  54.406
ATOM    542  CA  GLN A  10     -25.796 -59.734  55.165
ATOM    543  C   GLN A  10     -25.206 -60.715  56.111
ATOM    544  O   GLN A  10     -24.030 -60.717  56.472
ATOM    545  CB  GLN A  10     -27.369 -56.889  56.311
ATOM    546  N   LYS A  11     -25.916 -61.695  56.658
ATOM    547  CA  LYS A  11     -25.429 -62.705  57.599
ATOM    548  C   LYS A  11     -26.293 -63.952  57.559
ATOM    549  O   LYS A  11     -26.994 -64.963  57.527
ATOM    550  CB  LYS A  11     -26.146 -61.139  60.743
ATOM    551  N   LYS A   1      23.572  31.261  -8.835
ATOM    552  CA  LYS A   1      24.942  31.646  -9.011
ATOM    553  C   LYS A   1      25.350  31.657 -10.494
ATOM    554  O   LYS A   1      26.074  30.860 -11.090
ATOM    555  CB  LYS A   1      26.442  28.596  -7.903
ATOM    556  N   GLN A   2      24.852  32.667 -11.230
ATOM    557  CA  GLN A   2      25.188  32.878 -12.633
ATOM    558  C   GLN A   2      25.911  34.195 -12.871
ATOM    559  O   GLN A   2      25.632  35.105 -13.651
ATOM    560  CB  GLN A   2      22.879  31.075 -14.356
ATOM    561  N   LYS A   3      27.005  34.301 -12.071
ATOM    562  CA  LYS A   3      27.530  35.630 -11.768
ATOM    563  C   LYS A   3      29.036  35.733 -11.912
ATOM    564  O   LYS A   3      29.676  36.476 -12.657
ATOM    565  CB  LYS A   3      26.813  35.877  -8.265
ATOM    566  N   PHE A   4      29.733  34.895 -11.110
ATOM    567  CA  PHE A   4      30.972  34.270 -11.471
ATOM    568  C   PHE A   4      30.886  32.777 -11.409
ATOM    569  O   PHE A   4      29.941  32.106 -10.992
ATOM    570  CB  PHE A   4      31.957  35.162  -8.266
ATOM    571  N   LYS A   5      31.971  32.115 -11.863
ATOM    572  CA  LYS A   5      32.034  30.658 -11.656
ATOM    573  C   LYS A   5      33.126  30.269 -10.711
ATOM    574  O   LYS A   5      34.321  30.162 -10.989
ATOM    575  CB  LYS A   5      32.703  29.514 -14.943
ATOM    576  N   PHE A   6      32.867  30.002  -9.450
ATOM    577  CA  PHE A   6      33.832  29.323  -8.570
ATOM    578  C   PHE A   6      33.180  28.056  -8.006
ATOM    579  O   PHE A   6      32.051  27.598  -8.182
ATOM    580  CB  PHE A   6      32.783  31.548  -6.088
ATOM    581  N   LYS A   7      34.035  27.400  -7.209
ATOM    582  CA  LYS A   7      33.658  26.307  -6.367
ATOM    583  C   LYS A   7      34.742  26.044  -5.330
ATOM    584  O   LYS A   7      35.876  25.592  -5.483
ATOM    585  CB  LYS A   7      34.000  23.597  -8.656
ATOM    586  N   PHE A   8      34.333  26.375  -4.092
ATOM    587  CA  PHE A   8      35.138  26.316  -2.903
ATOM    588  C   PHE A   8      34.484  25.611  -1.728
ATOM    589  O   PHE A   8      33.388  25.851  -1.221
ATOM    590  CB  PHE A   8      34.508  29.551  -2.273
ATOM    591  N   LYS A   9      35.133  24.619  -1.155
ATOM    592  CA  LYS A   9      34.586  23.659  -0.248
ATOM    593  C   LYS A   9      34.609  24.156   1.149
ATOM    594  O   LYS A   9      35.422  24.964   1.596
ATOM    595  CB  LYS A   9      36.835  20.957  -0.467
ATOM    596  N   GLN A  10      33.670  23.698   2.018
ATOM    597  CA  GLN A  10      33.893  23.893   3.428
ATOM    598  C   GLN A  10      33.362  22.684   4.209
ATOM    599  O   GLN A  10      32.332  22.565   4.872
ATOM    600  CB  GLN A  10      32.501  27.010   3.772
ATOM    601  N   LYS A  11      34.192  21.634   4.113
ATOM    602  CA  LYS A  11      33.814  20.255   4.488
ATOM    603  C   LYS A  11      33.783  20.134   6.022
ATOM    604  O   LYS A  11      33.757  20.037   7.249
ATOM    605  CB  LYS A  11      36.773  18.755   3.237
ATOM    606  N   LYS A   1      32.273 -75.598  -2.196
ATOM    607  CA  LYS A   1      33.362 -76.289  -1.576
ATOM    608  C   LYS A   1      33.806 -77.562  -2.238
ATOM    609  O   LYS A   1      34.652 -78.345  -1.807
ATOM    610  CB  LYS A   1      31.989 -77.057   1.615
ATOM    611  N   GLN A   2      33.320 -77.973  -3.374
ATOM    612  CA  GLN A   2      33.637 -79.267  -3.960
ATOM    613  C   GLN A   2      35.088 -79.348  -4.402
ATOM    614  O   GLN A   2      35.583 -78.875  -5.426
ATOM    615  CB  GLN A   2      31.835 -81.418  -1.935
ATOM    616  N   LYS A   3      35.953 -79.992  -3.630
ATOM    617  CA  LYS A   3      37.347 -80.189  -3.857
ATOM    618  C   LYS A   3      37.764 -81.073  -4.962
ATOM    619  O   LYS A   3      38.269 -82.185  -4.810
ATOM    620  CB  LYS A   3      38.525 -81.396  -0.707
ATOM    621  N   PHE A   4      37.609 -80.694  -6.239
ATOM    622  CA  PHE A   4      38.563 -81.266  -7.232
ATOM    623  C   PHE A   4      39.254 -80.059  -7.862
ATOM    624  O   PHE A   4      38.849 -78.898  -7.911
ATOM    625  CB  PHE A   4      35.680 -81.582  -9.141
ATOM    626  N   LYS A   5      40.458 -80.324  -8.429
ATOM    627  CA  LYS A   5      41.593 -79.355  -8.394
ATOM    628  C   LYS A   5      41.701 -78.776  -9.782
ATOM    629  O   LYS A   5      42.103 -79.318 -10.812
ATOM    630  CB  LYS A   5      44.053 -81.937  -8.043
ATOM    631  N   PHE A   6      41.281 -77.486  -9.817
ATOM    632  CA  PHE A   6      41.243 -76.829 -11.133
ATOM    633  C   PHE A   6      42.281 -75.722 -11.115
ATOM    634  O   PHE A   6      43.241 -75.585 -11.873
ATOM    635  CB  PHE A   6      38.292 -75.549 -10.148
ATOM    636  N   LYS A   7      42.206 -74.772 -10.217
ATOM    637  CA  LYS A   7      43.173 -73.720 -10.053
ATOM    638  C   LYS A   7      44.248 -74.139  -9.037
ATOM    639  O   LYS A   7      44.190 -74.990  -8.149
ATOM    640  CB  LYS A   7      41.266 -71.302  -8.299
ATOM    641  N   PHE A   8      45.394 -73.508  -9.118
ATOM    642  CA  PHE A   8      46.708 -74.005  -8.794
ATOM    643  C   PHE A   8      47.274 -73.269  -7.563
ATOM    644  O   PHE A   8      46.846 -72.268  -6.988
ATOM    645  CB  PHE A   8      47.782 -71.878 -11.340
ATOM    646  N   LYS A   9      48.363 -73.757  -7.038
ATOM    647  CA  LYS A   9      49.005 -73.067  -5.904
ATOM    648  C   LYS A   9      50.484 -73.306  -5.857
ATOM    649  O   LYS A   9      51.091 -73.962  -5.010
ATOM    650  CB  LYS A   9      47.802 -75.201  -3.245
ATOM    651  N   GLN A  10      51.231 -72.757  -6.829
ATOM    652  CA  GLN A  10      52.625 -72.928  -7.089
ATOM    653  C   GLN A  10      53.177 -71.691  -7.774
ATOM    654  O   GLN A  10      53.467 -70.596  -7.292
ATOM    655  CB  GLN A  10      52.509 -75.912  -8.871
ATOM    656  N   LYS A  11      53.361 -71.839  -9.066
ATOM    657  CA  LYS A  11      54.203 -70.947  -9.828
ATOM    658  C   LYS A  11      53.467 -70.073 -10.837
ATOM    659  O   LYS A  11      52.872 -69.367 -11.652
ATOM    660  CB  LYS A  11      55.675 -73.417 -12.039
ATOM    661  N   LYS A   1     -17.342   8.576 -12.054
ATOM    662  CA  LYS A   1     -16.765   8.495 -13.361
ATOM    663  C   LYS A   1     -16.048   9.733 -13.829
ATOM    664  O   LYS A   1     -15.936  10.120 -14.992
ATOM    665  CB  LYS A   1     -19.546   7.787 -15.398
ATOM    666  N   GLN A   2     -15.460  10.528 -12.968
ATOM    667  CA  GLN A   2     -14.698  11.672 -13.375
ATOM    668  C   GLN A   2     -13.230  11.463 -13.615
ATOM    669  O   GLN A   2     -12.653  10.380 -13.717
ATOM    670  CB  GLN A   2     -16.433  14.200 -11.853
ATOM    671  N   LYS A   3     -12.463  12.568 -13.731
ATOM    672  CA  LYS A   3     -11.101  12.527 -14.229
ATOM    673  C   LYS A   3     -10.147  13.210 -13.223
ATOM    674  O   LYS A   3     -10.202  14.308 -12.668
ATOM    675  CB  LYS A   3     -11.428  14.443 -17.121
ATOM    676  N   PHE A   4      -9.120  12.413 -12.964
ATOM    677  CA  PHE A   4      -7.885  12.844 -12.388
ATOM    678  C   PHE A   4      -6.763  13.018 -13.351
ATOM    679  O   PHE A   4      -5.566  13.010 -13.067
ATOM    680  CB  PHE A   4      -7.678   9.554 -11.362
ATOM    681  N   LYS A   5      -6.997  13.200 -14.636
ATOM    682  CA  LYS A   5      -6.229  14.011 -15.550
ATOM    683  C   LYS A   5      -7.124  14.463 -16.680
ATOM    684  O   LYS A   5      -7.979  13.810 -17.280
ATOM    685  CB  LYS A   5      -4.492  11.301 -17.232
ATOM    686  N   PHE A   6      -6.954  15.728 -17.063
ATOM    687  CA  PHE A   6      -7.663  16.472 -18.053
ATOM    688  C   PHE A   6      -6.844  16.765 -19.287
ATOM    689  O   PHE A   6      -6.153  17.763 -19.489
ATOM    690  CB  PHE A   6      -6.831  19.181 -16.053
ATOM    691  N   LYS A   7      -6.874  15.835 -20.272
ATOM    692  CA  LYS A   7      -5.655  15.699 -21.122
ATOM    693  C   LYS A   7      -5.867  16.361 -22.472
ATOM    694  O   LYS A   7      -6.638  16.018 -23.368
ATOM    695  CB  LYS A   7      -5.925  12.171 -21.943
ATOM    696  N   PHE A   8      -5.114  17.454 -22.698
ATOM    697  CA  PHE A   8      -5.042  18.070 -24.052
ATOM    698  C   PHE A   8      -3.793  17.762 -24.805
ATOM    699  O   PHE A   8      -2.799  18.488 -24.851
ATOM    700  CB  PHE A   8      -4.073  20.877 -22.278
ATOM    701  N   LYS A   9      -3.712  16.602 -25.505
ATOM    702  CA  LYS A   9      -2.440  16.152 -26.126
ATOM    703  C   LYS A   9      -2.315  16.800 -27.514
ATOM    704  O   LYS A   9      -2.923  16.517 -28.547
ATOM    705  CB  LYS A   9      -3.604  12.841 -27.004
ATOM    706  N   GLN A  10      -1.423  17.803 -27.603
ATOM    707  CA  GLN A  10      -0.833  18.206 -28.881
ATOM    708  C   GLN A  10       0.647  18.285 -28.893
ATOM    709  O   GLN A  10       1.377  18.068 -29.860
ATOM    710  CB  GLN A  10      -3.290  20.064 -30.123
ATOM    711  N   LYS A  11       1.233  18.630 -27.721
ATOM    712  CA  LYS A  11       2.628  18.904 -27.529
ATOM    713  C   LYS A  11       3.339  17.666 -27.077
ATOM    714  O   LYS A  11       3.923  16.648 -26.705
ATOM    715  CB  LYS A  11       2.426  21.197 -24.891
ATOM    716  N   LYS A   1      82.085 -38.645  53.436
ATOM    717  CA  LYS A   1      83.240 -39.187  52.701
ATOM    718  C   LYS A   1      83.677 -38.144  51.660
ATOM    719  O   LYS A   1      83.470 -38.084  50.448
ATOM    720  CB  LYS A   1      81.694 -41.784  50.849
ATOM    721  N   GLN A   2      84.380 -37.179  52.178
ATOM    722  CA  GLN A   2      84.939 -35.999  51.525
ATOM    723  C   GLN A   2      86.212 -36.399  50.842
ATOM    724  O   GLN A   2      87.349 -36.169  51.254
ATOM    725  CB  GLN A   2      83.945 -33.393  53.365
ATOM    726  N   LYS A   3      86.188 -37.061  49.689
ATOM    727  CA  LYS A   3      87.273 -37.128  48.761
ATOM    728  C   LYS A   3      87.352 -36.002  47.745
ATOM    729  O   LYS A   3      86.446 -35.294  47.305
ATOM    730  CB  LYS A   3      86.184 -40.139  47.083
ATOM    731  N   PHE A   4      88.546 -35.747  47.271
ATOM    732  CA  PHE A   4      88.869 -34.812  46.157
ATOM    733  C   PHE A   4      90.208 -35.247  45.600
ATOM    734  O   PHE A   4      91.280 -34.654  45.713
ATOM    735  CB  PHE A   4      89.589 -32.462  48.477
ATOM    736  N   LYS A   5      90.306 -36.367  44.912
ATOM    737  CA  LYS A   5      91.488 -37.221  44.863
ATOM    738  C   LYS A   5      92.691 -36.536  44.215
ATOM    739  O   LYS A   5      92.709 -35.737  43.278
ATOM    740  CB  LYS A   5      90.303 -39.979  43.097
ATOM    741  N   PHE A   6      93.873 -36.811  44.692
ATOM    742  CA  PHE A   6      95.057 -36.185  44.044
ATOM    743  C   PHE A   6      96.162 -37.193  44.043
ATOM    744  O   PHE A   6      96.826 -37.530  45.023
ATOM    745  CB  PHE A   6      95.692 -34.500  46.900
ATOM    746  N   LYS A   7      96.507 -37.816  42.920
ATOM    747  CA  LYS A   7      97.201 -39.053  42.762
ATOM    748  C   LYS A   7      98.627 -38.976  42.281
ATOM    749  O   LYS A   7      99.160 -39.710  41.449
ATOM    750  CB  LYS A   7      95.464 -40.457  39.934
ATOM    751  N   PHE A   8      99.437 -38.051  42.764
ATOM    752  CA  PHE A   8     -99.223 -37.711  42.415
ATOM    753  C   PHE A   8     -98.396 -37.162  43.553
ATOM    754  O   PHE A   8     -97.172 -37.065  43.643
ATOM    755  CB  PHE A   8      99.578 -34.920  40.860
ATOM    756  N   LYS A   9     -99.071 -36.733  44.579
ATOM    757  CA  LYS A   9     -98.632 -36.535  45.929
ATOM    758  C   LYS A   9     -98.924 -37.725  46.858
ATOM    759  O   LYS A   9    -100.155 -37.730  46.864
ATOM    760  CB  LYS A   9      99.840 -33.587  47.003
ATOM    761  N   GLN A  10      99.827 -38.175  46.762
ATOM    762  CA  GLN A  10      99.237 -39.294  47.477
ATOM    763  C   GLN A  10      99.014 -40.480  46.534
ATOM    764  O   GLN A  10      99.812 -41.032  45.776
ATOM    765  CB  GLN A  10      97.189 -37.763  49.770
ATOM    766  N   LYS A  11      97.743 -40.943  46.586
ATOM    767  CA  LYS A  11      97.417 -42.179  45.836
ATOM    768  C   LYS A  11      96.035 -42.133  45.213
ATOM    769  O   LYS A  11      94.913 -42.096  44.707
ATOM    770  CB  LYS A  11      97.407 -44.661  48.288
ATOM    771  N   LYS A   1      86.343 -50.904 -45.007
ATOM    772  CA  LYS A   1      87.166 -51.955 -44.397
ATOM    773  C   LYS A   1      88.310 -51.281 -43.690
ATOM    774  O   LYS A   1      89.504 -51.398 -43.967
ATOM    775  CB  LYS A   1      88.496 -53.631 -47.259
ATOM    776  N   GLN A   2      88.013 -50.464 -42.649
ATOM    777  CA  GLN A   2      88.840 -49.274 -42.385
ATOM    778  C   GLN A   2      90.056 -49.683 -41.581
ATOM    779  O   GLN A   2      90.970 -50.450 -41.884
ATOM    780  CB  GLN A   2      86.799 -46.658 -42.611
ATOM    781  N   LYS A   3      90.079 -49.094 -40.384
ATOM    782  CA  LYS A   3      91.114 -49.247 -39.392
ATOM    783  C   LYS A   3      90.767 -50.291 -38.369
ATOM    784  O   LYS A   3      91.447 -50.607 -37.393
ATOM    785  CB  LYS A   3      91.454 -46.103 -37.883
ATOM    786  N   PHE A   4      89.667 -50.987 -38.425
ATOM    787  CA  PHE A   4      89.321 -52.171 -37.601
ATOM    788  C   PHE A   4      88.913 -53.345 -38.517
ATOM    789  O   PHE A   4      88.415 -53.314 -39.642
ATOM    790  CB  PHE A   4      86.522 -50.465 -36.825
ATOM    791  N   LYS A   5      89.146 -54.558 -37.984
ATOM    792  CA  LYS A   5      88.792 -55.828 -38.661
ATOM    793  C   LYS A   5      88.705 -56.887 -37.632
ATOM    794  O   LYS A   5      89.675 -57.450 -37.124
ATOM    795  CB  LYS A   5      91.568 -56.282 -40.836
ATOM    796  N   PHE A   6      87.519 -57.309 -37.177
ATOM    797  CA  PHE A   6      87.355 -58.514 -36.410
ATOM    798  C   PHE A   6      87.260 -59.730 -37.300
ATOM    799  O   PHE A   6      86.801 -59.771 -38.442
ATOM    800  CB  PHE A   6      84.118 -57.758 -35.835
ATOM    801  N   LYS A   7      87.683 -60.900 -36.901
ATOM    802  CA  LYS A   7      87.325 -62.232 -37.270
ATOM    803  C   LYS A   7      86.316 -62.893 -36.379
ATOM    804  O   LYS A   7      85.592 -62.348 -35.545
ATOM    805  CB  LYS A   7      90.487 -63.886 -37.043
ATOM    806  N   PHE A   8      86.201 -64.226 -36.516
ATOM    807  CA  PHE A   8      85.584 -65.075 -35.531
ATOM    808  C   PHE A   8      86.031 -66.480 -35.451
ATOM    809  O   PHE A   8      85.299 -67.469 -35.501
ATOM    810  CB  PHE A   8      83.148 -65.262 -38.043
ATOM    811  N   LYS A   9      87.361 -66.691 -35.312
ATOM    812  CA  LYS A   9      88.029 -67.910 -35.655
ATOM    813  C   LYS A   9      89.136 -68.320 -34.674
ATOM    814  O   LYS A   9      90.065 -69.109 -34.852
ATOM    815  CB  LYS A   9      89.382 -67.099 -38.761
ATOM    816  N   GLN A  10      89.082 -67.745 -33.472
ATOM    817  CA  GLN A  10      90.281 -67.392 -32.711
ATOM    818  C   GLN A  10      90.559 -68.491 -31.665
ATOM    819  O   GLN A  10      91.642 -68.895 -31.242
ATOM    820  CB  GLN A  10      90.045 -64.052 -32.413
ATOM    821  N   LYS A  11      89.512 -69.097 -31.135
ATOM    822  CA  LYS A  11      89.569 -70.107 -30.086
ATOM    823  C   LYS A  11      88.604 -71.230 -30.420
ATOM    824  O   LYS A  11      87.820 -72.140 -30.691
ATOM    825  CB  LYS A  11      87.966 -68.116 -27.521
ATOM    826  N   LYS A   1      49.137  -9.209  53.399
ATOM    827  CA  LYS A   1      48.717 -10.606  53.370
ATOM    828  C   LYS A   1      49.878 -11.574  53.447
ATOM    829  O   LYS A   1      50.592 -11.942  52.514
ATOM    830  CB  LYS A   1      47.294 -10.650  50.072
ATOM    831  N   GLN A   2      50.182 -12.101  54.642
ATOM    832  CA  GLN A   2      50.839 -13.404  54.823
ATOM    833  C   GLN A   2      49.955 -14.368  55.525
ATOM    834  O   GLN A   2      48.796 -14.643  55.214
ATOM    835  CB  GLN A   2      53.960 -12.484  55.559
ATOM    836  N   LYS A   3      50.427 -15.011  56.588
ATOM    837  CA  LYS A   3      49.605 -15.984  57.325
ATOM    838  C   LYS A   3      49.695 -15.904  58.807
ATOM    839  O   LYS A   3      49.100 -16.623  59.610
ATOM    840  CB  LYS A   3      50.719 -19.126  56.340
ATOM    841  N   PHE A   4      50.500 -14.961  59.325
ATOM    842  CA  PHE A   4      50.278 -14.616  60.757
ATOM    843  C   PHE A   4      49.457 -13.337  60.863
ATOM    844  O   PHE A   4      49.304 -12.458  60.015
ATOM    845  CB  PHE A   4      53.513 -13.823  61.106
ATOM    846  N   LYS A   5      48.831 -13.175  62.047
ATOM    847  CA  LYS A   5      48.258 -11.830  62.306
ATOM    848  C   LYS A   5      48.000 -11.761  63.820
ATOM    849  O   LYS A   5      47.098 -12.269  64.485
ATOM    850  CB  LYS A   5      44.981 -12.531  60.939
ATOM    851  N   PHE A   6      48.863 -11.062  64.508
ATOM    852  CA  PHE A   6      49.161 -11.307  65.894
ATOM    853  C   PHE A   6      48.401 -10.513  66.910
ATOM    854  O   PHE A   6      48.391  -9.287  67.020
ATOM    855  CB  PHE A   6      51.968  -9.381  65.225
ATOM    856  N   LYS A   7      47.652 -11.109  67.804
ATOM    857  CA  LYS A   7      46.961 -10.410  68.883
ATOM    858  C   LYS A   7      47.827 -10.134  70.103
ATOM    859  O   LYS A   7      48.340 -10.927  70.892
ATOM    860  CB  LYS A   7      44.435 -12.674  69.832
ATOM    861  N   PHE A   8      48.037  -8.844  70.314
ATOM    862  CA  PHE A   8      48.531  -8.361  71.638
ATOM    863  C   PHE A   8      47.395  -7.889  72.499
ATOM    864  O   PHE A   8      46.928  -6.750  72.539
ATOM    865  CB  PHE A   8      49.562  -5.461  70.127
ATOM    866  N   LYS A   9      46.787  -8.701  73.316
ATOM    867  CA  LYS A   9      45.493  -8.498  73.892
ATOM    868  C   LYS A   9      45.644  -7.822  75.255
ATOM    869  O   LYS A   9      45.739  -8.332  76.371
ATOM    870  CB  LYS A   9      44.686 -11.920  74.298
ATOM    871  N   GLN A  10      45.678  -6.521  75.254
ATOM    872  CA  GLN A  10      45.217  -5.760  76.393
ATOM    873  C   GLN A  10      43.949  -5.028  76.210
ATOM    874  O   GLN A  10      43.136  -4.788  77.102
ATOM    875  CB  GLN A  10      48.201  -4.183  77.210
ATOM    876  N   LYS A  11      43.562  -4.556  75.060
ATOM    877  CA  LYS A  11      42.809  -3.338  74.792
ATOM    878  C   LYS A  11      41.314  -3.601  74.899
ATOM    879  O   LYS A  11      40.104  -3.813  74.986
ATOM    880  CB  LYS A  11      43.730  -2.350  71.583
ATOM    881  N   LYS A   1     -15.456  73.379 -83.322
ATOM    882  CA  LYS A   1     -14.446  74.420 -83.214
ATOM    883  C   LYS A   1     -13.076  73.925 -83.728
ATOM    884  O   LYS A   1     -12.010  74.538 -83.770
ATOM    885  CB  LYS A   1     -14.103  74.848 -79.725
ATOM    886  N   GLN A   2     -12.968  72.705 -84.191
ATOM    887  CA  GLN A   2     -11.738  72.233 -84.878
ATOM    888  C   GLN A   2     -12.021  72.002 -86.324
ATOM    889  O   GLN A   2     -11.651  72.700 -87.269
ATOM    890  CB  GLN A   2     -10.225  70.214 -82.701
ATOM    891  N   LYS A   3     -12.755  70.923 -86.620
ATOM    892  CA  LYS A   3     -12.960  70.459 -87.991
ATOM    893  C   LYS A   3     -14.341  70.955 -88.446
ATOM    894  O   LYS A   3     -15.247  71.436 -87.766
ATOM    895  CB  LYS A   3     -13.364  66.969 -87.291
ATOM    896  N   PHE A   4     -14.564  70.836 -89.770
ATOM    897  CA  PHE A   4     -15.711  71.252 -90.520
ATOM    898  C   PHE A   4     -15.636  70.848 -91.962
ATOM    899  O   PHE A   4     -14.707  71.083 -92.735
ATOM    900  CB  PHE A   4     -14.907  74.493 -90.276
ATOM    901  N   LYS A   5     -16.642  70.171 -92.504
ATOM    902  CA  LYS A   5     -16.932  70.045 -93.903
ATOM    903  C   LYS A   5     -18.107  70.843 -94.313
ATOM    904  O   LYS A   5     -18.721  71.644 -93.608
ATOM    905  CB  LYS A   5     -18.062  66.697 -94.057
ATOM    906  N   PHE A   6     -18.537  70.670 -95.579
ATOM    907  CA  PHE A   6     -19.259  71.616 -96.383
ATOM    908  C   PHE A   6     -20.700  71.683 -95.970
ATOM    909  O   PHE A   6     -21.612  70.984 -96.414
ATOM    910  CB  PHE A   6     -19.389  68.961 -98.607
ATOM    911  N   LYS A   7     -21.103  72.546 -95.050
ATOM    912  CA  LYS A   7     -22.296  72.351 -94.181
ATOM    913  C   LYS A   7     -23.467  73.164 -94.750
ATOM    914  O   LYS A   7     -24.675  72.967 -94.616
ATOM    915  CB  LYS A   7     -21.033  74.332 -91.475
ATOM    916  N   PHE A   8     -23.198  74.212 -95.478
ATOM    917  CA  PHE A   8     -24.079  74.888 -96.407
ATOM    918  C   PHE A   8     -23.446  75.736 -97.452
ATOM    919  O   PHE A   8     -22.387  76.353 -97.333
ATOM    920  CB  PHE A   8     -24.927  76.876 -93.853
ATOM    921  N   LYS A   9     -23.996  75.893 -98.630
ATOM    922  CA  LYS A   9     -23.565  76.898 -99.577
ATOM    923  C   LYS A   9     -24.546  77.970 -99.873
ATOM    924  O   LYS A   9     -25.216  78.082-100.900
ATOM    925  CB  LYS A   9     -23.761  74.793  97.530
ATOM    926  N   GLN A  10     -24.717  78.906 -98.929
ATOM    927  CA  GLN A  10     -25.653  80.018 -99.044
ATOM    928  C   GLN A  10     -24.947  81.313 -99.312
ATOM    929  O   GLN A  10     -24.066  81.499-100.151
ATOM    930  CB  GLN A  10     -27.821  79.227 -96.612
ATOM    931  N   LYS A  11     -25.272  82.390 -98.598
ATOM    932  CA  LYS A  11     -24.964  83.713 -99.212
ATOM    933  C   LYS A  11     -23.845  84.390 -98.432
ATOM    934  O   LYS A  11     -22.941  84.937 -97.801
ATOM    935  CB  LYS A  11     -27.941  85.374 -98.260
ATOM    936  N   LYS A   1      90.831 -27.063 -56.752
ATOM    937  CA  LYS A   1      90.021 -26.436 -55.664
ATOM    938  C   LYS A   1      90.079 -24.948 -55.713
ATOM    939  O   LYS A   1      89.192 -24.180 -56.086
ATOM    940  CB  LYS A   1      91.709 -27.692 -52.807
ATOM    941  N   GLN A   2      91.185 -24.368 -55.320
ATOM    942  CA  GLN A   2      91.324 -22.928 -55.345
ATOM    943  C   GLN A   2      91.415 -22.351 -56.727
ATOM    944  O   GLN A   2      90.651 -22.566 -57.668
ATOM    945  CB  GLN A   2      94.022 -22.617 -53.189
ATOM    946  N   LYS A   3      92.436 -21.514 -56.965
ATOM    947  CA  LYS A   3      92.847 -21.288 -58.331
ATOM    948  C   LYS A   3      94.342 -21.216 -58.456
ATOM    949  O   LYS A   3      94.986 -21.007 -59.484
ATOM    950  CB  LYS A   3      91.789 -17.927 -58.751
ATOM    951  N   PHE A   4      95.065 -21.396 -57.346
ATOM    952  CA  PHE A   4      96.524 -21.416 -57.464
ATOM    953  C   PHE A   4      97.216 -22.337 -56.502
ATOM    954  O   PHE A   4      96.865 -22.671 -55.370
ATOM    955  CB  PHE A   4      96.463 -18.509 -55.646
ATOM    956  N   LYS A   5      98.369 -22.822 -57.020
ATOM    957  CA  LYS A   5      99.324 -23.623 -56.301
ATOM    958  C   LYS A   5     -99.542 -22.866 -55.682
ATOM    959  O   LYS A   5    -100.773 -22.868 -55.681
ATOM    960  CB  LYS A   5     -99.047 -25.353 -59.030
ATOM    961  N   PHE A   6     -99.753 -21.658 -55.182
ATOM    962  CA  PHE A   6     -98.705 -20.771 -54.784
ATOM    963  C   PHE A   6     -99.183 -19.627 -53.932
ATOM    964  O   PHE A   6     -99.780 -18.623 -54.322
ATOM    965  CB  PHE A   6     -98.448 -19.574 -57.921
ATOM    966  N   LYS A   7     -98.982 -19.627 -52.636
ATOM    967  CA  LYS A   7     -99.983 -19.255 -51.601
ATOM    968  C   LYS A   7      99.695 -17.812 -51.667
ATOM    969  O   LYS A   7     100.926 -17.811 -51.667
ATOM    970  CB  LYS A   7     -98.298 -20.114 -48.655
ATOM    971  N   PHE A   8     -99.285 -16.985 -51.583
ATOM    972  CA  PHE A   8     -99.502 -15.560 -51.403
ATOM    973  C   PHE A   8     -99.598 -14.842 -52.766
ATOM    974  O   PHE A   8     -99.895 -15.307 -53.867
ATOM    975  CB  PHE A   8     -96.174 -15.217 -50.801
ATOM    976  N   LYS A   9     -99.324 -13.547 -52.761
ATOM    977  CA  LYS A   9     -99.073 -12.721 -53.951
ATOM    978  C   LYS A   9     -98.710 -11.343 -53.481
ATOM    979  O   LYS A   9     -98.565 -10.943 -52.326
ATOM    980  CB  LYS A   9      97.653 -12.460 -55.287
ATOM    981  N   GLN A  10     -98.536 -10.485 -54.512
ATOM    982  CA  GLN A  10     -98.044  -9.129 -54.214
ATOM    983  C   GLN A  10     -99.213  -8.176 -54.253
ATOM    984  O   GLN A  10    -100.406  -8.473 -54.180
ATOM    985  CB  GLN A  10     -95.439  -9.118 -56.437
ATOM    986  N   LYS A  11     -99.055  -6.891 -54.373
ATOM    987  CA  LYS A  11      99.934  -5.864 -54.578
ATOM    988  C   LYS A  11     -99.971  -5.351 -56.013
ATOM    989  O   LYS A  11    -101.202  -5.348 -56.021
ATOM    990  CB  LYS A  11     -99.004  -3.167 -52.614
ATOM    991  N   LYS A   1      37.933 -66.877 -25.638
ATOM    992  CA  LYS A   1      36.602 -67.423 -25.490
ATOM    993  C   LYS A   1      35.754 -67.410 -26.732
ATOM    994  O   LYS A   1      35.218 -68.370 -27.285
ATOM    995  CB  LYS A   1      35.276 -65.154 -23.055
ATOM    996  N   GLN A   2      35.551 -66.246 -27.310
ATOM    997  CA  GLN A   2      34.473 -66.084 -28.305
ATOM    998  C   GLN A   2      34.981 -66.127 -29.728
ATOM    999  O   GLN A   2      36.042 -65.659 -30.142
ATOM   1000  CB  GLN A   2      32.729 -63.591 -26.711
ATOM   1001  N   LYS A   3      34.194 -66.742 -30.646
ATOM   1002  CA  LYS A   3      34.320 -66.454 -32.059
ATOM   1003  C   LYS A   3      33.117 -65.797 -32.675
ATOM   1004  O   LYS A   3      32.200 -66.367 -33.266
ATOM   1005  CB  LYS A   3      34.536 -69.802 -33.282
ATOM   1006  N   PHE A   4      32.937 -64.506 -32.631
ATOM   1007  CA  PHE A   4      32.650 -63.619 -33.782
ATOM   1008  C   PHE A   4      33.078 -62.209 -33.570
ATOM   1009  O   PHE A   4      32.548 -61.192 -34.017
ATOM   1010  CB  PHE A   4      29.416 -63.713 -32.762
ATOM   1011  N   LYS A   5      34.138 -62.014 -32.824
ATOM   1012  CA  LYS A   5      34.845 -60.732 -32.581
ATOM   1013  C   LYS A   5      36.342 -61.090 -32.677
ATOM   1014  O   LYS A   5      37.079 -61.537 -31.798
ATOM   1015  CB  LYS A   5      34.158 -60.386 -29.137
ATOM   1016  N   PHE A   6      36.954 -60.911 -33.829
ATOM   1017  CA  PHE A   6      38.433 -60.751 -33.859
ATOM   1018  C   PHE A   6      38.730 -59.487 -34.582
ATOM   1019  O   PHE A   6      38.044 -59.019 -35.491
ATOM   1020  CB  PHE A   6      38.674 -63.287 -36.031
ATOM   1021  N   LYS A   7      39.824 -58.767 -34.247
ATOM   1022  CA  LYS A   7      40.488 -57.852 -35.207
ATOM   1023  C   LYS A   7      41.969 -57.959 -35.065
ATOM   1024  O   LYS A   7      42.582 -58.745 -34.343
ATOM   1025  CB  LYS A   7      39.169 -54.769 -34.245
ATOM   1026  N   PHE A   8      42.721 -57.133 -35.782
ATOM   1027  CA  PHE A   8      44.201 -57.126 -35.603
ATOM   1028  C   PHE A   8      44.771 -55.966 -36.419
ATOM   1029  O   PHE A   8      44.879 -55.895 -37.644
ATOM   1030  CB  PHE A   8      44.550 -59.710 -37.773
ATOM   1031  N   LYS A   9      45.213 -54.891 -35.776
ATOM   1032  CA  LYS A   9      45.439 -53.589 -36.466
ATOM   1033  C   LYS A   9      46.757 -53.009 -36.022
ATOM   1034  O   LYS A   9      47.239 -53.068 -34.891
ATOM   1035  CB  LYS A   9      42.922 -51.780 -34.683
ATOM   1036  N   GLN A  10      47.511 -52.360 -36.901
ATOM   1037  CA  GLN A  10      48.986 -52.421 -36.887
ATOM   1038  C   GLN A  10      49.587 -51.335 -36.055
ATOM   1039  O   GLN A  10      49.929 -51.422 -34.876
ATOM   1040  CB  GLN A  10      49.338 -53.421 -40.154
ATOM   1041  N   LYS A  11      49.770 -50.141 -36.664
ATOM   1042  CA  LYS A  11      50.460 -49.007 -36.030
ATOM   1043  C   LYS A  11      49.492 -47.855 -35.865
ATOM   1044  O   LYS A  11      48.705 -46.919 -35.731
ATOM   1045  CB  LYS A  11      52.440 -48.107 -38.920
ATOM   1046  N   LYS A   1      -1.725 -43.503  50.013
ATOM   1047  CA  LYS A   1      -3.168 -43.525  50.123
ATOM   1048  C   LYS A   1      -3.694 -42.933  51.380
ATOM   1049  O   LYS A   1      -3.130 -42.981  52.473
ATOM   1050  CB  LYS A   1      -3.978 -46.934  50.118
ATOM   1051  N   GLN A   2      -4.887 -42.283  51.344
ATOM   1052  CA  GLN A   2      -5.557 -42.137  52.671
ATOM   1053  C   GLN A   2      -7.041 -42.287  52.537
ATOM   1054  O   GLN A   2      -7.711 -42.079  51.525
ATOM   1055  CB  GLN A   2      -3.838 -39.389  53.713
ATOM   1056  N   LYS A   3      -7.747 -42.678  53.579
ATOM   1057  CA  LYS A   3      -9.235 -42.602  53.653
ATOM   1058  C   LYS A   3      -9.726 -42.129  54.989
ATOM   1059  O   LYS A   3     -10.324 -42.781  55.845
ATOM   1060  CB  LYS A   3     -10.027 -45.980  53.003
ATOM   1061  N   PHE A   4      -9.468 -40.839  55.255
ATOM   1062  CA  PHE A   4      -9.746 -40.290  56.598
ATOM   1063  C   PHE A   4     -11.081 -39.621  56.625
ATOM   1064  O   PHE A   4     -11.570 -38.915  55.742
ATOM   1065  CB  PHE A   4      -7.697 -37.619  55.837
ATOM   1066  N   LYS A   5     -11.858 -39.758  57.661
ATOM   1067  CA  LYS A   5     -12.746 -38.655  58.135
ATOM   1068  C   LYS A   5     -12.987 -38.853  59.600
ATOM   1069  O   LYS A   5     -12.858 -38.044  60.519
ATOM   1070  CB  LYS A   5     -15.568 -39.641  56.287
ATOM   1071  N   PHE A   6     -13.398 -40.104  59.870
ATOM   1072  CA  PHE A   6     -13.919 -40.548  61.168
ATOM   1073  C   PHE A   6     -13.592 -42.028  61.455
ATOM   1074  O   PHE A   6     -14.272 -43.026  61.215
ATOM   1075  CB  PHE A   6     -16.988 -40.716  59.803
ATOM   1076  N   LYS A   7     -12.398 -42.240  62.046
ATOM   1077  CA  LYS A   7     -12.147 -43.394  62.868
ATOM   1078  C   LYS A   7     -11.845 -43.020  64.271
ATOM   1079  O   LYS A   7     -11.801 -43.792  65.228
ATOM   1080  CB  LYS A   7      -9.236 -44.475  61.169
ATOM   1081  N   PHE A   8     -11.593 -41.775  64.593
ATOM   1082  CA  PHE A   8     -11.113 -41.445  65.936
ATOM   1083  C   PHE A   8     -12.250 -41.568  66.976
ATOM   1084  O   PHE A   8     -13.244 -42.293  66.953
ATOM   1085  CB  PHE A   8     -10.911 -38.174  65.246
ATOM   1086  N   LYS A   9     -12.132 -40.778  68.044
ATOM   1087  CA  LYS A   9     -13.142 -40.791  69.073
ATOM   1088  C   LYS A   9     -13.501 -39.418  69.629
ATOM   1089  O   LYS A   9     -12.825 -38.653  70.317
ATOM   1090  CB  LYS A   9     -11.045 -42.393  71.504
ATOM   1091  N   GLN A  10     -14.702 -38.997  69.330
ATOM   1092  CA  GLN A  10     -15.288 -37.708  69.546
ATOM   1093  C   GLN A  10     -16.776 -37.786  69.726
ATOM   1094  O   GLN A  10     -17.430 -38.742  70.142
ATOM   1095  CB  GLN A  10     -13.634 -36.114  66.946
ATOM   1096  N   LYS A  11     -17.493 -36.733  69.415
ATOM   1097  CA  LYS A  11     -18.898 -36.598  69.211
ATOM   1098  C   LYS A  11     -19.358 -35.376  68.471
ATOM   1099  O   LYS A  11     -19.736 -34.374  67.864
ATOM   1100  CB  LYS A  11     -19.798 -36.083  72.664
ATOM   1101  N   LYS A   1     -25.176 -92.582  64.812
ATOM   1102  CA  LYS A   1     -25.175 -91.292  65.548
ATOM   1103  C   LYS A   1     -26.270 -90.456  64.938
ATOM   1104  O   LYS A   1     -26.309 -89.230  64.831
ATOM   1105  CB  LYS A   1     -21.998 -89.953  64.591
ATOM   1106  N   GLN A   2     -27.318 -91.050  64.451
ATOM   1107  CA  GLN A   2     -28.451 -90.455  63.725
ATOM   1108  C   GLN A   2     -29.679 -90.369  64.538
ATOM   1109  O   GLN A   2     -30.636 -89.622  64.333
ATOM   1110  CB  GLN A   2     -27.563 -90.573  60.492
ATOM   1111  N   LYS A   3     -29.776 -91.167  65.595
ATOM   1112  CA  LYS A   3     -30.945 -91.617  66.295
ATOM   1113  C   LYS A   3     -30.710 -91.647  67.795
ATOM   1114  O   LYS A   3     -29.795 -91.114  68.423
ATOM   1115  CB  LYS A   3     -30.691 -95.086  65.288
ATOM   1116  N   PHE A   4     -31.562 -92.310  68.548
ATOM   1117  CA  PHE A   4     -32.042 -92.014  69.871
ATOM   1118  C   PHE A   4     -31.391 -92.800  70.939
ATOM   1119  O   PHE A   4     -30.633 -93.755  70.774
ATOM   1120  CB  PHE A   4     -34.723 -93.889  69.080
ATOM   1121  N   LYS A   5     -31.591 -92.514  72.194
ATOM   1122  CA  LYS A   5     -30.552 -92.820  73.214
ATOM   1123  C   LYS A   5     -31.023 -93.663  74.338
ATOM   1124  O   LYS A   5     -31.363 -93.272  75.455
ATOM   1125  CB  LYS A   5     -29.652 -89.609  74.247
ATOM   1126  N   PHE A   6     -31.089 -94.972  74.133
ATOM   1127  CA  PHE A   6     -31.729 -95.854  75.123
ATOM   1128  C   PHE A   6     -30.684 -96.701  75.796
ATOM   1129  O   PHE A   6     -29.776 -97.343  75.268
ATOM   1130  CB  PHE A   6     -33.038 -97.747  72.648
ATOM   1131  N   LYS A   7     -30.769 -96.752  77.125
ATOM   1132  CA  LYS A   7     -30.376 -97.812  77.995
ATOM   1133  C   LYS A   7     -31.382 -98.281  79.009
ATOM   1134  O   LYS A   7     -31.587 -97.850  80.144
ATOM   1135  CB  LYS A   7     -27.570 -96.699  79.759
ATOM   1136  N   PHE A   8     -32.125 -99.304  78.561
ATOM   1137  CA  PHE A   8     -33.061  99.923  79.324
ATOM   1138  C   PHE A   8     -33.068  98.462  78.981
ATOM   1139  O   PHE A   8     -34.045  97.715  78.918
ATOM   1140  CB  PHE A   8     -35.307 -98.990  76.874
ATOM   1141  N   LYS A   9     -31.866  97.925  78.717
ATOM   1142  CA  LYS A   9     -31.625  96.816  77.779
ATOM   1143  C   LYS A   9     -30.769  95.791  78.409
ATOM   1144  O   LYS A   9     -30.809  94.578  78.203
ATOM   1145  CB  LYS A   9     -29.675  98.394  75.331
ATOM   1146  N   GLN A  10     -29.867  96.170  79.278
ATOM   1147  CA  GLN A  10     -28.795  95.337  79.887
ATOM   1148  C   GLN A  10     -28.759  95.498  81.380
ATOM   1149  O   GLN A  10     -28.338  94.685  82.202
ATOM   1150  CB  GLN A  10     -26.379  95.458  77.456
ATOM   1151  N   LYS A  11     -29.227  96.632  81.890
ATOM   1152  CA  LYS A  11     -29.598  96.808  83.275
ATOM   1153  C   LYS A  11     -30.674  97.891  83.441
ATOM   1154  O   LYS A  11     -31.536  98.759  83.573
ATOM   1155  CB  LYS A  11     -26.562  97.917  84.764
ATOM   1156  N   LYS A   1      94.484 -63.888  63.158
ATOM   1157  CA  LYS A   1      95.517 -64.879  62.889
ATOM   1158  C   LYS A   1      96.735 -64.752  63.825
ATOM   1159  O   LYS A   1      97.357 -65.646  64.400
ATOM   1160  CB  LYS A   1      96.597 -63.595  59.700
ATOM   1161  N   GLN A   2      97.169 -63.498  64.035
ATOM   1162  CA  GLN A   2      97.896 -63.082  65.262
ATOM   1163  C   GLN A   2      97.320 -61.839  65.871
ATOM   1164  O   GLN A   2      97.956 -60.859  66.261
ATOM   1165  CB  GLN A   2     -98.898 -63.405  63.968
ATOM   1166  N   LYS A   3      96.003 -61.740  66.026
ATOM   1167  CA  LYS A   3      95.432 -60.797  66.969
ATOM   1168  C   LYS A   3      94.450 -61.450  67.877
ATOM   1169  O   LYS A   3      94.047 -62.608  67.766
ATOM   1170  CB  LYS A   3      93.874 -58.435  64.828
ATOM   1171  N   PHE A   4      93.910 -60.830  68.908
ATOM   1172  CA  PHE A   4      93.113 -61.487  69.916
ATOM   1173  C   PHE A   4      91.875 -60.609  70.181
ATOM   1174  O   PHE A   4      91.442 -59.650  69.543
ATOM   1175  CB  PHE A   4      95.435 -60.269  72.097
ATOM   1176  N   LYS A   5      91.174 -60.923  71.239
ATOM   1177  CA  LYS A   5      90.242 -59.987  71.861
ATOM   1178  C   LYS A   5      90.670 -59.528  73.206
ATOM   1179  O   LYS A   5      90.439 -58.421  73.693
ATOM   1180  CB  LYS A   5      87.543 -62.206  72.166
ATOM   1181  N   PHE A   6      91.368 -60.358  73.985
ATOM   1182  CA  PHE A   6      91.622 -60.072  75.409
ATOM   1183  C   PHE A   6      92.674 -59.018  75.639
ATOM   1184  O   PHE A   6      93.509 -58.608  74.832
ATOM   1185  CB  PHE A   6      93.462 -62.919  75.458
ATOM   1186  N   LYS A   7      92.674 -58.482  76.889
ATOM   1187  CA  LYS A   7      93.018 -57.147  77.265
ATOM   1188  C   LYS A   7      94.522 -56.861  77.362
ATOM   1189  O   LYS A   7      95.463 -57.655  77.351
ATOM   1190  CB  LYS A   7      91.708 -56.903  80.532
ATOM   1191  N   PHE A   8      94.812 -55.552  77.475
ATOM   1192  CA  PHE A   8      96.240 -55.172  77.589
ATOM   1193  C   PHE A   8      96.320 -53.833  78.204
ATOM   1194  O   PHE A   8      96.909 -52.871  77.710
ATOM   1195  CB  PHE A   8      95.864 -54.349  74.219
ATOM   1196  N   LYS A   9      95.766 -53.530  79.352
ATOM   1197  CA  LYS A   9      96.218 -52.513  80.288
ATOM   1198  C   LYS A   9      96.351 -53.019  81.684
ATOM   1199  O   LYS A   9      95.977 -54.119  82.090
ATOM   1200  CB  LYS A   9      93.012 -50.835  80.409
ATOM   1201  N   GLN A  10      96.931 -52.210  82.597
ATOM   1202  CA  GLN A  10      97.667 -52.708  83.750
ATOM   1203  C   GLN A  10      96.825 -52.855  84.964
ATOM   1204  O   GLN A  10      96.358 -51.917  85.611
ATOM   1205  CB  GLN A  10     -99.101 -52.036  83.001
ATOM   1206  N   LYS A  11      96.520 -54.079  85.434
ATOM   1207  CA  LYS A  11      95.957 -54.124  86.815
ATOM   1208  C   LYS A  11      95.797 -55.605  87.172
ATOM   1209  O   LYS A  11      95.669 -56.795  87.459
ATOM   1210  CB  LYS A  11      92.553 -53.204  85.971
ATOM   1211  N   LYS A   1      11.850 -29.495 -53.603
ATOM   1212  CA  LYS A   1      12.835 -30.594 -53.783
ATOM   1213  C   LYS A   1      12.184 -31.699 -54.601
ATOM   1214  O   LYS A   1      11.060 -32.185 -54.471
ATOM   1215  CB  LYS A   1      13.130 -31.938 -50.512
ATOM   1216  N   GLN A   2      12.958 -32.188 -55.583
ATOM   1217  CA  GLN A   2      12.575 -32.851 -56.787
ATOM   1218  C   GLN A   2      12.826 -34.305 -56.897
ATOM   1219  O   GLN A   2      13.215 -34.880 -57.913
ATOM   1220  CB  GLN A   2      11.705 -30.382 -58.970
ATOM   1221  N   LYS A   3      12.646 -35.121 -55.879
ATOM   1222  CA  LYS A   3      12.349 -36.553 -56.065
ATOM   1223  C   LYS A   3      11.333 -36.916 -54.976
ATOM   1224  O   LYS A   3      10.252 -37.498 -55.062
ATOM   1225  CB  LYS A   3      15.449 -38.069 -55.737
ATOM   1226  N   PHE A   4      11.720 -36.526 -53.776
ATOM   1227  CA  PHE A   4      11.005 -36.949 -52.577
ATOM   1228  C   PHE A   4      10.488 -35.856 -51.700
ATOM   1229  O   PHE A   4      11.137 -34.894 -51.289
ATOM   1230  CB  PHE A   4      14.113 -37.415 -51.104
ATOM   1231  N   LYS A   5       9.218 -35.882 -51.299
ATOM   1232  CA  LYS A   5       8.934 -35.281 -49.972
ATOM   1233  C   LYS A   5       8.114 -36.251 -49.107
ATOM   1234  O   LYS A   5       7.361 -37.156 -49.468
ATOM   1235  CB  LYS A   5       6.591 -32.858 -51.078
ATOM   1236  N   PHE A   6       8.256 -36.066 -47.779
ATOM   1237  CA  PHE A   6       7.712 -36.927 -46.751
ATOM   1238  C   PHE A   6       6.969 -36.203 -45.694
ATOM   1239  O   PHE A   6       6.393 -36.753 -44.755
ATOM   1240  CB  PHE A   6      10.818 -37.566 -45.543
ATOM   1241  N   LYS A   7       6.890 -34.845 -45.720
ATOM   1242  CA  LYS A   7       6.554 -34.219 -44.423
ATOM   1243  C   LYS A   7       5.813 -32.945 -44.568
ATOM   1244  O   LYS A   7       6.287 -31.849 -44.867
ATOM   1245  CB  LYS A   7       9.732 -33.542 -43.061
ATOM   1246  N   PHE A   8       4.490 -33.019 -44.347
ATOM   1247  CA  PHE A   8       3.681 -31.776 -44.236
ATOM   1248  C   PHE A   8       3.238 -31.642 -42.766
ATOM   1249  O   PHE A   8       2.165 -31.264 -42.296
ATOM   1250  CB  PHE A   8       1.021 -33.478 -45.575
ATOM   1251  N   LYS A   9       4.161 -31.988 -41.892
ATOM   1252  CA  LYS A   9       4.092 -32.065 -40.463
ATOM   1253  C   LYS A   9       4.088 -30.724 -39.788
ATOM   1254  O   LYS A   9       4.074 -29.605 -40.301
ATOM   1255  CB  LYS A   9       6.923 -33.959 -39.610
ATOM   1256  N   GLN A  10       4.102 -30.835 -38.449
ATOM   1257  CA  GLN A  10       4.397 -29.645 -37.661
ATOM   1258  C   GLN A  10       5.498 -29.824 -36.645
ATOM   1259  O   GLN A  10       5.623 -29.197 -35.593
ATOM   1260  CB  GLN A  10       1.306 -28.187 -37.281
ATOM   1261  N   LYS A  11       6.449 -30.746 -36.874
ATOM   1262  CA  LYS A  11       7.390 -31.186 -35.834
ATOM   1263  C   LYS A  11       8.782 -31.001 -36.378
ATOM   1264  O   LYS A  11       9.920 -30.851 -36.823
ATOM   1265  CB  LYS A  11       6.949 -34.782 -36.067
ATOM   1266  N   LYS A   1      44.518 -90.832  67.932
ATOM   1267  CA  LYS A   1      44.971 -90.154  66.700
ATOM   1268  C   LYS A   1      43.877 -89.832  65.758
ATOM   1269  O   LYS A   1      43.682 -88.760  65.186
ATOM   1270  CB  LYS A   1      46.772 -92.828  65.217
ATOM   1271  N   GLN A   2      43.029 -90.853  65.532
ATOM   1272  CA  GLN A   2      41.709 -90.789  64.984
ATOM   1273  C   GLN A   2      40.639 -90.886  65.996
ATOM   1274  O   GLN A   2      39.536 -91.409  65.836
ATOM   1275  CB  GLN A   2      41.995 -92.250  62.001
ATOM   1276  N   LYS A   3      40.808 -90.394  67.189
ATOM   1277  CA  LYS A   3      39.847 -90.375  68.282
ATOM   1278  C   LYS A   3      39.420 -88.942  68.667
ATOM   1279  O   LYS A   3      39.337 -88.390  69.764
ATOM   1280  CB  LYS A   3      41.842 -91.509  70.949
ATOM   1281  N   PHE A   4      39.101 -88.235  67.612
ATOM   1282  CA  PHE A   4      38.297 -87.004  67.630
ATOM   1283  C   PHE A   4      36.904 -87.259  67.027
ATOM   1284  O   PHE A   4      35.895 -86.557  67.095
ATOM   1285  CB  PHE A   4      39.991 -85.998  64.864
ATOM   1286  N   LYS A   5      36.740 -88.367  66.341
ATOM   1287  CA  LYS A   5      35.622 -88.680  65.409
ATOM   1288  C   LYS A   5      34.769 -89.840  65.947
ATOM   1289  O   LYS A   5      35.135 -90.911  66.431
ATOM   1290  CB  LYS A   5      37.783 -89.973  62.881
ATOM   1291  N   PHE A   6      33.449 -89.634  65.869
ATOM   1292  CA  PHE A   6      32.485 -90.743  65.920
ATOM   1293  C   PHE A   6      31.363 -90.495  64.937
ATOM   1294  O   PHE A   6      31.225 -89.502  64.224
ATOM   1295  CB  PHE A   6      31.353 -89.558  68.914
ATOM   1296  N   LYS A   7      30.404 -91.427  64.801
ATOM   1297  CA  LYS A   7      29.506 -91.294  63.651
ATOM   1298  C   LYS A   7      28.048 -91.483  64.097
ATOM   1299  O   LYS A   7      27.519 -92.448  64.650
ATOM   1300  CB  LYS A   7      30.560 -94.046  61.823
ATOM   1301  N   PHE A   8      27.275 -90.425  63.828
ATOM   1302  CA  PHE A   8      25.895 -90.248  64.332
ATOM   1303  C   PHE A   8      25.010 -89.869  63.137
ATOM   1304  O   PHE A   8      25.272 -89.203  62.135
ATOM   1305  CB  PHE A   8      26.670 -87.331  65.818
ATOM   1306  N   LYS A   9      23.787 -90.351  63.236
ATOM   1307  CA  LYS A   9      22.926 -90.403  62.071
ATOM   1308  C   LYS A   9      21.777 -89.474  62.121
ATOM   1309  O   LYS A   9      21.107 -89.181  63.111
ATOM   1310  CB  LYS A   9      21.426 -93.520  62.993
ATOM   1311  N   GLN A  10      21.452 -88.906  60.953
ATOM   1312  CA  GLN A  10      20.699 -87.653  60.863
ATOM   1313  C   GLN A  10      19.390 -87.829  60.191
ATOM   1314  O   GLN A  10      18.771 -88.881  60.028
ATOM   1315  CB  GLN A  10      23.054 -85.312  61.370
ATOM   1316  N   LYS A  11      18.815 -86.757  59.712
ATOM   1317  CA  LYS A  11      17.401 -86.781  59.317
ATOM   1318  C   LYS A  11      17.196 -85.745  58.214
ATOM   1319  O   LYS A  11      17.031 -84.909  57.326
ATOM   1320  CB  LYS A  11      15.832 -85.896  62.281
ATOM   1321  N   LYS A   1      55.218  54.211  91.686
ATOM   1322  CA  LYS A   1      54.478  55.381  91.214
ATOM   1323  C   LYS A   1      54.033  55.097  89.803
ATOM   1324  O   LYS A   1      54.717  55.184  88.783
ATOM   1325  CB  LYS A   1      56.881  57.912  91.495
ATOM   1326  N   GLN A   2      52.792  54.712  89.581
ATOM   1327  CA  GLN A   2      52.107  54.584  88.291
ATOM   1328  C   GLN A   2      51.674  55.965  87.784
ATOM   1329  O   GLN A   2      52.376  56.875  87.343
ATOM   1330  CB  GLN A   2      50.482  51.673  88.849
ATOM   1331  N   LYS A   3      50.408  56.265  87.801
ATOM   1332  CA  LYS A   3      49.765  57.226  86.855
ATOM   1333  C   LYS A   3      49.369  58.532  87.551
ATOM   1334  O   LYS A   3      48.778  59.514  87.102
ATOM   1335  CB  LYS A   3      46.845  55.418  86.006
ATOM   1336  N   PHE A   4      49.709  58.618  88.804
ATOM   1337  CA  PHE A   4      49.366  59.715  89.653
ATOM   1338  C   PHE A   4      50.606  60.253  90.368
ATOM   1339  O   PHE A   4      51.760  59.825  90.344
ATOM   1340  CB  PHE A   4      48.044  57.316  91.750
ATOM   1341  N   LYS A   5      50.368  61.339  91.114
ATOM   1342  CA  LYS A   5      51.449  61.828  92.021
ATOM   1343  C   LYS A   5      50.994  62.712  93.111
ATOM   1344  O   LYS A   5      51.690  63.486  93.768
ATOM   1345  CB  LYS A   5      53.827  63.256  89.894
ATOM   1346  N   PHE A   6      49.721  62.685  93.427
ATOM   1347  CA  PHE A   6      48.995  63.451  94.417
ATOM   1348  C   PHE A   6      48.980  62.725  95.716
ATOM   1349  O   PHE A   6      49.519  61.652  95.987
ATOM   1350  CB  PHE A   6      46.042  62.560  93.053
ATOM   1351  N   LYS A   7      48.315  63.291  96.688
ATOM   1352  CA  LYS A   7      48.320  62.632  98.020
ATOM   1353  C   LYS A   7      46.940  62.443  98.550
ATOM   1354  O   LYS A   7      46.045  63.281  98.649
ATOM   1355  CB  LYS A   7      49.513  65.428  99.892
ATOM   1356  N   PHE A   8      46.661  61.223  98.957
ATOM   1357  CA  PHE A   8      45.438  60.601  99.347
ATOM   1358  C   PHE A   8      45.392  60.052 -99.282
ATOM   1359  O   PHE A   8      45.399  60.046-100.513
ATOM   1360  CB  PHE A   8      46.453  57.807  97.498
ATOM   1361  N   LYS A   9      44.356  60.412 -98.506
ATOM   1362  CA  LYS A   9      44.013  59.572 -97.358
ATOM   1363  C   LYS A   9      42.707  58.891 -97.438
ATOM   1364  O   LYS A   9      41.629  59.433 -97.195
ATOM   1365  CB  LYS A   9      43.687  62.231 -94.917
ATOM   1366  N   GLN A  10      42.573  57.620 -97.783
ATOM   1367  CA  GLN A  10      41.309  56.871 -97.781
ATOM   1368  C   GLN A  10      41.526  55.495 -97.284
ATOM   1369  O   GLN A  10      42.325  54.664 -97.713
ATOM   1370  CB  GLN A  10      40.104  57.905  99.216
ATOM   1371  N   LYS A  11      40.747  55.155 -96.251
ATOM   1372  CA  LYS A  11      40.758  53.836 -95.631
ATOM   1373  C   LYS A  11      39.710  53.675 -94.542
ATOM   1374  O   LYS A  11      38.862  53.544 -93.660
ATOM   1375  CB  LYS A  11      43.839  53.739 -93.976
ATOM   1376  N   LYS A   1      14.083 -34.540 -29.611
ATOM   1377  CA  LYS A   1      14.539 -35.721 -28.820
ATOM   1378  C   LYS A   1      15.670 -35.378 -27.882
ATOM   1379  O   LYS A   1      16.669 -34.694 -28.105
ATOM   1380  CB  LYS A   1      15.922 -37.733 -31.428
ATOM   1381  N   GLN A   2      15.538 -35.901 -26.662
ATOM   1382  CA  GLN A   2      16.561 -35.694 -25.666
ATOM   1383  C   GLN A   2      16.576 -36.812 -24.638
ATOM   1384  O   GLN A   2      15.631 -37.348 -24.059
ATOM   1385  CB  GLN A   2      16.221 -32.381 -24.976
ATOM   1386  N   LYS A   3      17.792 -37.248 -24.346
ATOM   1387  CA  LYS A   3      18.228 -37.699 -22.989
ATOM   1388  C   LYS A   3      19.698 -37.364 -22.810
ATOM   1389  O   LYS A   3      20.387 -36.616 -23.503
ATOM   1390  CB  LYS A   3      18.450 -41.218 -23.772
ATOM   1391  N   PHE A   4      20.345 -37.922 -21.805
ATOM   1392  CA  PHE A   4      21.585 -37.343 -21.334
ATOM   1393  C   PHE A   4      22.462 -38.457 -20.814
ATOM   1394  O   PHE A   4      22.225 -39.216 -19.874
ATOM   1395  CB  PHE A   4      19.741 -36.210 -18.675
ATOM   1396  N   LYS A   5      23.617 -38.687 -21.391
ATOM   1397  CA  LYS A   5      24.528 -39.695 -20.907
ATOM   1398  C   LYS A   5      25.392 -39.246 -19.795
ATOM   1399  O   LYS A   5      25.133 -39.363 -18.597
ATOM   1400  CB  LYS A   5      26.319 -40.689 -23.756
ATOM   1401  N   PHE A   6      26.557 -38.660 -20.076
ATOM   1402  CA  PHE A   6      27.626 -38.723 -19.050
ATOM   1403  C   PHE A   6      27.383 -37.772 -17.885
ATOM   1404  O   PHE A   6      27.111 -36.572 -17.891
ATOM   1405  CB  PHE A   6      29.437 -36.739 -21.134
ATOM   1406  N   LYS A   7      27.489 -38.353 -16.714
ATOM   1407  CA  LYS A   7      27.560 -37.644 -15.452
ATOM   1408  C   LYS A   7      28.997 -37.471 -14.987
ATOM   1409  O   LYS A   7      30.047 -37.694 -15.589
ATOM   1410  CB  LYS A   7      25.824 -39.915 -13.373
ATOM   1411  N   PHE A   8      29.049 -37.005 -13.730
ATOM   1412  CA  PHE A   8      30.387 -36.660 -13.162
ATOM   1413  C   PHE A   8      30.774 -37.798 -12.226
ATOM   1414  O   PHE A   8      30.494 -37.929 -11.035
ATOM   1415  CB  PHE A   8      28.728 -34.354 -11.301
ATOM   1416  N   LYS A   9      31.496 -38.779 -12.722
ATOM   1417  CA  LYS A   9      32.463 -39.503 -11.959
ATOM   1418  C   LYS A   9      33.812 -39.721 -12.591
ATOM   1419  O   LYS A   9      34.149 -39.486 -13.751
ATOM   1420  CB  LYS A   9      30.866 -42.572 -11.541
ATOM   1421  N   GLN A  10      34.735 -40.237 -11.757
ATOM   1422  CA  GLN A  10      36.162 -40.014 -11.996
ATOM   1423  C   GLN A  10      36.918 -41.247 -12.330
ATOM   1424  O   GLN A  10      36.477 -42.377 -12.540
ATOM   1425  CB  GLN A  10      37.041 -37.384 -10.089
ATOM   1426  N   LYS A  11      38.214 -41.102 -12.409
ATOM   1427  CA  LYS A  11      39.119 -42.192 -12.586
ATOM   1428  C   LYS A  11      39.193 -43.186 -11.493
ATOM   1429  O   LYS A  11      39.254 -44.013 -10.583
ATOM   1430  CB  LYS A  11      42.046 -40.416 -13.225
ATOM   1431  N   LYS A   1      80.188 -32.281  15.123
ATOM   1432  CA  LYS A   1      79.124 -32.914  15.855
ATOM   1433  C   LYS A   1      78.100 -33.552  14.990
ATOM   1434  O   LYS A   1      77.290 -32.975  14.264
ATOM   1435  CB  LYS A   1      77.562 -30.184  17.463
ATOM   1436  N   GLN A   2      78.082 -34.905  15.024
ATOM   1437  CA  GLN A   2      77.209 -35.716  14.139
ATOM   1438  C   GLN A   2      76.094 -36.422  14.868
ATOM   1439  O   GLN A   2      75.061 -36.887  14.385
ATOM   1440  CB  GLN A   2      79.440 -36.708  11.781
ATOM   1441  N   LYS A   3      76.288 -36.539  16.210
ATOM   1442  CA  LYS A   3      75.314 -37.066  17.144
ATOM   1443  C   LYS A   3      75.476 -36.340  18.479
ATOM   1444  O   LYS A   3      76.498 -36.212  19.152
ATOM   1445  CB  LYS A   3      76.810 -40.283  17.778
ATOM   1446  N   PHE A   4      74.342 -35.775  18.960
ATOM   1447  CA  PHE A   4      74.239 -35.738  20.447
ATOM   1448  C   PHE A   4      72.786 -36.004  20.846
ATOM   1449  O   PHE A   4      72.033 -35.267  21.483
ATOM   1450  CB  PHE A   4      74.393 -32.314  20.248
ATOM   1451  N   LYS A   5      72.260 -37.178  20.459
ATOM   1452  CA  LYS A   5      71.005 -37.698  20.918
ATOM   1453  C   LYS A   5      71.137 -38.898  21.865
ATOM   1454  O   LYS A   5      72.150 -39.389  22.363
ATOM   1455  CB  LYS A   5      70.101 -39.077  17.710
ATOM   1456  N   PHE A   6      69.979 -39.470  22.176
ATOM   1457  CA  PHE A   6      69.894 -40.424  23.242
ATOM   1458  C   PHE A   6      69.311 -41.718  22.731
ATOM   1459  O   PHE A   6      68.236 -41.911  22.163
ATOM   1460  CB  PHE A   6      67.028 -38.752  24.146
ATOM   1461  N   LYS A   7      70.043 -42.776  22.915
ATOM   1462  CA  LYS A   7      69.622 -44.056  22.333
ATOM   1463  C   LYS A   7      69.680 -45.180  23.383
ATOM   1464  O   LYS A   7      69.092 -46.262  23.389
ATOM   1465  CB  LYS A   7      72.404 -44.602  20.063
ATOM   1466  N   PHE A   8      70.478 -44.940  24.426
ATOM   1467  CA  PHE A   8      71.092 -46.007  25.270
ATOM   1468  C   PHE A   8      70.694 -45.918  26.718
ATOM   1469  O   PHE A   8      70.785 -44.953  27.478
ATOM   1470  CB  PHE A   8      73.990 -44.390  24.857
ATOM   1471  N   LYS A   9      70.179 -47.078  27.181
ATOM   1472  CA  LYS A   9      69.881 -47.352  28.599
ATOM   1473  C   LYS A   9      70.439 -48.660  29.027
ATOM   1474  O   LYS A   9      71.329 -49.276  28.443
ATOM   1475  CB  LYS A   9      66.381 -47.388  28.449
ATOM   1476  N   GLN A  10      69.943 -49.238  30.146
ATOM   1477  CA  GLN A  10      70.308 -50.549  30.602
ATOM   1478  C   GLN A  10      69.282 -51.240  31.423
ATOM   1479  O   GLN A  10      68.121 -50.856  31.558
ATOM   1480  CB  GLN A  10      73.718 -50.428  30.885
ATOM   1481  N   LYS A  11      69.580 -52.370  32.088
ATOM   1482  CA  LYS A  11      68.492 -53.326  32.336
ATOM   1483  C   LYS A  11      68.628 -53.899  33.701
ATOM   1484  O   LYS A  11      68.740 -54.373  34.831
ATOM   1485  CB  LYS A  11      69.187 -55.832  29.962
ATOM   1486  N   LYS A   1     -88.912  10.015 -69.000
ATOM   1487  CA  LYS A   1     -89.045   9.980 -70.478
ATOM   1488  C   LYS A   1     -89.298   8.582 -70.899
ATOM   1489  O   LYS A   1     -89.034   8.097 -71.999
ATOM   1490  CB  LYS A   1     -85.544  10.686 -70.991
ATOM   1491  N   GLN A   2     -89.868   7.766 -70.001
ATOM   1492  CA  GLN A   2     -89.760   6.323 -70.034
ATOM   1493  C   GLN A   2     -90.722   5.638 -70.991
ATOM   1494  O   GLN A   2     -91.297   6.133 -71.961
ATOM   1495  CB  GLN A   2     -88.736   5.576 -66.862
ATOM   1496  N   LYS A   3     -91.018   4.381 -70.828
ATOM   1497  CA  LYS A   3     -92.086   3.580 -71.419
ATOM   1498  C   LYS A   3     -91.926   2.148 -70.917
ATOM   1499  O   LYS A   3     -91.027   1.681 -70.218
ATOM   1500  CB  LYS A   3     -90.942   3.355 -74.767
ATOM   1501  N   PHE A   4     -92.838   1.274 -71.248
ATOM   1502  CA  PHE A   4     -93.174   0.000 -70.583
ATOM   1503  C   PHE A   4     -92.875  -1.198 -71.426
ATOM   1504  O   PHE A   4     -92.981  -1.261 -72.650
ATOM   1505  CB  PHE A   4     -96.461   0.627 -71.372
ATOM   1506  N   LYS A   5     -92.455  -2.325 -70.856
ATOM   1507  CA  LYS A   5     -92.576  -3.575 -71.539
ATOM   1508  C   LYS A   5     -93.316  -4.593 -70.740
ATOM   1509  O   LYS A   5     -94.011  -4.384 -69.746
ATOM   1510  CB  LYS A   5     -89.242  -4.764 -71.784
ATOM   1511  N   PHE A   6     -93.249  -5.855 -71.095
ATOM   1512  CA  PHE A   6     -94.260  -6.810 -70.682
ATOM   1513  C   PHE A   6     -94.120  -7.294 -69.273
ATOM   1514  O   PHE A   6     -93.864  -8.452 -68.940
ATOM   1515  CB  PHE A   6     -92.915  -9.161 -72.732
ATOM   1516  N   LYS A   7     -94.274  -6.446 -68.249
ATOM   1517  CA  LYS A   7     -95.056  -6.730 -67.034
ATOM   1518  C   LYS A   7     -95.266  -5.506 -66.180
ATOM   1519  O   LYS A   7     -96.122  -5.370 -65.307
ATOM   1520  CB  LYS A   7     -92.820  -8.832 -65.249
ATOM   1521  N   PHE A   8     -94.503  -4.437 -66.319
ATOM   1522  CA  PHE A   8     -94.159  -3.588 -65.190
ATOM   1523  C   PHE A   8     -95.063  -2.405 -65.165
ATOM   1524  O   PHE A   8     -94.744  -1.218 -65.233
ATOM   1525  CB  PHE A   8     -91.275  -2.654 -66.816
ATOM   1526  N   LYS A   9     -96.349  -2.647 -65.058
ATOM   1527  CA  LYS A   9     -97.327  -1.592 -65.087
ATOM   1528  C   LYS A   9     -98.431  -1.717 -64.064
ATOM   1529  O   LYS A   9     -98.769  -2.725 -63.443
ATOM   1530  CB  LYS A   9     -98.681  -2.347 -68.274
ATOM   1531  N   GLN A  10     -99.125  -0.614 -63.796
ATOM   1532  CA  GLN A  10      99.648  -0.678 -63.051
ATOM   1533  C   GLN A  10      98.805   0.598 -63.267
ATOM   1534  O   GLN A  10      98.026   0.858 -64.184
ATOM   1535  CB  GLN A  10     -99.407  -1.785 -60.011
ATOM   1536  N   LYS A  11      98.911   1.559 -62.369
ATOM   1537  CA  LYS A  11      98.225   2.826 -62.444
ATOM   1538  C   LYS A  11      98.878   3.946 -61.728
ATOM   1539  O   LYS A  11      99.420   4.877 -61.133
ATOM   1540  CB  LYS A  11      94.912   2.182 -61.611
ATOM   1541  N   LYS A   1     -21.222 -44.544  51.596
ATOM   1542  CA  LYS A   1     -20.171 -45.497  51.432
ATOM   1543  C   LYS A   1     -19.183 -45.109  50.340
ATOM   1544  O   LYS A   1     -17.957 -45.217  50.358
ATOM   1545  CB  LYS A   1     -21.767 -48.534  50.803
ATOM   1546  N   GLN A   2     -19.633 -44.594  49.227
ATOM   1547  CA  GLN A   2     -18.836 -44.167  48.091
ATOM   1548  C   GLN A   2     -19.214 -42.796  47.547
ATOM   1549  O   GLN A   2     -18.718 -41.700  47.805
ATOM   1550  CB  GLN A   2     -18.991 -47.113  46.360
ATOM   1551  N   LYS A   3     -20.223 -42.823  46.674
ATOM   1552  CA  LYS A   3     -20.778 -41.530  46.185
ATOM   1553  C   LYS A   3     -22.301 -41.552  46.174
ATOM   1554  O   LYS A   3     -23.101 -40.953  45.455
ATOM   1555  CB  LYS A   3     -19.551 -42.004  42.835
ATOM   1556  N   PHE A   4     -22.804 -42.338  47.081
ATOM   1557  CA  PHE A   4     -24.100 -42.321  47.699
ATOM   1558  C   PHE A   4     -24.150 -43.004  49.004
ATOM   1559  O   PHE A   4     -23.443 -43.953  49.343
ATOM   1560  CB  PHE A   4     -25.108 -44.434  45.277
ATOM   1561  N   LYS A   5     -25.014 -42.594  49.920
ATOM   1562  CA  LYS A   5     -25.172 -42.956  51.292
ATOM   1563  C   LYS A   5     -26.574 -42.641  51.737
ATOM   1564  O   LYS A   5     -27.201 -43.207  52.632
ATOM   1565  CB  LYS A   5     -22.750 -41.006  52.988
ATOM   1566  N   PHE A   6     -27.278 -41.694  51.183
ATOM   1567  CA  PHE A   6     -28.660 -41.272  51.500
ATOM   1568  C   PHE A   6     -29.565 -41.413  50.324
ATOM   1569  O   PHE A   6     -29.322 -42.005  49.273
ATOM   1570  CB  PHE A   6     -27.590 -38.019  51.564
ATOM   1571  N   LYS A   7     -30.757 -40.851  50.396
ATOM   1572  CA  LYS A   7     -31.715 -40.981  49.317
ATOM   1573  C   LYS A   7     -32.956 -40.120  49.512
ATOM   1574  O   LYS A   7     -34.015 -40.390  50.077
ATOM   1575  CB  LYS A   7     -32.876 -44.311  49.682
ATOM   1576  N   PHE A   8     -32.798 -38.902  48.962
ATOM   1577  CA  PHE A   8     -33.492 -37.700  49.505
ATOM   1578  C   PHE A   8     -34.760 -37.443  48.773
ATOM   1579  O   PHE A   8     -35.784 -36.988  49.281
ATOM   1580  CB  PHE A   8     -31.118 -35.861  47.717
ATOM   1581  N   LYS A   9     -34.885 -37.692  47.474
ATOM   1582  CA  LYS A   9     -36.007 -37.197  46.634
ATOM   1583  C   LYS A   9     -36.639 -38.404  45.946
ATOM   1584  O   LYS A   9     -36.789 -38.617  44.743
ATOM   1585  CB  LYS A   9     -33.769 -35.718  44.217
ATOM   1586  N   GLN A  10     -37.074 -39.331  46.840
ATOM   1587  CA  GLN A  10     -37.597 -40.618  46.450
ATOM   1588  C   GLN A  10     -39.096 -40.692  46.696
ATOM   1589  O   GLN A  10     -39.796 -41.703  46.723
ATOM   1590  CB  GLN A  10     -34.984 -42.705  46.902
ATOM   1591  N   LYS A  11     -39.791 -39.605  46.911
ATOM   1592  CA  LYS A  11     -40.984 -39.409  47.705
ATOM   1593  C   LYS A  11     -42.228 -40.094  47.152
ATOM   1594  O   LYS A  11     -43.233 -40.647  46.706
ATOM   1595  CB  LYS A  11     -41.423 -35.894  47.460
ATOM   1596  N   LYS A   1     -87.131 -73.922 -65.204
ATOM   1597  CA  LYS A   1     -85.880 -74.447 -64.702
ATOM   1598  C   LYS A   1     -86.058 -75.459 -63.641
ATOM   1599  O   LYS A   1     -86.666 -75.291 -62.584
ATOM   1600  CB  LYS A   1     -84.481 -71.486 -63.360
ATOM   1601  N   GLN A   2     -85.513 -76.670 -63.838
ATOM   1602  CA  GLN A   2     -86.153 -77.916 -63.407
ATOM   1603  C   GLN A   2     -85.319 -78.532 -62.317
ATOM   1604  O   GLN A   2     -85.310 -78.200 -61.132
ATOM   1605  CB  GLN A   2     -87.113 -79.291 -66.411
ATOM   1606  N   LYS A   3     -84.496 -79.524 -62.562
ATOM   1607  CA  LYS A   3     -84.315 -80.717 -61.723
ATOM   1608  C   LYS A   3     -82.883 -80.935 -61.421
ATOM   1609  O   LYS A   3     -82.144 -81.792 -61.906
ATOM   1610  CB  LYS A   3     -85.401 -83.299 -63.903
ATOM   1611  N   PHE A   4     -82.338 -80.123 -60.535
ATOM   1612  CA  PHE A   4     -80.908 -79.871 -60.355
ATOM   1613  C   PHE A   4     -80.320 -80.682 -59.269
ATOM   1614  O   PHE A   4     -80.035 -80.320 -58.127
ATOM   1615  CB  PHE A   4     -81.825 -76.945 -58.822
ATOM   1616  N   LYS A   5     -80.083 -81.937 -59.585
ATOM   1617  CA  LYS A   5     -79.251 -82.795 -58.700
ATOM   1618  C   LYS A   5     -78.075 -83.421 -59.452
ATOM   1619  O   LYS A   5     -77.775 -83.313 -60.641
ATOM   1620  CB  LYS A   5     -81.671 -85.373 -58.369
ATOM   1621  N   PHE A   6     -77.292 -84.188 -58.652
ATOM   1622  CA  PHE A   6     -76.215 -84.972 -59.287
ATOM   1623  C   PHE A   6     -76.253 -86.386 -58.773
ATOM   1624  O   PHE A   6     -75.359 -86.993 -58.185
ATOM   1625  CB  PHE A   6     -73.945 -83.278 -57.372
ATOM   1626  N   LYS A   7     -77.402 -87.046 -58.989
ATOM   1627  CA  LYS A   7     -77.560 -88.462 -59.143
ATOM   1628  C   LYS A   7     -78.915 -88.880 -59.749
ATOM   1629  O   LYS A   7     -80.064 -88.539 -59.467
ATOM   1630  CB  LYS A   7     -77.624 -89.485 -55.778
ATOM   1631  N   PHE A   8     -78.727 -89.755 -60.735
ATOM   1632  CA  PHE A   8     -79.766 -90.388 -61.549
ATOM   1633  C   PHE A   8     -79.813 -91.876 -61.349
ATOM   1634  O   PHE A   8     -78.955 -92.557 -60.787
ATOM   1635  CB  PHE A   8     -77.268 -90.033 -63.982
ATOM   1636  N   LYS A   9     -80.830 -92.593 -61.785
ATOM   1637  CA  LYS A   9     -80.779 -94.014 -62.105
ATOM   1638  C   LYS A   9     -81.381 -94.259 -63.506
ATOM   1639  O   LYS A   9     -82.509 -94.041 -63.948
ATOM   1640  CB  LYS A   9     -83.085 -95.075 -59.627
ATOM   1641  N   GLN A  10     -80.493 -94.793 -64.323
ATOM   1642  CA  GLN A  10     -80.793 -94.889 -65.781
ATOM   1643  C   GLN A  10     -80.471 -96.207 -66.379
ATOM   1644  O   GLN A  10     -80.333 -97.275 -65.783
ATOM   1645  CB  GLN A  10     -79.479 -91.962 -66.937
ATOM   1646  N   LYS A  11     -80.318 -96.223 -67.703
ATOM   1647  CA  LYS A  11     -80.576 -97.369 -68.544
ATOM   1648  C   LYS A  11     -79.390 -97.940 -69.230
ATOM   1649  O   LYS A  11     -78.406 -98.413 -69.799
ATOM   1650  CB  LYS A  11     -82.251 -95.416 -71.081
ATOM   1651  N   LYS A   1      40.239 -46.351  35.150
ATOM   1652  CA  LYS A   1      39.170 -45.380  34.965
ATOM   1653  C   LYS A   1      37.829 -46.021  35.008
ATOM   1654  O   LYS A   1      36.765 -45.416  35.145
ATOM   1655  CB  LYS A   1      39.637 -44.845  31.410
ATOM   1656  N   GLN A   2      37.684 -47.342  34.898
ATOM   1657  CA  GLN A   2      36.292 -47.855  34.933
ATOM   1658  C   GLN A   2      36.166 -48.952  36.002
ATOM   1659  O   GLN A   2      35.170 -49.264  36.655
ATOM   1660  CB  GLN A   2      35.648 -48.054  31.551
ATOM   1661  N   LYS A   3      37.248 -49.672  36.279
ATOM   1662  CA  LYS A   3      37.344 -50.858  37.104
ATOM   1663  C   LYS A   3      38.523 -50.739  38.073
ATOM   1664  O   LYS A   3      39.399 -49.878  38.155
ATOM   1665  CB  LYS A   3      37.853 -53.512  34.870
ATOM   1666  N   PHE A   4      38.593 -51.712  38.938
ATOM   1667  CA  PHE A   4      39.787 -52.252  39.572
ATOM   1668  C   PHE A   4      40.250 -53.557  39.033
ATOM   1669  O   PHE A   4      39.655 -54.632  39.105
ATOM   1670  CB  PHE A   4      37.548 -53.173  42.085
ATOM   1671  N   LYS A   5      41.402 -53.615  38.412
ATOM   1672  CA  LYS A   5      42.021 -54.890  38.032
ATOM   1673  C   LYS A   5      43.251 -55.205  38.824
ATOM   1674  O   LYS A   5      44.112 -56.025  38.505
ATOM   1675  CB  LYS A   5      43.281 -53.795  34.885
ATOM   1676  N   PHE A   6      43.512 -54.595  39.975
ATOM   1677  CA  PHE A   6      44.642 -54.813  40.843
ATOM   1678  C   PHE A   6      44.412 -54.551  42.287
ATOM   1679  O   PHE A   6      43.540 -53.839  42.785
ATOM   1680  CB  PHE A   6      45.881 -51.857  39.551
ATOM   1681  N   LYS A   7      45.256 -55.166  43.118
ATOM   1682  CA  LYS A   7      45.715 -54.752  44.414
ATOM   1683  C   LYS A   7      47.072 -55.228  44.825
ATOM   1684  O   LYS A   7      47.384 -56.346  45.234
ATOM   1685  CB  LYS A   7      43.337 -56.249  46.459
ATOM   1686  N   PHE A   8      48.032 -54.282  44.717
ATOM   1687  CA  PHE A   8      49.317 -54.378  45.354
ATOM   1688  C   PHE A   8      49.461 -53.457  46.570
ATOM   1689  O   PHE A   8      48.851 -52.415  46.805
ATOM   1690  CB  PHE A   8      50.783 -52.549  42.898
ATOM   1691  N   LYS A   9      50.312 -53.744  47.512
ATOM   1692  CA  LYS A   9      50.964 -52.664  48.285
ATOM   1693  C   LYS A   9      52.343 -53.163  48.643
ATOM   1694  O   LYS A   9      52.721 -53.558  49.746
ATOM   1695  CB  LYS A   9      48.921 -52.731  51.132
ATOM   1696  N   GLN A  10      53.254 -53.174  47.640
ATOM   1697  CA  GLN A  10      54.690 -53.210  47.777
ATOM   1698  C   GLN A  10      55.348 -51.961  48.296
ATOM   1699  O   GLN A  10      55.434 -51.569  49.459
ATOM   1700  CB  GLN A  10      55.470 -56.429  47.446
ATOM   1701  N   LYS A  11      55.894 -51.216  47.324
ATOM   1702  CA  LYS A  11      56.536 -49.957  47.554
ATOM   1703  C   LYS A  11      55.607 -48.792  47.183
ATOM   1704  O   LYS A  11      54.863 -47.857  46.885
ATOM   1705  CB  LYS A  11      59.032 -50.200  45.015
ATOM   1706  N   LYS A   1      15.200  26.547  97.839
ATOM   1707  CA  LYS A   1      15.398  27.812  97.117
ATOM   1708  C   LYS A   1      16.192  27.562  95.862
ATOM   1709  O   LYS A   1      17.267  26.969  95.777
ATOM   1710  CB  LYS A   1      17.538  29.550  99.288
ATOM   1711  N   GLN A   2      15.762  27.987  94.705
ATOM   1712  CA  GLN A   2      16.424  28.178  93.448
ATOM   1713  C   GLN A   2      17.780  28.774  93.509
ATOM   1714  O   GLN A   2      18.711  28.328  94.180
ATOM   1715  CB  GLN A   2      13.899  29.458  91.519
ATOM   1716  N   LYS A   3      18.046  29.893  92.785
ATOM   1717  CA  LYS A   3      19.395  30.532  92.858
ATOM   1718  C   LYS A   3      19.290  31.976  92.349
ATOM   1719  O   LYS A   3      19.126  32.361  91.191
ATOM   1720  CB  LYS A   3      20.986  28.509  90.354
ATOM   1721  N   PHE A   4      19.386  32.946  93.259
ATOM   1722  CA  PHE A   4      19.500  34.373  92.950
ATOM   1723  C   PHE A   4      20.881  34.826  93.227
ATOM   1724  O   PHE A   4      21.473  34.742  94.303
ATOM   1725  CB  PHE A   4      17.927  34.882  95.910
ATOM   1726  N   LYS A   5      21.586  35.376  92.278
ATOM   1727  CA  LYS A   5      23.010  35.700  92.438
ATOM   1728  C   LYS A   5      23.166  37.204  92.441
ATOM   1729  O   LYS A   5      23.972  37.880  93.081
ATOM   1730  CB  LYS A   5      24.272  34.447  89.281
ATOM   1731  N   PHE A   6      22.360  37.902  91.680
ATOM   1732  CA  PHE A   6      22.611  39.343  91.469
ATOM   1733  C   PHE A   6      21.349  39.957  90.914
ATOM   1734  O   PHE A   6      20.885  39.873  89.777
ATOM   1735  CB  PHE A   6      24.120  38.240  88.540
ATOM   1736  N   LYS A   7      20.698  40.680  91.857
ATOM   1737  CA  LYS A   7      19.314  41.150  91.593
ATOM   1738  C   LYS A   7      19.373  42.475  90.807
ATOM   1739  O   LYS A   7      20.139  43.429  90.947
ATOM   1740  CB  LYS A   7      18.682  42.091  95.016
ATOM   1741  N   PHE A   8      18.431  42.553  89.839
ATOM   1742  CA  PHE A   8      18.267  43.616  88.882
ATOM   1743  C   PHE A   8      17.174  44.581  89.205
ATOM   1744  O   PHE A   8      16.239  44.359  89.974
ATOM   1745  CB  PHE A   8      16.937  41.151  86.891
ATOM   1746  N   LYS A   9      17.153  45.800  88.647
ATOM   1747  CA  LYS A   9      16.448  46.884  89.284
ATOM   1748  C   LYS A   9      15.404  47.576  88.432
ATOM   1749  O   LYS A   9      15.388  47.651  87.204
ATOM   1750  CB  LYS A   9      19.286  49.136  89.182
ATOM   1751  N   GLN A  10      14.378  48.182  88.973
ATOM   1752  CA  GLN A  10      13.586  49.220  88.333
ATOM   1753  C   GLN A  10      13.116  50.253  89.275
ATOM   1754  O   GLN A  10      13.249  50.206  90.498
ATOM   1755  CB  GLN A  10      12.480  47.821  85.485
ATOM   1756  N   LYS A  11      12.501  51.338  88.875
ATOM   1757  CA  LYS A  11      11.327  51.947  89.448
ATOM   1758  C   LYS A  11      10.760  53.038  88.577
ATOM   1759  O   LYS A  11      10.297  53.929  87.865
ATOM   1760  CB  LYS A  11      12.812  53.376  92.338
ATOM   1761  N   LYS A   1     -14.980  56.736  16.839
ATOM   1762  CA  LYS A   1     -15.406  56.243  15.571
ATOM   1763  C   LYS A   1     -14.330  56.400  14.541
ATOM   1764  O   LYS A   1     -14.177  57.380  13.812
ATOM   1765  CB  LYS A   1     -18.277  58.105  14.957
ATOM   1766  N   GLN A   2     -13.427  55.456  14.330
ATOM   1767  CA  GLN A   2     -12.981  55.154  12.944
ATOM   1768  C   GLN A   2     -12.791  53.669  12.790
ATOM   1769  O   GLN A   2     -12.580  52.824  13.660
ATOM   1770  CB  GLN A   2     -10.777  57.789  12.510
ATOM   1771  N   LYS A   3     -12.873  53.280  11.505
ATOM   1772  CA  LYS A   3     -13.248  51.888  11.197
ATOM   1773  C   LYS A   3     -12.166  51.320  10.330
ATOM   1774  O   LYS A   3     -11.225  51.904   9.793
ATOM   1775  CB  LYS A   3     -16.008  52.558   9.086
ATOM   1776  N   PHE A   4     -12.265  50.018  10.138
ATOM   1777  CA  PHE A   4     -11.233  49.119   9.662
ATOM   1778  C   PHE A   4     -11.420  48.591   8.260
ATOM   1779  O   PHE A   4     -12.459  48.579   7.600
ATOM   1780  CB  PHE A   4     -12.798  46.684  11.495
ATOM   1781  N   LYS A   5     -10.377  48.078   7.641
ATOM   1782  CA  LYS A   5     -10.335  47.560   6.284
ATOM   1783  C   LYS A   5      -9.334  46.468   6.158
ATOM   1784  O   LYS A   5      -8.113  46.584   6.059
ATOM   1785  CB  LYS A   5      -8.776  50.393   4.762
ATOM   1786  N   PHE A   6      -9.794  45.237   6.151
ATOM   1787  CA  PHE A   6      -9.204  44.005   6.594
ATOM   1788  C   PHE A   6      -9.190  42.990   5.470
ATOM   1789  O   PHE A   6      -8.303  42.183   5.189
ATOM   1790  CB  PHE A   6     -12.032  43.242   8.371
ATOM   1791  N   LYS A   7     -10.221  42.925   4.677
ATOM   1792  CA  LYS A   7     -10.203  42.747   3.198
ATOM   1793  C   LYS A   7     -11.641  42.832   2.746
ATOM   1794  O   LYS A   7     -12.043  43.110   1.617
ATOM   1795  CB  LYS A   7      -9.085  39.428   2.892
ATOM   1796  N   PHE A   8     -12.618  42.599   3.584
ATOM   1797  CA  PHE A   8     -13.875  41.937   3.119
ATOM   1798  C   PHE A   8     -15.018  42.876   3.277
ATOM   1799  O   PHE A   8     -15.467  43.281   4.350
ATOM   1800  CB  PHE A   8     -13.819  40.024   5.872
ATOM   1801  N   LYS A   9     -15.672  43.374   2.266
ATOM   1802  CA  LYS A   9     -16.635  44.480   2.375
ATOM   1803  C   LYS A   9     -18.024  43.950   2.250
ATOM   1804  O   LYS A   9     -19.053  44.626   2.263
ATOM   1805  CB  LYS A   9     -15.751  46.618  -0.227
ATOM   1806  N   GLN A  10     -18.232  42.644   2.111
ATOM   1807  CA  GLN A  10     -19.612  42.161   2.050
ATOM   1808  C   GLN A  10     -19.999  41.309   3.247
ATOM   1809  O   GLN A  10     -20.809  41.533   4.147
ATOM   1810  CB  GLN A  10     -20.049  41.971  -1.268
ATOM   1811  N   LYS A  11     -19.338  40.167   3.283
ATOM   1812  CA  LYS A  11     -19.764  38.940   3.998
ATOM   1813  C   LYS A  11     -18.481  38.126   4.227
ATOM   1814  O   LYS A  11     -17.453  37.474   4.411
ATOM   1815  CB  LYS A  11     -22.044  37.350   1.902
ATOM   1816  N   LYS A   1     -65.410  53.892  49.789
ATOM   1817  CA  LYS A   1     -66.535  53.254  50.416
ATOM   1818  C   LYS A   1     -66.974  51.975  49.822
ATOM   1819  O   LYS A   1     -68.080  51.758  49.327
ATOM   1820  CB  LYS A   1     -69.029  55.746  50.017
ATOM   1821  N   GLN A   2     -66.086  50.956  49.822
ATOM   1822  CA  GLN A   2     -66.493  49.738  49.102
ATOM   1823  C   GLN A   2     -67.557  48.927  49.832
ATOM   1824  O   GLN A   2     -67.456  48.371  50.925
ATOM   1825  CB  GLN A   2     -63.453  48.606  47.917
ATOM   1826  N   LYS A   3     -68.745  48.795  49.227
ATOM   1827  CA  LYS A   3     -69.912  48.344  49.956
ATOM   1828  C   LYS A   3     -70.238  46.901  49.622
ATOM   1829  O   LYS A   3     -70.217  46.387  48.504
ATOM   1830  CB  LYS A   3     -72.299  50.394  48.341
ATOM   1831  N   PHE A   4     -70.590  46.078  50.637
ATOM   1832  CA  PHE A   4     -71.105  44.766  50.422
ATOM   1833  C   PHE A   4     -72.528  44.548  50.839
ATOM   1834  O   PHE A   4     -73.316  45.385  51.279
ATOM   1835  CB  PHE A   4     -69.650  44.205  53.556
ATOM   1836  N   LYS A   5     -72.980  43.297  50.712
ATOM   1837  CA  LYS A   5     -74.389  43.063  51.125
ATOM   1838  C   LYS A   5     -74.409  41.828  51.965
ATOM   1839  O   LYS A   5     -73.572  40.925  51.939
ATOM   1840  CB  LYS A   5     -75.771  42.160  48.023
ATOM   1841  N   PHE A   6     -75.382  41.621  52.835
ATOM   1842  CA  PHE A   6     -75.823  40.380  53.424
ATOM   1843  C   PHE A   6     -77.270  40.383  53.758
ATOM   1844  O   PHE A   6     -77.878  41.218  54.427
ATOM   1845  CB  PHE A   6     -74.505  41.425  56.449
ATOM   1846  N   LYS A   7     -77.973  39.364  53.273
ATOM   1847  CA  LYS A   7     -79.408  39.159  53.311
ATOM   1848  C   LYS A   7     -79.804  38.038  54.199
ATOM   1849  O   LYS A   7     -79.061  37.133  54.581
ATOM   1850  CB  LYS A   7     -79.916  37.898  50.002
ATOM   1851  N   PHE A   8     -81.025  37.923  54.661
ATOM   1852  CA  PHE A   8     -81.354  36.963  55.727
ATOM   1853  C   PHE A   8     -81.575  35.558  55.249
ATOM   1854  O   PHE A   8     -82.654  35.041  54.962
ATOM   1855  CB  PHE A   8     -84.440  38.388  55.764
ATOM   1856  N   LYS A   9     -80.569  34.742  55.097
ATOM   1857  CA  LYS A   9     -80.584  33.330  54.694
ATOM   1858  C   LYS A   9     -79.971  32.453  55.753
ATOM   1859  O   LYS A   9     -79.198  32.793  56.649
ATOM   1860  CB  LYS A   9     -78.665  33.384  51.763
ATOM   1861  N   GLN A  10     -80.259  31.180  55.772
ATOM   1862  CA  GLN A  10     -80.345  30.290  56.925
ATOM   1863  C   GLN A  10     -79.435  29.117  56.886
ATOM   1864  O   GLN A  10     -78.751  28.691  57.817
ATOM   1865  CB  GLN A  10     -83.706  30.138  57.523
ATOM   1866  N   LYS A  11     -79.356  28.462  55.718
ATOM   1867  CA  LYS A  11     -79.064  27.050  55.648
ATOM   1868  C   LYS A  11     -77.819  26.745  54.900
ATOM   1869  O   LYS A  11     -76.786  26.492  54.280
ATOM   1870  CB  LYS A  11     -81.724  26.194  53.427
ATOM   1871  N   LYS A   1     -34.749  35.159  50.278
ATOM   1872  CA  LYS A   1     -34.004  36.070  49.423
ATOM   1873  C   LYS A   1     -32.639  36.340  49.984
ATOM   1874  O   LYS A   1     -32.232  35.993  51.092
ATOM   1875  CB  LYS A   1     -35.866  39.071  49.687
ATOM   1876  N   GLN A   2     -31.719  36.990  49.332
ATOM   1877  CA  GLN A   2     -30.392  37.284  49.923
ATOM   1878  C   GLN A   2     -30.335  38.808  50.138
ATOM   1879  O   GLN A   2     -30.002  39.697  49.355
ATOM   1880  CB  GLN A   2     -28.342  35.415  47.843
ATOM   1881  N   LYS A   3     -30.688  39.238  51.317
ATOM   1882  CA  LYS A   3     -30.788  40.699  51.594
ATOM   1883  C   LYS A   3     -29.599  41.110  52.483
ATOM   1884  O   LYS A   3     -29.141  42.236  52.682
ATOM   1885  CB  LYS A   3     -33.735  40.781  53.610
ATOM   1886  N   PHE A   4     -28.948  40.198  53.139
ATOM   1887  CA  PHE A   4     -28.200  40.420  54.408
ATOM   1888  C   PHE A   4     -27.008  39.509  54.543
ATOM   1889  O   PHE A   4     -27.010  38.280  54.605
ATOM   1890  CB  PHE A   4     -30.671  38.997  56.229
ATOM   1891  N   LYS A   5     -25.815  40.062  54.604
ATOM   1892  CA  LYS A   5     -24.696  39.422  55.260
ATOM   1893  C   LYS A   5     -23.640  40.403  55.685
ATOM   1894  O   LYS A   5     -22.763  40.883  54.967
ATOM   1895  CB  LYS A   5     -23.360  37.290  52.785
ATOM   1896  N   PHE A   6     -23.630  40.810  56.970
ATOM   1897  CA  PHE A   6     -23.401  42.150  57.416
ATOM   1898  C   PHE A   6     -21.997  42.615  57.129
ATOM   1899  O   PHE A   6     -20.994  41.915  56.992
ATOM   1900  CB  PHE A   6     -23.132  40.849  60.520
ATOM   1901  N   LYS A   7     -21.753  43.890  56.999
ATOM   1902  CA  LYS A   7     -20.466  44.393  56.450
ATOM   1903  C   LYS A   7     -20.053  45.610  57.307
ATOM   1904  O   LYS A   7     -20.769  46.480  57.802
ATOM   1905  CB  LYS A   7     -21.124  45.293  53.162
ATOM   1906  N   PHE A   8     -18.795  45.801  57.581
ATOM   1907  CA  PHE A   8     -18.328  46.658  58.702
ATOM   1908  C   PHE A   8     -18.374  48.130  58.248
ATOM   1909  O   PHE A   8     -17.736  48.663  57.340
ATOM   1910  CB  PHE A   8     -15.197  45.804  57.771
ATOM   1911  N   LYS A   9     -19.220  48.936  58.928
ATOM   1912  CA  LYS A   9     -20.124  49.921  58.389
ATOM   1913  C   LYS A   9     -19.994  51.303  58.931
ATOM   1914  O   LYS A   9     -20.041  52.369  58.316
ATOM   1915  CB  LYS A   9     -23.257  48.763  59.600
ATOM   1916  N   GLN A  10     -19.804  51.350  60.245
ATOM   1917  CA  GLN A  10     -20.068  52.593  60.973
ATOM   1918  C   GLN A  10     -18.928  53.579  60.730
ATOM   1919  O   GLN A  10     -18.123  53.595  59.800
ATOM   1920  CB  GLN A  10     -20.536  51.292  64.165
ATOM   1921  N   LYS A  11     -18.796  54.544  61.651
ATOM   1922  CA  LYS A  11     -17.807  55.560  61.503
ATOM   1923  C   LYS A  11     -17.392  56.083  62.842
ATOM   1924  O   LYS A  11     -17.051  56.513  63.944
ATOM   1925  CB  LYS A  11     -19.533  58.222  59.975
ATOM   1926  N   LYS A   1     -47.724 -14.262  35.342
ATOM   1927  CA  LYS A   1     -46.940 -13.446  36.213
ATOM   1928  C   LYS A   1     -45.437 -13.645  36.091
ATOM   1929  O   LYS A   1     -44.537 -12.907  36.492
ATOM   1930  CB  LYS A   1     -47.669 -15.409  39.137
ATOM   1931  N   GLN A   2     -45.042 -14.753  35.476
ATOM   1932  CA  GLN A   2     -43.650 -15.110  35.208
ATOM   1933  C   GLN A   2     -43.016 -14.328  34.117
ATOM   1934  O   GLN A   2     -42.756 -14.758  32.993
ATOM   1935  CB  GLN A   2     -42.757 -17.237  37.604
ATOM   1936  N   LYS A   3     -42.686 -13.046  34.337
ATOM   1937  CA  LYS A   3     -41.521 -12.355  33.753
ATOM   1938  C   LYS A   3     -41.399 -10.919  34.212
ATOM   1939  O   LYS A   3     -42.165  -9.978  34.001
ATOM   1940  CB  LYS A   3     -42.349 -12.158  30.346
ATOM   1941  N   PHE A   4     -40.347 -10.623  34.926
ATOM   1942  CA  PHE A   4     -39.907  -9.320  35.307
ATOM   1943  C   PHE A   4     -38.870  -8.724  34.377
ATOM   1944  O   PHE A   4     -37.769  -9.183  34.070
ATOM   1945  CB  PHE A   4     -37.824 -10.985  37.500
ATOM   1946  N   LYS A   5     -39.194  -7.562  33.826
ATOM   1947  CA  LYS A   5     -38.242  -6.435  33.618
ATOM   1948  C   LYS A   5     -38.877  -5.120  33.922
ATOM   1949  O   LYS A   5     -38.319  -4.027  34.014
ATOM   1950  CB  LYS A   5     -37.951  -6.587  30.109
ATOM   1951  N   PHE A   6     -40.160  -5.071  34.119
ATOM   1952  CA  PHE A   6     -40.938  -3.876  34.329
ATOM   1953  C   PHE A   6     -42.217  -4.215  35.111
ATOM   1954  O   PHE A   6     -42.559  -5.281  35.622
ATOM   1955  CB  PHE A   6     -42.151  -4.406  31.113
ATOM   1956  N   LYS A   7     -43.053  -3.176  35.232
ATOM   1957  CA  LYS A   7     -44.138  -3.259  36.185
ATOM   1958  C   LYS A   7     -45.336  -2.418  35.771
ATOM   1959  O   LYS A   7     -45.365  -1.210  35.532
ATOM   1960  CB  LYS A   7     -42.542  -1.639  39.013
ATOM   1961  N   PHE A   8     -46.498  -3.116  35.660
ATOM   1962  CA  PHE A   8     -47.714  -2.371  35.394
ATOM   1963  C   PHE A   8     -48.894  -3.331  35.493
ATOM   1964  O   PHE A   8     -49.176  -4.254  34.729
ATOM   1965  CB  PHE A   8     -46.900  -2.748  32.052
ATOM   1966  N   LYS A   9     -49.742  -3.209  36.487
ATOM   1967  CA  LYS A   9     -51.165  -3.521  36.306
ATOM   1968  C   LYS A   9     -52.022  -2.713  37.277
ATOM   1969  O   LYS A   9     -52.902  -3.095  38.048
ATOM   1970  CB  LYS A   9     -51.105  -6.871  37.477
ATOM   1971  N   GLN A  10     -51.748  -1.412  37.258
ATOM   1972  CA  GLN A  10     -52.573  -0.330  37.815
ATOM   1973  C   GLN A  10     -53.022   0.667  36.817
ATOM   1974  O   GLN A  10     -54.189   0.882  36.489
ATOM   1975  CB  GLN A  10     -50.883   0.171  40.717
ATOM   1976  N   LYS A  11     -52.180   1.425  36.182
ATOM   1977  CA  LYS A  11     -52.215   2.006  34.867
ATOM   1978  C   LYS A  11     -50.975   2.836  34.638
ATOM   1979  O   LYS A  11     -49.964   3.513  34.451
ATOM   1980  CB  LYS A  11     -54.824   4.426  35.341
ATOM   1981  N   LYS A   1     -55.573  11.088 -28.945
ATOM   1982  CA  LYS A   1     -56.683  10.939 -28.053
ATOM   1983  C   LYS A   1     -56.381  11.358 -26.606
ATOM   1984  O   LYS A   1     -56.411  10.673 -25.584
ATOM   1985  CB  LYS A   1     -56.961   7.430 -27.971
ATOM   1986  N   GLN A   2     -56.040  12.670 -26.491
ATOM   1987  CA  GLN A   2     -55.796  13.368 -25.240
ATOM   1988  C   GLN A   2     -57.056  13.974 -24.612
ATOM   1989  O   GLN A   2     -57.558  15.070 -24.861
ATOM   1990  CB  GLN A   2     -52.995  15.134 -26.231
ATOM   1991  N   LYS A   3     -57.700  13.237 -23.680
ATOM   1992  CA  LYS A   3     -59.013  13.590 -23.248
ATOM   1993  C   LYS A   3     -59.119  14.682 -22.235
ATOM   1994  O   LYS A   3     -58.365  15.650 -22.130
ATOM   1995  CB  LYS A   3     -59.998  10.454 -21.927
ATOM   1996  N   PHE A   4     -60.092  14.663 -21.342
ATOM   1997  CA  PHE A   4     -60.106  15.715 -20.305
ATOM   1998  C   PHE A   4     -59.525  15.204 -19.030
ATOM   1999  O   PHE A   4     -59.862  14.168 -18.458
ATOM   2000  CB  PHE A   4     -63.358  14.604 -19.832
ATOM   2001  N   LYS A   5     -58.542  15.926 -18.435
ATOM   2002  CA  LYS A   5     -58.406  15.881 -16.965
ATOM   2003  C   LYS A   5     -58.566  17.267 -16.420
ATOM   2004  O   LYS A   5     -57.829  18.239 -16.582
ATOM   2005  CB  LYS A   5     -55.187  14.632 -16.494
ATOM   2006  N   PHE A   6     -59.630  17.461 -15.677
ATOM   2007  CA  PHE A   6     -59.875  18.650 -14.883
ATOM   2008  C   PHE A   6     -60.111  18.355 -13.444
ATOM   2009  O   PHE A   6     -60.461  17.284 -12.949
ATOM   2010  CB  PHE A   6     -63.061  18.548 -16.274
ATOM   2011  N   LYS A   7     -59.919  19.368 -12.610
ATOM   2012  CA  LYS A   7     -60.580  19.365 -11.277
ATOM   2013  C   LYS A   7     -60.751  20.801 -10.737
ATOM   2014  O   LYS A   7     -61.687  21.325 -10.134
ATOM   2015  CB  LYS A   7     -58.032  17.692  -9.387
ATOM   2016  N   PHE A   8     -59.683  21.542 -10.995
ATOM   2017  CA  PHE A   8     -59.516  22.903 -10.549
ATOM   2018  C   PHE A   8     -59.573  23.965 -11.604
ATOM   2019  O   PHE A   8     -58.782  24.901 -11.724
ATOM   2020  CB  PHE A   8     -56.254  22.303  -9.824
ATOM   2021  N   LYS A   9     -60.522  23.973 -12.524
ATOM   2022  CA  LYS A   9     -60.619  25.029 -13.545
ATOM   2023  C   LYS A   9     -62.086  25.214 -13.898
ATOM   2024  O   LYS A   9     -62.660  24.803 -14.907
ATOM   2025  CB  LYS A   9     -59.248  23.016 -16.166
ATOM   2026  N   GLN A  10     -62.840  25.907 -13.003
ATOM   2027  CA  GLN A  10     -64.283  25.953 -13.031
ATOM   2028  C   GLN A  10     -64.696  27.236 -13.771
ATOM   2029  O   GLN A  10     -64.808  28.373 -13.312
ATOM   2030  CB  GLN A  10     -64.977  25.187  -9.728
ATOM   2031  N   LYS A  11     -64.972  27.118 -15.077
ATOM   2032  CA  LYS A  11     -65.808  27.985 -15.883
ATOM   2033  C   LYS A  11     -67.164  27.450 -16.203
ATOM   2034  O   LYS A  11     -68.283  27.009 -16.467
ATOM   2035  CB  LYS A  11     -63.824  27.812 -18.808
ATOM   2036  N   LYS A   1      25.192  48.828  86.990
ATOM   2037  CA  LYS A   1      24.049  48.074  86.498
ATOM   2038  C   LYS A   1      22.835  49.010  86.550
ATOM   2039  O   LYS A   1      21.699  48.791  86.971
ATOM   2040  CB  LYS A   1      23.511  46.072  89.406
ATOM   2041  N   GLN A   2      23.114  50.234  86.050
ATOM   2042  CA  GLN A   2      22.219  51.350  86.229
ATOM   2043  C   GLN A   2      21.122  51.332  85.237
ATOM   2044  O   GLN A   2      20.059  50.732  85.391
ATOM   2045  CB  GLN A   2      23.951  53.568  88.102
ATOM   2046  N   LYS A   3      21.229  51.992  84.071
ATOM   2047  CA  LYS A   3      20.421  51.587  82.883
ATOM   2048  C   LYS A   3      21.030  52.334  81.696
ATOM   2049  O   LYS A   3      22.056  53.012  81.637
ATOM   2050  CB  LYS A   3      17.367  53.313  83.815
ATOM   2051  N   PHE A   4      20.269  52.173  80.590
ATOM   2052  CA  PHE A   4      20.465  53.216  79.546
ATOM   2053  C   PHE A   4      19.175  53.520  78.779
ATOM   2054  O   PHE A   4      18.101  52.924  78.864
ATOM   2055  CB  PHE A   4      21.934  50.590  77.817
ATOM   2056  N   LYS A   5      19.186  54.543  77.907
ATOM   2057  CA  LYS A   5      18.365  54.495  76.707
ATOM   2058  C   LYS A   5      19.019  55.184  75.561
ATOM   2059  O   LYS A   5      19.008  56.395  75.338
ATOM   2060  CB  LYS A   5      15.280  55.883  77.651
ATOM   2061  N   PHE A   6      19.685  54.522  74.662
ATOM   2062  CA  PHE A   6      20.536  55.070  73.650
ATOM   2063  C   PHE A   6      19.796  55.664  72.499
ATOM   2064  O   PHE A   6      20.284  56.392  71.635
ATOM   2065  CB  PHE A   6      21.351  51.932  72.822
ATOM   2066  N   LYS A   7      18.512  55.447  72.313
ATOM   2067  CA  LYS A   7      17.794  55.469  71.016
ATOM   2068  C   LYS A   7      16.984  56.722  70.899
ATOM   2069  O   LYS A   7      16.578  57.221  69.849
ATOM   2070  CB  LYS A   7      15.821  52.588  70.995
ATOM   2071  N   PHE A   8      16.651  57.387  72.016
ATOM   2072  CA  PHE A   8      16.630  58.829  72.084
ATOM   2073  C   PHE A   8      16.950  59.262  73.526
ATOM   2074  O   PHE A   8      17.270  58.583  74.501
ATOM   2075  CB  PHE A   8      13.216  58.385  72.236
ATOM   2076  N   LYS A   9      16.867  60.548  73.741
ATOM   2077  CA  LYS A   9      17.029  61.169  75.050
ATOM   2078  C   LYS A   9      15.767  61.825  75.546
ATOM   2079  O   LYS A   9      15.651  62.986  75.939
ATOM   2080  CB  LYS A   9      19.364  63.607  74.020
ATOM   2081  N   GLN A  10      14.636  61.176  75.600
ATOM   2082  CA  GLN A  10      13.488  61.778  76.312
ATOM   2083  C   GLN A  10      13.279  61.211  77.668
ATOM   2084  O   GLN A  10      12.498  60.322  78.008
ATOM   2085  CB  GLN A  10      11.208  62.408  73.943
ATOM   2086  N   LYS A  11      14.050  61.758  78.597
ATOM   2087  CA  LYS A  11      13.740  61.508  80.023
ATOM   2088  C   LYS A  11      14.194  62.623  80.941
ATOM   2089  O   LYS A  11      14.564  63.529  81.687
ATOM   2090  CB  LYS A  11      15.559  58.587  80.656
ATOM   2091  N   LYS A   1      49.997 -52.540  26.524
ATOM   2092  CA  LYS A   1      49.503 -51.622  25.490
ATOM   2093  C   LYS A   1      50.093 -51.822  24.134
ATOM   2094  O   LYS A   1      51.058 -51.229  23.653
ATOM   2095  CB  LYS A   1      51.066 -48.731  27.034
ATOM   2096  N   GLN A   2      49.529 -52.729  23.352
ATOM   2097  CA  GLN A   2      50.236 -53.391  22.242
ATOM   2098  C   GLN A   2      49.764 -52.807  20.927
ATOM   2099  O   GLN A   2      49.027 -53.325  20.087
ATOM   2100  CB  GLN A   2      49.689 -56.631  23.128
ATOM   2101  N   LYS A   3      50.214 -51.576  20.663
ATOM   2102  CA  LYS A   3      49.844 -50.760  19.526
ATOM   2103  C   LYS A   3      50.896 -49.745  19.227
ATOM   2104  O   LYS A   3      51.404 -48.970  20.037
ATOM   2105  CB  LYS A   3      47.078 -49.027  21.104
ATOM   2106  N   PHE A   4      51.373 -49.606  18.015
ATOM   2107  CA  PHE A   4      51.904 -48.382  17.479
ATOM   2108  C   PHE A   4      51.777 -48.324  15.978
ATOM   2109  O   PHE A   4      52.373 -49.032  15.167
ATOM   2110  CB  PHE A   4      54.925 -49.966  18.036
ATOM   2111  N   LYS A   5      50.937 -47.419  15.449
ATOM   2112  CA  LYS A   5      50.434 -47.460  14.113
ATOM   2113  C   LYS A   5      50.302 -46.128  13.429
ATOM   2114  O   LYS A   5      49.434 -45.825  12.610
ATOM   2115  CB  LYS A   5      46.966 -48.209  14.889
ATOM   2116  N   PHE A   6      51.185 -45.152  13.703
ATOM   2117  CA  PHE A   6      51.143 -43.795  13.156
ATOM   2118  C   PHE A   6      52.486 -43.228  12.848
ATOM   2119  O   PHE A   6      53.563 -43.825  12.861
ATOM   2120  CB  PHE A   6      50.372 -42.640  16.284
ATOM   2121  N   LYS A   7      52.499 -41.923  12.522
ATOM   2122  CA  LYS A   7      53.690 -41.102  12.694
ATOM   2123  C   LYS A   7      53.420 -39.662  12.914
ATOM   2124  O   LYS A   7      52.309 -39.144  13.026
ATOM   2125  CB  LYS A   7      54.904 -41.569   9.401
ATOM   2126  N   PHE A   8      54.385 -38.798  13.011
ATOM   2127  CA  PHE A   8      54.332 -37.395  13.477
ATOM   2128  C   PHE A   8      54.570 -36.375  12.405
ATOM   2129  O   PHE A   8      55.662 -35.939  12.043
ATOM   2130  CB  PHE A   8      57.250 -37.928  15.074
ATOM   2131  N   LYS A   9      53.481 -35.887  11.774
ATOM   2132  CA  LYS A   9      53.491 -35.341  10.417
ATOM   2133  C   LYS A   9      52.961 -33.936  10.307
ATOM   2134  O   LYS A   9      51.922 -33.512  10.812
ATOM   2135  CB  LYS A   9      51.107 -37.508   8.880
ATOM   2136  N   GLN A  10      53.616 -33.014   9.623
ATOM   2137  CA  GLN A  10      53.110 -31.615   9.490
ATOM   2138  C   GLN A  10      52.099 -31.486   8.397
ATOM   2139  O   GLN A  10      51.113 -32.209   8.257
ATOM   2140  CB  GLN A  10      53.033 -30.291  12.551
ATOM   2141  N   LYS A  11      52.233 -30.516   7.465
ATOM   2142  CA  LYS A  11      51.458 -30.396   6.264
ATOM   2143  C   LYS A  11      52.340 -30.340   5.005
ATOM   2144  O   LYS A  11      53.046 -30.296   3.998
ATOM   2145  CB  LYS A  11      50.151 -27.097   6.624
ATOM   2146  N   LYS A   1      12.116  69.782 -54.067
ATOM   2147  CA  LYS A   1      11.761  71.174 -53.725
ATOM   2148  C   LYS A   1      10.418  71.316 -53.119
ATOM   2149  O   LYS A   1       9.860  72.375 -52.830
ATOM   2150  CB  LYS A   1      11.686  72.384 -57.041
ATOM   2151  N   GLN A   2       9.751  70.175 -52.864
ATOM   2152  CA  GLN A   2       8.359  70.003 -52.567
ATOM   2153  C   GLN A   2       8.024  69.207 -51.332
ATOM   2154  O   GLN A   2       7.977  67.981 -51.232
ATOM   2155  CB  GLN A   2       7.477  68.774 -55.690
ATOM   2156  N   LYS A   3       7.744  69.875 -50.217
ATOM   2157  CA  LYS A   3       7.602  69.329 -48.891
ATOM   2158  C   LYS A   3       6.109  69.149 -48.576
ATOM   2159  O   LYS A   3       5.590  68.821 -47.509
ATOM   2160  CB  LYS A   3       8.615  72.157 -46.997
ATOM   2161  N   PHE A   4       5.219  69.352 -49.507
ATOM   2162  CA  PHE A   4       4.093  68.455 -49.724
ATOM   2163  C   PHE A   4       3.894  68.135 -51.183
ATOM   2164  O   PHE A   4       3.912  68.937 -52.117
ATOM   2165  CB  PHE A   4       1.974  71.017 -48.920
ATOM   2166  N   LYS A   5       3.672  66.863 -51.536
ATOM   2167  CA  LYS A   5       4.126  66.267 -52.806
ATOM   2168  C   LYS A   5       3.130  66.488 -53.953
ATOM   2169  O   LYS A   5       1.940  66.790 -53.875
ATOM   2170  CB  LYS A   5       4.013  62.928 -51.772
ATOM   2171  N   PHE A   6       3.579  66.342 -55.195
ATOM   2172  CA  PHE A   6       2.817  65.718 -56.251
ATOM   2173  C   PHE A   6       3.539  64.767 -57.121
ATOM   2174  O   PHE A   6       4.635  64.247 -56.912
ATOM   2175  CB  PHE A   6       3.036  68.712 -58.017
ATOM   2176  N   LYS A   7       2.877  64.474 -58.254
ATOM   2177  CA  LYS A   7       3.535  63.844 -59.413
ATOM   2178  C   LYS A   7       2.628  64.069 -60.607
ATOM   2179  O   LYS A   7       2.965  64.451 -61.728
ATOM   2180  CB  LYS A   7       3.292  60.477 -58.550
ATOM   2181  N   PHE A   8       1.346  63.867 -60.548
ATOM   2182  CA  PHE A   8       0.330  63.869 -61.555
ATOM   2183  C   PHE A   8      -1.029  64.251 -61.020
ATOM   2184  O   PHE A   8      -1.928  63.505 -60.634
ATOM   2185  CB  PHE A   8       0.436  60.506 -61.436
ATOM   2186  N   LYS A   9      -1.237  65.588 -60.979
ATOM   2187  CA  LYS A   9      -2.563  66.191 -60.755
ATOM   2188  C   LYS A   9      -2.731  67.545 -61.371
ATOM   2189  O   LYS A   9      -2.000  68.529 -61.256
ATOM   2190  CB  LYS A   9      -2.333  66.664 -57.206
ATOM   2191  N   GLN A  10      -3.841  67.630 -62.135
ATOM   2192  CA  GLN A  10      -4.107  68.689 -63.060
ATOM   2193  C   GLN A  10      -4.779  69.899 -62.526
ATOM   2194  O   GLN A  10      -4.436  71.069 -62.695
ATOM   2195  CB  GLN A  10      -4.411  66.998 -65.917
ATOM   2196  N   LYS A  11      -5.879  69.643 -61.782
ATOM   2197  CA  LYS A  11      -6.518  70.566 -60.864
ATOM   2198  C   LYS A  11      -7.733  69.909 -60.190
ATOM   2199  O   LYS A  11      -8.707  69.383 -59.651
ATOM   2200  CB  LYS A  11      -7.762  73.071 -63.102
ATOM   2201  N   LYS A   1     -69.508  43.583  90.802
ATOM   2202  CA  LYS A   1     -70.799  43.347  91.409
ATOM   2203  C   LYS A   1     -71.323  42.013  91.056
ATOM   2204  O   LYS A   1     -70.729  41.111  90.466
ATOM   2205  CB  LYS A   1     -72.632  45.522  89.219
ATOM   2206  N   GLN A   2     -72.558  41.759  91.411
ATOM   2207  CA  GLN A   2     -73.070  40.400  91.335
ATOM   2208  C   GLN A   2     -74.118  40.185  90.240
ATOM   2209  O   GLN A   2     -75.258  39.734  90.351
ATOM   2210  CB  GLN A   2     -73.554  39.830  94.695
ATOM   2211  N   LYS A   3     -73.731  40.536  89.005
ATOM   2212  CA  LYS A   3     -74.653  40.446  87.903
ATOM   2213  C   LYS A   3     -73.895  40.412  86.620
ATOM   2214  O   LYS A   3     -73.752  41.353  85.840
ATOM   2215  CB  LYS A   3     -76.118  43.741  88.066
ATOM   2216  N   PHE A   4     -73.295  39.322  86.212
ATOM   2217  CA  PHE A   4     -73.114  38.972  84.799
ATOM   2218  C   PHE A   4     -72.865  37.486  84.562
ATOM   2219  O   PHE A   4     -72.371  36.967  83.562
ATOM   2220  CB  PHE A   4     -69.955  40.261  85.064
ATOM   2221  N   LYS A   5     -73.194  36.609  85.499
ATOM   2222  CA  LYS A   5     -73.687  35.274  85.157
ATOM   2223  C   LYS A   5     -75.189  35.099  85.473
ATOM   2224  O   LYS A   5     -76.006  35.963  85.792
ATOM   2225  CB  LYS A   5     -71.739  33.432  87.468
ATOM   2226  N   PHE A   6     -75.693  33.870  85.397
ATOM   2227  CA  PHE A   6     -76.975  33.578  86.049
ATOM   2228  C   PHE A   6     -76.726  32.655  87.255
ATOM   2229  O   PHE A   6     -75.684  32.094  87.596
ATOM   2230  CB  PHE A   6     -77.626  31.299  83.630
ATOM   2231  N   LYS A   7     -77.729  32.404  88.052
ATOM   2232  CA  LYS A   7     -77.635  31.317  89.064
ATOM   2233  C   LYS A   7     -78.495  30.156  88.723
ATOM   2234  O   LYS A   7     -79.711  30.151  88.535
ATOM   2235  CB  LYS A   7     -78.919  33.121  91.774
ATOM   2236  N   PHE A   8     -77.893  29.000  88.610
ATOM   2237  CA  PHE A   8     -78.625  27.826  88.175
ATOM   2238  C   PHE A   8     -78.181  26.525  88.865
ATOM   2239  O   PHE A   8     -77.750  25.492  88.352
ATOM   2240  CB  PHE A   8     -76.886  27.696  85.285
ATOM   2241  N   LYS A   9     -78.264  26.486  90.181
ATOM   2242  CA  LYS A   9     -78.378  25.309  91.047
ATOM   2243  C   LYS A   9     -79.673  25.432  91.868
ATOM   2244  O   LYS A   9     -80.030  26.298  92.667
ATOM   2245  CB  LYS A   9     -75.831  26.472  93.318
ATOM   2246  N   GLN A  10     -80.502  24.424  91.644
ATOM   2247  CA  GLN A  10     -81.827  24.366  92.322
ATOM   2248  C   GLN A  10     -81.807  23.602  93.583
ATOM   2249  O   GLN A  10     -81.781  24.054  94.728
ATOM   2250  CB  GLN A  10     -83.538  23.626  89.396
ATOM   2251  N   LYS A  11     -81.820  22.287  93.452
ATOM   2252  CA  LYS A  11     -81.988  21.385  94.584
ATOM   2253  C   LYS A  11     -80.750  20.589  94.857
ATOM   2254  O   LYS A  11     -79.732  19.935  95.081
ATOM   2255  CB  LYS A  11     -84.036  18.852  92.999
ATOM   2256  N   LYS A   1     -48.758  62.921 -53.999
ATOM   2257  CA  LYS A   1     -49.328  63.213 -55.298
ATOM   2258  C   LYS A   1     -50.799  62.812 -55.430
ATOM   2259  O   LYS A   1     -51.377  61.773 -55.114
ATOM   2260  CB  LYS A   1     -47.695  60.882 -57.444
ATOM   2261  N   GLN A   2     -51.522  63.759 -55.973
ATOM   2262  CA  GLN A   2     -52.900  64.116 -55.838
ATOM   2263  C   GLN A   2     -53.732  62.968 -56.432
ATOM   2264  O   GLN A   2     -53.799  61.799 -56.051
ATOM   2265  CB  GLN A   2     -53.090  67.477 -56.036
ATOM   2266  N   LYS A   3     -54.481  63.262 -57.496
ATOM   2267  CA  LYS A   3     -55.179  62.247 -58.267
ATOM   2268  C   LYS A   3     -54.563  61.970 -59.640
ATOM   2269  O   LYS A   3     -53.765  62.659 -60.275
ATOM   2270  CB  LYS A   3     -58.253  63.836 -58.553
ATOM   2271  N   PHE A   4     -54.983  60.801 -60.191
ATOM   2272  CA  PHE A   4     -54.171  59.924 -61.011
ATOM   2273  C   PHE A   4     -54.905  59.505 -62.266
ATOM   2274  O   PHE A   4     -56.027  59.874 -62.613
ATOM   2275  CB  PHE A   4     -54.678  57.365 -58.773
ATOM   2276  N   LYS A   5     -54.348  58.660 -63.121
ATOM   2277  CA  LYS A   5     -54.778  58.346 -64.468
ATOM   2278  C   LYS A   5     -54.408  56.960 -64.857
ATOM   2279  O   LYS A   5     -54.970  56.294 -65.726
ATOM   2280  CB  LYS A   5     -52.940  60.597 -66.445
ATOM   2281  N   PHE A   6     -53.400  56.331 -64.259
ATOM   2282  CA  PHE A   6     -52.547  55.373 -64.962
ATOM   2283  C   PHE A   6     -53.264  54.077 -65.255
ATOM   2284  O   PHE A   6     -53.677  53.225 -64.468
ATOM   2285  CB  PHE A   6     -50.777  54.868 -62.140
ATOM   2286  N   LYS A   7     -53.432  53.914 -66.595
ATOM   2287  CA  LYS A   7     -54.451  52.914 -67.011
ATOM   2288  C   LYS A   7     -53.891  51.579 -67.354
ATOM   2289  O   LYS A   7     -54.550  50.578 -67.636
ATOM   2290  CB  LYS A   7     -55.972  54.415 -69.814
ATOM   2291  N   PHE A   8     -52.536  51.451 -67.355
ATOM   2292  CA  PHE A   8     -51.929  50.334 -68.048
ATOM   2293  C   PHE A   8     -51.440  49.259 -67.055
ATOM   2294  O   PHE A   8     -51.387  48.033 -67.160
ATOM   2295  CB  PHE A   8     -49.142  52.252 -68.655
ATOM   2296  N   LYS A   9     -51.022  49.810 -65.922
ATOM   2297  CA  LYS A   9     -50.284  49.091 -64.871
ATOM   2298  C   LYS A   9     -51.236  48.608 -63.812
ATOM   2299  O   LYS A   9     -51.098  47.623 -63.086
ATOM   2300  CB  LYS A   9     -48.792  51.987 -63.469
ATOM   2301  N   GLN A  10     -52.356  49.332 -63.642
ATOM   2302  CA  GLN A  10     -53.164  49.024 -62.451
ATOM   2303  C   GLN A  10     -54.090  47.882 -62.642
ATOM   2304  O   GLN A  10     -54.138  47.182 -63.653
ATOM   2305  CB  GLN A  10     -51.463  50.429 -59.890
ATOM   2306  N   LYS A  11     -54.962  47.544 -61.675
ATOM   2307  CA  LYS A  11     -55.611  46.254 -61.493
ATOM   2308  C   LYS A  11     -57.001  46.342 -60.853
ATOM   2309  O   LYS A  11     -58.117  46.413 -60.340
ATOM   2310  CB  LYS A  11     -53.330  44.585 -59.423
ATOM   2311  N   LYS A   1      23.307 -84.677 -16.720
ATOM   2312  CA  LYS A   1      23.520 -83.405 -17.437
ATOM   2313  C   LYS A   1      24.894 -83.145 -17.905
ATOM   2314  O   LYS A   1      25.858 -82.838 -17.204
ATOM   2315  CB  LYS A   1      22.446 -81.007 -15.152
ATOM   2316  N   GLN A   2      25.088 -83.261 -19.232
ATOM   2317  CA  GLN A   2      26.360 -83.232 -19.934
ATOM   2318  C   GLN A   2      26.618 -81.890 -20.519
ATOM   2319  O   GLN A   2      25.776 -81.068 -20.881
ATOM   2320  CB  GLN A   2      26.931 -86.445 -20.729
ATOM   2321  N   LYS A   3      27.884 -81.535 -20.669
ATOM   2322  CA  LYS A   3      28.210 -80.291 -21.319
ATOM   2323  C   LYS A   3      29.457 -80.293 -22.136
ATOM   2324  O   LYS A   3      30.066 -79.323 -22.587
ATOM   2325  CB  LYS A   3      28.793 -78.265 -18.456
ATOM   2326  N   PHE A   4      29.938 -81.515 -22.386
ATOM   2327  CA  PHE A   4      31.217 -81.641 -23.094
ATOM   2328  C   PHE A   4      31.472 -82.978 -23.687
ATOM   2329  O   PHE A   4      32.583 -83.460 -23.908
ATOM   2330  CB  PHE A   4      32.534 -82.220 -19.953
ATOM   2331  N   LYS A   5      30.405 -83.741 -24.018
ATOM   2332  CA  LYS A   5      30.459 -84.760 -25.094
ATOM   2333  C   LYS A   5      29.134 -84.742 -25.822
ATOM   2334  O   LYS A   5      28.184 -83.968 -25.704
ATOM   2335  CB  LYS A   5      30.157 -87.560 -22.874
ATOM   2336  N   PHE A   6      29.017 -85.708 -26.701
ATOM   2337  CA  PHE A   6      27.881 -85.790 -27.614
ATOM   2338  C   PHE A   6      26.782 -86.619 -27.032
ATOM   2339  O   PHE A   6      26.886 -87.534 -26.214
ATOM   2340  CB  PHE A   6      29.657 -87.871 -29.650
ATOM   2341  N   LYS A   7      25.559 -86.379 -27.405
ATOM   2342  CA  LYS A   7      24.425 -87.000 -26.687
ATOM   2343  C   LYS A   7      23.671 -88.015 -27.501
ATOM   2344  O   LYS A   7      22.533 -87.900 -27.957
ATOM   2345  CB  LYS A   7      22.339 -84.074 -26.886
ATOM   2346  N   PHE A   8      24.295 -89.172 -27.763
ATOM   2347  CA  PHE A   8      23.527 -90.259 -28.320
ATOM   2348  C   PHE A   8      24.245 -91.555 -28.231
ATOM   2349  O   PHE A   8      23.753 -92.619 -27.855
ATOM   2350  CB  PHE A   8      24.503 -88.848 -31.334
ATOM   2351  N   LYS A   9      25.537 -91.611 -28.581
ATOM   2352  CA  LYS A   9      26.236 -92.847 -28.937
ATOM   2353  C   LYS A   9      27.259 -93.158 -27.863
ATOM   2354  O   LYS A   9      28.487 -93.145 -27.950
ATOM   2355  CB  LYS A   9      27.912 -92.037 -31.934
ATOM   2356  N   GLN A  10      26.781 -93.485 -26.682
ATOM   2357  CA  GLN A  10      27.597 -94.098 -25.654
ATOM   2358  C   GLN A  10      27.507 -95.571 -25.664
ATOM   2359  O   GLN A  10      26.753 -96.260 -26.351
ATOM   2360  CB  GLN A  10      27.400 -91.810 -23.148
ATOM   2361  N   LYS A  11      28.348 -96.191 -24.824
ATOM   2362  CA  LYS A  11      28.447 -97.661 -24.848
ATOM   2363  C   LYS A  11      29.198 -98.191 -23.611
ATOM   2364  O   LYS A  11      29.797 -98.615 -22.623
ATOM   2365  CB  LYS A  11      30.627 -98.128 -27.645
ATOM   2366  N   LYS A   1      73.336  65.996 -86.463
ATOM   2367  CA  LYS A   1      73.093  64.598 -86.660
ATOM   2368  C   LYS A   1      72.720  63.814 -85.415
ATOM   2369  O   LYS A   1      72.109  62.748 -85.342
ATOM   2370  CB  LYS A   1      76.270  63.506 -87.686
ATOM   2371  N   GLN A   2      73.116  64.371 -84.262
ATOM   2372  CA  GLN A   2      72.853  63.737 -82.962
ATOM   2373  C   GLN A   2      71.603  64.338 -82.404
ATOM   2374  O   GLN A   2      70.585  64.637 -83.028
ATOM   2375  CB  GLN A   2      75.959  63.235 -81.731
ATOM   2376  N   LYS A   3      71.619  64.565 -81.069
ATOM   2377  CA  LYS A   3      70.509  64.966 -80.245
ATOM   2378  C   LYS A   3      70.906  66.091 -79.333
ATOM   2379  O   LYS A   3      70.412  66.410 -78.252
ATOM   2380  CB  LYS A   3      70.442  62.190 -77.933
ATOM   2381  N   PHE A   4      71.903  66.829 -79.737
ATOM   2382  CA  PHE A   4      72.097  68.264 -79.472
ATOM   2383  C   PHE A   4      73.306  68.751 -80.242
ATOM   2384  O   PHE A   4      74.329  68.110 -80.485
ATOM   2385  CB  PHE A   4      73.053  67.623 -76.281
ATOM   2386  N   LYS A   5      73.261  70.024 -80.715
ATOM   2387  CA  LYS A   5      74.423  70.774 -81.190
ATOM   2388  C   LYS A   5      74.707  72.048 -80.437
ATOM   2389  O   LYS A   5      75.649  72.815 -80.638
ATOM   2390  CB  LYS A   5      73.266  71.434 -84.455
ATOM   2391  N   PHE A   6      73.916  72.447 -79.456
ATOM   2392  CA  PHE A   6      74.015  73.619 -78.614
ATOM   2393  C   PHE A   6      75.065  73.495 -77.557
ATOM   2394  O   PHE A   6      75.508  74.423 -76.881
ATOM   2395  CB  PHE A   6      71.255  72.482 -76.910
ATOM   2396  N   LYS A   7      75.611  72.312 -77.271
ATOM   2397  CA  LYS A   7      76.260  72.010 -76.026
ATOM   2398  C   LYS A   7      77.559  72.728 -75.815
ATOM   2399  O   LYS A   7      78.004  73.648 -76.500
ATOM   2400  CB  LYS A   7      76.735  68.479 -76.208
ATOM   2401  N   PHE A   8      78.360  72.417 -74.839
ATOM   2402  CA  PHE A   8      79.785  72.672 -74.777
ATOM   2403  C   PHE A   8      80.660  71.520 -75.247
ATOM   2404  O   PHE A   8      81.167  70.622 -74.575
ATOM   2405  CB  PHE A   8      79.446  71.859 -71.461
ATOM   2406  N   LYS A   9      80.916  71.460 -76.536
ATOM   2407  CA  LYS A   9      82.231  71.092 -77.128
ATOM   2408  C   LYS A   9      82.447  71.954 -78.334
ATOM   2409  O   LYS A   9      81.963  71.819 -79.458
ATOM   2410  CB  LYS A   9      80.959  68.018 -78.576
ATOM   2411  N   GLN A  10      83.277  72.988 -78.112
ATOM   2412  CA  GLN A  10      84.063  73.686 -79.146
ATOM   2413  C   GLN A  10      85.511  73.579 -78.814
ATOM   2414  O   GLN A  10      86.219  72.594 -79.022
ATOM   2415  CB  GLN A  10      82.147  76.457 -79.410
ATOM   2416  N   LYS A  11      86.116  74.644 -78.234
ATOM   2417  CA  LYS A  11      87.430  74.621 -77.676
ATOM   2418  C   LYS A  11      87.391  74.156 -76.258
ATOM   2419  O   LYS A  11      87.360  73.772 -75.089
ATOM   2420  CB  LYS A  11      87.874  78.170 -77.561
ATOM   2421  N   LYS A   1      63.166 -54.448   4.585
ATOM   2422  CA  LYS A   1      64.213 -55.210   3.879
ATOM   2423  C   LYS A   1      63.958 -56.693   3.907
ATOM   2424  O   LYS A   1      64.591 -57.575   4.489
ATOM   2425  CB  LYS A   1      66.761 -54.481   6.265
ATOM   2426  N   GLN A   2      62.884 -57.036   3.182
ATOM   2427  CA  GLN A   2      62.251 -58.319   3.221
ATOM   2428  C   GLN A   2      62.891 -59.328   2.343
ATOM   2429  O   GLN A   2      63.420 -60.381   2.697
ATOM   2430  CB  GLN A   2      61.447 -58.632   6.581
ATOM   2431  N   LYS A   3      62.889 -59.061   1.036
ATOM   2432  CA  LYS A   3      62.950 -60.141   0.022
ATOM   2433  C   LYS A   3      64.304 -60.077  -0.657
ATOM   2434  O   LYS A   3      65.254 -59.329  -0.421
ATOM   2435  CB  LYS A   3      60.694 -58.503  -2.285
ATOM   2436  N   PHE A   4      64.429 -60.982  -1.640
ATOM   2437  CA  PHE A   4      65.574 -60.964  -2.560
ATOM   2438  C   PHE A   4      65.588 -59.770  -3.498
ATOM   2439  O   PHE A   4      64.637 -59.176  -4.005
ATOM   2440  CB  PHE A   4      63.975 -63.352  -4.332
ATOM   2441  N   LYS A   5      66.801 -59.325  -3.798
ATOM   2442  CA  LYS A   5      67.198 -58.058  -4.353
ATOM   2443  C   LYS A   5      67.362 -58.235  -5.867
ATOM   2444  O   LYS A   5      68.271 -58.803  -6.473
ATOM   2445  CB  LYS A   5      70.499 -57.751  -2.959
ATOM   2446  N   PHE A   6      66.456 -57.744  -6.668
ATOM   2447  CA  PHE A   6      66.225 -58.426  -7.976
ATOM   2448  C   PHE A   6      67.114 -57.891  -9.042
ATOM   2449  O   PHE A   6      67.382 -56.699  -9.194
ATOM   2450  CB  PHE A   6      63.430 -56.479  -8.394
ATOM   2451  N   LYS A   7      67.692 -58.741  -9.930
ATOM   2452  CA  LYS A   7      68.924 -58.441 -10.624
ATOM   2453  C   LYS A   7      68.733 -58.153 -12.099
ATOM   2454  O   LYS A   7      68.023 -58.739 -12.916
ATOM   2455  CB  LYS A   7      70.453 -61.636 -10.232
ATOM   2456  N   PHE A   8      69.410 -57.147 -12.574
ATOM   2457  CA  PHE A   8      69.035 -56.266 -13.717
ATOM   2458  C   PHE A   8      69.282 -56.966 -15.019
ATOM   2459  O   PHE A   8      69.584 -58.152 -15.147
ATOM   2460  CB  PHE A   8      71.794 -54.345 -13.204
ATOM   2461  N   LYS A   9      69.174 -56.278 -16.171
ATOM   2462  CA  LYS A   9      68.860 -56.867 -17.462
ATOM   2463  C   LYS A   9      69.860 -56.346 -18.469
ATOM   2464  O   LYS A   9      69.887 -55.264 -19.055
ATOM   2465  CB  LYS A   9      65.909 -54.950 -18.038
ATOM   2466  N   GLN A  10      70.824 -57.234 -18.714
ATOM   2467  CA  GLN A  10      71.998 -56.851 -19.473
ATOM   2468  C   GLN A  10      72.339 -57.858 -20.594
ATOM   2469  O   GLN A  10      73.423 -58.338 -20.922
ATOM   2470  CB  GLN A  10      74.027 -55.744 -16.988
ATOM   2471  N   LYS A  11      71.262 -58.237 -21.287
ATOM   2472  CA  LYS A  11      71.271 -59.386 -22.219
ATOM   2473  C   LYS A  11      71.335 -58.815 -23.623
ATOM   2474  O   LYS A  11      71.387 -58.351 -24.763
ATOM   2475  CB  LYS A  11      68.033 -60.762 -21.656
ATOM   2476  N   LYS A   1     -67.425   5.202  98.251
ATOM   2477  CA  LYS A   1     -68.359   4.153  97.918
ATOM   2478  C   LYS A   1     -69.498   4.567  97.076
ATOM   2479  O   LYS A   1     -70.053   3.830  96.261
ATOM   2480  CB  LYS A   1     -69.836   4.083 -98.788
ATOM   2481  N   GLN A   2     -70.013   5.808  97.147
ATOM   2482  CA  GLN A   2     -70.899   6.430  96.209
ATOM   2483  C   GLN A   2     -70.244   7.712  95.698
ATOM   2484  O   GLN A   2     -69.285   8.313  96.183
ATOM   2485  CB  GLN A   2     -73.941   6.136  97.625
ATOM   2486  N   LYS A   3     -70.700   8.297  94.626
ATOM   2487  CA  LYS A   3     -70.957   9.724  94.401
ATOM   2488  C   LYS A   3     -72.269  10.003  93.687
ATOM   2489  O   LYS A   3     -72.553  10.960  92.966
ATOM   2490  CB  LYS A   3     -68.525  10.389  91.930
ATOM   2491  N   PHE A   4     -73.235   9.112  93.854
ATOM   2492  CA  PHE A   4     -74.650   9.353  93.546
ATOM   2493  C   PHE A   4     -75.468   8.633  94.595
ATOM   2494  O   PHE A   4     -75.306   7.510  95.071
ATOM   2495  CB  PHE A   4     -74.124   6.721  91.356
ATOM   2496  N   LYS A   5     -76.501   9.413  95.011
ATOM   2497  CA  LYS A   5     -77.483   8.818  95.892
ATOM   2498  C   LYS A   5     -78.716   8.345  95.148
ATOM   2499  O   LYS A   5     -79.753   7.887  95.627
ATOM   2500  CB  LYS A   5     -78.493  11.531  97.859
ATOM   2501  N   PHE A   6     -78.722   8.412  93.838
ATOM   2502  CA  PHE A   6     -79.617   7.637  93.036
ATOM   2503  C   PHE A   6     -78.962   7.258  91.742
ATOM   2504  O   PHE A   6     -77.784   6.935  91.584
ATOM   2505  CB  PHE A   6     -81.419  10.433  92.284
ATOM   2506  N   LYS A   7     -79.645   7.246  90.629
ATOM   2507  CA  LYS A   7     -79.191   6.738  89.361
ATOM   2508  C   LYS A   7     -79.387   7.749  88.285
ATOM   2509  O   LYS A   7     -80.363   8.486  88.144
ATOM   2510  CB  LYS A   7     -81.855   4.398  88.655
ATOM   2511  N   PHE A   8     -78.406   7.868  87.379
ATOM   2512  CA  PHE A   8     -78.218   8.957  86.461
ATOM   2513  C   PHE A   8     -77.439   8.513  85.231
ATOM   2514  O   PHE A   8     -76.318   8.006  85.188
ATOM   2515  CB  PHE A   8     -75.919  10.226  88.683
ATOM   2516  N   LYS A   9     -77.972   8.663  84.052
ATOM   2517  CA  LYS A   9     -77.567   8.029  82.798
ATOM   2518  C   LYS A   9     -77.730   8.918  81.606
ATOM   2519  O   LYS A   9     -78.261   8.621  80.536
ATOM   2520  CB  LYS A   9     -79.919   5.376  82.689
ATOM   2521  N   GLN A  10     -77.272  10.156  81.670
ATOM   2522  CA  GLN A  10     -77.175  11.014  80.473
ATOM   2523  C   GLN A  10     -75.815  10.986  79.814
ATOM   2524  O   GLN A  10     -74.858  10.251  80.056
ATOM   2525  CB  GLN A  10     -78.698  13.816  81.600
ATOM   2526  N   LYS A  11     -75.646  11.873  78.853
ATOM   2527  CA  LYS A  11     -74.624  11.648  77.815
ATOM   2528  C   LYS A  11     -74.201  13.004  77.286
ATOM   2529  O   LYS A  11     -73.857  14.105  76.857
ATOM   2530  CB  LYS A  11     -76.802  10.394  75.198
ATOM   2531  N   LYS A   1      90.548  80.467  17.281
ATOM   2532  CA  LYS A   1      91.252  81.638  16.875
ATOM   2533  C   LYS A   1      91.873  82.386  18.045
ATOM   2534  O   LYS A   1      91.407  83.337  18.672
ATOM   2535  CB  LYS A   1      88.777  83.518  15.250
ATOM   2536  N   GLN A   2      93.074  81.946  18.434
ATOM   2537  CA  GLN A   2      93.657  82.491  19.639
ATOM   2538  C   GLN A   2      94.993  83.156  19.281
ATOM   2539  O   GLN A   2      95.245  84.324  18.984
ATOM   2540  CB  GLN A   2      92.713  80.283  22.017
ATOM   2541  N   LYS A   3      95.998  82.288  19.315
ATOM   2542  CA  LYS A   3      97.403  82.584  18.925
ATOM   2543  C   LYS A   3      97.571  82.865  17.481
ATOM   2544  O   LYS A   3      96.803  82.583  16.561
ATOM   2545  CB  LYS A   3      98.869  79.318  19.513
ATOM   2546  N   PHE A   4      98.670  83.487  17.151
ATOM   2547  CA  PHE A   4      98.908  84.180  15.911
ATOM   2548  C   PHE A   4      99.975  83.490  15.038
ATOM   2549  O   PHE A   4     101.016  82.909  15.346
ATOM   2550  CB  PHE A   4     -99.696  86.659  17.672
ATOM   2551  N   LYS A   5      99.701  83.548  13.767
ATOM   2552  CA  LYS A   5     -99.718  82.671  12.714
ATOM   2553  C   LYS A   5     -98.528  83.286  12.061
ATOM   2554  O   LYS A   5     -97.970  84.321  12.424
ATOM   2555  CB  LYS A   5      97.534  82.955  10.412
ATOM   2556  N   PHE A   6     -97.977  82.715  10.993
ATOM   2557  CA  PHE A   6     -96.590  82.471  10.708
ATOM   2558  C   PHE A   6     -96.229  82.748   9.280
ATOM   2559  O   PHE A   6     -96.209  81.927   8.363
ATOM   2560  CB  PHE A   6     -97.057  79.115  10.798
ATOM   2561  N   LYS A   7     -95.891  83.937   8.870
ATOM   2562  CA  LYS A   7     -96.176  84.605   7.625
ATOM   2563  C   LYS A   7     -95.025  84.314   6.653
ATOM   2564  O   LYS A   7     -94.061  83.567   6.822
ATOM   2565  CB  LYS A   7     -95.692  87.961   8.743
ATOM   2566  N   PHE A   8     -95.093  84.968   5.469
ATOM   2567  CA  PHE A   8     -94.210  84.482   4.387
ATOM   2568  C   PHE A   8     -93.423  85.609   3.761
ATOM   2569  O   PHE A   8     -93.825  86.614   3.174
ATOM   2570  CB  PHE A   8     -97.101  84.171   2.545
ATOM   2571  N   LYS A   9     -92.131  85.472   3.873
ATOM   2572  CA  LYS A   9     -91.231  86.560   3.508
ATOM   2573  C   LYS A   9     -90.870  86.547   2.010
ATOM   2574  O   LYS A   9     -89.779  86.308   1.491
ATOM   2575  CB  LYS A   9     -88.337  85.189   5.189
ATOM   2576  N   GLN A  10     -91.859  86.831   1.155
ATOM   2577  CA  GLN A  10     -91.921  86.487  -0.262
ATOM   2578  C   GLN A  10     -91.445  87.648  -1.071
ATOM   2579  O   GLN A  10     -90.911  87.622  -2.180
ATOM   2580  CB  GLN A  10     -91.760  83.143  -0.492
ATOM   2581  N   LYS A  11     -91.594  88.841  -0.579
ATOM   2582  CA  LYS A  11     -91.563  90.017  -1.469
ATOM   2583  C   LYS A  11     -91.112  91.243  -0.654
ATOM   2584  O   LYS A  11     -90.751  92.223  -0.002
ATOM   2585  CB  LYS A  11     -94.954  90.359  -2.331
ATOM   2586  N   LYS A   1      83.758 -19.057  -4.942
ATOM   2587  CA  LYS A   1      83.363 -17.772  -4.340
ATOM   2588  C   LYS A   1      81.898 -17.502  -4.618
ATOM   2589  O   LYS A   1      81.386 -16.995  -5.616
ATOM   2590  CB  LYS A   1      85.054 -15.842  -6.855
ATOM   2591  N   GLN A   2      81.078 -17.869  -3.643
ATOM   2592  CA  GLN A   2      79.622 -18.000  -3.884
ATOM   2593  C   GLN A   2      78.962 -16.647  -3.994
ATOM   2594  O   GLN A   2      79.354 -15.591  -3.497
ATOM   2595  CB  GLN A   2      79.284 -21.145  -4.922
ATOM   2596  N   LYS A   3      77.817 -16.601  -4.718
ATOM   2597  CA  LYS A   3      76.964 -15.410  -4.598
ATOM   2598  C   LYS A   3      75.496 -15.812  -4.627
ATOM   2599  O   LYS A   3      75.023 -16.852  -5.086
ATOM   2600  CB  LYS A   3      77.725 -13.767  -7.657
ATOM   2601  N   PHE A   4      74.588 -14.987  -4.112
ATOM   2602  CA  PHE A   4      73.180 -14.905  -4.326
ATOM   2603  C   PHE A   4      72.711 -13.615  -4.975
ATOM   2604  O   PHE A   4      71.607 -13.084  -4.849
ATOM   2605  CB  PHE A   4      72.975 -14.383  -0.981
ATOM   2606  N   LYS A   5      73.528 -12.944  -5.769
ATOM   2607  CA  LYS A   5      73.309 -11.750  -6.516
ATOM   2608  C   LYS A   5      74.519 -11.448  -7.354
ATOM   2609  O   LYS A   5      75.681 -11.764  -7.097
ATOM   2610  CB  LYS A   5      73.316  -9.370  -3.903
ATOM   2611  N   PHE A   6      74.360 -10.775  -8.495
ATOM   2612  CA  PHE A   6      75.394 -10.381  -9.405
ATOM   2613  C   PHE A   6      74.954  -9.133 -10.156
ATOM   2614  O   PHE A   6      74.047  -9.054 -10.986
ATOM   2615  CB  PHE A   6      74.251 -12.955 -11.329
ATOM   2616  N   LYS A   7      75.625  -7.981  -9.891
ATOM   2617  CA  LYS A   7      74.929  -6.719 -10.043
ATOM   2618  C   LYS A   7      75.705  -5.650 -10.802
ATOM   2619  O   LYS A   7      75.858  -4.465 -10.505
ATOM   2620  CB  LYS A   7      75.436  -5.588  -6.659
ATOM   2621  N   PHE A   8      76.292  -6.043 -11.927
ATOM   2622  CA  PHE A   8      77.165  -5.176 -12.667
ATOM   2623  C   PHE A   8      76.422  -4.640 -13.905
ATOM   2624  O   PHE A   8      75.636  -5.228 -14.647
ATOM   2625  CB  PHE A   8      78.910  -7.878 -13.631
ATOM   2626  N   LYS A   9      76.649  -3.377 -14.227
ATOM   2627  CA  LYS A   9      76.117  -2.790 -15.492
ATOM   2628  C   LYS A   9      77.213  -3.013 -16.538
ATOM   2629  O   LYS A   9      77.086  -3.374 -17.708
ATOM   2630  CB  LYS A   9      75.830   0.614 -14.769
ATOM   2631  N   GLN A  10      78.458  -2.814 -16.217
ATOM   2632  CA  GLN A  10      79.569  -2.650 -17.120
ATOM   2633  C   GLN A  10      80.635  -3.640 -16.822
ATOM   2634  O   GLN A  10      80.629  -4.477 -15.919
ATOM   2635  CB  GLN A  10      79.717   0.776 -17.524
ATOM   2636  N   LYS A  11      81.707  -3.665 -17.566
ATOM   2637  CA  LYS A  11      83.057  -4.072 -17.137
ATOM   2638  C   LYS A  11      84.160  -3.410 -17.956
ATOM   2639  O   LYS A  11      85.050  -2.875 -18.617
ATOM   2640  CB  LYS A  11      82.832  -7.500 -17.863
ATOM   2641  N   GLU B   1      70.745 -76.956 -72.766
ATOM   2642  CA  GLU B   1      70.288 -75.766 -71.992
ATOM   2643  C   GLU B   1      69.056 -75.151 -72.567
ATOM   2644  O   GLU B   1      68.836 -73.959 -72.786
ATOM   2645  CB  GLU B   1      72.697 -73.701 -72.385
ATOM   2646  N   GLN B   2      68.089 -75.976 -72.877
ATOM   2647  CA  GLN B   2      66.878 -75.669 -73.629
ATOM   2648  C   GLN B   2      65.635 -76.264 -73.023
ATOM   2649  O   GLN B   2      65.391 -76.419 -71.827
ATOM   2650  CB  GLN B   2      67.959 -74.777 -76.638
ATOM   2651  N   GLU B   3      64.692 -76.668 -73.890
ATOM   2652  CA  GLU B   3      63.936 -77.931 -73.773
ATOM   2653  C   GLU B   3      63.770 -78.594 -75.086
ATOM   2654  O   GLU B   3      64.377 -78.334 -76.125
ATOM   2655  CB  GLU B   3      61.152 -76.876 -72.638
ATOM   2656  N   PHE B   4      62.875 -79.570 -75.147
ATOM   2657  CA  PHE B   4      62.410 -80.216 -76.369
ATOM   2658  C   PHE B   4      61.111 -80.927 -76.218
ATOM   2659  O   PHE B   4      60.966 -82.147 -76.286
ATOM   2660  CB  PHE B   4      64.601 -82.706 -75.472
ATOM   2661  N   GLU B   5      59.977 -80.268 -75.991
ATOM   2662  CA  GLU B   5      58.706 -80.973 -76.154
ATOM   2663  C   GLU B   5      57.894 -80.387 -77.263
ATOM   2664  O   GLU B   5      57.991 -79.274 -77.781
ATOM   2665  CB  GLU B   5      57.195 -80.130 -73.416
ATOM   2666  N   PHE B   6      56.962 -81.193 -77.724
ATOM   2667  CA  PHE B   6      56.411 -81.192 -79.077
ATOM   2668  C   PHE B   6      54.976 -80.644 -79.131
ATOM   2669  O   PHE B   6      53.960 -81.001 -78.535
ATOM   2670  CB  PHE B   6      55.792 -84.503 -78.445
ATOM   2671  N   GLU B   7      54.909 -79.616 -79.987
ATOM   2672  CA  GLU B   7      53.946 -78.543 -79.947
ATOM   2673  C   GLU B   7      52.823 -78.654 -80.919
ATOM   2674  O   GLU B   7      52.957 -78.716 -82.141
ATOM   2675  CB  GLU B   7      55.673 -75.977 -80.898
ATOM   2676  N   PHE B   8      51.543 -78.694 -80.473
ATOM   2677  CA  PHE B   8      50.391 -78.657 -81.411
ATOM   2678  C   PHE B   8      49.282 -77.767 -80.996
ATOM   2679  O   PHE B   8      48.634 -77.039 -81.748
ATOM   2680  CB  PHE B   8      49.640 -81.837 -80.521
ATOM   2681  N   GLU B   9      48.927 -77.724 -79.704
ATOM   2682  CA  GLU B   9      47.607 -77.276 -79.227
ATOM   2683  C   GLU B   9      47.618 -75.943 -78.570
ATOM   2684  O   GLU B   9      48.479 -75.471 -77.828
ATOM   2685  CB  GLU B   9      47.102 -79.560 -77.015
ATOM   2686  N   GLN B  10      46.562 -75.193 -78.832
ATOM   2687  CA  GLN B  10      46.458 -73.833 -78.411
ATOM   2688  C   GLN B  10      46.107 -73.570 -76.975
ATOM   2689  O   GLN B  10      45.320 -74.224 -76.290
ATOM   2690  CB  GLN B  10      47.693 -72.023 -80.964
ATOM   2691  N   GLU B  11      46.629 -72.580 -76.301
ATOM   2692  CA  GLU B  11      46.985 -72.544 -74.902
ATOM   2693  C   GLU B  11      46.274 -71.437 -74.229
ATOM   2694  O   GLU B  11      45.682 -70.515 -73.668
ATOM   2695  CB  GLU B  11      50.017 -71.579 -75.190
ATOM   2696  N   GLU B   1       5.392 -44.674  52.749
ATOM   2697  CA  GLU B   1       5.532 -45.604  53.910
ATOM   2698  C   GLU B   1       5.797 -47.033  53.483
ATOM   2699  O   GLU B   1       6.616 -47.812  53.969
ATOM   2700  CB  GLU B   1       2.491 -45.577  54.928
ATOM   2701  N   GLN B   2       5.081 -47.527  52.475
ATOM   2702  CA  GLN B   2       5.349 -48.802  51.850
ATOM   2703  C   GLN B   2       6.612 -48.855  51.036
ATOM   2704  O   GLN B   2       7.604 -49.546  51.270
ATOM   2705  CB  GLN B   2       2.197 -49.435  50.647
ATOM   2706  N   GLU B   3       6.681 -48.077  49.942
ATOM   2707  CA  GLU B   3       7.746 -48.369  48.964
ATOM   2708  C   GLU B   3       8.937 -47.466  49.039
ATOM   2709  O   GLU B   3       9.136 -46.399  48.458
ATOM   2710  CB  GLU B   3       6.389 -48.146  46.125
ATOM   2711  N   PHE B   4       9.879 -47.908  49.844
ATOM   2712  CA  PHE B   4      11.245 -47.345  50.001
ATOM   2713  C   PHE B   4      12.187 -47.808  48.901
ATOM   2714  O   PHE B   4      13.186 -47.224  48.482
ATOM   2715  CB  PHE B   4      11.656 -49.718  52.348
ATOM   2716  N   GLU B   5      11.937 -48.968  48.301
ATOM   2717  CA  GLU B   5      12.678 -49.642  47.276
ATOM   2718  C   GLU B   5      11.753 -49.820  46.063
ATOM   2719  O   GLU B   5      10.666 -50.394  45.998
ATOM   2720  CB  GLU B   5      13.102 -52.484  48.701
ATOM   2721  N   PHE B   6      12.213 -49.266  44.931
ATOM   2722  CA  PHE B   6      11.752 -49.672  43.634
ATOM   2723  C   PHE B   6      12.637 -50.684  42.961
ATOM   2724  O   PHE B   6      13.215 -51.623  43.507
ATOM   2725  CB  PHE B   6      13.216 -46.724  42.607
ATOM   2726  N   GLU B   7      12.864 -50.625  41.665
ATOM   2727  CA  GLU B   7      13.539 -51.655  40.896
ATOM   2728  C   GLU B   7      13.819 -51.168  39.466
ATOM   2729  O   GLU B   7      13.020 -50.686  38.663
ATOM   2730  CB  GLU B   7      11.690 -54.165  40.700
ATOM   2731  N   PHE B   8      15.037 -51.246  38.980
ATOM   2732  CA  PHE B   8      15.328 -50.659  37.674
ATOM   2733  C   PHE B   8      16.629 -51.302  37.147
ATOM   2734  O   PHE B   8      17.057 -51.326  35.993
ATOM   2735  CB  PHE B   8      16.816 -47.984  39.346
ATOM   2736  N   GLU B   9      17.426 -51.916  37.981
ATOM   2737  CA  GLU B   9      18.415 -52.971  37.700
ATOM   2738  C   GLU B   9      17.849 -54.305  38.074
ATOM   2739  O   GLU B   9      17.593 -54.681  39.218
ATOM   2740  CB  GLU B   9      20.881 -52.042  39.360
ATOM   2741  N   GLN B  10      17.583 -55.196  37.103
ATOM   2742  CA  GLN B  10      17.094 -56.558  37.455
ATOM   2743  C   GLN B  10      18.042 -57.509  36.701
ATOM   2744  O   GLN B  10      19.270 -57.589  36.716
ATOM   2745  CB  GLN B  10      13.775 -56.452  37.120
ATOM   2746  N   GLU B  11      17.406 -58.356  35.927
ATOM   2747  CA  GLU B  11      18.018 -59.604  35.420
ATOM   2748  C   GLU B  11      18.796 -59.283  34.193
ATOM   2749  O   GLU B  11      19.441 -59.018  33.178
ATOM   2750  CB  GLU B  11      15.563 -61.501  35.059
ATOM   2751  N   GLU B   1     -28.375 -84.818 -10.870
ATOM   2752  CA  GLU B   1     -27.937 -83.453 -10.965
ATOM   2753  C   GLU B   1     -27.411 -82.913  -9.641
ATOM   2754  O   GLU B   1     -26.296 -82.460  -9.383
ATOM   2755  CB  GLU B   1     -30.355 -81.830 -12.158
ATOM   2756  N   GLN B   2     -28.323 -82.955  -8.649
ATOM   2757  CA  GLN B   2     -28.083 -82.982  -7.242
ATOM   2758  C   GLN B   2     -28.513 -84.260  -6.571
ATOM   2759  O   GLN B   2     -28.702 -84.413  -5.364
ATOM   2760  CB  GLN B   2     -28.786 -79.886  -6.161
ATOM   2761  N   GLU B   3     -28.727 -85.360  -7.284
ATOM   2762  CA  GLU B   3     -29.379 -86.570  -6.723
ATOM   2763  C   GLU B   3     -28.309 -87.617  -6.397
ATOM   2764  O   GLU B   3     -28.358 -88.842  -6.512
ATOM   2765  CB  GLU B   3     -30.759 -87.663  -9.446
ATOM   2766  N   PHE B   4     -27.176 -87.105  -5.924
ATOM   2767  CA  PHE B   4     -26.045 -87.822  -5.361
ATOM   2768  C   PHE B   4     -25.238 -87.090  -4.357
ATOM   2769  O   PHE B   4     -24.285 -87.555  -3.731
ATOM   2770  CB  PHE B   4     -24.368 -87.277  -8.224
ATOM   2771  N   GLU B   5     -25.554 -85.811  -4.092
ATOM   2772  CA  GLU B   5     -24.557 -84.978  -3.367
ATOM   2773  C   GLU B   5     -24.459 -85.349  -1.896
ATOM   2774  O   GLU B   5     -23.495 -85.287  -1.133
ATOM   2775  CB  GLU B   5     -26.042 -82.104  -3.474
ATOM   2776  N   PHE B   6     -25.638 -85.803  -1.437
ATOM   2777  CA  PHE B   6     -25.888 -86.309  -0.114
ATOM   2778  C   PHE B   6     -26.022 -87.825  -0.081
ATOM   2779  O   PHE B   6     -26.774 -88.543  -0.740
ATOM   2780  CB  PHE B   6     -29.105 -85.214  -0.492
ATOM   2781  N   GLU B   7     -25.190 -88.420   0.799
ATOM   2782  CA  GLU B   7     -24.942 -89.831   0.670
ATOM   2783  C   GLU B   7     -26.129 -90.703   1.095
ATOM   2784  O   GLU B   7     -26.503 -91.029   2.221
ATOM   2785  CB  GLU B   7     -22.702 -90.129   2.965
ATOM   2786  N   PHE B   8     -26.823 -91.145   0.033
ATOM   2787  CA  PHE B   8     -28.085 -91.889   0.131
ATOM   2788  C   PHE B   8     -27.787 -93.356   0.102
ATOM   2789  O   PHE B   8     -27.242 -93.991  -0.800
ATOM   2790  CB  PHE B   8     -28.650 -91.071  -3.123
ATOM   2791  N   GLU B   9     -28.160 -94.040   1.186
ATOM   2792  CA  GLU B   9     -28.397 -95.459   1.295
ATOM   2793  C   GLU B   9     -28.994 -95.820   2.640
ATOM   2794  O   GLU B   9     -29.924 -96.601   2.843
ATOM   2795  CB  GLU B   9     -25.369 -96.505   1.519
ATOM   2796  N   GLN B  10     -28.469 -95.237   3.739
ATOM   2797  CA  GLN B  10     -28.838 -95.520   5.092
ATOM   2798  C   GLN B  10     -29.719 -94.446   5.641
ATOM   2799  O   GLN B  10     -29.811 -94.079   6.813
ATOM   2800  CB  GLN B  10     -25.758 -96.473   6.360
ATOM   2801  N   GLU B  11     -30.485 -93.829   4.732
ATOM   2802  CA  GLU B  11     -31.547 -92.888   5.177
ATOM   2803  C   GLU B  11     -32.848 -93.204   4.520
ATOM   2804  O   GLU B  11     -33.921 -93.466   3.977
ATOM   2805  CB  GLU B  11     -30.493 -90.070   3.948
ATOM   2806  N   GLU B   1      41.968  56.279  19.477
ATOM   2807  CA  GLU B   1      42.044  55.711  18.128
ATOM   2808  C   GLU B   1      41.042  54.562  17.945
ATOM   2809  O   GLU B   1      41.240  53.431  17.503
ATOM   2810  CB  GLU B   1      44.940  54.623  17.783
ATOM   2811  N   GLN B   2      39.795  54.818  18.311
ATOM   2812  CA  GLN B   2      38.777  53.763  18.129
ATOM   2813  C   GLN B   2      38.132  54.011  16.793
ATOM   2814  O   GLN B   2      38.713  54.269  15.739
ATOM   2815  CB  GLN B   2      37.087  54.112  21.108
ATOM   2816  N   GLU B   3      36.843  53.973  16.622
ATOM   2817  CA  GLU B   3      36.158  54.308  15.353
ATOM   2818  C   GLU B   3      35.154  55.390  15.494
ATOM   2819  O   GLU B   3      33.958  55.224  15.734
ATOM   2820  CB  GLU B   3      34.807  51.636  14.441
ATOM   2821  N   PHE B   4      35.490  56.659  15.366
ATOM   2822  CA  PHE B   4      34.537  57.757  15.288
ATOM   2823  C   PHE B   4      35.219  58.994  14.859
ATOM   2824  O   PHE B   4      36.415  59.261  14.978
ATOM   2825  CB  PHE B   4      34.750  57.919  18.686
ATOM   2826  N   GLU B   5      34.499  59.916  14.291
ATOM   2827  CA  GLU B   5      34.972  61.171  13.662
ATOM   2828  C   GLU B   5      34.461  62.329  14.436
ATOM   2829  O   GLU B   5      33.285  62.668  14.566
ATOM   2830  CB  GLU B   5      33.708  61.092  10.769
ATOM   2831  N   PHE B   6      35.323  63.092  15.060
ATOM   2832  CA  PHE B   6      34.867  64.427  15.542
ATOM   2833  C   PHE B   6      35.353  65.538  14.698
ATOM   2834  O   PHE B   6      36.033  66.478  15.110
ATOM   2835  CB  PHE B   6      37.266  64.058  17.954
ATOM   2836  N   GLU B   7      35.055  65.566  13.378
ATOM   2837  CA  GLU B   7      35.458  66.554  12.423
ATOM   2838  C   GLU B   7      34.788  66.410  11.069
ATOM   2839  O   GLU B   7      34.140  65.450  10.651
ATOM   2840  CB  GLU B   7      38.605  66.604  12.268
ATOM   2841  N   PHE B   8      34.925  67.465  10.235
ATOM   2842  CA  PHE B   8      34.042  67.752   9.102
ATOM   2843  C   PHE B   8      34.637  67.327   7.759
ATOM   2844  O   PHE B   8      35.361  66.362   7.515
ATOM   2845  CB  PHE B   8      34.632  71.016   9.591
ATOM   2846  N   GLU B   9      34.329  68.107   6.719
ATOM   2847  CA  GLU B   9      35.028  68.179   5.453
ATOM   2848  C   GLU B   9      35.175  69.613   4.951
ATOM   2849  O   GLU B   9      34.299  70.470   4.830
ATOM   2850  CB  GLU B   9      33.474  66.457   3.331
ATOM   2851  N   GLN B  10      36.378  70.015   4.594
ATOM   2852  CA  GLN B  10      36.756  71.312   4.102
ATOM   2853  C   GLN B  10      37.028  71.392   2.631
ATOM   2854  O   GLN B  10      37.699  72.238   2.038
ATOM   2855  CB  GLN B  10      39.035  72.117   6.602
ATOM   2856  N   GLU B  11      36.490  70.448   1.876
ATOM   2857  CA  GLU B  11      36.432  70.614   0.433
ATOM   2858  C   GLU B  11      35.031  71.105   0.045
ATOM   2859  O   GLU B  11      33.907  71.499  -0.266
ATOM   2860  CB  GLU B  11      36.259  67.492  -0.469
ATOM   2861  N   GLU B   1       2.805  -0.198  -7.899
ATOM   2862  CA  GLU B   1       2.574  -0.578  -9.268
ATOM   2863  C   GLU B   1       1.976  -1.914  -9.475
ATOM   2864  O   GLU B   1       2.599  -2.970  -9.369
ATOM   2865  CB  GLU B   1       5.390  -0.209 -10.537
ATOM   2866  N   GLN B   2       0.664  -2.039  -9.802
ATOM   2867  CA  GLN B   2       0.319  -3.305 -10.513
ATOM   2868  C   GLN B   2      -0.744  -2.938 -11.573
ATOM   2869  O   GLN B   2      -0.596  -2.395 -12.668
ATOM   2870  CB  GLN B   2      -0.681  -5.208  -7.784
ATOM   2871  N   GLU B   3      -1.994  -3.263 -11.238
ATOM   2872  CA  GLU B   3      -3.098  -2.418 -11.756
ATOM   2873  C   GLU B   3      -4.054  -1.976 -10.701
ATOM   2874  O   GLU B   3      -4.912  -2.680 -10.169
ATOM   2875  CB  GLU B   3      -4.441  -4.629 -13.690
ATOM   2876  N   PHE B   4      -3.999  -0.702 -10.274
ATOM   2877  CA  PHE B   4      -5.005  -0.194  -9.342
ATOM   2878  C   PHE B   4      -5.173   1.269  -9.532
ATOM   2879  O   PHE B   4      -5.055   2.108  -8.639
ATOM   2880  CB  PHE B   4      -2.598  -0.218  -6.914
ATOM   2881  N   GLU B   5      -5.472   1.802 -10.713
ATOM   2882  CA  GLU B   5      -5.501   3.171 -11.113
ATOM   2883  C   GLU B   5      -6.764   3.949 -10.719
ATOM   2884  O   GLU B   5      -6.998   5.149 -10.858
ATOM   2885  CB  GLU B   5      -5.811   2.783 -14.261
ATOM   2886  N   PHE B   6      -7.739   3.242 -10.153
ATOM   2887  CA  PHE B   6      -9.076   3.825  -9.968
ATOM   2888  C   PHE B   6      -9.281   4.314  -8.526
ATOM   2889  O   PHE B   6      -9.286   3.698  -7.461
ATOM   2890  CB  PHE B   6     -10.287   0.633  -9.723
ATOM   2891  N   GLU B   7      -9.480   5.605  -8.473
ATOM   2892  CA  GLU B   7     -10.159   6.363  -7.394
ATOM   2893  C   GLU B   7     -11.005   7.523  -7.942
ATOM   2894  O   GLU B   7     -11.304   8.591  -7.409
ATOM   2895  CB  GLU B   7      -7.862   7.644  -5.623
ATOM   2896  N   PHE B   8     -11.476   7.348  -9.158
ATOM   2897  CA  PHE B   8     -12.359   8.297  -9.819
ATOM   2898  C   PHE B   8     -13.779   7.761  -9.817
ATOM   2899  O   PHE B   8     -14.527   7.595 -10.781
ATOM   2900  CB  PHE B   8     -11.335   6.644 -12.728
ATOM   2901  N   GLU B   9     -14.269   7.431  -8.615
ATOM   2902  CA  GLU B   9     -15.663   7.212  -8.379
ATOM   2903  C   GLU B   9     -16.124   7.733  -7.043
ATOM   2904  O   GLU B   9     -16.459   7.092  -6.047
ATOM   2905  CB  GLU B   9     -16.072   4.138  -8.731
ATOM   2906  N   GLN B  10     -16.182   9.028  -6.911
ATOM   2907  CA  GLN B  10     -15.855   9.829  -5.726
ATOM   2908  C   GLN B  10     -16.795   9.683  -4.580
ATOM   2909  O   GLN B  10     -16.462   9.429  -3.422
ATOM   2910  CB  GLN B  10     -14.590  12.688  -7.025
ATOM   2911  N   GLU B  11     -18.115   9.828  -4.756
ATOM   2912  CA  GLU B  11     -19.166   9.405  -3.822
ATOM   2913  C   GLU B  11     -20.020   8.364  -4.558
ATOM   2914  O   GLU B  11     -20.705   7.530  -5.149
ATOM   2915  CB  GLU B  11     -20.931  11.924  -3.327
ATOM   2916  N   GLU B   1       6.728  18.956  26.100
ATOM   2917  CA  GLU B   1       7.392  19.793  27.064
ATOM   2918  C   GLU B   1       8.876  19.746  27.057
ATOM   2919  O   GLU B   1       9.602  18.854  27.494
ATOM   2920  CB  GLU B   1       6.257  18.384  29.723
ATOM   2921  N   GLN B   2       9.488  20.772  26.525
ATOM   2922  CA  GLN B   2      10.899  21.084  26.522
ATOM   2923  C   GLN B   2      11.302  22.157  27.494
ATOM   2924  O   GLN B   2      11.684  22.031  28.658
ATOM   2925  CB  GLN B   2      11.047  21.563  23.082
ATOM   2926  N   GLU B   3      11.208  23.392  26.951
ATOM   2927  CA  GLU B   3      11.440  24.651  27.586
ATOM   2928  C   GLU B   3      10.269  25.370  28.135
ATOM   2929  O   GLU B   3       9.324  25.830  27.493
ATOM   2930  CB  GLU B   3      13.409  26.324  25.860
ATOM   2931  N   PHE B   4      10.277  25.517  29.484
ATOM   2932  CA  PHE B   4       9.571  26.629  30.114
ATOM   2933  C   PHE B   4      10.477  27.426  31.019
ATOM   2934  O   PHE B   4      10.991  27.031  32.065
ATOM   2935  CB  PHE B   4       7.902  24.494  32.094
ATOM   2936  N   GLU B   5      10.755  28.705  30.644
ATOM   2937  CA  GLU B   5      11.813  29.464  31.351
ATOM   2938  C   GLU B   5      11.142  30.468  32.275
ATOM   2939  O   GLU B   5      10.125  31.135  32.088
ATOM   2940  CB  GLU B   5      13.181  30.979  28.947
ATOM   2941  N   PHE B   6      11.733  30.645  33.433
ATOM   2942  CA  PHE B   6      11.042  30.846  34.725
ATOM   2943  C   PHE B   6      10.743  32.286  34.950
ATOM   2944  O   PHE B   6       9.961  32.733  35.789
ATOM   2945  CB  PHE B   6      13.957  30.468  36.419
ATOM   2946  N   GLU B   7      11.315  33.226  34.240
ATOM   2947  CA  GLU B   7      11.460  34.625  34.629
ATOM   2948  C   GLU B   7      10.198  35.406  34.272
ATOM   2949  O   GLU B   7       9.140  34.967  33.820
ATOM   2950  CB  GLU B   7      13.755  35.758  32.779
ATOM   2951  N   PHE B   8      10.262  36.737  34.481
ATOM   2952  CA  PHE B   8       9.118  37.605  34.431
ATOM   2953  C   PHE B   8       8.847  38.122  33.054
ATOM   2954  O   PHE B   8       9.519  37.918  32.043
ATOM   2955  CB  PHE B   8      11.155  40.007  35.844
ATOM   2956  N   GLU B   9       7.748  38.891  32.927
ATOM   2957  CA  GLU B   9       7.346  39.291  31.569
ATOM   2958  C   GLU B   9       6.783  40.691  31.628
ATOM   2959  O   GLU B   9       6.972  41.628  30.853
ATOM   2960  CB  GLU B   9       4.832  37.266  31.348
ATOM   2961  N   GLN B  10       5.979  40.898  32.675
ATOM   2962  CA  GLN B  10       5.662  42.133  33.314
ATOM   2963  C   GLN B  10       5.472  42.006  34.771
ATOM   2964  O   GLN B  10       5.315  42.931  35.568
ATOM   2965  CB  GLN B  10       3.216  43.172  31.151
ATOM   2966  N   GLU B  11       5.471  40.772  35.273
ATOM   2967  CA  GLU B  11       5.545  40.463  36.731
ATOM   2968  C   GLU B  11       6.934  40.597  37.274
ATOM   2969  O   GLU B  11       8.075  40.707  37.721
ATOM   2970  CB  GLU B  11       4.745  37.403  36.946
ATOM   2971  N   GLU B   1     -24.543 -38.805   4.486
ATOM   2972  CA  GLU B   1     -25.407 -37.727   4.867
ATOM   2973  C   GLU B   1     -26.845 -38.057   4.853
ATOM   2974  O   GLU B   1     -27.635 -37.734   3.966
ATOM   2975  CB  GLU B   1     -24.651 -35.431   2.894
ATOM   2976  N   GLN B   2     -27.429 -38.734   5.795
ATOM   2977  CA  GLN B   2     -28.880 -39.071   5.734
ATOM   2978  C   GLN B   2     -29.323 -39.369   7.139
ATOM   2979  O   GLN B   2     -29.983 -40.340   7.511
ATOM   2980  CB  GLN B   2     -28.894 -41.108   2.931
ATOM   2981  N   GLU B   3     -29.006 -38.550   8.114
ATOM   2982  CA  GLU B   3     -29.217 -38.746   9.524
ATOM   2983  C   GLU B   3     -29.104 -37.489  10.377
ATOM   2984  O   GLU B   3     -28.580 -37.342  11.481
ATOM   2985  CB  GLU B   3     -26.711 -40.670  10.216
ATOM   2986  N   PHE B   4     -29.683 -36.428   9.775
ATOM   2987  CA  PHE B   4     -29.520 -35.104  10.384
ATOM   2988  C   PHE B   4     -30.739 -34.258  10.020
ATOM   2989  O   PHE B   4     -31.052 -33.797   8.923
ATOM   2990  CB  PHE B   4     -27.093 -34.517   8.078
ATOM   2991  N   GLU B   5     -31.568 -33.987  11.022
ATOM   2992  CA  GLU B   5     -32.998 -33.701  10.794
ATOM   2993  C   GLU B   5     -33.145 -32.251  10.493
ATOM   2994  O   GLU B   5     -33.597 -31.779   9.450
ATOM   2995  CB  GLU B   5     -34.605 -34.555  13.326
ATOM   2996  N   PHE B   6     -32.754 -31.361  11.433
ATOM   2997  CA  PHE B   6     -32.854 -29.918  11.271
ATOM   2998  C   PHE B   6     -31.469 -29.280  11.089
ATOM   2999  O   PHE B   6     -30.367 -29.829  11.104
ATOM   3000  CB  PHE B   6     -33.260 -30.055  14.734
ATOM   3001  N   GLU B   7     -31.386 -27.995  10.890
ATOM   3002  CA  GLU B   7     -30.205 -27.417  10.254
ATOM   3003  C   GLU B   7     -29.320 -26.710  11.231
ATOM   3004  O   GLU B   7     -29.553 -25.629  11.771
ATOM   3005  CB  GLU B   7     -31.300 -25.251   8.225
ATOM   3006  N   PHE B   8     -28.176 -27.204  11.607
ATOM   3007  CA  PHE B   8     -27.194 -26.555  12.465
ATOM   3008  C   PHE B   8     -26.597 -25.292  11.897
ATOM   3009  O   PHE B   8     -26.470 -24.217  12.484
ATOM   3010  CB  PHE B   8     -25.089 -29.107  11.672
ATOM   3011  N   GLU B   9     -26.150 -25.301  10.632
ATOM   3012  CA  GLU B   9     -26.149 -24.199   9.693
ATOM   3013  C   GLU B   9     -27.059 -24.342   8.528
ATOM   3014  O   GLU B   9     -27.718 -25.343   8.248
ATOM   3015  CB  GLU B   9     -23.190 -23.720   8.709
ATOM   3016  N   GLN B  10     -27.214 -23.339   7.681
ATOM   3017  CA  GLN B  10     -28.004 -23.367   6.478
ATOM   3018  C   GLN B  10     -27.415 -24.085   5.324
ATOM   3019  O   GLN B  10     -26.364 -24.726   5.338
ATOM   3020  CB  GLN B  10     -29.962 -20.569   6.838
ATOM   3021  N   GLU B  11     -28.088 -24.032   4.151
ATOM   3022  CA  GLU B  11     -27.399 -24.165   2.858
ATOM   3023  C   GLU B  11     -27.861 -23.193   1.830
ATOM   3024  O   GLU B  11     -28.244 -22.389   0.980
ATOM   3025  CB  GLU B  11     -27.738 -27.146   1.967
ATOM   3026  N   GLU B   1      53.767  29.194  30.249
ATOM   3027  CA  GLU B   1      52.735  30.205  30.496
ATOM   3028  C   GLU B   1      51.855  30.420  29.295
ATOM   3029  O   GLU B   1      52.188  30.937  28.229
ATOM   3030  CB  GLU B   1      54.390  32.891  30.870
ATOM   3031  N   GLN B   2      50.585  30.029  29.344
ATOM   3032  CA  GLN B   2      49.538  30.334  28.396
ATOM   3033  C   GLN B   2      49.157  31.761  28.399
ATOM   3034  O   GLN B   2      49.767  32.665  28.969
ATOM   3035  CB  GLN B   2      47.873  27.398  28.160
ATOM   3036  N   GLU B   3      48.066  32.136  27.740
ATOM   3037  CA  GLU B   3      47.857  33.538  27.432
ATOM   3038  C   GLU B   3      47.022  34.240  28.488
ATOM   3039  O   GLU B   3      45.874  34.678  28.408
ATOM   3040  CB  GLU B   3      46.334  33.541  24.659
ATOM   3041  N   PHE B   4      47.688  34.370  29.647
ATOM   3042  CA  PHE B   4      47.149  34.616  30.960
ATOM   3043  C   PHE B   4      46.497  35.992  31.101
ATOM   3044  O   PHE B   4      46.955  37.046  31.544
ATOM   3045  CB  PHE B   4      50.423  35.740  31.509
ATOM   3046  N   GLU B   5      45.236  35.968  30.654
ATOM   3047  CA  GLU B   5      44.372  37.088  30.851
ATOM   3048  C   GLU B   5      42.928  36.745  31.028
ATOM   3049  O   GLU B   5      42.023  37.492  31.402
ATOM   3050  CB  GLU B   5      44.663  38.795  28.110
ATOM   3051  N   PHE B   6      42.566  35.509  30.758
ATOM   3052  CA  PHE B   6      41.248  34.897  30.907
ATOM   3053  C   PHE B   6      41.247  33.468  31.363
ATOM   3054  O   PHE B   6      42.213  32.852  31.813
ATOM   3055  CB  PHE B   6      41.568  34.671  27.437
ATOM   3056  N   GLU B   7      40.137  32.748  31.303
ATOM   3057  CA  GLU B   7      40.240  31.304  31.639
ATOM   3058  C   GLU B   7      40.176  30.386  30.462
ATOM   3059  O   GLU B   7      39.862  30.679  29.309
ATOM   3060  CB  GLU B   7      37.477  30.798  33.191
ATOM   3061  N   PHE B   8      40.482  29.123  30.644
ATOM   3062  CA  PHE B   8      40.882  28.244  29.549
ATOM   3063  C   PHE B   8      39.954  27.112  29.269
ATOM   3064  O   PHE B   8      39.517  26.297  30.081
ATOM   3065  CB  PHE B   8      43.077  26.829  31.735
ATOM   3066  N   GLU B   9      39.536  26.929  28.046
ATOM   3067  CA  GLU B   9      38.846  25.753  27.589
ATOM   3068  C   GLU B   9      39.796  24.840  26.902
ATOM   3069  O   GLU B   9      40.711  25.147  26.138
ATOM   3070  CB  GLU B   9      36.762  26.768  25.430
ATOM   3071  N   GLN B  10      39.579  23.537  27.190
ATOM   3072  CA  GLN B  10      40.612  22.606  26.647
ATOM   3073  C   GLN B  10      39.905  21.299  26.402
ATOM   3074  O   GLN B  10      39.529  20.464  27.225
ATOM   3075  CB  GLN B  10      43.083  22.995  28.966
ATOM   3076  N   GLU B  11      39.664  21.030  25.135
ATOM   3077  CA  GLU B  11      39.287  19.655  24.767
ATOM   3078  C   GLU B  11      39.786  19.347  23.342
ATOM   3079  O   GLU B  11      40.185  19.101  22.203
ATOM   3080  CB  GLU B  11      36.134  19.585  24.683
ATOM   3081  N   GLU B   1      66.434  32.248 -70.478
ATOM   3082  CA  GLU B   1      66.847  33.189 -69.431
ATOM   3083  C   GLU B   1      66.114  32.964 -68.157
ATOM   3084  O   GLU B   1      64.896  33.070 -68.014
ATOM   3085  CB  GLU B   1      65.890  36.025 -70.636
ATOM   3086  N   GLN B   2      66.682  32.627 -67.035
ATOM   3087  CA  GLN B   2      65.956  32.217 -65.807
ATOM   3088  C   GLN B   2      66.320  33.154 -64.634
ATOM   3089  O   GLN B   2      65.658  34.048 -64.107
ATOM   3090  CB  GLN B   2      66.847  28.862 -65.777
ATOM   3091  N   GLU B   3      67.536  32.937 -64.142
ATOM   3092  CA  GLU B   3      68.065  33.331 -62.877
ATOM   3093  C   GLU B   3      69.542  33.294 -62.809
ATOM   3094  O   GLU B   3      70.228  32.289 -62.993
ATOM   3095  CB  GLU B   3      67.236  30.810 -61.005
ATOM   3096  N   PHE B   4      70.220  34.425 -62.528
ATOM   3097  CA  PHE B   4      71.587  34.417 -62.080
ATOM   3098  C   PHE B   4      72.067  35.609 -61.351
ATOM   3099  O   PHE B   4      72.605  36.588 -61.868
ATOM   3100  CB  PHE B   4      72.279  35.321 -65.348
ATOM   3101  N   GLU B   5      71.933  35.683 -60.031
ATOM   3102  CA  GLU B   5      72.896  36.306 -59.105
ATOM   3103  C   GLU B   5      72.628  35.755 -57.733
ATOM   3104  O   GLU B   5      71.528  35.550 -57.220
ATOM   3105  CB  GLU B   5      71.773  39.342 -59.322
ATOM   3106  N   PHE B   6      73.608  35.437 -56.942
ATOM   3107  CA  PHE B   6      73.486  35.149 -55.499
ATOM   3108  C   PHE B   6      73.720  36.419 -54.677
ATOM   3109  O   PHE B   6      73.780  36.518 -53.451
ATOM   3110  CB  PHE B   6      76.391  33.496 -55.384
ATOM   3111  N   GLU B   7      73.881  37.568 -55.342
ATOM   3112  CA  GLU B   7      74.748  38.589 -54.713
ATOM   3113  C   GLU B   7      74.197  40.005 -54.939
ATOM   3114  O   GLU B   7      74.792  40.987 -55.382
ATOM   3115  CB  GLU B   7      77.375  38.481 -56.566
ATOM   3116  N   PHE B   8      72.925  40.232 -54.630
ATOM   3117  CA  PHE B   8      72.343  41.507 -54.336
ATOM   3118  C   PHE B   8      72.111  41.820 -52.873
ATOM   3119  O   PHE B   8      71.324  41.257 -52.112
ATOM   3120  CB  PHE B   8      69.397  39.940 -55.292
ATOM   3121  N   GLU B   9      72.775  42.774 -52.278
ATOM   3122  CA  GLU B   9      72.425  43.567 -51.142
ATOM   3123  C   GLU B   9      73.507  44.600 -50.787
ATOM   3124  O   GLU B   9      73.372  45.792 -50.510
ATOM   3125  CB  GLU B   9      72.567  41.486 -48.729
ATOM   3126  N   GLN B  10      74.750  44.220 -50.760
ATOM   3127  CA  GLN B  10      75.801  45.117 -50.246
ATOM   3128  C   GLN B  10      77.072  44.929 -51.089
ATOM   3129  O   GLN B  10      78.224  44.678 -50.735
ATOM   3130  CB  GLN B  10      75.591  45.109 -46.929
ATOM   3131  N   GLU B  11      76.883  45.060 -52.381
ATOM   3132  CA  GLU B  11      77.869  44.700 -53.362
ATOM   3133  C   GLU B  11      77.628  45.459 -54.671
ATOM   3134  O   GLU B  11      77.434  46.069 -55.723
ATOM   3135  CB  GLU B  11      77.492  41.647 -53.817
ATOM   3136  N   GLU B   1      57.208 -75.639 -67.376
ATOM   3137  CA  GLU B   1      58.306 -76.194 -66.575
ATOM   3138  C   GLU B   1      58.205 -77.717 -66.672
ATOM   3139  O   GLU B   1      57.259 -78.451 -66.385
ATOM   3140  CB  GLU B   1      57.889 -75.121 -63.629
ATOM   3141  N   GLN B   2      59.290 -78.321 -67.127
ATOM   3142  CA  GLN B   2      59.280 -79.795 -67.224
ATOM   3143  C   GLN B   2      60.599 -80.285 -66.731
ATOM   3144  O   GLN B   2      61.497 -79.572 -66.284
ATOM   3145  CB  GLN B   2      57.522 -80.310 -70.104
ATOM   3146  N   GLU B   3      60.898 -81.584 -66.744
ATOM   3147  CA  GLU B   3      62.228 -82.098 -66.425
ATOM   3148  C   GLU B   3      62.939 -82.549 -67.642
ATOM   3149  O   GLU B   3      62.501 -83.348 -68.470
ATOM   3150  CB  GLU B   3      61.880 -84.366 -64.321
ATOM   3151  N   PHE B   4      64.140 -82.107 -67.931
ATOM   3152  CA  PHE B   4      65.079 -82.860 -68.769
ATOM   3153  C   PHE B   4      66.436 -82.268 -68.810
ATOM   3154  O   PHE B   4      67.287 -82.391 -69.691
ATOM   3155  CB  PHE B   4      63.571 -81.505 -71.525
ATOM   3156  N   GLU B   5      66.756 -81.528 -67.778
ATOM   3157  CA  GLU B   5      68.010 -80.798 -67.615
ATOM   3158  C   GLU B   5      68.939 -81.444 -66.582
ATOM   3159  O   GLU B   5      69.442 -80.981 -65.558
ATOM   3160  CB  GLU B   5      66.963 -77.943 -66.665
ATOM   3161  N   PHE B   6      69.226 -82.683 -66.857
ATOM   3162  CA  PHE B   6      69.563 -83.705 -65.823
ATOM   3163  C   PHE B   6      70.996 -83.454 -65.391
ATOM   3164  O   PHE B   6      72.029 -83.957 -65.835
ATOM   3165  CB  PHE B   6      70.172 -85.678 -68.576
ATOM   3166  N   GLU B   7      71.196 -82.601 -64.430
ATOM   3167  CA  GLU B   7      72.495 -82.403 -63.826
ATOM   3168  C   GLU B   7      72.415 -82.147 -62.333
ATOM   3169  O   GLU B   7      71.815 -81.240 -61.755
ATOM   3170  CB  GLU B   7      73.842 -79.959 -65.353
ATOM   3171  N   PHE B   8      73.063 -82.993 -61.542
ATOM   3172  CA  PHE B   8      73.318 -82.656 -60.111
ATOM   3173  C   PHE B   8      74.680 -82.051 -59.916
ATOM   3174  O   PHE B   8      75.462 -82.301 -58.999
ATOM   3175  CB  PHE B   8      73.813 -85.911 -59.423
ATOM   3176  N   GLU B   9      75.124 -81.154 -60.795
ATOM   3177  CA  GLU B   9      76.533 -80.833 -60.907
ATOM   3178  C   GLU B   9      76.772 -79.449 -61.392
ATOM   3179  O   GLU B   9      77.554 -79.112 -62.281
ATOM   3180  CB  GLU B   9      77.719 -82.836 -63.024
ATOM   3181  N   GLN B  10      76.039 -78.483 -60.774
ATOM   3182  CA  GLN B  10      76.324 -77.079 -60.968
ATOM   3183  C   GLN B  10      76.676 -76.420 -59.661
ATOM   3184  O   GLN B  10      76.151 -76.590 -58.561
ATOM   3185  CB  GLN B  10      73.740 -76.407 -63.160
ATOM   3186  N   GLU B  11      77.688 -75.549 -59.733
ATOM   3187  CA  GLU B  11      78.368 -75.056 -58.498
ATOM   3188  C   GLU B  11      79.090 -73.763 -58.739
ATOM   3189  O   GLU B  11      79.683 -72.703 -58.938
ATOM   3190  CB  GLU B  11      80.606 -77.347 -57.995
ATOM   3191  N   GLU B   1      -7.182 -91.369 -84.781
ATOM   3192  CA  GLU B   1      -8.063 -91.358 -83.611
ATOM   3193  C   GLU B   1      -8.533 -89.931 -83.265
ATOM   3194  O   GLU B   1      -8.853 -89.430 -82.187
ATOM   3195  CB  GLU B   1      -6.443 -92.804 -81.387
ATOM   3196  N   GLN B   2      -8.590 -89.154 -84.318
ATOM   3197  CA  GLN B   2      -9.005 -87.762 -84.285
ATOM   3198  C   GLN B   2     -10.381 -87.483 -84.821
ATOM   3199  O   GLN B   2     -10.769 -86.422 -85.310
ATOM   3200  CB  GLN B   2      -6.126 -86.432 -85.617
ATOM   3201  N   GLU B   3     -11.327 -88.384 -84.813
ATOM   3202  CA  GLU B   3     -12.445 -88.392 -85.728
ATOM   3203  C   GLU B   3     -13.796 -88.291 -84.996
ATOM   3204  O   GLU B   3     -14.241 -88.933 -84.045
ATOM   3205  CB  GLU B   3     -12.440 -91.483 -86.662
ATOM   3206  N   PHE B   4     -14.580 -87.373 -85.476
ATOM   3207  CA  PHE B   4     -15.798 -86.851 -84.809
ATOM   3208  C   PHE B   4     -17.006 -87.747 -85.002
ATOM   3209  O   PHE B   4     -17.577 -87.990 -86.066
ATOM   3210  CB  PHE B   4     -15.974 -84.895 -87.634
ATOM   3211  N   GLU B   5     -17.534 -88.354 -83.926
ATOM   3212  CA  GLU B   5     -18.589 -89.338 -84.010
ATOM   3213  C   GLU B   5     -19.811 -88.832 -83.289
ATOM   3214  O   GLU B   5     -20.100 -89.036 -82.110
ATOM   3215  CB  GLU B   5     -17.554 -91.826 -82.360
ATOM   3216  N   PHE B   6     -20.683 -88.077 -84.002
ATOM   3217  CA  PHE B   6     -21.966 -87.669 -83.429
ATOM   3218  C   PHE B   6     -23.147 -87.731 -84.309
ATOM   3219  O   PHE B   6     -23.699 -86.759 -84.823
ATOM   3220  CB  PHE B   6     -20.762 -84.406 -83.809
ATOM   3221  N   GLU B   7     -23.732 -88.845 -84.632
ATOM   3222  CA  GLU B   7     -24.948 -88.982 -85.414
ATOM   3223  C   GLU B   7     -26.036 -89.529 -84.544
ATOM   3224  O   GLU B   7     -26.091 -90.681 -84.113
ATOM   3225  CB  GLU B   7     -23.973 -91.233 -87.505
ATOM   3226  N   PHE B   8     -27.064 -88.770 -84.164
ATOM   3227  CA  PHE B   8     -28.382 -89.463 -84.069
ATOM   3228  C   PHE B   8     -29.491 -88.561 -84.565
ATOM   3229  O   PHE B   8     -29.660 -87.358 -84.363
ATOM   3230  CB  PHE B   8     -28.394 -88.820 -80.759
ATOM   3231  N   GLU B   9     -30.384 -89.195 -85.318
ATOM   3232  CA  GLU B   9     -31.507 -88.613 -86.014
ATOM   3233  C   GLU B   9     -32.830 -89.167 -85.508
ATOM   3234  O   GLU B   9     -33.840 -89.417 -86.166
ATOM   3235  CB  GLU B   9     -31.272 -89.926 -88.971
ATOM   3236  N   GLN B  10     -32.959 -89.425 -84.224
ATOM   3237  CA  GLN B  10     -33.793 -90.559 -83.738
ATOM   3238  C   GLN B  10     -35.026 -89.955 -83.066
ATOM   3239  O   GLN B  10     -35.256 -89.866 -81.859
ATOM   3240  CB  GLN B  10     -31.548 -92.898 -82.880
ATOM   3241  N   GLU B  11     -35.987 -89.458 -83.825
ATOM   3242  CA  GLU B  11     -37.252 -88.868 -83.309
ATOM   3243  C   GLU B  11     -38.465 -89.621 -83.756
ATOM   3244  O   GLU B  11     -39.463 -90.241 -84.123
ATOM   3245  CB  GLU B  11     -37.173 -86.118 -84.936
ATOM   3246  N   GLU B   1     -33.205 -40.699 -94.802
ATOM   3247  CA  GLU B   1     -33.567 -40.961 -93.381
ATOM   3248  C   GLU B   1     -34.698 -40.122 -92.882
ATOM   3249  O   GLU B   1     -35.049 -39.004 -93.260
ATOM   3250  CB  GLU B   1     -31.025 -40.297 -91.652
ATOM   3251  N   GLN B   2     -35.391 -40.684 -91.909
ATOM   3252  CA  GLN B   2     -36.711 -40.253 -91.472
ATOM   3253  C   GLN B   2     -37.013 -40.602 -90.050
ATOM   3254  O   GLN B   2     -36.229 -40.529 -89.104
ATOM   3255  CB  GLN B   2     -38.654 -41.134 -94.199
ATOM   3256  N   GLU B   3     -38.194 -41.032 -89.687
ATOM   3257  CA  GLU B   3     -38.399 -41.598 -88.364
ATOM   3258  C   GLU B   3     -39.200 -42.847 -88.487
ATOM   3259  O   GLU B   3     -39.846 -43.241 -89.458
ATOM   3260  CB  GLU B   3     -39.790 -39.400 -86.574
ATOM   3261  N   PHE B   4     -39.157 -43.581 -87.343
ATOM   3262  CA  PHE B   4     -40.153 -44.595 -86.982
ATOM   3263  C   PHE B   4     -40.001 -44.796 -85.458
ATOM   3264  O   PHE B   4     -39.661 -45.790 -84.817
ATOM   3265  CB  PHE B   4     -38.374 -47.055 -88.391
ATOM   3266  N   GLU B   5     -40.303 -43.666 -84.792
ATOM   3267  CA  GLU B   5     -40.661 -43.615 -83.370
ATOM   3268  C   GLU B   5     -42.135 -43.527 -83.153
ATOM   3269  O   GLU B   5     -43.020 -43.369 -83.995
ATOM   3270  CB  GLU B   5     -39.185 -40.902 -82.544
ATOM   3271  N   PHE B   6     -42.482 -43.639 -81.863
ATOM   3272  CA  PHE B   6     -43.859 -44.102 -81.546
ATOM   3273  C   PHE B   6     -44.493 -43.035 -80.686
ATOM   3274  O   PHE B   6     -44.465 -42.986 -79.456
ATOM   3275  CB  PHE B   6     -42.252 -46.283 -79.476
ATOM   3276  N   GLU B   7     -45.161 -42.029 -81.313
ATOM   3277  CA  GLU B   7     -46.066 -41.182 -80.577
ATOM   3278  C   GLU B   7     -47.374 -41.010 -81.322
ATOM   3279  O   GLU B   7     -47.902 -39.980 -81.739
ATOM   3280  CB  GLU B   7     -44.710 -38.293 -80.710
ATOM   3281  N   PHE B   8     -48.006 -42.152 -81.533
ATOM   3282  CA  PHE B   8     -49.428 -42.129 -81.981
ATOM   3283  C   PHE B   8     -50.264 -42.651 -80.878
ATOM   3284  O   PHE B   8     -50.681 -43.805 -80.775
ATOM   3285  CB  PHE B   8     -48.650 -44.821 -83.976
ATOM   3286  N   GLU B   9     -50.594 -41.771 -79.900
ATOM   3287  CA  GLU B   9     -51.305 -42.163 -78.720
ATOM   3288  C   GLU B   9     -52.728 -41.712 -78.667
ATOM   3289  O   GLU B   9     -53.477 -41.714 -77.690
ATOM   3290  CB  GLU B   9     -49.564 -40.953 -76.445
ATOM   3291  N   GLN B  10     -53.208 -41.259 -79.842
ATOM   3292  CA  GLN B  10     -54.645 -40.972 -80.017
ATOM   3293  C   GLN B  10     -55.031 -41.112 -81.435
ATOM   3294  O   GLN B  10     -55.343 -42.176 -81.969
ATOM   3295  CB  GLN B  10     -55.564 -38.895 -77.583
ATOM   3296  N   GLU B  11     -55.080 -40.105 -82.275
ATOM   3297  CA  GLU B  11     -54.687 -40.135 -83.662
ATOM   3298  C   GLU B  11     -53.604 -39.136 -83.947
ATOM   3299  O   GLU B  11     -52.716 -38.316 -84.181
ATOM   3300  CB  GLU B  11     -57.342 -39.433 -85.217
ATOM   3301  N   GLU B   1     -92.762 -27.633 -13.631
ATOM   3302  CA  GLU B   1     -91.324 -27.356 -13.396
ATOM   3303  C   GLU B   1     -91.037 -26.469 -12.241
ATOM   3304  O   GLU B   1     -89.980 -25.883 -12.007
ATOM   3305  CB  GLU B   1     -90.293 -26.040 -16.109
ATOM   3306  N   GLN B   2     -92.005 -26.277 -11.364
ATOM   3307  CA  GLN B   2     -91.838 -25.514 -10.155
ATOM   3308  C   GLN B   2     -91.606 -26.296  -8.898
ATOM   3309  O   GLN B   2     -91.124 -27.424  -8.786
ATOM   3310  CB  GLN B   2     -94.048 -22.927 -10.560
ATOM   3311  N   GLU B   3     -91.948 -25.734  -7.775
ATOM   3312  CA  GLU B   3     -92.139 -26.376  -6.508
ATOM   3313  C   GLU B   3     -92.804 -25.462  -5.489
ATOM   3314  O   GLU B   3     -92.728 -24.237  -5.400
ATOM   3315  CB  GLU B   3     -89.395 -27.251  -5.309
ATOM   3316  N   PHE B   4     -93.564 -26.072  -4.580
ATOM   3317  CA  PHE B   4     -94.727 -25.347  -4.018
ATOM   3318  C   PHE B   4     -94.822 -25.531  -2.493
ATOM   3319  O   PHE B   4     -95.826 -25.758  -1.817
ATOM   3320  CB  PHE B   4     -96.843 -27.753  -5.069
ATOM   3321  N   GLU B   5     -93.720 -25.443  -1.776
ATOM   3322  CA  GLU B   5     -93.713 -25.562  -0.294
ATOM   3323  C   GLU B   5     -92.484 -24.852   0.258
ATOM   3324  O   GLU B   5     -91.289 -25.063   0.056
ATOM   3325  CB  GLU B   5     -93.095 -28.694   0.009
ATOM   3326  N   PHE B   6     -92.826 -23.863   1.075
ATOM   3327  CA  PHE B   6     -91.987 -23.240   2.108
ATOM   3328  C   PHE B   6     -92.786 -22.794   3.335
ATOM   3329  O   PHE B   6     -93.984 -22.945   3.575
ATOM   3330  CB  PHE B   6     -92.025 -20.444   0.009
ATOM   3331  N   GLU B   7     -92.136 -22.166   4.272
ATOM   3332  CA  GLU B   7     -92.723 -21.463   5.445
ATOM   3333  C   GLU B   7     -91.783 -20.412   6.009
ATOM   3334  O   GLU B   7     -90.603 -20.530   6.341
ATOM   3335  CB  GLU B   7     -93.496 -23.746   7.423
ATOM   3336  N   PHE B   8     -92.274 -19.219   6.171
ATOM   3337  CA  PHE B   8     -91.606 -18.051   6.710
ATOM   3338  C   PHE B   8     -91.260 -18.249   8.168
ATOM   3339  O   PHE B   8     -91.994 -18.091   9.143
ATOM   3340  CB  PHE B   8     -94.442 -16.266   6.862
ATOM   3341  N   GLU B   9     -90.010 -18.640   8.427
ATOM   3342  CA  GLU B   9     -89.483 -18.614   9.772
ATOM   3343  C   GLU B   9     -88.107 -17.948   9.837
ATOM   3344  O   GLU B   9     -87.302 -17.692   8.941
ATOM   3345  CB  GLU B   9     -89.275 -21.733  10.379
ATOM   3346  N   GLN B  10     -87.770 -17.614  11.059
ATOM   3347  CA  GLN B  10     -86.968 -16.447  11.464
ATOM   3348  C   GLN B  10     -85.515 -16.834  11.765
ATOM   3349  O   GLN B  10     -84.950 -17.898  11.513
ATOM   3350  CB  GLN B  10     -89.369 -15.185  13.598
ATOM   3351  N   GLU B  11     -84.721 -15.978  12.360
ATOM   3352  CA  GLU B  11     -83.341 -16.293  12.661
ATOM   3353  C   GLU B  11     -83.103 -16.812  14.026
ATOM   3354  O   GLU B  11     -82.905 -17.243  15.161
ATOM   3355  CB  GLU B  11     -81.887 -13.420  12.438
ATOM   3356  N   GLU B   1     -79.438  98.131  37.950
ATOM   3357  CA  GLU B   1     -80.279  98.187  36.748
ATOM   3358  C   GLU B   1     -79.645  99.126  35.769
ATOM   3359  O   GLU B   1     -78.662  99.845  35.948
ATOM   3360  CB  GLU B   1     -82.943  99.523  37.787
ATOM   3361  N   GLN B   2     -80.204  99.191  34.573
ATOM   3362  CA  GLN B   2     -79.548  99.535  33.321
ATOM   3363  C   GLN B   2     -79.114 -99.030  33.261
ATOM   3364  O   GLN B   2     -79.108-100.261  33.256
ATOM   3365  CB  GLN B   2     -81.598  97.766  31.148
ATOM   3366  N   GLU B   3     -79.718 -98.143  34.000
ATOM   3367  CA  GLU B   3     -79.317 -96.808  34.301
ATOM   3368  C   GLU B   3     -78.499 -96.698  35.591
ATOM   3369  O   GLU B   3     -78.913 -96.549  36.741
ATOM   3370  CB  GLU B   3     -81.983 -95.113  34.625
ATOM   3371  N   PHE B   4     -77.162 -96.777  35.440
ATOM   3372  CA  PHE B   4     -76.220 -95.891  36.153
ATOM   3373  C   PHE B   4     -75.083 -95.496  35.260
ATOM   3374  O   PHE B   4     -75.115 -95.327  34.041
ATOM   3375  CB  PHE B   4     -75.116 -98.789  37.705
ATOM   3376  N   GLU B   5     -73.910 -95.301  35.806
ATOM   3377  CA  GLU B   5     -72.630 -95.158  35.105
ATOM   3378  C   GLU B   5     -71.744 -96.344  35.302
ATOM   3379  O   GLU B   5     -70.553 -96.327  35.616
ATOM   3380  CB  GLU B   5     -71.209 -92.586  36.215
ATOM   3381  N   PHE B   6     -72.243 -97.550  35.133
ATOM   3382  CA  PHE B   6     -71.523 -98.726  35.637
ATOM   3383  C   PHE B   6     -70.377 -99.111  34.722
ATOM   3384  O   PHE B   6     -70.169 -98.712  33.576
ATOM   3385  CB  PHE B   6     -74.200  99.318  35.009
ATOM   3386  N   GLU B   7     -69.490 -99.989  35.225
ATOM   3387  CA  GLU B   7     -68.745  99.091  34.363
ATOM   3388  C   GLU B   7     -68.950  97.640  34.668
ATOM   3389  O   GLU B   7     -68.257  96.705  34.268
ATOM   3390  CB  GLU B   7     -65.660  99.915  34.893
ATOM   3391  N   PHE B   8     -70.008  97.342  35.466
ATOM   3392  CA  PHE B   8     -70.368  95.946  35.766
ATOM   3393  C   PHE B   8     -71.533  95.496  34.898
ATOM   3394  O   PHE B   8     -72.597  94.989  35.254
ATOM   3395  CB  PHE B   8     -72.065  97.093  38.521
ATOM   3396  N   GLU B   9     -71.442  95.644  33.607
ATOM   3397  CA  GLU B   9     -72.515  95.206  32.679
ATOM   3398  C   GLU B   9     -72.125  94.042  31.816
ATOM   3399  O   GLU B   9     -72.786  93.549  30.903
ATOM   3400  CB  GLU B   9     -73.111  97.866  31.104
ATOM   3401  N   GLN B  10     -70.987  93.436  31.987
ATOM   3402  CA  GLN B  10     -70.651  92.197  31.335
ATOM   3403  C   GLN B  10     -70.283  91.060  32.258
ATOM   3404  O   GLN B  10     -70.799  89.948  32.372
ATOM   3405  CB  GLN B  10     -69.569  93.258  28.304
ATOM   3406  N   GLU B  11     -69.259  91.338  33.035
ATOM   3407  CA  GLU B  11     -68.711  90.469  34.080
ATOM   3408  C   GLU B  11     -68.671  91.208  35.430
ATOM   3409  O   GLU B  11     -68.639  91.799  36.510
ATOM   3410  CB  GLU B  11     -65.594  90.332  33.275
ATOM   3411  N   GLU B   1     -75.494   3.321 -29.879
ATOM   3412  CA  GLU B   1     -76.248   2.101 -29.795
ATOM   3413  C   GLU B   1     -77.411   2.165 -28.860
ATOM   3414  O   GLU B   1     -77.490   1.621 -27.758
ATOM   3415  CB  GLU B   1     -74.281  -0.147 -28.839
ATOM   3416  N   GLN B   2     -78.478   2.880 -29.243
ATOM   3417  CA  GLN B   2     -79.759   2.931 -28.537
ATOM   3418  C   GLN B   2     -80.512   1.619 -28.509
ATOM   3419  O   GLN B   2     -80.802   0.914 -27.542
ATOM   3420  CB  GLN B   2     -80.698   6.141 -28.962
ATOM   3421  N   GLU B   3     -80.908   1.168 -29.662
ATOM   3422  CA  GLU B   3     -81.437  -0.117 -30.042
ATOM   3423  C   GLU B   3     -80.623  -0.933 -30.995
ATOM   3424  O   GLU B   3     -80.556  -0.806 -32.218
ATOM   3425  CB  GLU B   3     -84.233   0.575 -31.482
ATOM   3426  N   PHE B   4     -79.891  -1.907 -30.436
ATOM   3427  CA  PHE B   4     -79.025  -2.805 -31.194
ATOM   3428  C   PHE B   4     -79.399  -4.232 -31.178
ATOM   3429  O   PHE B   4     -78.634  -5.197 -31.157
ATOM   3430  CB  PHE B   4     -77.073  -2.514 -28.296
ATOM   3431  N   GLU B   5     -80.669  -4.531 -31.185
ATOM   3432  CA  GLU B   5     -81.194  -5.891 -31.061
ATOM   3433  C   GLU B   5     -82.422  -6.082 -31.935
ATOM   3434  O   GLU B   5     -83.461  -6.689 -31.675
ATOM   3435  CB  GLU B   5     -81.929  -5.881 -27.951
ATOM   3436  N   PHE B   6     -82.358  -5.516 -33.134
ATOM   3437  CA  PHE B   6     -83.303  -5.628 -34.220
ATOM   3438  C   PHE B   6     -82.587  -6.081 -35.459
ATOM   3439  O   PHE B   6     -82.695  -7.163 -36.037
ATOM   3440  CB  PHE B   6     -83.701  -2.269 -34.277
ATOM   3441  N   GLU B   7     -81.745  -5.257 -36.017
ATOM   3442  CA  GLU B   7     -81.122  -5.472 -37.348
ATOM   3443  C   GLU B   7     -79.613  -5.226 -37.160
ATOM   3444  O   GLU B   7     -78.986  -5.077 -36.111
ATOM   3445  CB  GLU B   7     -82.208  -2.706 -38.668
ATOM   3446  N   PHE B   8     -78.876  -5.162 -38.263
ATOM   3447  CA  PHE B   8     -77.473  -5.479 -38.288
ATOM   3448  C   PHE B   8     -76.638  -4.311 -37.814
ATOM   3449  O   PHE B   8     -77.032  -3.294 -37.244
ATOM   3450  CB  PHE B   8     -77.451  -5.268 -41.640
ATOM   3451  N   GLU B   9     -75.327  -4.368 -38.026
ATOM   3452  CA  GLU B   9     -74.427  -3.660 -37.104
ATOM   3453  C   GLU B   9     -74.108  -2.291 -37.580
ATOM   3454  O   GLU B   9     -73.864  -1.335 -36.844
ATOM   3455  CB  GLU B   9     -71.788  -5.431 -37.645
ATOM   3456  N   GLN B  10     -74.064  -2.001 -38.886
ATOM   3457  CA  GLN B  10     -73.338  -0.863 -39.368
ATOM   3458  C   GLN B  10     -74.089   0.438 -39.423
ATOM   3459  O   GLN B  10     -74.130   1.299 -38.544
ATOM   3460  CB  GLN B  10     -71.430  -2.224 -41.883
ATOM   3461  N   GLU B  11     -74.790   0.715 -40.524
ATOM   3462  CA  GLU B  11     -75.077   2.044 -41.045
ATOM   3463  C   GLU B  11     -76.421   2.585 -40.744
ATOM   3464  O   GLU B  11     -77.539   3.035 -40.494
ATOM   3465  CB  GLU B  11     -74.736   1.964 -44.185
ATOM   3466  N   GLU B   1     -49.685  22.807  -3.719
ATOM   3467  CA  GLU B   1     -50.686  22.395  -2.765
ATOM   3468  C   GLU B   1     -51.402  21.184  -3.295
ATOM   3469  O   GLU B   1     -51.693  20.933  -4.464
ATOM   3470  CB  GLU B   1     -52.567  24.878  -2.349
ATOM   3471  N   GLN B   2     -51.749  20.292  -2.341
ATOM   3472  CA  GLN B   2     -52.320  18.990  -2.607
ATOM   3473  C   GLN B   2     -53.681  19.009  -3.183
ATOM   3474  O   GLN B   2     -54.123  19.817  -4.001
ATOM   3475  CB  GLN B   2     -50.092  16.720  -1.449
ATOM   3476  N   GLU B   3     -54.533  18.097  -2.815
ATOM   3477  CA  GLU B   3     -55.970  18.227  -2.810
ATOM   3478  C   GLU B   3     -56.707  17.151  -2.102
ATOM   3479  O   GLU B   3     -56.307  16.011  -1.868
ATOM   3480  CB  GLU B   3     -56.813  17.829  -5.886
ATOM   3481  N   PHE B   4     -57.916  17.423  -1.672
ATOM   3482  CA  PHE B   4     -58.666  16.825  -0.605
ATOM   3483  C   PHE B   4     -59.171  15.415  -0.951
ATOM   3484  O   PHE B   4     -60.038  15.065  -1.752
ATOM   3485  CB  PHE B   4     -61.357  18.779  -1.459
ATOM   3486  N   GLU B   5     -58.511  14.475  -0.222
ATOM   3487  CA  GLU B   5     -58.791  13.031  -0.360
ATOM   3488  C   GLU B   5     -59.470  12.476   0.852
ATOM   3489  O   GLU B   5     -60.411  11.682   0.843
ATOM   3490  CB  GLU B   5     -55.697  12.038  -0.336
ATOM   3491  N   PHE B   6     -59.066  12.835   2.074
ATOM   3492  CA  PHE B   6     -59.687  12.296   3.267
ATOM   3493  C   PHE B   6     -59.347  13.142   4.458
ATOM   3494  O   PHE B   6     -58.704  12.812   5.455
ATOM   3495  CB  PHE B   6     -57.132  10.001   3.364
ATOM   3496  N   GLU B   7     -59.795  14.393   4.429
ATOM   3497  CA  GLU B   7     -60.087  15.172   5.609
ATOM   3498  C   GLU B   7     -61.530  15.607   5.621
ATOM   3499  O   GLU B   7     -62.169  15.985   6.603
ATOM   3500  CB  GLU B   7     -58.335  17.760   5.170
ATOM   3501  N   PHE B   8     -62.258  15.620   4.538
ATOM   3502  CA  PHE B   8     -63.254  16.640   4.253
ATOM   3503  C   PHE B   8     -64.506  16.357   5.112
ATOM   3504  O   PHE B   8     -64.652  15.704   6.145
ATOM   3505  CB  PHE B   8     -64.077  14.533   1.596
ATOM   3506  N   GLU B   9     -65.567  16.928   4.619
ATOM   3507  CA  GLU B   9     -66.839  16.811   5.394
ATOM   3508  C   GLU B   9     -67.968  16.993   4.396
ATOM   3509  O   GLU B   9     -68.561  18.028   4.090
ATOM   3510  CB  GLU B   9     -66.567  19.322   7.274
ATOM   3511  N   GLN B  10     -68.326  15.829   3.796
ATOM   3512  CA  GLN B  10     -69.571  15.641   3.025
ATOM   3513  C   GLN B  10     -70.348  14.408   3.368
ATOM   3514  O   GLN B  10     -71.079  14.250   4.345
ATOM   3515  CB  GLN B  10     -69.193  17.264   0.154
ATOM   3516  N   GLU B  11     -70.289  13.355   2.596
ATOM   3517  CA  GLU B  11     -70.802  12.063   2.958
ATOM   3518  C   GLU B  11     -70.096  10.951   2.268
ATOM   3519  O   GLU B  11     -69.511  10.031   1.697
ATOM   3520  CB  GLU B  11     -73.812  12.383   2.034
ATOM   3521  N   GLU B   1      47.318 -87.262  -0.280
ATOM   3522  CA  GLU B   1      46.925 -86.287   0.702
ATOM   3523  C   GLU B   1      47.147 -84.907   0.115
ATOM   3524  O   GLU B   1      48.031 -84.543  -0.661
ATOM   3525  CB  GLU B   1      49.051 -86.797   3.087
ATOM   3526  N   GLN B   2      46.308 -83.962   0.458
ATOM   3527  CA  GLN B   2      46.149 -82.615  -0.058
ATOM   3528  C   GLN B   2      46.018 -81.594   1.029
ATOM   3529  O   GLN B   2      44.975 -81.098   1.453
ATOM   3530  CB  GLN B   2      44.584 -83.163  -2.975
ATOM   3531  N   GLU B   3      47.088 -81.142   1.628
ATOM   3532  CA  GLU B   3      47.159 -79.954   2.524
ATOM   3533  C   GLU B   3      48.368 -79.184   2.139
ATOM   3534  O   GLU B   3      49.347 -79.603   1.521
ATOM   3535  CB  GLU B   3      47.587 -81.423   5.356
ATOM   3536  N   PHE B   4      48.417 -77.919   2.488
ATOM   3537  CA  PHE B   4      49.640 -77.114   2.429
ATOM   3538  C   PHE B   4      50.513 -77.298   3.613
ATOM   3539  O   PHE B   4      50.540 -76.614   4.635
ATOM   3540  CB  PHE B   4      47.782 -74.352   3.359
ATOM   3541  N   GLU B   5      51.353 -78.317   3.548
ATOM   3542  CA  GLU B   5      52.444 -78.500   4.476
ATOM   3543  C   GLU B   5      53.752 -78.820   3.832
ATOM   3544  O   GLU B   5      54.833 -78.261   4.019
ATOM   3545  CB  GLU B   5      51.627 -80.567   6.680
ATOM   3546  N   PHE B   6      53.759 -79.814   2.965
ATOM   3547  CA  PHE B   6      55.008 -80.251   2.280
ATOM   3548  C   PHE B   6      54.745 -81.119   1.111
ATOM   3549  O   PHE B   6      54.009 -82.105   1.124
ATOM   3550  CB  PHE B   6      55.036 -82.690   4.747
ATOM   3551  N   GLU B   7      55.275 -80.927  -0.073
ATOM   3552  CA  GLU B   7      54.767 -81.465  -1.361
ATOM   3553  C   GLU B   7      55.789 -81.090  -2.424
ATOM   3554  O   GLU B   7      55.744 -80.199  -3.272
ATOM   3555  CB  GLU B   7      52.097 -79.954  -2.051
ATOM   3556  N   PHE B   8      56.871 -81.898  -2.363
ATOM   3557  CA  PHE B   8      57.781 -82.132  -3.484
ATOM   3558  C   PHE B   8      58.326 -83.528  -3.374
ATOM   3559  O   PHE B   8      58.681 -84.140  -2.366
ATOM   3560  CB  PHE B   8      59.905 -80.254  -1.457
ATOM   3561  N   GLU B   9      58.428 -84.158  -4.522
ATOM   3562  CA  GLU B   9      59.018 -85.510  -4.554
ATOM   3563  C   GLU B   9      59.791 -85.659  -5.842
ATOM   3564  O   GLU B   9      59.741 -86.611  -6.622
ATOM   3565  CB  GLU B   9      56.450 -87.385  -4.427
ATOM   3566  N   GLN B  10      60.621 -84.691  -6.215
ATOM   3567  CA  GLN B  10      61.588 -84.956  -7.260
ATOM   3568  C   GLN B  10      62.982 -84.889  -6.717
ATOM   3569  O   GLN B  10      63.355 -84.916  -5.544
ATOM   3570  CB  GLN B  10      60.472 -82.958  -9.774
ATOM   3571  N   GLU B  11      63.913 -84.788  -7.625
ATOM   3572  CA  GLU B  11      65.263 -84.322  -7.307
ATOM   3573  C   GLU B  11      65.966 -83.783  -8.567
ATOM   3574  O   GLU B  11      66.527 -83.353  -9.574
ATOM   3575  CB  GLU B  11      66.699 -87.098  -6.648
ATOM   3576  N   GLU B   1      66.961 -71.354  65.206
ATOM   3577  CA  GLU B   1      65.875 -71.949  64.381
ATOM   3578  C   GLU B   1      64.608 -71.082  64.424
ATOM   3579  O   GLU B   1      63.776 -70.941  65.321
ATOM   3580  CB  GLU B   1      65.170 -74.416  66.255
ATOM   3581  N   GLN B   2      64.425 -70.400  63.300
ATOM   3582  CA  GLN B   2      63.222 -69.548  63.101
ATOM   3583  C   GLN B   2      62.863 -69.501  61.650
ATOM   3584  O   GLN B   2      61.760 -69.783  61.182
ATOM   3585  CB  GLN B   2      63.951 -67.009  65.282
ATOM   3586  N   GLU B   3      63.749 -69.136  60.729
ATOM   3587  CA  GLU B   3      63.461 -69.066  59.269
ATOM   3588  C   GLU B   3      64.331 -70.067  58.556
ATOM   3589  O   GLU B   3      65.489 -69.890  58.177
ATOM   3590  CB  GLU B   3      64.664 -66.118  58.607
ATOM   3591  N   PHE B   4      63.797 -71.283  58.303
ATOM   3592  CA  PHE B   4      64.646 -72.453  57.985
ATOM   3593  C   PHE B   4      65.046 -72.516  56.564
ATOM   3594  O   PHE B   4      65.716 -73.419  56.063
ATOM   3595  CB  PHE B   4      61.773 -74.279  58.297
ATOM   3596  N   GLU B   5      64.703 -71.576  55.698
ATOM   3597  CA  GLU B   5      65.189 -71.747  54.296
ATOM   3598  C   GLU B   5      65.948 -70.562  53.791
ATOM   3599  O   GLU B   5      65.951 -69.447  54.312
ATOM   3600  CB  GLU B   5      62.372 -71.844  52.777
ATOM   3601  N   PHE B   6      66.705 -70.649  52.691
ATOM   3602  CA  PHE B   6      67.215 -69.495  52.009
ATOM   3603  C   PHE B   6      66.578 -69.212  50.669
ATOM   3604  O   PHE B   6      65.685 -69.865  50.129
ATOM   3605  CB  PHE B   6      70.267 -70.808  51.608
ATOM   3606  N   GLU B   7      67.008 -68.150  49.973
ATOM   3607  CA  GLU B   7      66.369 -67.596  48.776
ATOM   3608  C   GLU B   7      67.399 -67.423  47.675
ATOM   3609  O   GLU B   7      67.315 -67.844  46.522
ATOM   3610  CB  GLU B   7      64.904 -64.953  49.595
ATOM   3611  N   PHE B   8      68.530 -66.740  47.973
ATOM   3612  CA  PHE B   8      69.462 -66.254  46.951
ATOM   3613  C   PHE B   8      70.886 -66.385  47.319
ATOM   3614  O   PHE B   8      71.840 -66.226  46.557
ATOM   3615  CB  PHE B   8      68.562 -63.172  47.975
ATOM   3616  N   GLU B   9      71.187 -66.703  48.582
ATOM   3617  CA  GLU B   9      72.552 -66.714  49.072
ATOM   3618  C   GLU B   9      73.225 -68.041  48.899
ATOM   3619  O   GLU B   9      72.920 -69.095  49.458
ATOM   3620  CB  GLU B   9      72.214 -66.221  52.232
ATOM   3621  N   GLN B  10      74.272 -68.072  48.038
ATOM   3622  CA  GLN B  10      75.379 -69.038  48.091
ATOM   3623  C   GLN B  10      76.579 -68.566  48.886
ATOM   3624  O   GLN B  10      76.938 -68.888  50.019
ATOM   3625  CB  GLN B  10      73.847 -72.089  48.036
ATOM   3626  N   GLU B  11      77.329 -67.692  48.261
ATOM   3627  CA  GLU B  11      78.715 -67.446  48.490
ATOM   3628  C   GLU B  11      79.107 -65.996  48.708
ATOM   3629  O   GLU B  11      79.426 -64.820  48.885
ATOM   3630  CB  GLU B  11      79.971 -68.360  45.691
ATOM   3631  N   GLU B   1     -52.033  34.061  80.831
ATOM   3632  CA  GLU B   1     -51.756  35.480  80.875
ATOM   3633  C   GLU B   1     -52.902  36.306  81.331
ATOM   3634  O   GLU B   1     -52.808  37.299  82.052
ATOM   3635  CB  GLU B   1     -51.085  36.403  77.903
ATOM   3636  N   GLN B   2     -54.157  35.994  80.960
ATOM   3637  CA  GLN B   2     -55.289  36.553  81.640
ATOM   3638  C   GLN B   2     -56.219  35.537  82.311
ATOM   3639  O   GLN B   2     -56.523  35.398  83.496
ATOM   3640  CB  GLN B   2     -55.855  39.431  80.040
ATOM   3641  N   GLU B   3     -56.752  34.704  81.435
ATOM   3642  CA  GLU B   3     -57.437  33.470  81.813
ATOM   3643  C   GLU B   3     -57.094  32.396  80.816
ATOM   3644  O   GLU B   3     -56.463  32.518  79.766
ATOM   3645  CB  GLU B   3     -60.522  34.243  81.244
ATOM   3646  N   PHE B   4     -57.522  31.172  81.101
ATOM   3647  CA  PHE B   4     -57.212  29.999  80.287
ATOM   3648  C   PHE B   4     -58.382  29.593  79.431
ATOM   3649  O   PHE B   4     -58.995  28.528  79.498
ATOM   3650  CB  PHE B   4     -57.862  28.259  83.130
ATOM   3651  N   GLU B   5     -58.826  30.445  78.495
ATOM   3652  CA  GLU B   5     -60.091  30.160  77.785
ATOM   3653  C   GLU B   5     -59.896  29.794  76.355
ATOM   3654  O   GLU B   5     -60.634  30.081  75.412
ATOM   3655  CB  GLU B   5     -61.948  32.701  78.218
ATOM   3656  N   PHE B   6     -58.842  29.092  76.025
ATOM   3657  CA  PHE B   6     -58.836  27.995  75.045
ATOM   3658  C   PHE B   6     -57.447  27.407  74.903
ATOM   3659  O   PHE B   6     -56.449  27.630  75.588
ATOM   3660  CB  PHE B   6     -58.594  30.443  72.550
ATOM   3661  N   GLU B   7     -57.299  26.542  73.907
ATOM   3662  CA  GLU B   7     -55.910  26.236  73.475
ATOM   3663  C   GLU B   7     -55.668  26.833  72.125
ATOM   3664  O   GLU B   7     -54.890  27.754  71.876
ATOM   3665  CB  GLU B   7     -55.729  23.087  73.324
ATOM   3666  N   PHE B   8     -56.325  26.363  71.062
ATOM   3667  CA  PHE B   8     -56.197  26.978  69.757
ATOM   3668  C   PHE B   8     -57.514  27.558  69.232
ATOM   3669  O   PHE B   8     -58.608  27.002  69.126
ATOM   3670  CB  PHE B   8     -56.014  23.813  68.448
ATOM   3671  N   GLU B   9     -57.475  28.827  68.840
ATOM   3672  CA  GLU B   9     -58.746  29.507  68.461
ATOM   3673  C   GLU B   9     -59.030  29.160  67.042
ATOM   3674  O   GLU B   9     -58.199  29.067  66.138
ATOM   3675  CB  GLU B   9     -58.240  32.606  68.752
ATOM   3676  N   GLN B  10     -60.291  28.921  66.686
ATOM   3677  CA  GLN B  10     -60.708  28.190  65.498
ATOM   3678  C   GLN B  10     -61.859  28.894  64.784
ATOM   3679  O   GLN B  10     -61.846  29.858  64.019
ATOM   3680  CB  GLN B  10     -61.149  24.996  66.791
ATOM   3681  N   GLU B  11     -63.027  28.320  65.084
ATOM   3682  CA  GLU B  11     -64.275  28.644  64.360
ATOM   3683  C   GLU B  11     -64.943  29.757  65.181
ATOM   3684  O   GLU B  11     -65.478  30.648  65.839
ATOM   3685  CB  GLU B  11     -65.847  25.941  64.378
ATOM   3686  N   GLU B   1     -14.205 -57.845 -71.238
ATOM   3687  CA  GLU B   1     -14.910 -59.150 -71.104
ATOM   3688  C   GLU B   1     -16.304 -58.907 -71.704
ATOM   3689  O   GLU B   1     -17.332 -58.462 -71.192
ATOM   3690  CB  GLU B   1     -15.049 -59.236 -67.914
ATOM   3691  N   GLN B   2     -16.365 -59.243 -72.967
ATOM   3692  CA  GLN B   2     -17.555 -59.217 -73.760
ATOM   3693  C   GLN B   2     -18.367 -60.453 -73.671
ATOM   3694  O   GLN B   2     -18.588 -61.140 -72.673
ATOM   3695  CB  GLN B   2     -18.568 -55.901 -73.542
ATOM   3696  N   GLU B   3     -18.897 -60.810 -74.855
ATOM   3697  CA  GLU B   3     -19.914 -61.885 -74.947
ATOM   3698  C   GLU B   3     -19.259 -63.139 -75.470
ATOM   3699  O   GLU B   3     -18.911 -63.395 -76.622
ATOM   3700  CB  GLU B   3     -21.988 -60.854 -77.153
ATOM   3701  N   PHE B   4     -19.036 -64.074 -74.565
ATOM   3702  CA  PHE B   4     -19.129 -65.536 -74.748
ATOM   3703  C   PHE B   4     -19.575 -66.245 -73.491
ATOM   3704  O   PHE B   4     -19.016 -67.155 -72.879
ATOM   3705  CB  PHE B   4     -15.697 -65.568 -74.656
ATOM   3706  N   GLU B   5     -20.705 -65.840 -72.984
ATOM   3707  CA  GLU B   5     -21.526 -66.518 -72.032
ATOM   3708  C   GLU B   5     -22.724 -67.176 -72.606
ATOM   3709  O   GLU B   5     -23.236 -68.237 -72.248
ATOM   3710  CB  GLU B   5     -22.584 -64.277 -70.051
ATOM   3711  N   PHE B   6     -23.281 -66.502 -73.628
ATOM   3712  CA  PHE B   6     -24.346 -67.146 -74.440
ATOM   3713  C   PHE B   6     -23.919 -67.214 -75.851
ATOM   3714  O   PHE B   6     -24.126 -66.374 -76.727
ATOM   3715  CB  PHE B   6     -26.286 -64.463 -73.853
ATOM   3716  N   GLU B   7     -23.231 -68.347 -76.150
ATOM   3717  CA  GLU B   7     -22.326 -68.413 -77.322
ATOM   3718  C   GLU B   7     -22.897 -69.381 -78.334
ATOM   3719  O   GLU B   7     -22.295 -70.192 -79.037
ATOM   3720  CB  GLU B   7     -19.725 -69.878 -76.230
ATOM   3721  N   PHE B   8     -24.236 -69.313 -78.450
ATOM   3722  CA  PHE B   8     -25.115 -70.256 -79.060
ATOM   3723  C   PHE B   8     -24.732 -70.672 -80.477
ATOM   3724  O   PHE B   8     -23.601 -70.777 -80.952
ATOM   3725  CB  PHE B   8     -27.634 -67.997 -79.212
ATOM   3726  N   GLU B   9     -25.747 -70.959 -81.308
ATOM   3727  CA  GLU B   9     -25.627 -70.925 -82.743
ATOM   3728  C   GLU B   9     -26.058 -69.640 -83.334
ATOM   3729  O   GLU B   9     -26.433 -68.644 -82.715
ATOM   3730  CB  GLU B   9     -27.164 -73.469 -83.855
ATOM   3731  N   GLN B  10     -26.053 -69.514 -84.646
ATOM   3732  CA  GLN B  10     -26.197 -68.205 -85.258
ATOM   3733  C   GLN B  10     -27.598 -67.745 -85.244
ATOM   3734  O   GLN B  10     -28.534 -68.347 -84.717
ATOM   3735  CB  GLN B  10     -23.970 -68.426 -87.721
ATOM   3736  N   GLU B  11     -27.971 -66.625 -85.810
ATOM   3737  CA  GLU B  11     -29.251 -66.377 -86.492
ATOM   3738  C   GLU B  11     -29.048 -65.806 -87.877
ATOM   3739  O   GLU B  11     -28.883 -65.340 -89.004
ATOM   3740  CB  GLU B  11     -30.339 -63.992 -84.642
ATOM   3741  N   GLU B   1     -76.306 -49.205 -41.779
ATOM   3742  CA  GLU B   1     -77.304 -49.011 -40.706
ATOM   3743  C   GLU B   1     -78.057 -47.705 -40.839
ATOM   3744  O   GLU B   1     -77.630 -46.655 -41.320
ATOM   3745  CB  GLU B   1     -75.412 -48.651 -38.081
ATOM   3746  N   GLN B   2     -79.294 -47.589 -40.427
ATOM   3747  CA  GLN B   2     -80.085 -46.368 -40.348
ATOM   3748  C   GLN B   2     -79.722 -45.576 -39.102
ATOM   3749  O   GLN B   2     -78.665 -45.527 -38.473
ATOM   3750  CB  GLN B   2     -81.082 -45.714 -43.448
ATOM   3751  N   GLU B   3     -80.724 -44.849 -38.667
ATOM   3752  CA  GLU B   3     -80.710 -43.718 -37.766
ATOM   3753  C   GLU B   3     -80.337 -44.039 -36.354
ATOM   3754  O   GLU B   3     -79.455 -43.484 -35.700
ATOM   3755  CB  GLU B   3     -83.603 -42.556 -38.166
ATOM   3756  N   PHE B   4     -80.931 -44.968 -35.658
ATOM   3757  CA  PHE B   4     -80.436 -45.530 -34.426
ATOM   3758  C   PHE B   4     -80.858 -46.962 -34.333
ATOM   3759  O   PHE B   4     -81.692 -47.536 -35.032
ATOM   3760  CB  PHE B   4     -82.901 -43.939 -32.727
ATOM   3761  N   GLU B   5     -80.235 -47.674 -33.365
ATOM   3762  CA  GLU B   5     -80.694 -48.995 -32.944
ATOM   3763  C   GLU B   5     -81.177 -49.014 -31.489
ATOM   3764  O   GLU B   5     -80.678 -48.458 -30.511
ATOM   3765  CB  GLU B   5     -77.787 -50.431 -32.777
ATOM   3766  N   PHE B   6     -82.251 -49.691 -31.194
ATOM   3767  CA  PHE B   6     -82.635 -50.199 -29.851
ATOM   3768  C   PHE B   6     -83.392 -51.497 -30.029
ATOM   3769  O   PHE B   6     -84.608 -51.684 -29.986
ATOM   3770  CB  PHE B   6     -84.866 -47.696 -29.760
ATOM   3771  N   GLU B   7     -82.596 -52.555 -30.261
ATOM   3772  CA  GLU B   7     -83.113 -53.836 -30.705
ATOM   3773  C   GLU B   7     -83.040 -54.925 -29.630
ATOM   3774  O   GLU B   7     -82.207 -55.819 -29.482
ATOM   3775  CB  GLU B   7     -81.318 -54.695 -33.154
ATOM   3776  N   PHE B   8     -84.002 -54.904 -28.740
ATOM   3777  CA  PHE B   8     -83.896 -55.200 -27.314
ATOM   3778  C   PHE B   8     -84.182 -56.606 -26.942
ATOM   3779  O   PHE B   8     -85.244 -57.015 -26.472
ATOM   3780  CB  PHE B   8     -86.712 -53.504 -26.598
ATOM   3781  N   GLU B   9     -83.212 -57.529 -27.126
ATOM   3782  CA  GLU B   9     -83.283 -58.882 -26.578
ATOM   3783  C   GLU B   9     -81.930 -59.318 -26.132
ATOM   3784  O   GLU B   9     -80.869 -59.001 -26.669
ATOM   3785  CB  GLU B   9     -84.300 -60.430 -29.149
ATOM   3786  N   GLN B  10     -81.752 -60.105 -25.090
ATOM   3787  CA  GLN B  10     -80.428 -60.502 -24.584
ATOM   3788  C   GLN B  10     -79.871 -61.719 -25.337
ATOM   3789  O   GLN B  10     -79.252 -61.778 -26.400
ATOM   3790  CB  GLN B  10     -80.002 -59.054 -21.607
ATOM   3791  N   GLU B  11     -80.144 -62.857 -24.666
ATOM   3792  CA  GLU B  11     -80.107 -64.196 -25.231
ATOM   3793  C   GLU B  11     -81.380 -64.979 -24.894
ATOM   3794  O   GLU B  11     -82.402 -65.609 -24.623
ATOM   3795  CB  GLU B  11     -77.686 -65.601 -23.777
ATOM   3796  N   GLU B   1     -53.791  66.188  29.470
ATOM   3797  CA  GLU B   1     -54.840  66.508  30.481
ATOM   3798  C   GLU B   1     -54.528  65.630  31.702
ATOM   3799  O   GLU B   1     -54.319  64.417  31.750
ATOM   3800  CB  GLU B   1     -57.490  65.319  29.161
ATOM   3801  N   GLN B   2     -54.486  66.318  32.862
ATOM   3802  CA  GLN B   2     -54.118  65.747  34.152
ATOM   3803  C   GLN B   2     -55.169  64.846  34.748
ATOM   3804  O   GLN B   2     -56.355  64.800  34.420
ATOM   3805  CB  GLN B   2     -50.727  65.531  33.750
ATOM   3806  N   GLU B   3     -54.823  63.998  35.731
ATOM   3807  CA  GLU B   3     -55.285  62.613  35.794
ATOM   3808  C   GLU B   3     -56.051  62.306  37.085
ATOM   3809  O   GLU B   3     -56.948  61.481  37.260
ATOM   3810  CB  GLU B   3     -52.596  60.876  36.050
ATOM   3811  N   PHE B   4     -55.716  63.009  38.162
ATOM   3812  CA  PHE B   4     -56.580  63.453  39.247
ATOM   3813  C   PHE B   4     -56.269  64.834  39.736
ATOM   3814  O   PHE B   4     -56.469  65.255  40.875
ATOM   3815  CB  PHE B   4     -54.597  61.648  41.420
ATOM   3816  N   GLU B   5     -55.729  65.733  38.922
ATOM   3817  CA  GLU B   5     -54.924  66.824  39.461
ATOM   3818  C   GLU B   5     -55.721  68.109  39.663
ATOM   3819  O   GLU B   5     -55.701  68.892  40.613
ATOM   3820  CB  GLU B   5     -52.931  67.480  37.011
ATOM   3821  N   PHE B   6     -56.544  68.382  38.638
ATOM   3822  CA  PHE B   6     -57.299  69.649  38.529
ATOM   3823  C   PHE B   6     -58.556  69.453  37.751
ATOM   3824  O   PHE B   6     -58.657  69.047  36.593
ATOM   3825  CB  PHE B   6     -54.944  70.600  36.316
ATOM   3826  N   GLU B   7     -59.689  69.755  38.397
ATOM   3827  CA  GLU B   7     -60.997  69.955  37.850
ATOM   3828  C   GLU B   7     -61.330  71.427  37.587
ATOM   3829  O   GLU B   7     -61.535  72.345  38.381
ATOM   3830  CB  GLU B   7     -63.028  68.881  39.978
ATOM   3831  N   PHE B   8     -61.398  71.716  36.300
ATOM   3832  CA  PHE B   8     -62.169  72.775  35.662
ATOM   3833  C   PHE B   8     -62.137  72.726  34.184
ATOM   3834  O   PHE B   8     -61.111  72.634  33.511
ATOM   3835  CB  PHE B   8     -59.551  74.892  36.437
ATOM   3836  N   GLU B   9     -63.250  72.780  33.458
ATOM   3837  CA  GLU B   9     -63.160  73.302  32.062
ATOM   3838  C   GLU B   9     -64.498  73.815  31.634
ATOM   3839  O   GLU B   9     -65.585  73.641  32.186
ATOM   3840  CB  GLU B   9     -62.915  70.412  30.586
ATOM   3841  N   GLN B  10     -64.491  74.543  30.524
ATOM   3842  CA  GLN B  10     -65.620  75.008  29.753
ATOM   3843  C   GLN B  10     -65.282  74.987  28.261
ATOM   3844  O   GLN B  10     -64.924  74.025  27.582
ATOM   3845  CB  GLN B  10     -67.142  77.414  31.524
ATOM   3846  N   GLU B  11     -65.377  76.128  27.587
ATOM   3847  CA  GLU B  11     -65.810  76.112  26.210
ATOM   3848  C   GLU B  11     -64.841  76.990  25.399
ATOM   3849  O   GLU B  11     -64.065  77.693  24.750
ATOM   3850  CB  GLU B  11     -68.724  77.290  26.283
ATOM   3851  N   GLU B   1      50.138   9.260  12.369
ATOM   3852  CA  GLU B   1      50.395  10.697  12.349
ATOM   3853  C   GLU B   1      51.430  11.124  13.348
ATOM   3854  O   GLU B   1      52.306  11.968  13.161
ATOM   3855  CB  GLU B   1      47.496  11.875  13.002
ATOM   3856  N   GLN B   2      51.478  10.602  14.557
ATOM   3857  CA  GLN B   2      52.098  11.385  15.660
ATOM   3858  C   GLN B   2      53.574  11.176  15.760
ATOM   3859  O   GLN B   2      54.369  11.869  16.394
ATOM   3860  CB  GLN B   2      49.605  13.186  16.931
ATOM   3861  N   GLU B   3      54.073  10.113  15.081
ATOM   3862  CA  GLU B   3      55.520  10.072  14.773
ATOM   3863  C   GLU B   3      55.854   9.261  13.587
ATOM   3864  O   GLU B   3      55.299   8.207  13.279
ATOM   3865  CB  GLU B   3      56.826   8.995  17.379
ATOM   3866  N   PHE B   4      56.844   9.693  12.764
ATOM   3867  CA  PHE B   4      57.006   9.150  11.404
ATOM   3868  C   PHE B   4      58.414   9.392  10.924
ATOM   3869  O   PHE B   4      59.230  10.192  11.381
ATOM   3870  CB  PHE B   4      55.224  11.980  10.369
ATOM   3871  N   GLU B   5      58.884   8.715   9.918
ATOM   3872  CA  GLU B   5      59.775   9.293   8.911
ATOM   3873  C   GLU B   5      59.290   9.140   7.487
ATOM   3874  O   GLU B   5      58.856   8.140   6.916
ATOM   3875  CB  GLU B   5      62.527   7.768   9.200
ATOM   3876  N   PHE B   6      59.376  10.299   6.812
ATOM   3877  CA  PHE B   6      58.761  10.437   5.508
ATOM   3878  C   PHE B   6      59.363  11.568   4.707
ATOM   3879  O   PHE B   6      59.037  12.753   4.762
ATOM   3880  CB  PHE B   6      56.140  11.909   7.123
ATOM   3881  N   GLU B   7      60.361  11.260   3.840
ATOM   3882  CA  GLU B   7      60.933  12.391   3.097
ATOM   3883  C   GLU B   7      60.601  12.283   1.603
ATOM   3884  O   GLU B   7      61.129  11.572   0.748
ATOM   3885  CB  GLU B   7      64.091  11.999   3.313
ATOM   3886  N   PHE B   8      59.582  13.099   1.222
ATOM   3887  CA  PHE B   8      59.406  13.327  -0.199
ATOM   3888  C   PHE B   8      59.525  14.759  -0.531
ATOM   3889  O   PHE B   8      58.649  15.609  -0.375
ATOM   3890  CB  PHE B   8      56.008  13.103   0.243
ATOM   3891  N   GLU B   9      60.721  15.146  -1.053
ATOM   3892  CA  GLU B   9      60.850  16.432  -1.745
ATOM   3893  C   GLU B   9      62.181  16.433  -2.517
ATOM   3894  O   GLU B   9      63.184  15.737  -2.353
ATOM   3895  CB  GLU B   9      61.167  18.470   0.622
ATOM   3896  N   GLN B  10      62.198  17.346  -3.502
ATOM   3897  CA  GLN B  10      63.180  17.422  -4.548
ATOM   3898  C   GLN B  10      63.935  18.713  -4.678
ATOM   3899  O   GLN B  10      63.585  19.728  -5.280
ATOM   3900  CB  GLN B  10      61.810  15.171  -6.708
ATOM   3901  N   GLU B  11      65.114  18.775  -4.078
ATOM   3902  CA  GLU B  11      65.965  19.914  -4.241
ATOM   3903  C   GLU B  11      67.388  19.525  -4.024
ATOM   3904  O   GLU B  11      68.562  19.205  -3.844
ATOM   3905  CB  GLU B  11      64.954  21.806  -1.955
ATOM   3906  N   GLU B   1      60.078  60.132  -6.424
ATOM   3907  CA  GLU B   1      59.913  61.077  -7.499
ATOM   3908  C   GLU B   1      59.427  62.445  -7.024
ATOM   3909  O   GLU B   1      58.470  62.704  -6.295
ATOM   3910  CB  GLU B   1      57.383  59.921  -9.131
ATOM   3911  N   GLN B   2      60.076  63.506  -7.414
ATOM   3912  CA  GLN B   2      59.528  64.872  -7.217
ATOM   3913  C   GLN B   2      58.605  65.298  -8.350
ATOM   3914  O   GLN B   2      58.509  64.857  -9.496
ATOM   3915  CB  GLN B   2      62.068  66.224  -5.496
ATOM   3916  N   GLU B   3      57.808  66.294  -8.000
ATOM   3917  CA  GLU B   3      56.893  66.845  -8.984
ATOM   3918  C   GLU B   3      57.372  68.020  -9.747
ATOM   3919  O   GLU B   3      56.695  68.697 -10.521
ATOM   3920  CB  GLU B   3      54.222  67.456  -7.471
ATOM   3921  N   PHE B   4      58.622  68.425  -9.627
ATOM   3922  CA  PHE B   4      59.480  68.905 -10.729
ATOM   3923  C   PHE B   4      60.874  68.454 -10.466
ATOM   3924  O   PHE B   4      61.755  69.156  -9.968
ATOM   3925  CB  PHE B   4      59.336  72.075  -9.470
ATOM   3926  N   GLU B   5      61.259  67.199 -10.775
ATOM   3927  CA  GLU B   5      62.605  66.954 -11.181
ATOM   3928  C   GLU B   5      62.826  66.591 -12.605
ATOM   3929  O   GLU B   5      62.292  65.673 -13.227
ATOM   3930  CB  GLU B   5      63.635  64.445  -9.522
ATOM   3931  N   PHE B   6      63.722  67.390 -13.241
ATOM   3932  CA  PHE B   6      64.146  67.275 -14.601
ATOM   3933  C   PHE B   6      65.655  67.409 -14.727
ATOM   3934  O   PHE B   6      66.339  67.201 -15.729
ATOM   3935  CB  PHE B   6      63.116  70.430 -15.265
ATOM   3936  N   GLU B   7      66.381  67.780 -13.708
ATOM   3937  CA  GLU B   7      67.700  68.341 -13.731
ATOM   3938  C   GLU B   7      68.692  67.259 -13.320
ATOM   3939  O   GLU B   7      68.525  66.369 -12.486
ATOM   3940  CB  GLU B   7      67.536  70.219 -11.096
ATOM   3941  N   PHE B   8      69.890  67.279 -13.939
ATOM   3942  CA  PHE B   8      70.895  66.300 -13.602
ATOM   3943  C   PHE B   8      71.653  66.668 -12.377
ATOM   3944  O   PHE B   8      71.549  67.733 -11.769
ATOM   3945  CB  PHE B   8      72.765  67.280 -16.298
ATOM   3946  N   GLU B   9      72.532  65.787 -11.863
ATOM   3947  CA  GLU B   9      73.476  66.121 -10.823
ATOM   3948  C   GLU B   9      74.923  65.771 -11.116
ATOM   3949  O   GLU B   9      75.788  65.441 -10.304
ATOM   3950  CB  GLU B   9      72.384  64.333  -8.403
ATOM   3951  N   GLN B  10      75.302  65.829 -12.414
ATOM   3952  CA  GLN B  10      76.642  65.342 -12.802
ATOM   3953  C   GLN B  10      77.588  66.512 -12.845
ATOM   3954  O   GLN B  10      78.759  66.526 -12.467
ATOM   3955  CB  GLN B  10      75.917  62.842 -15.010
ATOM   3956  N   GLU B  11      77.132  67.666 -13.341
ATOM   3957  CA  GLU B  11      78.041  68.820 -13.437
ATOM   3958  C   GLU B  11      77.754  69.801 -12.349
ATOM   3959  O   GLU B  11      77.518  70.610 -11.452
ATOM   3960  CB  GLU B  11      77.133  70.182 -16.121
ATOM   3961  N   GLU B   1      65.957 -57.299 -91.947
ATOM   3962  CA  GLU B   1      66.554 -56.457 -93.026
ATOM   3963  C   GLU B   1      67.724 -55.678 -92.426
ATOM   3964  O   GLU B   1      67.962 -54.475 -92.536
ATOM   3965  CB  GLU B   1      64.320 -54.274 -93.581
ATOM   3966  N   GLN B   2      68.602 -56.384 -91.691
ATOM   3967  CA  GLN B   2      69.762 -55.805 -91.020
ATOM   3968  C   GLN B   2      71.020 -55.749 -91.874
ATOM   3969  O   GLN B   2      71.266 -56.386 -92.898
ATOM   3970  CB  GLN B   2      69.506 -57.154 -87.939
ATOM   3971  N   GLU B   3      71.984 -54.936 -91.510
ATOM   3972  CA  GLU B   3      73.006 -54.460 -92.408
ATOM   3973  C   GLU B   3      73.931 -55.502 -92.889
ATOM   3974  O   GLU B   3      74.136 -56.588 -92.347
ATOM   3975  CB  GLU B   3      74.662 -52.281 -90.862
ATOM   3976  N   PHE B   4      74.625 -55.310 -93.987
ATOM   3977  CA  PHE B   4      75.783 -56.134 -94.297
ATOM   3978  C   PHE B   4      77.071 -55.445 -94.010
ATOM   3979  O   PHE B   4      77.443 -54.344 -94.417
ATOM   3980  CB  PHE B   4      75.403 -55.264 -97.610
ATOM   3981  N   GLU B   5      77.905 -56.099 -93.228
ATOM   3982  CA  GLU B   5      79.123 -55.446 -92.766
ATOM   3983  C   GLU B   5      80.175 -56.507 -92.519
ATOM   3984  O   GLU B   5      80.019 -57.724 -92.414
ATOM   3985  CB  GLU B   5      78.416 -54.426 -89.804
ATOM   3986  N   PHE B   6      81.426 -56.025 -92.404
ATOM   3987  CA  PHE B   6      82.591 -56.913 -92.346
ATOM   3988  C   PHE B   6      83.267 -56.973 -91.005
ATOM   3989  O   PHE B   6      84.456 -57.211 -90.795
ATOM   3990  CB  PHE B   6      84.198 -54.027 -93.494
ATOM   3991  N   GLU B   7      82.512 -56.748 -89.915
ATOM   3992  CA  GLU B   7      83.092 -56.693 -88.554
ATOM   3993  C   GLU B   7      82.021 -57.031 -87.557
ATOM   3994  O   GLU B   7      80.811 -56.865 -87.712
ATOM   3995  CB  GLU B   7      84.131 -53.777 -88.295
ATOM   3996  N   PHE B   8      82.308 -57.555 -86.385
ATOM   3997  CA  PHE B   8      81.492 -58.299 -85.466
ATOM   3998  C   PHE B   8      81.726 -57.789 -84.055
ATOM   3999  O   PHE B   8      82.646 -57.073 -83.660
ATOM   4000  CB  PHE B   8      83.373 -61.081 -85.807
ATOM   4001  N   GLU B   9      80.847 -58.148 -83.122
ATOM   4002  CA  GLU B   9      80.926 -57.839 -81.679
ATOM   4003  C   GLU B   9      80.192 -58.832 -80.863
ATOM   4004  O   GLU B   9      80.214 -58.868 -79.633
ATOM   4005  CB  GLU B   9      79.811 -54.926 -81.303
ATOM   4006  N   GLN B  10      79.435 -59.783 -81.426
ATOM   4007  CA  GLN B  10      78.625 -60.739 -80.684
ATOM   4008  C   GLN B  10      79.505 -61.776 -80.027
ATOM   4009  O   GLN B  10      80.011 -62.767 -80.552
ATOM   4010  CB  GLN B  10      76.139 -58.866 -79.512
ATOM   4011  N   GLU B  11      79.768 -61.607 -78.730
ATOM   4012  CA  GLU B  11      80.331 -62.711 -77.933
ATOM   4013  C   GLU B  11      79.401 -62.961 -76.734
ATOM   4014  O   GLU B  11      78.657 -63.160 -75.774
ATOM   4015  CB  GLU B  11      83.116 -61.763 -76.843
ATOM   4016  N   GLU B   1      86.580 -36.134   4.971
ATOM   4017  CA  GLU B   1      85.672 -37.192   5.505
ATOM   4018  C   GLU B   1      86.105 -37.659   6.890
ATOM   4019  O   GLU B   1      86.546 -38.767   7.195
ATOM   4020  CB  GLU B   1      86.060 -39.387   3.302
ATOM   4021  N   GLN B   2      86.023 -36.827   7.917
ATOM   4022  CA  GLN B   2      86.822 -36.981   9.169
ATOM   4023  C   GLN B   2      86.039 -37.706  10.218
ATOM   4024  O   GLN B   2      85.060 -38.424  10.012
ATOM   4025  CB  GLN B   2      88.934 -34.435   8.797
ATOM   4026  N   GLU B   3      86.380 -37.608  11.503
ATOM   4027  CA  GLU B   3      85.405 -37.468  12.624
ATOM   4028  C   GLU B   3      86.225 -37.298  13.911
ATOM   4029  O   GLU B   3      86.000 -36.565  14.874
ATOM   4030  CB  GLU B   3      84.210 -40.480  12.876
ATOM   4031  N   PHE B   4      87.323 -38.031  14.008
ATOM   4032  CA  PHE B   4      88.573 -37.578  14.677
ATOM   4033  C   PHE B   4      89.697 -37.725  13.691
ATOM   4034  O   PHE B   4      89.587 -37.866  12.473
ATOM   4035  CB  PHE B   4      88.413 -40.515  16.400
ATOM   4036  N   GLU B   5      90.944 -37.715  14.066
ATOM   4037  CA  GLU B   5      92.154 -38.135  13.436
ATOM   4038  C   GLU B   5      92.744 -39.438  13.896
ATOM   4039  O   GLU B   5      93.350 -39.630  14.951
ATOM   4040  CB  GLU B   5      94.170 -35.809  14.028
ATOM   4041  N   PHE B   6      92.611 -40.513  13.096
ATOM   4042  CA  PHE B   6      93.651 -41.566  13.075
ATOM   4043  C   PHE B   6      93.497 -42.342  11.830
ATOM   4044  O   PHE B   6      92.627 -43.183  11.602
ATOM   4045  CB  PHE B   6      91.376 -43.163  15.166
ATOM   4046  N   GLU B   7      94.329 -42.165  10.843
ATOM   4047  CA  GLU B   7      94.148 -42.382   9.422
ATOM   4048  C   GLU B   7      95.219 -43.184   8.751
ATOM   4049  O   GLU B   7      95.550 -43.148   7.566
ATOM   4050  CB  GLU B   7      93.960 -39.490   8.165
ATOM   4051  N   PHE B   8      95.899 -44.029   9.477
ATOM   4052  CA  PHE B   8      96.858 -44.926   8.900
ATOM   4053  C   PHE B   8      96.704 -46.348   9.407
ATOM   4054  O   PHE B   8      96.085 -46.757  10.389
ATOM   4055  CB  PHE B   8      99.192 -43.534  10.862
ATOM   4056  N   GLU B   9      97.327 -47.256   8.681
ATOM   4057  CA  GLU B   9      97.441 -48.641   9.100
ATOM   4058  C   GLU B   9      98.647 -48.985   9.878
ATOM   4059  O   GLU B   9      99.798 -48.731   9.521
ATOM   4060  CB  GLU B   9      97.579 -50.219   6.328
ATOM   4061  N   GLN B  10      98.539 -49.619  11.064
ATOM   4062  CA  GLN B  10      99.548 -50.612  11.522
ATOM   4063  C   GLN B  10      98.896 -51.570  12.448
ATOM   4064  O   GLN B  10      97.708 -51.569  12.771
ATOM   4065  CB  GLN B  10     -98.038 -48.298  12.359
ATOM   4066  N   GLU B  11      99.575 -52.528  13.013
ATOM   4067  CA  GLU B  11      98.911 -53.812  13.325
ATOM   4068  C   GLU B  11      99.100 -54.228  14.754
ATOM   4069  O   GLU B  11      99.255 -54.570  15.926
ATOM   4070  CB  GLU B  11     -99.227 -55.824  11.650
ATOM   4071  N   GLU B   1     -42.126  45.695 -65.863
ATOM   4072  CA  GLU B   1     -42.227  47.017 -66.542
ATOM   4073  C   GLU B   1     -42.781  46.828 -67.921
ATOM   4074  O   GLU B   1     -42.239  46.204 -68.833
ATOM   4075  CB  GLU B   1     -39.250  48.152 -66.573
ATOM   4076  N   GLN B   2     -43.957  47.353 -68.256
ATOM   4077  CA  GLN B   2     -44.735  47.095 -69.454
ATOM   4078  C   GLN B   2     -44.821  48.278 -70.384
ATOM   4079  O   GLN B   2     -43.977  49.151 -70.589
ATOM   4080  CB  GLN B   2     -47.346  45.556 -67.775
ATOM   4081  N   GLU B   3     -45.990  48.340 -71.051
ATOM   4082  CA  GLU B   3     -46.257  49.180 -72.207
ATOM   4083  C   GLU B   3     -46.739  50.553 -71.760
ATOM   4084  O   GLU B   3     -47.893  50.979 -71.796
ATOM   4085  CB  GLU B   3     -48.700  47.654 -73.484
ATOM   4086  N   PHE B   4     -45.860  51.425 -71.271
ATOM   4087  CA  PHE B   4     -45.955  52.860 -71.196
ATOM   4088  C   PHE B   4     -44.767  53.610 -71.676
ATOM   4089  O   PHE B   4     -44.768  54.396 -72.624
ATOM   4090  CB  PHE B   4     -45.788  52.829 -67.825
ATOM   4091  N   GLU B   5     -43.577  53.490 -71.105
ATOM   4092  CA  GLU B   5     -42.489  54.423 -71.225
ATOM   4093  C   GLU B   5     -41.165  53.725 -71.332
ATOM   4094  O   GLU B   5     -40.064  54.272 -71.401
ATOM   4095  CB  GLU B   5     -42.396  56.073 -68.522
ATOM   4096  N   PHE B   6     -41.111  52.395 -71.359
ATOM   4097  CA  PHE B   6     -40.105  51.616 -70.685
ATOM   4098  C   PHE B   6     -38.744  51.704 -71.256
ATOM   4099  O   PHE B   6     -38.463  51.776 -72.453
ATOM   4100  CB  PHE B   6     -41.496  48.960 -72.243
ATOM   4101  N   GLU B   7     -37.717  51.707 -70.400
ATOM   4102  CA  GLU B   7     -36.364  51.973 -70.812
ATOM   4103  C   GLU B   7     -35.427  51.102 -69.973
ATOM   4104  O   GLU B   7     -35.724  50.195 -69.196
ATOM   4105  CB  GLU B   7     -35.977  55.019 -70.103
ATOM   4106  N   PHE B   8     -34.119  51.371 -70.109
ATOM   4107  CA  PHE B   8     -33.139  50.774 -69.242
ATOM   4108  C   PHE B   8     -32.639  51.729 -68.172
ATOM   4109  O   PHE B   8     -33.179  52.731 -67.704
ATOM   4110  CB  PHE B   8     -30.922  51.268 -71.776
ATOM   4111  N   GLU B   9     -31.436  51.381 -67.709
ATOM   4112  CA  GLU B   9     -30.744  51.969 -66.580
ATOM   4113  C   GLU B   9     -29.227  51.886 -66.690
ATOM   4114  O   GLU B   9     -28.561  50.928 -67.080
ATOM   4115  CB  GLU B   9     -31.753  50.113 -64.154
ATOM   4116  N   GLN B  10     -28.473  52.903 -66.351
ATOM   4117  CA  GLN B  10     -27.083  53.088 -66.850
ATOM   4118  C   GLN B  10     -26.119  53.230 -65.711
ATOM   4119  O   GLN B  10     -25.110  52.556 -65.504
ATOM   4120  CB  GLN B  10     -27.430  55.314 -69.399
ATOM   4121  N   GLU B  11     -26.376  54.187 -64.823
ATOM   4122  CA  GLU B  11     -25.419  54.790 -63.915
ATOM   4123  C   GLU B  11     -26.078  55.008 -62.594
ATOM   4124  O   GLU B  11     -26.622  55.189 -61.505
ATOM   4125  CB  GLU B  11     -24.974  57.564 -65.350
ATOM   4126  N   GLU B   1      39.928  20.538 -87.865
ATOM   4127  CA  GLU B   1      40.405  19.356 -87.207
ATOM   4128  C   GLU B   1      40.185  18.051 -87.974
ATOM   4129  O   GLU B   1      39.379  17.139 -87.790
ATOM   4130  CB  GLU B   1      38.615  19.188 -84.609
ATOM   4131  N   GLN B   2      41.008  17.923 -88.981
ATOM   4132  CA  GLN B   2      41.032  16.772 -89.849
ATOM   4133  C   GLN B   2      41.802  15.579 -89.267
ATOM   4134  O   GLN B   2      42.096  15.338 -88.096
ATOM   4135  CB  GLN B   2      41.302  18.084 -92.944
ATOM   4136  N   GLU B   3      42.204  14.688 -90.150
ATOM   4137  CA  GLU B   3      43.398  13.891 -89.965
ATOM   4138  C   GLU B   3      44.210  13.888 -91.276
ATOM   4139  O   GLU B   3      44.003  13.298 -92.336
ATOM   4140  CB  GLU B   3      42.477  10.985 -89.273
ATOM   4141  N   PHE B   4      45.297  14.676 -91.170
ATOM   4142  CA  PHE B   4      46.164  15.000 -92.298
ATOM   4143  C   PHE B   4      47.393  14.100 -92.276
ATOM   4144  O   PHE B   4      48.144  13.893 -91.323
ATOM   4145  CB  PHE B   4      47.293  17.682 -90.437
ATOM   4146  N   GLU B   5      47.721  13.448 -93.395
ATOM   4147  CA  GLU B   5      48.969  12.630 -93.388
ATOM   4148  C   GLU B   5      49.314  12.348 -94.800
ATOM   4149  O   GLU B   5      48.650  11.676 -95.590
ATOM   4150  CB  GLU B   5      48.099   9.819 -92.121
ATOM   4151  N   PHE B   6      50.433  12.850 -95.289
ATOM   4152  CA  PHE B   6      50.803  13.152 -96.644
ATOM   4153  C   PHE B   6      51.639  12.072 -97.262
ATOM   4154  O   PHE B   6      52.838  12.129 -97.532
ATOM   4155  CB  PHE B   6      52.936  15.532 -95.652
ATOM   4156  N   GLU B   7      51.002  10.923 -97.549
ATOM   4157  CA  GLU B   7      51.612   9.626 -97.499
ATOM   4158  C   GLU B   7      52.524   9.297 -98.648
ATOM   4159  O   GLU B   7      53.485   8.528 -98.611
ATOM   4160  CB  GLU B   7      49.242   7.587 -97.300
ATOM   4161  N   PHE B   8      52.311   9.867 -99.840
ATOM   4162  CA  PHE B   8      53.307  10.527  99.324
ATOM   4163  C   PHE B   8      52.813  11.877  98.903
ATOM   4164  O   PHE B   8      51.982  12.575  99.484
ATOM   4165  CB  PHE B   8      52.492   8.306  96.914
ATOM   4166  N   GLU B   9      53.290  12.411  97.804
ATOM   4167  CA  GLU B   9      53.608  13.860  97.646
ATOM   4168  C   GLU B   9      52.328  14.631  97.421
ATOM   4169  O   GLU B   9      51.334  14.257  96.799
ATOM   4170  CB  GLU B   9      55.448  13.794  95.039
ATOM   4171  N   GLN B  10      52.224  15.845  97.932
ATOM   4172  CA  GLN B  10      51.058  16.669  97.801
ATOM   4173  C   GLN B  10      51.208  17.913  96.989
ATOM   4174  O   GLN B  10      52.256  18.363  96.527
ATOM   4175  CB  GLN B  10      49.137  15.881 -99.578
ATOM   4176  N   GLU B  11      50.101  18.617  96.730
ATOM   4177  CA  GLU B  11      50.112  19.774  95.874
ATOM   4178  C   GLU B  11      49.895  21.071  96.623
ATOM   4179  O   GLU B  11      49.718  22.126  97.232
ATOM   4180  CB  GLU B  11      47.719  19.068  93.926
ATOM   4181  N   GLU B   1      21.366 -12.726 -83.145
ATOM   4182  CA  GLU B   1      20.345 -13.468 -82.361
ATOM   4183  C   GLU B   1      20.748 -13.592 -80.927
ATOM   4184  O   GLU B   1      21.831 -14.003 -80.508
ATOM   4185  CB  GLU B   1      20.265 -16.298 -83.853
ATOM   4186  N   GLN B   2      19.888 -13.237 -79.983
ATOM   4187  CA  GLN B   2      19.619 -14.058 -78.767
ATOM   4188  C   GLN B   2      18.164 -14.005 -78.356
ATOM   4189  O   GLN B   2      17.269 -14.830 -78.536
ATOM   4190  CB  GLN B   2      22.565 -13.591 -77.113
ATOM   4191  N   GLU B   3      17.830 -12.921 -77.718
ATOM   4192  CA  GLU B   3      16.463 -12.428 -77.649
ATOM   4193  C   GLU B   3      16.318 -10.951 -77.754
ATOM   4194  O   GLU B   3      16.045 -10.194 -76.823
ATOM   4195  CB  GLU B   3      15.238 -13.586 -75.020
ATOM   4196  N   PHE B   4      16.476 -10.310 -78.886
ATOM   4197  CA  PHE B   4      15.648  -9.169 -79.352
ATOM   4198  C   PHE B   4      14.811  -9.465 -80.553
ATOM   4199  O   PHE B   4      15.040 -10.261 -81.464
ATOM   4200  CB  PHE B   4      18.586  -8.366 -81.031
ATOM   4201  N   GLU B   5      13.685  -8.756 -80.605
ATOM   4202  CA  GLU B   5      12.835  -8.863 -81.797
ATOM   4203  C   GLU B   5      12.263  -7.531 -82.101
ATOM   4204  O   GLU B   5      11.084  -7.204 -81.964
ATOM   4205  CB  GLU B   5      10.458 -10.768 -80.670
ATOM   4206  N   PHE B   6      13.030  -6.570 -82.559
ATOM   4207  CA  PHE B   6      13.017  -5.149 -82.221
ATOM   4208  C   PHE B   6      12.031  -4.413 -83.095
ATOM   4209  O   PHE B   6      11.866  -4.501 -84.312
ATOM   4210  CB  PHE B   6      15.885  -4.799 -84.109
ATOM   4211  N   GLU B   7      11.258  -3.564 -82.402
ATOM   4212  CA  GLU B   7      10.311  -2.626 -83.069
ATOM   4213  C   GLU B   7      10.053  -1.399 -82.280
ATOM   4214  O   GLU B   7       9.604  -0.336 -82.708
ATOM   4215  CB  GLU B   7       7.618  -4.182 -83.477
ATOM   4216  N   PHE B   8      10.309  -1.390 -81.000
ATOM   4217  CA  PHE B   8      10.236  -0.228 -80.078
ATOM   4218  C   PHE B   8      11.398  -0.213 -79.101
ATOM   4219  O   PHE B   8      12.407  -0.917 -79.107
ATOM   4220  CB  PHE B   8       7.718  -1.888 -78.589
ATOM   4221  N   GLU B   9      11.283   0.693 -78.118
ATOM   4222  CA  GLU B   9      12.168   0.649 -76.989
ATOM   4223  C   GLU B   9      11.625   1.305 -75.728
ATOM   4224  O   GLU B   9      11.048   2.390 -75.653
ATOM   4225  CB  GLU B   9      14.748   2.142 -78.028
ATOM   4226  N   GLN B  10      11.766   0.675 -74.558
ATOM   4227  CA  GLN B  10      11.796   1.439 -73.306
ATOM   4228  C   GLN B  10      13.000   1.181 -72.485
ATOM   4229  O   GLN B  10      13.014   0.679 -71.361
ATOM   4230  CB  GLN B  10       8.887   3.098 -73.095
ATOM   4231  N   GLU B  11      14.188   1.535 -73.029
ATOM   4232  CA  GLU B  11      15.462   1.497 -72.318
ATOM   4233  C   GLU B  11      15.618   2.786 -71.483
ATOM   4234  O   GLU B  11      15.743   3.813 -70.816
ATOM   4235  CB  GLU B  11      17.663   1.450 -74.600
ATOM   4236  N   GLU B   1      25.330  91.852  -1.052
ATOM   4237  CA  GLU B   1      26.138  90.687  -0.717
ATOM   4238  C   GLU B   1      26.148  90.432   0.806
ATOM   4239  O   GLU B   1      27.028  90.688   1.628
ATOM   4240  CB  GLU B   1      29.161  91.583  -1.350
ATOM   4241  N   GLN B   2      25.104  89.870   1.343
ATOM   4242  CA  GLN B   2      25.048  89.229   2.646
ATOM   4243  C   GLN B   2      24.351  87.924   2.581
ATOM   4244  O   GLN B   2      24.907  86.842   2.394
ATOM   4245  CB  GLN B   2      25.442  91.644   4.935
ATOM   4246  N   GLU B   3      23.065  87.763   2.713
ATOM   4247  CA  GLU B   3      22.446  86.509   2.212
ATOM   4248  C   GLU B   3      20.994  86.680   1.830
ATOM   4249  O   GLU B   3      20.142  85.794   1.754
ATOM   4250  CB  GLU B   3      22.723  84.607   4.734
ATOM   4251  N   PHE B   4      20.540  87.887   1.537
ATOM   4252  CA  PHE B   4      19.103  88.155   1.809
ATOM   4253  C   PHE B   4      18.545  88.890   0.657
ATOM   4254  O   PHE B   4      17.345  88.960   0.392
ATOM   4255  CB  PHE B   4      20.195  90.760   3.853
ATOM   4256  N   GLU B   5      19.241  89.550  -0.219
ATOM   4257  CA  GLU B   5      18.666  90.446  -1.261
ATOM   4258  C   GLU B   5      19.279  90.177  -2.608
ATOM   4259  O   GLU B   5      20.464  90.019  -2.903
ATOM   4260  CB  GLU B   5      19.297  93.351  -0.294
ATOM   4261  N   PHE B   6      18.345  90.115  -3.571
ATOM   4262  CA  PHE B   6      18.693  89.714  -4.916
ATOM   4263  C   PHE B   6      19.054  90.889  -5.832
ATOM   4264  O   PHE B   6      19.652  90.856  -6.907
ATOM   4265  CB  PHE B   6      15.295  89.349  -5.335
ATOM   4266  N   GLU B   7      18.692  92.103  -5.446
ATOM   4267  CA  GLU B   7      18.978  93.360  -6.065
ATOM   4268  C   GLU B   7      19.828  94.325  -5.320
ATOM   4269  O   GLU B   7      20.052  94.271  -4.111
ATOM   4270  CB  GLU B   7      16.348  94.701  -7.055
ATOM   4271  N   PHE B   8      20.424  95.352  -5.937
ATOM   4272  CA  PHE B   8      20.765  96.647  -5.410
ATOM   4273  C   PHE B   8      21.150  97.541  -6.584
ATOM   4274  O   PHE B   8      21.194  97.233  -7.776
ATOM   4275  CB  PHE B   8      23.629  95.302  -4.176
ATOM   4276  N   GLU B   9      21.486  98.786  -6.396
ATOM   4277  CA  GLU B   9      22.380  99.565  -7.208
ATOM   4278  C   GLU B   9      23.246 -99.511  -6.325
ATOM   4279  O   GLU B   9      23.254-100.742  -6.326
ATOM   4280  CB  GLU B   9      20.339 -98.450  -8.767
ATOM   4281  N   GLN B  10      22.754 -99.226  -5.125
ATOM   4282  CA  GLN B  10      23.376 -98.395  -4.096
ATOM   4283  C   GLN B  10      24.653 -99.061  -3.605
ATOM   4284  O   GLN B  10      25.799 -98.985  -4.048
ATOM   4285  CB  GLN B  10      22.602 -95.323  -5.097
ATOM   4286  N   GLU B  11      24.439 -99.827  -2.539
ATOM   4287  CA  GLU B  11      25.565  99.644  -1.803
ATOM   4288  C   GLU B  11      25.334  98.208  -1.344
ATOM   4289  O   GLU B  11      25.147  97.050  -0.973
ATOM   4290  CB  GLU B  11      25.724 -98.629   0.833
ATOM   4291  N   GLU B   1     -60.639  74.362  99.910
ATOM   4292  CA  GLU B   1     -61.584  73.315  99.583
ATOM   4293  C   GLU B   1     -62.990  73.822  99.244
ATOM   4294  O   GLU B   1     -63.740  74.563  99.878
ATOM   4295  CB  GLU B   1     -61.586  71.514 -97.829
ATOM   4296  N   GLN B   2     -63.407  73.353  98.070
ATOM   4297  CA  GLN B   2     -64.713  73.622  97.550
ATOM   4298  C   GLN B   2     -65.581  72.355  97.552
ATOM   4299  O   GLN B   2     -66.206  71.852  98.486
ATOM   4300  CB  GLN B   2     -64.232  75.569  94.864
ATOM   4301  N   GLU B   3     -65.649  71.735  96.356
ATOM   4302  CA  GLU B   3     -66.690  70.707  96.151
ATOM   4303  C   GLU B   3     -66.294  69.338  96.594
ATOM   4304  O   GLU B   3     -65.237  68.772  96.316
ATOM   4305  CB  GLU B   3     -66.795  70.773  92.905
ATOM   4306  N   PHE B   4     -67.139  68.633  97.364
ATOM   4307  CA  PHE B   4     -66.973  67.269  97.762
ATOM   4308  C   PHE B   4     -67.671  66.235  96.923
ATOM   4309  O   PHE B   4     -68.842  66.230  96.544
ATOM   4310  CB  PHE B   4     -69.328  67.837 -99.720
ATOM   4311  N   GLU B   5     -66.966  65.207  96.539
ATOM   4312  CA  GLU B   5     -67.197  64.207  95.527
ATOM   4313  C   GLU B   5     -67.699  62.894  96.073
ATOM   4314  O   GLU B   5     -67.509  62.423  97.194
ATOM   4315  CB  GLU B   5     -64.408  63.728  94.066
ATOM   4316  N   PHE B   6     -68.443  62.181  95.191
ATOM   4317  CA  PHE B   6     -69.001  60.905  95.510
ATOM   4318  C   PHE B   6     -68.707  59.869  94.463
ATOM   4319  O   PHE B   6     -68.131  60.076  93.396
ATOM   4320  CB  PHE B   6     -71.900  62.192  94.018
ATOM   4321  N   GLU B   7     -69.089  58.590  94.669
ATOM   4322  CA  GLU B   7     -68.363  57.447  94.057
ATOM   4323  C   GLU B   7     -69.337  56.542  93.275
ATOM   4324  O   GLU B   7     -70.567  56.572  93.275
ATOM   4325  CB  GLU B   7     -67.532  55.671  96.584
ATOM   4326  N   PHE B   8     -68.836  55.601  92.493
ATOM   4327  CA  PHE B   8     -69.433  55.277  91.196
ATOM   4328  C   PHE B   8     -70.568  54.271  91.336
ATOM   4329  O   PHE B   8     -70.532  53.149  91.841
ATOM   4330  CB  PHE B   8     -66.622  53.239  90.856
ATOM   4331  N   GLU B   9     -71.749  54.680  90.841
ATOM   4332  CA  GLU B   9     -72.810  53.749  90.418
ATOM   4333  C   GLU B   9     -73.363  54.046  89.056
ATOM   4334  O   GLU B   9     -73.913  53.274  88.271
ATOM   4335  CB  GLU B   9     -75.140  53.979  92.566
ATOM   4336  N   GLN B  10     -73.258  55.270  88.635
ATOM   4337  CA  GLN B  10     -73.107  55.752  87.288
ATOM   4338  C   GLN B  10     -71.725  56.029  86.804
ATOM   4339  O   GLN B  10     -70.684  55.624  87.321
ATOM   4340  CB  GLN B  10     -76.139  55.235  86.003
ATOM   4341  N   GLU B  11     -71.521  56.764  85.737
ATOM   4342  CA  GLU B  11     -70.204  57.164  85.339
ATOM   4343  C   GLU B  11     -69.630  58.260  86.236
ATOM   4344  O   GLU B  11     -69.167  59.144  86.958
ATOM   4345  CB  GLU B  11     -70.581  58.304  82.360
ATOM   4346  N   GLU B   1      16.048 -32.054  67.458
ATOM   4347  CA  GLU B   1      15.826 -30.761  68.129
ATOM   4348  C   GLU B   1      15.266 -30.988  69.497
ATOM   4349  O   GLU B   1      14.586 -30.181  70.132
ATOM   4350  CB  GLU B   1      13.947 -29.270  66.127
ATOM   4351  N   GLN B   2      15.466 -32.119  70.154
ATOM   4352  CA  GLN B   2      15.234 -32.176  71.584
ATOM   4353  C   GLN B   2      16.496 -32.310  72.406
ATOM   4354  O   GLN B   2      16.638 -32.839  73.508
ATOM   4355  CB  GLN B   2      12.491 -34.156  71.738
ATOM   4356  N   GLU B   3      17.583 -31.791  71.867
ATOM   4357  CA  GLU B   3      18.962 -31.990  72.217
ATOM   4358  C   GLU B   3      19.934 -31.014  71.609
ATOM   4359  O   GLU B   3      19.895 -30.514  70.484
ATOM   4360  CB  GLU B   3      19.746 -34.863  71.224
ATOM   4361  N   PHE B   4      20.952 -30.644  72.365
ATOM   4362  CA  PHE B   4      21.801 -29.556  71.954
ATOM   4363  C   PHE B   4      23.265 -29.869  72.012
ATOM   4364  O   PHE B   4      24.136 -29.291  72.661
ATOM   4365  CB  PHE B   4      21.231 -27.996  74.895
ATOM   4366  N   GLU B   5      23.643 -30.903  71.263
ATOM   4367  CA  GLU B   5      24.810 -31.743  71.439
ATOM   4368  C   GLU B   5      25.988 -31.341  70.542
ATOM   4369  O   GLU B   5      26.484 -31.957  69.598
ATOM   4370  CB  GLU B   5      23.663 -34.524  70.546
ATOM   4371  N   PHE B   6      26.565 -30.193  70.789
ATOM   4372  CA  PHE B   6      27.157 -29.237  69.893
ATOM   4373  C   PHE B   6      28.462 -29.563  69.277
ATOM   4374  O   PHE B   6      28.724 -29.433  68.082
ATOM   4375  CB  PHE B   6      27.643 -27.199  72.543
ATOM   4376  N   GLU B   7      29.473 -30.035  70.001
ATOM   4377  CA  GLU B   7      30.835 -30.319  69.515
ATOM   4378  C   GLU B   7      31.026 -31.806  69.254
ATOM   4379  O   GLU B   7      30.452 -32.760  69.779
ATOM   4380  CB  GLU B   7      32.432 -29.641  72.248
ATOM   4381  N   PHE B   8      31.962 -32.052  68.311
ATOM   4382  CA  PHE B   8      32.613 -33.352  68.195
ATOM   4383  C   PHE B   8      34.036 -33.232  67.740
ATOM   4384  O   PHE B   8      34.928 -32.611  68.317
ATOM   4385  CB  PHE B   8      30.595 -34.300  65.695
ATOM   4386  N   GLU B   9      34.436 -33.823  66.624
ATOM   4387  CA  GLU B   9      35.907 -33.815  66.368
ATOM   4388  C   GLU B   9      36.177 -33.600  64.928
ATOM   4389  O   GLU B   9      37.120 -34.037  64.269
ATOM   4390  CB  GLU B   9      36.666 -36.899  66.949
ATOM   4391  N   GLN B  10      35.283 -32.845  64.301
ATOM   4392  CA  GLN B  10      35.355 -32.782  62.811
ATOM   4393  C   GLN B  10      35.830 -31.458  62.345
ATOM   4394  O   GLN B  10      36.003 -31.148  61.166
ATOM   4395  CB  GLN B  10      32.803 -34.711  61.904
ATOM   4396  N   GLU B  11      36.121 -30.468  63.140
ATOM   4397  CA  GLU B  11      36.890 -29.249  62.845
ATOM   4398  C   GLU B  11      38.339 -29.470  62.601
ATOM   4399  O   GLU B  11      39.539 -29.653  62.400
ATOM   4400  CB  GLU B  11      36.556 -27.305  65.318
ATOM   4401  N   GLU B   1      14.701  67.529 -24.955
ATOM   4402  CA  GLU B   1      14.906  66.126 -24.488
ATOM   4403  C   GLU B   1      15.962  66.027 -23.441
ATOM   4404  O   GLU B   1      16.929  66.782 -23.342
ATOM   4405  CB  GLU B   1      15.948  64.828 -27.242
ATOM   4406  N   GLN B   2      15.942  65.090 -22.504
ATOM   4407  CA  GLN B   2      16.906  64.868 -21.460
ATOM   4408  C   GLN B   2      18.060  63.981 -21.746
ATOM   4409  O   GLN B   2      19.250  64.294 -21.700
ATOM   4410  CB  GLN B   2      14.959  65.446 -18.738
ATOM   4411  N   GLU B   3      17.846  62.736 -22.084
ATOM   4412  CA  GLU B   3      18.564  61.974 -23.137
ATOM   4413  C   GLU B   3      17.667  60.768 -23.480
ATOM   4414  O   GLU B   3      17.933  59.566 -23.508
ATOM   4415  CB  GLU B   3      20.928  60.612 -21.406
ATOM   4416  N   PHE B   4      16.410  61.185 -23.786
ATOM   4417  CA  PHE B   4      15.379  60.241 -24.169
ATOM   4418  C   PHE B   4      15.515  59.739 -25.610
ATOM   4419  O   PHE B   4      16.532  59.518 -26.267
ATOM   4420  CB  PHE B   4      13.282  62.883 -24.209
ATOM   4421  N   GLU B   5      14.401  59.508 -26.246
ATOM   4422  CA  GLU B   5      14.211  58.928 -27.585
ATOM   4423  C   GLU B   5      14.565  59.905 -28.668
ATOM   4424  O   GLU B   5      13.993  60.963 -28.930
ATOM   4425  CB  GLU B   5      11.200  58.035 -27.711
ATOM   4426  N   PHE B   6      15.581  59.661 -29.447
ATOM   4427  CA  PHE B   6      15.832  60.275 -30.781
ATOM   4428  C   PHE B   6      15.433  59.325 -31.904
ATOM   4429  O   PHE B   6      15.319  59.593 -33.100
ATOM   4430  CB  PHE B   6      19.076  59.335 -30.355
ATOM   4431  N   GLU B   7      15.169  58.062 -31.630
ATOM   4432  CA  GLU B   7      15.432  56.945 -32.480
ATOM   4433  C   GLU B   7      14.577  56.900 -33.759
ATOM   4434  O   GLU B   7      13.820  57.770 -34.191
ATOM   4435  CB  GLU B   7      14.593  54.494 -30.572
ATOM   4436  N   PHE B   8      14.647  55.790 -34.509
ATOM   4437  CA  PHE B   8      14.004  55.801 -35.828
ATOM   4438  C   PHE B   8      13.113  54.625 -36.089
ATOM   4439  O   PHE B   8      13.262  53.475 -35.676
ATOM   4440  CB  PHE B   8      16.990  55.091 -37.321
ATOM   4441  N   GLU B   9      12.042  54.828 -36.844
ATOM   4442  CA  GLU B   9      11.115  53.848 -37.309
ATOM   4443  C   GLU B   9      10.406  54.244 -38.624
ATOM   4444  O   GLU B   9       9.212  54.419 -38.864
ATOM   4445  CB  GLU B   9       9.145  53.387 -34.943
ATOM   4446  N   GLN B  10      11.289  54.407 -39.617
ATOM   4447  CA  GLN B  10      10.858  55.007 -40.907
ATOM   4448  C   GLN B  10      11.183  54.120 -42.084
ATOM   4449  O   GLN B  10      12.291  53.755 -42.476
ATOM   4450  CB  GLN B  10      11.962  58.232 -40.375
ATOM   4451  N   GLU B  11      10.107  53.696 -42.765
ATOM   4452  CA  GLU B  11      10.093  53.373 -44.156
ATOM   4453  C   GLU B  11       8.752  53.815 -44.741
ATOM   4454  O   GLU B  11       7.672  54.172 -45.212
ATOM   4455  CB  GLU B  11       9.940  50.170 -44.159
ATOM   4456  N   GLU B   1     -57.471  43.348 -54.775
ATOM   4457  CA  GLU B   1     -58.855  42.918 -55.069
ATOM   4458  C   GLU B   1     -59.842  43.244 -53.980
ATOM   4459  O   GLU B   1     -60.280  42.522 -53.084
ATOM   4460  CB  GLU B   1     -58.411  39.855 -55.535
ATOM   4461  N   GLN B   2     -60.282  44.470 -54.008
ATOM   4462  CA  GLN B   2     -60.745  45.270 -52.840
ATOM   4463  C   GLN B   2     -62.169  44.947 -52.533
ATOM   4464  O   GLN B   2     -62.736  43.898 -52.839
ATOM   4465  CB  GLN B   2     -57.975  46.179 -51.180
ATOM   4466  N   GLU B   3     -62.938  45.837 -51.874
ATOM   4467  CA  GLU B   3     -64.372  45.761 -51.906
ATOM   4468  C   GLU B   3     -64.974  47.119 -52.000
ATOM   4469  O   GLU B   3     -64.367  48.188 -52.059
ATOM   4470  CB  GLU B   3     -65.146  44.497 -49.146
ATOM   4471  N   PHE B   4     -66.333  47.144 -52.022
ATOM   4472  CA  PHE B   4     -67.087  48.371 -52.072
ATOM   4473  C   PHE B   4     -68.528  48.286 -51.659
ATOM   4474  O   PHE B   4     -69.509  48.442 -52.386
ATOM   4475  CB  PHE B   4     -66.995  48.228 -55.503
ATOM   4476  N   GLU B   5     -68.801  48.015 -50.382
ATOM   4477  CA  GLU B   5     -70.002  48.369 -49.636
ATOM   4478  C   GLU B   5     -69.693  49.126 -48.337
ATOM   4479  O   GLU B   5     -69.387  48.647 -47.245
ATOM   4480  CB  GLU B   5     -70.900  45.426 -48.743
ATOM   4481  N   PHE B   6     -69.761  50.470 -48.380
ATOM   4482  CA  PHE B   6     -69.813  51.320 -47.154
ATOM   4483  C   PHE B   6     -71.162  51.255 -46.462
ATOM   4484  O   PHE B   6     -72.286  51.166 -46.956
ATOM   4485  CB  PHE B   6     -70.097  53.933 -49.310
ATOM   4486  N   GLU B   7     -71.094  51.301 -45.148
ATOM   4487  CA  GLU B   7     -71.981  50.579 -44.208
ATOM   4488  C   GLU B   7     -73.201  51.401 -44.005
ATOM   4489  O   GLU B   7     -73.240  52.631 -43.985
ATOM   4490  CB  GLU B   7     -70.198  51.104 -41.546
ATOM   4491  N   PHE B   8     -74.376  50.820 -43.824
ATOM   4492  CA  PHE B   8     -75.676  51.354 -44.116
ATOM   4493  C   PHE B   8     -76.635  50.902 -43.014
ATOM   4494  O   PHE B   8     -77.628  50.186 -43.142
ATOM   4495  CB  PHE B   8     -75.860  48.633 -46.229
ATOM   4496  N   GLU B   9     -76.403  51.309 -41.760
ATOM   4497  CA  GLU B   9     -77.515  51.304 -40.785
ATOM   4498  C   GLU B   9     -77.273  52.281 -39.680
ATOM   4499  O   GLU B   9     -76.287  52.305 -38.943
ATOM   4500  CB  GLU B   9     -77.814  48.308 -39.929
ATOM   4501  N   GLN B  10     -78.158  53.232 -39.418
ATOM   4502  CA  GLN B  10     -77.968  54.294 -38.406
ATOM   4503  C   GLN B  10     -78.952  54.266 -37.287
ATOM   4504  O   GLN B  10     -78.781  53.708 -36.202
ATOM   4505  CB  GLN B  10     -76.729  56.817 -40.228
ATOM   4506  N   GLU B  11     -80.122  54.842 -37.344
ATOM   4507  CA  GLU B  11     -80.666  55.530 -36.170
ATOM   4508  C   GLU B  11     -81.672  54.612 -35.509
ATOM   4509  O   GLU B  11     -82.490  53.866 -34.971
ATOM   4510  CB  GLU B  11     -81.979  58.046 -37.455
ATOM   4511  N   GLU B   1     -52.895 -57.521  41.615
ATOM   4512  CA  GLU B   1     -51.976 -56.433  41.295
ATOM   4513  C   GLU B   1     -50.637 -56.601  41.959
ATOM   4514  O   GLU B   1     -50.175 -55.884  42.846
ATOM   4515  CB  GLU B   1     -53.259 -53.767  42.351
ATOM   4516  N   GLN B   2     -49.840 -57.607  41.583
ATOM   4517  CA  GLN B   2     -48.948 -58.187  42.591
ATOM   4518  C   GLN B   2     -47.682 -57.364  42.628
ATOM   4519  O   GLN B   2     -47.578 -56.147  42.779
ATOM   4520  CB  GLN B   2     -49.388 -61.483  42.333
ATOM   4521  N   GLU B   3     -46.541 -58.022  42.483
ATOM   4522  CA  GLU B   3     -45.334 -57.610  41.835
ATOM   4523  C   GLU B   3     -44.803 -58.582  40.798
ATOM   4524  O   GLU B   3     -44.699 -59.804  40.909
ATOM   4525  CB  GLU B   3     -43.284 -56.776  44.044
ATOM   4526  N   PHE B   4     -44.400 -58.055  39.623
ATOM   4527  CA  PHE B   4     -44.143 -58.906  38.464
ATOM   4528  C   PHE B   4     -42.650 -59.184  38.357
ATOM   4529  O   PHE B   4     -41.752 -58.379  38.110
ATOM   4530  CB  PHE B   4     -44.561 -56.031  36.665
ATOM   4531  N   GLU B   5     -42.216 -60.412  38.542
ATOM   4532  CA  GLU B   5     -40.897 -60.930  38.373
ATOM   4533  C   GLU B   5     -40.848 -62.169  37.468
ATOM   4534  O   GLU B   5     -39.869 -62.775  37.035
ATOM   4535  CB  GLU B   5     -39.810 -61.730  41.213
ATOM   4536  N   PHE B   6     -41.989 -62.672  37.090
ATOM   4537  CA  PHE B   6     -42.023 -63.835  36.162
ATOM   4538  C   PHE B   6     -42.443 -63.264  34.806
ATOM   4539  O   PHE B   6     -42.593 -62.082  34.494
ATOM   4540  CB  PHE B   6     -44.982 -64.829  37.546
ATOM   4541  N   GLU B   7     -42.687 -64.069  33.813
ATOM   4542  CA  GLU B   7     -42.815 -63.733  32.397
ATOM   4543  C   GLU B   7     -44.227 -63.717  31.910
ATOM   4544  O   GLU B   7     -45.075 -64.576  32.149
ATOM   4545  CB  GLU B   7     -41.369 -66.244  31.132
ATOM   4546  N   PHE B   8     -44.620 -62.670  31.136
ATOM   4547  CA  PHE B   8     -45.963 -62.117  31.214
ATOM   4548  C   PHE B   8     -46.607 -62.014  29.851
ATOM   4549  O   PHE B   8     -47.720 -61.548  29.607
ATOM   4550  CB  PHE B   8     -44.778 -59.033  31.802
ATOM   4551  N   GLU B   9     -45.971 -62.447  28.769
ATOM   4552  CA  GLU B   9     -46.170 -61.762  27.489
ATOM   4553  C   GLU B   9     -46.747 -62.712  26.488
ATOM   4554  O   GLU B   9     -46.156 -63.285  25.573
ATOM   4555  CB  GLU B   9     -43.095 -61.525  26.533
ATOM   4556  N   GLN B  10     -48.072 -62.933  26.648
ATOM   4557  CA  GLN B  10     -48.677 -64.048  25.888
ATOM   4558  C   GLN B  10     -50.089 -63.711  25.624
ATOM   4559  O   GLN B  10     -51.090 -64.254  26.092
ATOM   4560  CB  GLN B  10     -47.298 -66.801  27.296
ATOM   4561  N   GLU B  11     -50.271 -62.705  24.783
ATOM   4562  CA  GLU B  11     -51.657 -62.321  24.429
ATOM   4563  C   GLU B  11     -51.924 -62.496  22.965
ATOM   4564  O   GLU B  11     -52.144 -62.641  21.762
ATOM   4565  CB  GLU B  11     -51.815 -59.277  25.234
ATOM   4566  N   GLU B   1      98.559  56.558 -13.568
ATOM   4567  CA  GLU B   1      97.480  57.468 -13.226
ATOM   4568  C   GLU B   1      97.999  58.793 -12.633
ATOM   4569  O   GLU B   1      97.365  59.759 -12.209
ATOM   4570  CB  GLU B   1      96.223  56.041 -10.587
ATOM   4571  N   GLN B   2      99.327  58.890 -12.579
ATOM   4572  CA  GLN B   2     -99.865  59.845 -11.891
ATOM   4573  C   GLN B   2     -99.478  61.092 -12.604
ATOM   4574  O   GLN B   2    -100.221  62.028 -12.900
ATOM   4575  CB  GLN B   2      99.873  58.941  -8.705
ATOM   4576  N   GLU B   3     -98.191  61.206 -12.960
ATOM   4577  CA  GLU B   3     -97.621  62.405 -13.600
ATOM   4578  C   GLU B   3     -97.043  62.150 -14.976
ATOM   4579  O   GLU B   3     -97.460  62.567 -16.056
ATOM   4580  CB  GLU B   3     -95.337  63.221 -11.567
ATOM   4581  N   PHE B   4     -95.976  61.407 -15.083
ATOM   4582  CA  PHE B   4     -95.306  61.167 -16.326
ATOM   4583  C   PHE B   4     -95.308  59.758 -16.800
ATOM   4584  O   PHE B   4     -96.184  58.911 -16.623
ATOM   4585  CB  PHE B   4     -92.403  61.653 -14.693
ATOM   4586  N   GLU B   5     -94.266  59.356 -17.485
ATOM   4587  CA  GLU B   5     -94.176  58.254 -18.391
ATOM   4588  C   GLU B   5     -93.311  57.087 -17.965
ATOM   4589  O   GLU B   5     -93.527  55.884 -18.110
ATOM   4590  CB  GLU B   5     -92.675  59.691 -20.812
ATOM   4591  N   PHE B   6     -92.177  57.422 -17.357
ATOM   4592  CA  PHE B   6     -91.534  56.578 -16.350
ATOM   4593  C   PHE B   6     -91.394  57.294 -15.030
ATOM   4594  O   PHE B   6     -91.235  58.504 -14.871
ATOM   4595  CB  PHE B   6     -88.575  57.304 -17.820
ATOM   4596  N   GLU B   7     -91.447  56.539 -13.903
ATOM   4597  CA  GLU B   7     -91.175  57.148 -12.575
ATOM   4598  C   GLU B   7     -89.733  57.376 -12.300
ATOM   4599  O   GLU B   7     -88.882  56.490 -12.231
ATOM   4600  CB  GLU B   7     -92.112  54.868 -10.519
ATOM   4601  N   PHE B   8     -89.220  58.569 -12.099
ATOM   4602  CA  PHE B   8     -88.095  58.866 -11.210
ATOM   4603  C   PHE B   8     -88.462  59.696 -10.031
ATOM   4604  O   PHE B   8     -87.885  60.714  -9.650
ATOM   4605  CB  PHE B   8     -86.798  60.844 -13.585
ATOM   4606  N   GLU B   9     -89.525  59.297  -9.313
ATOM   4607  CA  GLU B   9     -90.000  59.908  -8.107
ATOM   4608  C   GLU B   9     -91.001  59.143  -7.313
ATOM   4609  O   GLU B   9     -92.151  59.518  -7.080
ATOM   4610  CB  GLU B   9     -91.520  62.464  -9.253
ATOM   4611  N   GLN B  10     -90.694  57.953  -6.784
ATOM   4612  CA  GLN B  10     -91.182  57.607  -5.436
ATOM   4613  C   GLN B  10     -90.043  57.170  -4.578
ATOM   4614  O   GLN B  10     -88.879  57.037  -4.955
ATOM   4615  CB  GLN B  10     -94.235  56.267  -5.977
ATOM   4616  N   GLU B  11     -90.171  56.877  -3.310
ATOM   4617  CA  GLU B  11     -89.400  55.825  -2.671
ATOM   4618  C   GLU B  11     -89.988  55.346  -1.341
ATOM   4619  O   GLU B  11     -90.460  54.961  -0.271
ATOM   4620  CB  GLU B  11     -86.537  56.924  -2.072
ATOM   4621  N   GLU B   1      45.349  25.693 -12.616
ATOM   4622  CA  GLU B   1      45.044  26.879 -13.420
ATOM   4623  C   GLU B   1      44.183  26.458 -14.565
ATOM   4624  O   GLU B   1      43.404  27.186 -15.179
ATOM   4625  CB  GLU B   1      48.026  27.416 -14.531
ATOM   4626  N   GLN B   2      44.204  25.212 -15.015
ATOM   4627  CA  GLN B   2      43.201  24.674 -15.879
ATOM   4628  C   GLN B   2      41.994  24.093 -15.180
ATOM   4629  O   GLN B   2      41.956  23.544 -14.079
ATOM   4630  CB  GLN B   2      44.106  25.704 -18.920
ATOM   4631  N   GLU B   3      40.833  24.189 -15.843
ATOM   4632  CA  GLU B   3      39.521  24.065 -15.199
ATOM   4633  C   GLU B   3      38.707  22.925 -15.784
ATOM   4634  O   GLU B   3      38.685  22.559 -16.959
ATOM   4635  CB  GLU B   3      38.180  26.799 -16.125
ATOM   4636  N   PHE B   4      37.919  22.225 -14.951
ATOM   4637  CA  PHE B   4      36.823  21.375 -15.472
ATOM   4638  C   PHE B   4      35.650  21.327 -14.481
ATOM   4639  O   PHE B   4      35.682  21.334 -13.250
ATOM   4640  CB  PHE B   4      38.843  18.799 -14.455
ATOM   4641  N   GLU B   5      34.435  21.269 -15.037
ATOM   4642  CA  GLU B   5      33.306  20.922 -14.211
ATOM   4643  C   GLU B   5      32.421  19.811 -14.805
ATOM   4644  O   GLU B   5      32.400  19.312 -15.930
ATOM   4645  CB  GLU B   5      31.589  23.598 -14.179
ATOM   4646  N   PHE B   6      31.563  19.374 -13.879
ATOM   4647  CA  PHE B   6      30.396  18.509 -14.175
ATOM   4648  C   PHE B   6      29.418  18.580 -13.049
ATOM   4649  O   PHE B   6      28.700  17.662 -12.654
ATOM   4650  CB  PHE B   6      32.273  15.833 -13.119
ATOM   4651  N   GLU B   7      29.305  19.758 -12.400
ATOM   4652  CA  GLU B   7      28.643  19.903 -11.088
ATOM   4653  C   GLU B   7      28.036  21.243 -10.950
ATOM   4654  O   GLU B   7      28.579  22.185 -10.373
ATOM   4655  CB  GLU B   7      31.217  19.733  -9.163
ATOM   4656  N   PHE B   8      26.818  21.519 -11.463
ATOM   4657  CA  PHE B   8      25.941  22.478 -10.840
ATOM   4658  C   PHE B   8      24.500  22.115 -10.865
ATOM   4659  O   PHE B   8      23.981  21.230 -11.546
ATOM   4660  CB  PHE B   8      26.457  24.492 -13.489
ATOM   4661  N   GLU B   9      23.701  22.849 -10.047
ATOM   4662  CA  GLU B   9      22.306  22.461  -9.772
ATOM   4663  C   GLU B   9      21.388  23.594  -9.504
ATOM   4664  O   GLU B   9      21.613  24.511  -8.713
ATOM   4665  CB  GLU B   9      22.529  20.901  -6.998
ATOM   4666  N   GLN B  10      20.212  23.677 -10.143
ATOM   4667  CA  GLN B  10      19.080  24.291  -9.410
ATOM   4668  C   GLN B  10      17.941  23.280  -9.219
ATOM   4669  O   GLN B  10      17.627  22.331  -9.938
ATOM   4670  CB  GLN B  10      19.061  27.517 -10.236
ATOM   4671  N   GLU B  11      17.189  23.431  -8.147
ATOM   4672  CA  GLU B  11      16.384  22.353  -7.624
ATOM   4673  C   GLU B  11      15.024  22.319  -8.209
ATOM   4674  O   GLU B  11      13.894  22.290  -8.695
ATOM   4675  CB  GLU B  11      15.892  23.175  -4.545
ATOM   4676  N   GLU B   1      64.849   9.966 -23.485
ATOM   4677  CA  GLU B   1      65.924   9.274 -22.798
ATOM   4678  C   GLU B   1      65.450   8.498 -21.631
ATOM   4679  O   GLU B   1      66.050   8.265 -20.582
ATOM   4680  CB  GLU B   1      67.939  11.443 -21.751
ATOM   4681  N   GLN B   2      64.243   8.005 -21.749
ATOM   4682  CA  GLN B   2      63.663   7.259 -20.605
ATOM   4683  C   GLN B   2      63.668   5.778 -20.827
ATOM   4684  O   GLN B   2      64.273   4.924 -20.180
ATOM   4685  CB  GLN B   2      61.308   9.320 -19.421
ATOM   4686  N   GLU B   3      62.903   5.382 -21.871
ATOM   4687  CA  GLU B   3      62.531   3.969 -22.133
ATOM   4688  C   GLU B   3      62.460   3.700 -23.617
ATOM   4689  O   GLU B   3      61.770   2.853 -24.183
ATOM   4690  CB  GLU B   3      59.528   3.873 -21.045
ATOM   4691  N   PHE B   4      63.211   4.442 -24.427
ATOM   4692  CA  PHE B   4      63.512   3.914 -25.756
ATOM   4693  C   PHE B   4      64.963   4.144 -26.064
ATOM   4694  O   PHE B   4      65.584   3.682 -27.021
ATOM   4695  CB  PHE B   4      61.925   6.661 -27.076
ATOM   4696  N   GLU B   5      65.681   4.918 -25.240
ATOM   4697  CA  GLU B   5      67.098   5.150 -25.545
ATOM   4698  C   GLU B   5      67.905   5.124 -24.234
ATOM   4699  O   GLU B   5      67.764   5.783 -23.204
ATOM   4700  CB  GLU B   5      67.221   8.265 -26.386
ATOM   4701  N   PHE B   6      68.890   4.257 -24.236
ATOM   4702  CA  PHE B   6      69.475   3.643 -23.064
ATOM   4703  C   PHE B   6      70.254   4.673 -22.222
ATOM   4704  O   PHE B   6      71.274   5.307 -22.490
ATOM   4705  CB  PHE B   6      71.921   2.339 -25.197
ATOM   4706  N   GLU B   7      69.715   4.883 -21.034
ATOM   4707  CA  GLU B   7      70.315   5.484 -19.868
ATOM   4708  C   GLU B   7      70.881   4.463 -18.935
ATOM   4709  O   GLU B   7      70.981   3.255 -19.148
ATOM   4710  CB  GLU B   7      67.645   6.566 -18.472
ATOM   4711  N   PHE B   8      71.333   4.815 -17.759
ATOM   4712  CA  PHE B   8      72.352   4.132 -16.992
ATOM   4713  C   PHE B   8      71.916   4.135 -15.511
ATOM   4714  O   PHE B   8      70.805   4.278 -15.001
ATOM   4715  CB  PHE B   8      74.249   6.956 -17.294
ATOM   4716  N   GLU B   9      72.910   3.953 -14.687
ATOM   4717  CA  GLU B   9      72.713   4.064 -13.236
ATOM   4718  C   GLU B   9      72.450   5.438 -12.742
ATOM   4719  O   GLU B   9      73.156   6.419 -12.974
ATOM   4720  CB  GLU B   9      75.632   3.054 -12.258
ATOM   4721  N   GLN B  10      71.386   5.701 -11.985
ATOM   4722  CA  GLN B  10      71.056   7.063 -11.502
ATOM   4723  C   GLN B  10      71.811   7.254 -10.201
ATOM   4724  O   GLN B  10      72.870   7.859 -10.036
ATOM   4725  CB  GLN B  10      67.792   7.362 -12.052
ATOM   4726  N   GLU B  11      71.343   6.744  -9.091
ATOM   4727  CA  GLU B  11      71.477   7.336  -7.739
ATOM   4728  C   GLU B  11      72.437   6.521  -6.853
ATOM   4729  O   GLU B  11      73.205   5.870  -6.145
ATOM   4730  CB  GLU B  11      68.622   7.511  -6.522
ATOM   4731  N   GLU B   1      72.967 -40.128 -39.856
ATOM   4732  CA  GLU B   1      73.203 -39.474 -41.141
ATOM   4733  C   GLU B   1      73.853 -38.131 -40.996
ATOM   4734  O   GLU B   1      74.746 -37.677 -41.712
ATOM   4735  CB  GLU B   1      70.193 -39.058 -42.170
ATOM   4736  N   GLN B   2      73.481 -37.308 -40.033
ATOM   4737  CA  GLN B   2      74.123 -35.961 -40.017
ATOM   4738  C   GLN B   2      74.639 -35.698 -38.618
ATOM   4739  O   GLN B   2      73.997 -35.697 -37.568
ATOM   4740  CB  GLN B   2      71.595 -34.270 -41.504
ATOM   4741  N   GLU B   3      75.934 -35.434 -38.489
ATOM   4742  CA  GLU B   3      76.323 -34.502 -37.399
ATOM   4743  C   GLU B   3      77.762 -34.096 -37.523
ATOM   4744  O   GLU B   3      78.692 -34.735 -38.016
ATOM   4745  CB  GLU B   3      76.138 -36.361 -34.763
ATOM   4746  N   PHE B   4      78.001 -32.867 -37.009
ATOM   4747  CA  PHE B   4      79.157 -32.073 -37.443
ATOM   4748  C   PHE B   4      79.961 -31.482 -36.353
ATOM   4749  O   PHE B   4      81.172 -31.260 -36.343
ATOM   4750  CB  PHE B   4      76.966 -29.501 -38.063
ATOM   4751  N   GLU B   5      79.289 -31.163 -35.276
ATOM   4752  CA  GLU B   5      80.039 -30.603 -34.116
ATOM   4753  C   GLU B   5      79.163 -30.615 -32.898
ATOM   4754  O   GLU B   5      77.944 -30.773 -32.835
ATOM   4755  CB  GLU B   5      80.547 -27.563 -34.829
ATOM   4756  N   PHE B   6      79.779 -30.433 -31.759
ATOM   4757  CA  PHE B   6      79.387 -30.964 -30.472
ATOM   4758  C   PHE B   6      78.581 -29.883 -29.731
ATOM   4759  O   PHE B   6      78.234 -28.766 -30.118
ATOM   4760  CB  PHE B   6      82.657 -30.339 -29.488
ATOM   4761  N   GLU B   7      78.200 -30.174 -28.515
ATOM   4762  CA  GLU B   7      77.106 -29.519 -27.864
ATOM   4763  C   GLU B   7      77.509 -28.433 -26.847
ATOM   4764  O   GLU B   7      76.869 -27.949 -25.914
ATOM   4765  CB  GLU B   7      75.701 -31.813 -26.196
ATOM   4766  N   PHE B   8      78.761 -27.992 -27.070
ATOM   4767  CA  PHE B   8      79.355 -27.075 -26.136
ATOM   4768  C   PHE B   8      80.591 -26.390 -26.573
ATOM   4769  O   PHE B   8      81.597 -26.971 -26.978
ATOM   4770  CB  PHE B   8      80.559 -29.711 -24.365
ATOM   4771  N   GLU B   9      80.711 -25.062 -26.561
ATOM   4772  CA  GLU B   9      81.966 -24.303 -26.556
ATOM   4773  C   GLU B   9      81.958 -23.288 -25.476
ATOM   4774  O   GLU B   9      82.929 -22.634 -25.094
ATOM   4775  CB  GLU B   9      82.136 -23.075 -29.426
ATOM   4776  N   GLN B  10      80.858 -23.011 -24.826
ATOM   4777  CA  GLN B  10      80.777 -21.915 -23.903
ATOM   4778  C   GLN B  10      80.300 -22.422 -22.543
ATOM   4779  O   GLN B  10      79.214 -22.902 -22.218
ATOM   4780  CB  GLN B  10      79.934 -19.147 -25.550
ATOM   4781  N   GLU B  11      81.264 -22.293 -21.614
ATOM   4782  CA  GLU B  11      81.246 -23.001 -20.350
ATOM   4783  C   GLU B  11      80.560 -22.257 -19.216
ATOM   4784  O   GLU B  11      80.004 -21.654 -18.298
ATOM   4785  CB  GLU B  11      84.276 -23.611 -19.604
ATOM   4786  N   GLU B   1      44.624 -36.894  29.665
ATOM   4787  CA  GLU B   1      43.175 -36.637  29.739
ATOM   4788  C   GLU B   1      42.451 -37.750  30.465
ATOM   4789  O   GLU B   1      42.911 -38.760  30.997
ATOM   4790  CB  GLU B   1      42.491 -36.760  26.653
ATOM   4791  N   GLN B   2      41.139 -37.572  30.510
ATOM   4792  CA  GLN B   2      40.222 -38.275  31.419
ATOM   4793  C   GLN B   2      39.500 -39.366  30.677
ATOM   4794  O   GLN B   2      39.811 -40.557  30.666
ATOM   4795  CB  GLN B   2      38.874 -35.707  33.266
ATOM   4796  N   GLU B   3      38.417 -39.080  29.949
ATOM   4797  CA  GLU B   3      37.841 -40.045  29.054
ATOM   4798  C   GLU B   3      37.223 -39.348  27.828
ATOM   4799  O   GLU B   3      36.391 -39.772  27.026
ATOM   4800  CB  GLU B   3      35.380 -41.181  30.691
ATOM   4801  N   PHE B   4      37.641 -38.125  27.599
ATOM   4802  CA  PHE B   4      36.796 -37.121  26.941
ATOM   4803  C   PHE B   4      37.120 -36.983  25.475
ATOM   4804  O   PHE B   4      38.019 -37.540  24.845
ATOM   4805  CB  PHE B   4      39.091 -34.817  28.140
ATOM   4806  N   GLU B   5      36.329 -36.152  24.791
ATOM   4807  CA  GLU B   5      36.160 -36.194  23.318
ATOM   4808  C   GLU B   5      36.868 -34.951  22.764
ATOM   4809  O   GLU B   5      37.705 -34.852  21.866
ATOM   4810  CB  GLU B   5      33.089 -36.206  22.856
ATOM   4811  N   PHE B   6      36.462 -33.838  23.406
ATOM   4812  CA  PHE B   6      36.616 -32.468  23.007
ATOM   4813  C   PHE B   6      37.644 -31.759  23.876
ATOM   4814  O   PHE B   6      37.936 -32.013  25.045
ATOM   4815  CB  PHE B   6      33.543 -31.703  24.092
ATOM   4816  N   GLU B   7      38.321 -30.747  23.347
ATOM   4817  CA  GLU B   7      39.248 -29.985  24.154
ATOM   4818  C   GLU B   7      39.448 -28.580  23.596
ATOM   4819  O   GLU B   7      39.392 -28.182  22.433
ATOM   4820  CB  GLU B   7      41.967 -31.522  23.763
ATOM   4821  N   PHE B   8      39.718 -27.682  24.517
ATOM   4822  CA  PHE B   8      39.963 -26.253  24.286
ATOM   4823  C   PHE B   8      40.928 -25.692  25.330
ATOM   4824  O   PHE B   8      40.787 -24.674  26.007
ATOM   4825  CB  PHE B   8      36.901 -25.580  25.599
ATOM   4826  N   GLU B   9      42.070 -26.401  25.531
ATOM   4827  CA  GLU B   9      42.896 -26.324  26.705
ATOM   4828  C   GLU B   9      44.247 -26.913  26.428
ATOM   4829  O   GLU B   9      44.511 -27.710  25.528
ATOM   4830  CB  GLU B   9      41.396 -28.096  28.912
ATOM   4831  N   GLN B  10      45.300 -26.607  27.162
ATOM   4832  CA  GLN B  10      46.330 -27.605  27.448
ATOM   4833  C   GLN B  10      47.027 -27.197  28.755
ATOM   4834  O   GLN B  10      46.676 -26.361  29.588
ATOM   4835  CB  GLN B  10      47.778 -27.466  24.299
ATOM   4836  N   GLU B  11      48.143 -27.787  29.068
ATOM   4837  CA  GLU B  11      48.841 -27.820  30.339
ATOM   4838  C   GLU B  11      49.923 -26.801  30.443
ATOM   4839  O   GLU B  11      50.817 -25.958  30.529
ATOM   4840  CB  GLU B  11      50.233 -30.712  30.352
ATOM   4841  N   GLU B   1      -4.636 -62.780 -43.532
ATOM   4842  CA  GLU B   1      -3.913 -63.235 -42.315
ATOM   4843  C   GLU B   1      -4.626 -62.613 -41.134
ATOM   4844  O   GLU B   1      -4.721 -61.417 -40.855
ATOM   4845  CB  GLU B   1      -1.201 -61.608 -42.596
ATOM   4846  N   GLN B   2      -5.227 -63.408 -40.283
ATOM   4847  CA  GLN B   2      -5.604 -63.056 -38.931
ATOM   4848  C   GLN B   2      -4.570 -63.414 -37.916
ATOM   4849  O   GLN B   2      -3.465 -63.925 -38.098
ATOM   4850  CB  GLN B   2      -8.945 -63.580 -38.851
ATOM   4851  N   GLU B   3      -4.960 -63.113 -36.666
ATOM   4852  CA  GLU B   3      -4.237 -63.706 -35.511
ATOM   4853  C   GLU B   3      -5.152 -64.332 -34.536
ATOM   4854  O   GLU B   3      -5.546 -63.829 -33.484
ATOM   4855  CB  GLU B   3      -2.844 -61.210 -34.158
ATOM   4856  N   PHE B   4      -5.601 -65.552 -34.805
ATOM   4857  CA  PHE B   4      -6.504 -66.379 -34.047
ATOM   4858  C   PHE B   4      -5.732 -67.656 -33.657
ATOM   4859  O   PHE B   4      -6.118 -68.821 -33.563
ATOM   4860  CB  PHE B   4      -8.184 -67.099 -36.945
ATOM   4861  N   GLU B   5      -4.475 -67.473 -33.384
ATOM   4862  CA  GLU B   5      -3.616 -68.445 -32.670
ATOM   4863  C   GLU B   5      -3.549 -68.169 -31.160
ATOM   4864  O   GLU B   5      -3.919 -67.163 -30.554
ATOM   4865  CB  GLU B   5      -0.815 -67.462 -33.906
ATOM   4866  N   PHE B   6      -3.010 -69.176 -30.424
ATOM   4867  CA  PHE B   6      -3.441 -69.652 -29.143
ATOM   4868  C   PHE B   6      -2.420 -69.901 -28.108
ATOM   4869  O   PHE B   6      -2.605 -70.042 -26.899
ATOM   4870  CB  PHE B   6      -3.474 -72.816 -30.618
ATOM   4871  N   GLU B   7      -1.167 -69.974 -28.581
ATOM   4872  CA  GLU B   7      -0.023 -70.165 -27.726
ATOM   4873  C   GLU B   7       1.296 -69.840 -28.406
ATOM   4874  O   GLU B   7       1.838 -70.418 -29.347
ATOM   4875  CB  GLU B   7      -0.131 -73.311 -27.218
ATOM   4876  N   PHE B   8       1.949 -68.807 -27.930
ATOM   4877  CA  PHE B   8       3.412 -68.609 -28.065
ATOM   4878  C   PHE B   8       4.213 -69.046 -26.878
ATOM   4879  O   PHE B   8       3.819 -69.757 -25.954
ATOM   4880  CB  PHE B   8       2.672 -65.348 -27.227
ATOM   4881  N   GLU B   9       5.487 -68.631 -26.797
ATOM   4882  CA  GLU B   9       6.090 -68.319 -25.504
ATOM   4883  C   GLU B   9       6.986 -67.119 -25.523
ATOM   4884  O   GLU B   9       7.967 -66.895 -24.815
ATOM   4885  CB  GLU B   9       8.161 -70.792 -25.302
ATOM   4886  N   GLN B  10       6.704 -66.190 -26.395
ATOM   4887  CA  GLN B  10       7.546 -65.107 -26.898
ATOM   4888  C   GLN B  10       7.109 -63.790 -26.339
ATOM   4889  O   GLN B  10       7.801 -63.026 -25.665
ATOM   4890  CB  GLN B  10       7.676 -65.760 -30.243
ATOM   4891  N   GLU B  11       5.861 -63.369 -26.572
ATOM   4892  CA  GLU B  11       5.451 -62.057 -25.998
ATOM   4893  C   GLU B  11       4.098 -62.180 -25.406
ATOM   4894  O   GLU B  11       2.975 -62.283 -24.914
ATOM   4895  CB  GLU B  11       5.343 -60.223 -28.539
ATOM   4896  N   GLU B   1      77.791 -60.479  83.594
ATOM   4897  CA  GLU B   1      77.454 -59.915  82.327
ATOM   4898  C   GLU B   1      76.461 -60.680  81.539
ATOM   4899  O   GLU B   1      76.129 -60.470  80.372
ATOM   4900  CB  GLU B   1      80.157 -59.895  80.741
ATOM   4901  N   GLN B   2      75.848 -61.687  82.092
ATOM   4902  CA  GLN B   2      74.515 -62.118  81.758
ATOM   4903  C   GLN B   2      73.437 -61.742  82.692
ATOM   4904  O   GLN B   2      72.275 -62.148  82.678
ATOM   4905  CB  GLN B   2      74.695 -63.387  78.633
ATOM   4906  N   GLU B   3      73.833 -60.852  83.642
ATOM   4907  CA  GLU B   3      73.009 -60.028  84.466
ATOM   4908  C   GLU B   3      72.386 -58.823  83.789
ATOM   4909  O   GLU B   3      72.447 -58.544  82.592
ATOM   4910  CB  GLU B   3      75.220 -59.115  86.606
ATOM   4911  N   PHE B   4      71.689 -57.948  84.527
ATOM   4912  CA  PHE B   4      70.920 -56.876  83.966
ATOM   4913  C   PHE B   4      71.526 -55.517  83.932
ATOM   4914  O   PHE B   4      71.571 -54.732  84.879
ATOM   4915  CB  PHE B   4      69.163 -56.815  86.949
ATOM   4916  N   GLU B   5      72.083 -55.038  82.834
ATOM   4917  CA  GLU B   5      71.966 -53.701  82.298
ATOM   4918  C   GLU B   5      71.211 -53.549  81.037
ATOM   4919  O   GLU B   5      71.276 -54.309  80.071
ATOM   4920  CB  GLU B   5      75.061 -52.852  81.953
ATOM   4921  N   PHE B   6      70.381 -52.510  80.902
ATOM   4922  CA  PHE B   6      69.451 -52.279  79.813
ATOM   4923  C   PHE B   6      69.039 -50.812  79.759
ATOM   4924  O   PHE B   6      68.857 -50.016  80.680
ATOM   4925  CB  PHE B   6      67.035 -53.714  81.761
ATOM   4926  N   GLU B   7      68.863 -50.384  78.502
ATOM   4927  CA  GLU B   7      68.691 -48.923  78.282
ATOM   4928  C   GLU B   7      67.853 -48.789  77.025
ATOM   4929  O   GLU B   7      67.815 -49.523  76.038
ATOM   4930  CB  GLU B   7      71.614 -47.939  77.741
ATOM   4931  N   PHE B   8      67.067 -47.692  77.060
ATOM   4932  CA  PHE B   8      66.446 -47.225  75.795
ATOM   4933  C   PHE B   8      66.812 -45.803  75.607
ATOM   4934  O   PHE B   8      67.704 -45.168  76.170
ATOM   4935  CB  PHE B   8      63.433 -47.312  77.319
ATOM   4936  N   GLU B   9      66.095 -45.152  74.736
ATOM   4937  CA  GLU B   9      66.313 -43.939  74.009
ATOM   4938  C   GLU B   9      65.168 -42.989  73.901
ATOM   4939  O   GLU B   9      64.438 -42.797  72.929
ATOM   4940  CB  GLU B   9      67.627 -44.605  71.239
ATOM   4941  N   GLN B  10      64.940 -42.282  75.014
ATOM   4942  CA  GLN B  10      63.714 -41.776  75.541
ATOM   4943  C   GLN B  10      63.301 -40.423  75.064
ATOM   4944  O   GLN B  10      64.047 -39.509  74.710
ATOM   4945  CB  GLN B  10      63.028 -43.584  78.247
ATOM   4946  N   GLU B  11      62.038 -40.111  74.989
ATOM   4947  CA  GLU B  11      61.512 -38.856  74.564
ATOM   4948  C   GLU B  11      61.401 -37.873  75.725
ATOM   4949  O   GLU B  11      61.311 -37.080  76.662
ATOM   4950  CB  GLU B  11      58.481 -39.536  73.661
ATOM   4951  N   GLU B   1      59.373 -19.011 -93.190
ATOM   4952  CA  GLU B   1      60.098 -18.724 -94.410
ATOM   4953  C   GLU B   1      60.030 -17.221 -94.691
ATOM   4954  O   GLU B   1      59.054 -16.472 -94.730
ATOM   4955  CB  GLU B   1      58.129 -19.954 -96.604
ATOM   4956  N   GLN B   2      61.263 -16.717 -94.919
ATOM   4957  CA  GLN B   2      61.566 -15.407 -95.434
ATOM   4958  C   GLN B   2      61.803 -15.377 -96.940
ATOM   4959  O   GLN B   2      62.872 -15.503 -97.538
ATOM   4960  CB  GLN B   2      63.494 -14.310 -92.863
ATOM   4961  N   GLU B   3      60.765 -15.195 -97.732
ATOM   4962  CA  GLU B   3      60.823 -15.104 -99.166
ATOM   4963  C   GLU B   3      61.002 -13.655 -99.591
ATOM   4964  O   GLU B   3      61.004 -13.217-100.742
ATOM   4965  CB  GLU B   3      58.045 -16.034  99.792
ATOM   4966  N   PHE B   4      61.180 -12.714 -98.675
ATOM   4967  CA  PHE B   4      61.115 -11.307 -98.954
ATOM   4968  C   PHE B   4      62.436 -10.588 -99.060
ATOM   4969  O   PHE B   4      62.641  -9.375 -99.105
ATOM   4970  CB  PHE B   4      59.766 -10.677 -95.915
ATOM   4971  N   GLU B   5      63.501 -11.383 -99.110
ATOM   4972  CA  GLU B   5      64.893 -10.904 -98.893
ATOM   4973  C   GLU B   5      65.651 -10.918  99.821
ATOM   4974  O   GLU B   5      65.653 -10.925 101.052
ATOM   4975  CB  GLU B   5      66.122 -13.152 -96.956
ATOM   4976  N   PHE B   6      66.144  -9.810  99.357
ATOM   4977  CA  PHE B   6      66.692  -9.463  98.073
ATOM   4978  C   PHE B   6      68.115  -8.981  98.226
ATOM   4979  O   PHE B   6      68.524  -7.820  98.233
ATOM   4980  CB  PHE B   6      65.161  -6.396  98.716
ATOM   4981  N   GLU B   7      69.025  -9.958  98.372
ATOM   4982  CA  GLU B   7      70.390  -9.934  97.886
ATOM   4983  C   GLU B   7      70.984 -11.278  97.724
ATOM   4984  O   GLU B   7      70.690 -12.273  98.386
ATOM   4985  CB  GLU B   7      71.807  -8.597 -99.582
ATOM   4986  N   PHE B   8      71.935 -11.414  96.760
ATOM   4987  CA  PHE B   8      72.655 -12.651  96.613
ATOM   4988  C   PHE B   8      73.838 -12.479  95.749
ATOM   4989  O   PHE B   8      73.902 -11.784  94.735
ATOM   4990  CB  PHE B   8      70.220 -13.716  94.532
ATOM   4991  N   GLU B   9      74.940 -13.164  96.138
ATOM   4992  CA  GLU B   9      76.264 -12.918  95.538
ATOM   4993  C   GLU B   9      76.799 -14.009  94.685
ATOM   4994  O   GLU B   9      76.606 -15.215  94.846
ATOM   4995  CB  GLU B   9      77.995 -12.996  98.207
ATOM   4996  N   GLN B  10      77.553 -13.726  93.650
ATOM   4997  CA  GLN B  10      78.345 -14.602  92.835
ATOM   4998  C   GLN B  10      79.754 -14.141  92.573
ATOM   4999  O   GLN B  10      80.136 -12.980  92.431
ATOM   5000  CB  GLN B  10      76.152 -16.516  91.167
ATOM   5001  N   GLU B  11      80.723 -15.013  92.474
ATOM   5002  CA  GLU B  11      82.160 -14.708  92.708
ATOM   5003  C   GLU B  11      82.923 -15.476  91.620
ATOM   5004  O   GLU B  11      83.534 -16.093  90.747
ATOM   5005  CB  GLU B  11      82.795 -16.345  95.396
ATOM   5006  N   GLU B   1     -33.149 -80.636  17.539
ATOM   5007  CA  GLU B   1     -32.506 -81.779  16.869
ATOM   5008  C   GLU B   1     -30.995 -81.651  17.066
ATOM   5009  O   GLU B   1     -30.099 -82.052  16.323
ATOM   5010  CB  GLU B   1     -32.955 -81.015  13.823
ATOM   5011  N   GLN B   2     -30.530 -81.054  18.130
ATOM   5012  CA  GLN B   2     -29.199 -80.788  18.581
ATOM   5013  C   GLN B   2     -28.619 -81.866  19.491
ATOM   5014  O   GLN B   2     -27.622 -81.772  20.207
ATOM   5015  CB  GLN B   2     -28.117 -78.107  16.938
ATOM   5016  N   GLU B   3     -29.246 -83.057  19.534
ATOM   5017  CA  GLU B   3     -28.692 -84.231  20.206
ATOM   5018  C   GLU B   3     -27.871 -85.100  19.287
ATOM   5019  O   GLU B   3     -28.082 -85.288  18.089
ATOM   5020  CB  GLU B   3     -31.311 -85.740  21.261
ATOM   5021  N   PHE B   4     -26.802 -85.748  19.782
ATOM   5022  CA  PHE B   4     -25.666 -86.136  18.947
ATOM   5023  C   PHE B   4     -25.139 -87.456  19.499
ATOM   5024  O   PHE B   4     -24.372 -87.652  20.441
ATOM   5025  CB  PHE B   4     -23.926 -83.743  20.553
ATOM   5026  N   GLU B   5     -25.595 -88.526  18.843
ATOM   5027  CA  GLU B   5     -24.933 -89.805  18.852
ATOM   5028  C   GLU B   5     -25.253 -90.700  17.643
ATOM   5029  O   GLU B   5     -24.509 -91.502  17.078
ATOM   5030  CB  GLU B   5     -26.335 -91.217  21.351
ATOM   5031  N   PHE B   6     -26.463 -90.634  17.111
ATOM   5032  CA  PHE B   6     -26.787 -91.050  15.741
ATOM   5033  C   PHE B   6     -27.871 -90.136  15.127
ATOM   5034  O   PHE B   6     -28.512 -89.216  15.635
ATOM   5035  CB  PHE B   6     -28.867 -93.413  17.273
ATOM   5036  N   GLU B   7     -28.147 -90.384  13.871
ATOM   5037  CA  GLU B   7     -28.903 -89.546  12.997
ATOM   5038  C   GLU B   7     -30.073 -90.218  12.385
ATOM   5039  O   GLU B   7     -31.098 -89.672  11.976
ATOM   5040  CB  GLU B   7     -26.825 -88.908  10.616
ATOM   5041  N   PHE B   8     -30.064 -91.521  12.243
ATOM   5042  CA  PHE B   8     -31.189 -92.219  11.695
ATOM   5043  C   PHE B   8     -31.437 -93.534  12.467
ATOM   5044  O   PHE B   8     -31.141 -94.693  12.177
ATOM   5045  CB  PHE B   8     -28.869 -93.227   9.271
ATOM   5046  N   GLU B   9     -32.079 -93.309  13.624
ATOM   5047  CA  GLU B   9     -33.092 -94.193  14.224
ATOM   5048  C   GLU B   9     -34.388 -93.511  14.548
ATOM   5049  O   GLU B   9     -34.641 -92.306  14.526
ATOM   5050  CB  GLU B   9     -31.703 -95.290  16.892
ATOM   5051  N   GLN B  10     -35.371 -94.313  14.900
ATOM   5052  CA  GLN B  10     -36.656 -93.971  15.456
ATOM   5053  C   GLN B  10     -36.702 -93.316  16.778
ATOM   5054  O   GLN B  10     -36.915 -93.896  17.843
ATOM   5055  CB  GLN B  10     -38.692 -96.214  14.018
ATOM   5056  N   GLU B  11     -36.509 -92.010  16.902
ATOM   5057  CA  GLU B  11     -36.835 -91.321  18.166
ATOM   5058  C   GLU B  11     -38.112 -90.508  17.892
ATOM   5059  O   GLU B  11     -39.133 -89.857  17.673
ATOM   5060  CB  GLU B  11     -34.368 -89.315  18.302
ATOM   5061  N   GLU B   1      91.921  80.982  65.290
ATOM   5062  CA  GLU B   1      92.930  81.968  64.964
ATOM   5063  C   GLU B   1      92.406  83.374  64.905
ATOM   5064  O   GLU B   1      92.981  84.354  64.434
ATOM   5065  CB  GLU B   1      93.640  81.276  61.880
ATOM   5066  N   GLN B   2      91.202  83.623  65.403
ATOM   5067  CA  GLN B   2      90.671  85.008  65.356
ATOM   5068  C   GLN B   2      91.135  85.742  66.582
ATOM   5069  O   GLN B   2      91.035  85.347  67.743
ATOM   5070  CB  GLN B   2      87.478  84.462  64.376
ATOM   5071  N   GLU B   3      91.711  86.921  66.501
ATOM   5072  CA  GLU B   3      92.887  87.434  67.139
ATOM   5073  C   GLU B   3      92.539  88.436  68.180
ATOM   5074  O   GLU B   3      91.400  88.826  68.437
ATOM   5075  CB  GLU B   3      94.733  88.769  65.010
ATOM   5076  N   PHE B   4      93.472  89.000  68.933
ATOM   5077  CA  PHE B   4      93.213  89.997  69.984
ATOM   5078  C   PHE B   4      94.379  90.982  70.009
ATOM   5079  O   PHE B   4      95.517  90.821  69.569
ATOM   5080  CB  PHE B   4      94.286  87.776  72.334
ATOM   5081  N   GLU B   5      94.206  92.155  70.553
ATOM   5082  CA  GLU B   5      95.090  93.325  70.320
ATOM   5083  C   GLU B   5      95.459  93.924  71.648
ATOM   5084  O   GLU B   5      95.028  93.591  72.752
ATOM   5085  CB  GLU B   5      92.851  95.362  69.193
ATOM   5086  N   PHE B   6      96.318  94.901  71.726
ATOM   5087  CA  PHE B   6      96.624  95.627  72.944
ATOM   5088  C   PHE B   6      95.746  96.833  73.192
ATOM   5089  O   PHE B   6      96.081  98.016  73.248
ATOM   5090  CB  PHE B   6      99.608  96.645  71.759
ATOM   5091  N   GLU B   7      94.437  96.517  73.369
ATOM   5092  CA  GLU B   7      93.535  97.498  73.988
ATOM   5093  C   GLU B   7      92.975  97.023  75.275
ATOM   5094  O   GLU B   7      92.728  95.855  75.576
ATOM   5095  CB  GLU B   7      91.057  97.753  71.953
ATOM   5096  N   PHE B   8      92.703  97.908  76.212
ATOM   5097  CA  PHE B   8      92.590  97.478  77.617
ATOM   5098  C   PHE B   8      91.185  97.091  77.980
ATOM   5099  O   PHE B   8      90.363  97.797  78.564
ATOM   5100  CB  PHE B   8      93.033 -99.370  78.668
ATOM   5101  N   GLU B   9      90.739  95.879  77.663
ATOM   5102  CA  GLU B   9      89.431  95.434  78.171
ATOM   5103  C   GLU B   9      89.246  93.955  78.191
ATOM   5104  O   GLU B   9      89.942  93.107  77.633
ATOM   5105  CB  GLU B   9      87.403  96.609  76.002
ATOM   5106  N   GLN B  10      88.209  93.514  78.894
ATOM   5107  CA  GLN B  10      87.879  92.090  78.947
ATOM   5108  C   GLN B  10      86.636  91.731  78.121
ATOM   5109  O   GLN B  10      86.456  91.877  76.913
ATOM   5110  CB  GLN B  10      88.502  91.097  82.086
ATOM   5111  N   GLU B  11      85.620  91.188  78.811
ATOM   5112  CA  GLU B  11      84.244  91.060  78.273
ATOM   5113  C   GLU B  11      83.201  90.868  79.386
ATOM   5114  O   GLU B  11      82.365  90.714  80.277
ATOM   5115  CB  GLU B  11      84.559  88.416  76.527
ATOM   5116  N   GLU B   1      54.318   3.882 -60.270
ATOM   5117  CA  GLU B   1      52.924   4.181 -60.101
ATOM   5118  C   GLU B   1      52.219   3.081 -59.334
ATOM   5119  O   GLU B   1      51.182   2.483 -59.623
ATOM   5120  CB  GLU B   1      52.038   3.608 -63.179
ATOM   5121  N   GLN B   2      52.791   2.716 -58.211
ATOM   5122  CA  GLN B   2      52.794   1.443 -57.534
ATOM   5123  C   GLN B   2      52.358   1.580 -56.082
ATOM   5124  O   GLN B   2      53.047   1.413 -55.076
ATOM   5125  CB  GLN B   2      53.774  -0.918 -59.681
ATOM   5126  N   GLU B   3      51.075   1.922 -55.868
ATOM   5127  CA  GLU B   3      50.715   2.693 -54.643
ATOM   5128  C   GLU B   3      50.110   1.727 -53.606
ATOM   5129  O   GLU B   3      49.770   0.548 -53.698
ATOM   5130  CB  GLU B   3      48.625   4.842 -55.450
ATOM   5131  N   PHE B   4      49.949   2.302 -52.447
ATOM   5132  CA  PHE B   4      49.934   1.612 -51.176
ATOM   5133  C   PHE B   4      48.660   0.807 -51.030
ATOM   5134  O   PHE B   4      47.683   1.078 -50.331
ATOM   5135  CB  PHE B   4      48.771   4.633 -49.981
ATOM   5136  N   GLU B   5      48.516  -0.310 -51.694
ATOM   5137  CA  GLU B   5      47.379  -1.175 -51.446
ATOM   5138  C   GLU B   5      47.747  -2.594 -51.231
ATOM   5139  O   GLU B   5      47.078  -3.594 -51.492
ATOM   5140  CB  GLU B   5      45.362  -0.861 -53.860
ATOM   5141  N   PHE B   6      48.984  -2.713 -50.676
ATOM   5142  CA  PHE B   6      49.511  -4.040 -50.329
ATOM   5143  C   PHE B   6      50.016  -3.978 -48.926
ATOM   5144  O   PHE B   6      50.391  -2.959 -48.347
ATOM   5145  CB  PHE B   6      52.337  -3.239 -52.225
ATOM   5146  N   GLU B   7      50.079  -5.120 -48.207
ATOM   5147  CA  GLU B   7      50.921  -5.130 -47.024
ATOM   5148  C   GLU B   7      52.389  -5.336 -47.254
ATOM   5149  O   GLU B   7      52.953  -5.559 -48.325
ATOM   5150  CB  GLU B   7      49.532  -7.326 -45.262
ATOM   5151  N   PHE B   8      53.146  -5.261 -46.133
ATOM   5152  CA  PHE B   8      54.609  -5.301 -46.118
ATOM   5153  C   PHE B   8      55.012  -6.149 -44.892
ATOM   5154  O   PHE B   8      55.812  -5.894 -43.992
ATOM   5155  CB  PHE B   8      54.453  -2.200 -44.618
ATOM   5156  N   GLU B   9      54.384  -7.325 -44.826
ATOM   5157  CA  GLU B   9      54.826  -8.468 -43.987
ATOM   5158  C   GLU B   9      54.712  -9.798 -44.646
ATOM   5159  O   GLU B   9      54.920 -10.887 -44.112
ATOM   5160  CB  GLU B   9      52.634  -8.425 -41.667
ATOM   5161  N   GLN B  10      54.353  -9.847 -45.933
ATOM   5162  CA  GLN B  10      53.896 -11.161 -46.454
ATOM   5163  C   GLN B  10      55.049 -11.822 -47.176
ATOM   5164  O   GLN B  10      55.912 -11.305 -47.885
ATOM   5165  CB  GLN B  10      51.062 -10.091 -48.119
ATOM   5166  N   GLU B  11      55.085 -13.152 -46.980
ATOM   5167  CA  GLU B  11      56.201 -14.029 -47.176
ATOM   5168  C   GLU B  11      56.521 -14.159 -48.656
ATOM   5169  O   GLU B  11      56.781 -14.265 -49.854
ATOM   5170  CB  GLU B  11      55.115 -16.736 -46.047
ATOM   5171  N   GLU B   1     -54.643 -71.906 -67.036
ATOM   5172  CA  GLU B   1     -55.130 -71.324 -68.300
ATOM   5173  C   GLU B   1     -54.771 -72.209 -69.488
ATOM   5174  O   GLU B   1     -53.741 -72.197 -70.162
ATOM   5175  CB  GLU B   1     -53.897 -68.468 -68.593
ATOM   5176  N   GLN B   2     -55.646 -73.107 -69.867
ATOM   5177  CA  GLN B   2     -55.458 -74.054 -70.990
ATOM   5178  C   GLN B   2     -56.568 -73.903 -71.965
ATOM   5179  O   GLN B   2     -56.629 -73.039 -72.840
ATOM   5180  CB  GLN B   2     -53.866 -76.557 -69.473
ATOM   5181  N   GLU B   3     -57.612 -74.703 -71.977
ATOM   5182  CA  GLU B   3     -58.819 -74.262 -72.706
ATOM   5183  C   GLU B   3     -59.999 -74.000 -71.765
ATOM   5184  O   GLU B   3     -60.614 -74.784 -71.041
ATOM   5185  CB  GLU B   3     -59.335 -76.854 -74.462
ATOM   5186  N   PHE B   4     -60.363 -72.700 -71.783
ATOM   5187  CA  PHE B   4     -61.402 -72.119 -70.984
ATOM   5188  C   PHE B   4     -62.678 -71.746 -71.690
ATOM   5189  O   PHE B   4     -62.846 -71.326 -72.835
ATOM   5190  CB  PHE B   4     -59.572 -69.287 -70.505
ATOM   5191  N   GLU B   5     -63.745 -71.899 -70.962
ATOM   5192  CA  GLU B   5     -65.092 -72.300 -71.400
ATOM   5193  C   GLU B   5     -66.148 -71.425 -70.830
ATOM   5194  O   GLU B   5     -66.250 -71.129 -69.639
ATOM   5195  CB  GLU B   5     -65.510 -75.158 -70.213
ATOM   5196  N   PHE B   6     -67.088 -70.890 -71.633
ATOM   5197  CA  PHE B   6     -68.264 -70.206 -71.098
ATOM   5198  C   PHE B   6     -69.548 -70.998 -71.369
ATOM   5199  O   PHE B   6     -70.584 -70.667 -71.945
ATOM   5200  CB  PHE B   6     -68.082 -68.309 -73.991
ATOM   5201  N   GLU B   7     -69.445 -72.233 -70.868
ATOM   5202  CA  GLU B   7     -70.569 -73.149 -70.877
ATOM   5203  C   GLU B   7     -71.405 -73.066 -69.601
ATOM   5204  O   GLU B   7     -71.015 -72.981 -68.436
ATOM   5205  CB  GLU B   7     -69.269 -76.059 -70.844
ATOM   5206  N   PHE B   8     -72.703 -73.083 -69.700
ATOM   5207  CA  PHE B   8     -73.695 -72.549 -68.792
ATOM   5208  C   PHE B   8     -74.574 -73.594 -68.152
ATOM   5209  O   PHE B   8     -75.801 -73.581 -68.059
ATOM   5210  CB  PHE B   8     -75.491 -71.914 -71.719
ATOM   5211  N   GLU B   9     -73.945 -74.655 -67.625
ATOM   5212  CA  GLU B   9     -74.619 -75.719 -66.952
ATOM   5213  C   GLU B   9     -73.873 -76.330 -65.834
ATOM   5214  O   GLU B   9     -72.701 -76.701 -65.902
ATOM   5215  CB  GLU B   9     -75.403 -77.772 -69.179
ATOM   5216  N   GLN B  10     -74.453 -76.519 -64.640
ATOM   5217  CA  GLN B  10     -73.789 -77.217 -63.563
ATOM   5218  C   GLN B  10     -74.066 -78.696 -63.554
ATOM   5219  O   GLN B  10     -75.160 -79.232 -63.377
ATOM   5220  CB  GLN B  10     -71.355 -75.101 -62.614
ATOM   5221  N   GLU B  11     -73.031 -79.532 -63.755
ATOM   5222  CA  GLU B  11     -72.782 -80.808 -63.153
ATOM   5223  C   GLU B  11     -71.536 -80.891 -62.335
ATOM   5224  O   GLU B  11     -70.508 -80.960 -61.661
ATOM   5225  CB  GLU B  11     -72.449 -82.731 -65.611
ATOM   5226  N   GLU B   1      32.601  20.250 -51.341
ATOM   5227  CA  GLU B   1      33.991  20.423 -51.036
ATOM   5228  C   GLU B   1      34.277  21.819 -50.602
ATOM   5229  O   GLU B   1      34.611  22.740 -51.346
ATOM   5230  CB  GLU B   1      35.348  19.998 -53.933
ATOM   5231  N   GLN B   2      34.192  22.191 -49.340
ATOM   5232  CA  GLN B   2      34.720  23.516 -48.901
ATOM   5233  C   GLN B   2      36.150  23.421 -48.499
ATOM   5234  O   GLN B   2      36.783  24.295 -47.908
ATOM   5235  CB  GLN B   2      31.927  24.949 -47.641
ATOM   5236  N   GLU B   3      36.869  22.345 -48.762
ATOM   5237  CA  GLU B   3      38.273  22.290 -48.510
ATOM   5238  C   GLU B   3      38.958  21.717 -49.763
ATOM   5239  O   GLU B   3      38.508  20.941 -50.606
ATOM   5240  CB  GLU B   3      38.875  20.321 -46.150
ATOM   5241  N   PHE B   4      40.186  22.082 -49.998
ATOM   5242  CA  PHE B   4      40.894  22.040 -51.299
ATOM   5243  C   PHE B   4      41.912  20.910 -51.215
ATOM   5244  O   PHE B   4      42.126  20.095 -50.317
ATOM   5245  CB  PHE B   4      42.681  24.720 -50.021
ATOM   5246  N   GLU B   5      42.657  20.822 -52.280
ATOM   5247  CA  GLU B   5      43.839  20.004 -52.334
ATOM   5248  C   GLU B   5      45.088  20.882 -52.364
ATOM   5249  O   GLU B   5      45.612  21.407 -53.346
ATOM   5250  CB  GLU B   5      43.442  18.349 -54.994
ATOM   5251  N   PHE B   6      45.694  21.113 -51.185
ATOM   5252  CA  PHE B   6      47.126  21.184 -50.972
ATOM   5253  C   PHE B   6      47.616  20.851 -49.618
ATOM   5254  O   PHE B   6      48.286  21.607 -48.913
ATOM   5255  CB  PHE B   6      46.600  24.628 -50.585
ATOM   5256  N   GLU B   7      47.369  19.687 -49.040
ATOM   5257  CA  GLU B   7      48.156  19.032 -48.029
ATOM   5258  C   GLU B   7      47.937  17.535 -48.084
ATOM   5259  O   GLU B   7      46.876  16.938 -48.263
ATOM   5260  CB  GLU B   7      46.454  19.892 -45.415
ATOM   5261  N   PHE B   8      49.050  16.786 -47.913
ATOM   5262  CA  PHE B   8      48.893  15.343 -47.641
ATOM   5263  C   PHE B   8      48.971  15.124 -46.129
ATOM   5264  O   PHE B   8      49.210  15.962 -45.261
ATOM   5265  CB  PHE B   8      52.318  15.090 -48.310
ATOM   5266  N   GLU B   9      48.772  13.931 -45.626
ATOM   5267  CA  GLU B   9      48.889  13.568 -44.210
ATOM   5268  C   GLU B   9      49.942  12.548 -44.028
ATOM   5269  O   GLU B   9      49.788  11.402 -43.604
ATOM   5270  CB  GLU B   9      46.085  12.087 -43.591
ATOM   5271  N   GLN B  10      51.173  12.836 -44.329
ATOM   5272  CA  GLN B  10      52.412  12.356 -43.791
ATOM   5273  C   GLN B  10      53.236  13.452 -43.224
ATOM   5274  O   GLN B  10      52.819  14.304 -42.439
ATOM   5275  CB  GLN B  10      53.170   9.497 -45.304
ATOM   5276  N   GLU B  11      54.523  13.601 -43.528
ATOM   5277  CA  GLU B  11      55.333  14.775 -43.573
ATOM   5278  C   GLU B  11      56.772  14.337 -43.898
ATOM   5279  O   GLU B  11      57.923  13.987 -44.158
ATOM   5280  CB  GLU B  11      55.430  15.802 -40.488
