# Supplementary material for: Charge guides pathway selection in β-sheet fibrillizing peptide co-assembly
Source: Commun Chem. 2020 Nov 13;3:172. doi: 10.1038/s42004-020-00414-w (PMC9814569; doi:10.1038/s42004-020-00414-w)
Supplement: Supplementary file 8 — Supplementary Data 6 [file 42004_2020_414_MOESM8_ESM.txt]

ATOM      1  N   LYS A   1      42.070  23.404 -30.681
ATOM      2  CA  LYS A   1      42.741  23.181 -31.995
ATOM      3  C   LYS A   1      43.091  24.530 -32.609
ATOM      4  O   LYS A   1      44.155  24.933 -33.080
ATOM      5  CB  LYS A   1      40.061  21.902 -33.921
ATOM      6  N   GLN A   2      42.077  25.360 -32.619
ATOM      7  CA  GLN A   2      42.243  26.749 -32.998
ATOM      8  C   GLN A   2      41.694  27.719 -32.004
ATOM      9  O   GLN A   2      40.767  27.521 -31.217
ATOM     10  CB  GLN A   2      42.329  26.537 -36.379
ATOM     11  N   LYS A   3      42.298  28.935 -31.989
ATOM     12  CA  LYS A   3      41.904  30.086 -31.204
ATOM     13  C   LYS A   3      42.058  31.349 -32.049
ATOM     14  O   LYS A   3      43.026  31.778 -32.677
ATOM     15  CB  LYS A   3      44.655  30.276 -28.893
ATOM     16  N   PHE A   4      40.974  32.063 -32.089
ATOM     17  CA  PHE A   4      40.755  33.285 -32.850
ATOM     18  C   PHE A   4      40.330  34.401 -31.886
ATOM     19  O   PHE A   4      39.452  34.372 -31.024
ATOM     20  CB  PHE A   4      37.802  31.747 -33.681
ATOM     21  N   LYS A   5      40.981  35.553 -31.979
ATOM     22  CA  LYS A   5      40.619  36.778 -31.343
ATOM     23  C   LYS A   5      40.615  38.008 -32.265
ATOM     24  O   LYS A   5      41.536  38.530 -32.894
ATOM     25  CB  LYS A   5      43.292  37.294 -29.127
ATOM     26  N   PHE A   6      39.401  38.553 -32.360
ATOM     27  CA  PHE A   6      39.015  39.541 -33.356
ATOM     28  C   PHE A   6      38.440  40.777 -32.645
ATOM     29  O   PHE A   6      37.320  40.996 -32.185
ATOM     30  CB  PHE A   6      36.349  37.656 -34.293
ATOM     31  N   LYS A   7      39.334  41.725 -32.537
ATOM     32  CA  LYS A   7      39.067  42.976 -31.818
ATOM     33  C   LYS A   7      39.155  44.220 -32.711
ATOM     34  O   LYS A   7      40.058  44.549 -33.481
ATOM     35  CB  LYS A   7      41.887  43.086 -29.632
ATOM     36  N   PHE A   8      38.143  45.063 -32.664
ATOM     37  CA  PHE A   8      38.061  46.303 -33.395
ATOM     38  C   PHE A   8      37.500  47.444 -32.560
ATOM     39  O   PHE A   8      36.445  47.489 -31.926
ATOM     40  CB  PHE A   8      35.593  45.071 -35.302
ATOM     41  N   LYS A   9      38.240  48.531 -32.508
ATOM     42  CA  LYS A   9      38.010  49.579 -31.501
ATOM     43  C   LYS A   9      37.773  50.874 -32.208
ATOM     44  O   LYS A   9      37.862  51.097 -33.415
ATOM     45  CB  LYS A   9      41.000  49.832 -29.729
ATOM     46  N   GLN A  10      37.423  51.891 -31.404
ATOM     47  CA  GLN A  10      37.349  53.266 -31.851
ATOM     48  C   GLN A  10      37.905  54.256 -30.821
ATOM     49  O   GLN A  10      37.504  54.458 -29.674
ATOM     50  CB  GLN A  10      34.313  53.510 -33.402
ATOM     51  N   LYS A  11      38.925  55.013 -31.114
ATOM     52  CA  LYS A  11      40.071  55.380 -30.308
ATOM     53  C   LYS A  11      40.068  56.893 -30.061
ATOM     54  O   LYS A  11      40.066  58.108 -29.862
ATOM     55  CB  LYS A  11      42.722  54.536 -32.432
ATOM     56  N   LYS A   1      37.397  17.046 -40.137
ATOM     57  CA  LYS A   1      35.943  17.188 -40.090
ATOM     58  C   LYS A   1      35.471  18.491 -39.547
ATOM     59  O   LYS A   1      34.293  18.797 -39.363
ATOM     60  CB  LYS A   1      35.190  14.540 -37.971
ATOM     61  N   GLN A   2      36.312  19.453 -39.210
ATOM     62  CA  GLN A   2      35.916  20.574 -38.356
ATOM     63  C   GLN A   2      36.405  21.888 -38.961
ATOM     64  O   GLN A   2      37.503  22.151 -39.450
ATOM     65  CB  GLN A   2      36.548  19.353 -35.241
ATOM     66  N   LYS A   3      35.511  22.870 -38.949
ATOM     67  CA  LYS A   3      35.620  24.137 -39.595
ATOM     68  C   LYS A   3      35.179  25.294 -38.728
ATOM     69  O   LYS A   3      34.584  25.221 -37.653
ATOM     70  CB  LYS A   3      33.182  23.787 -42.051
ATOM     71  N   PHE A   4      35.400  26.533 -39.053
ATOM     72  CA  PHE A   4      34.784  27.719 -38.477
ATOM     73  C   PHE A   4      35.128  28.972 -39.194
ATOM     74  O   PHE A   4      36.018  29.110 -40.033
ATOM     75  CB  PHE A   4      36.839  27.521 -35.791
ATOM     76  N   LYS A   5      34.471  30.069 -38.968
ATOM     77  CA  LYS A   5      34.665  31.345 -39.606
ATOM     78  C   LYS A   5      34.084  32.475 -38.789
ATOM     79  O   LYS A   5      33.078  32.427 -38.082
ATOM     80  CB  LYS A   5      32.038  30.904 -42.062
ATOM     81  N   PHE A   6      34.734  33.663 -38.838
ATOM     82  CA  PHE A   6      34.087  34.877 -38.277
ATOM     83  C   PHE A   6      34.544  36.112 -38.991
ATOM     84  O   PHE A   6      35.668  36.372 -39.419
ATOM     85  CB  PHE A   6      36.285  34.575 -35.726
ATOM     86  N   LYS A   7      33.572  37.016 -39.162
ATOM     87  CA  LYS A   7      33.702  38.226 -39.926
ATOM     88  C   LYS A   7      33.110  39.384 -39.223
ATOM     89  O   LYS A   7      32.039  39.390 -38.615
ATOM     90  CB  LYS A   7      31.381  37.606 -42.556
ATOM     91  N   PHE A   8      33.764  40.535 -39.229
ATOM     92  CA  PHE A   8      33.254  41.677 -38.465
ATOM     93  C   PHE A   8      33.618  42.992 -39.095
ATOM     94  O   PHE A   8      34.743  43.456 -39.277
ATOM     95  CB  PHE A   8      36.064  41.125 -36.506
ATOM     96  N   LYS A   9      32.556  43.719 -39.493
ATOM     97  CA  LYS A   9      32.604  44.770 -40.493
ATOM     98  C   LYS A   9      31.973  46.015 -39.875
ATOM     99  O   LYS A   9      30.977  46.096 -39.157
ATOM    100  CB  LYS A   9      30.550  43.528 -43.117
ATOM    101  N   GLN A  10      32.597  47.156 -40.163
ATOM    102  CA  GLN A  10      32.225  48.440 -39.664
ATOM    103  C   GLN A  10      31.760  49.417 -40.761
ATOM    104  O   GLN A  10      32.419  50.193 -41.452
ATOM    105  CB  GLN A  10      34.267  48.866 -37.058
ATOM    106  N   LYS A  11      30.481  49.435 -41.003
ATOM    107  CA  LYS A  11      29.834  49.914 -42.183
ATOM    108  C   LYS A  11      29.915  51.419 -42.304
ATOM    109  O   LYS A  11      29.980  52.644 -42.402
ATOM    110  CB  LYS A  11      26.465  49.232 -41.016
ATOM    111  N   LYS A   1     -59.071 -52.440 -63.115
ATOM    112  CA  LYS A   1     -58.877 -53.905 -63.296
ATOM    113  C   LYS A   1     -60.195 -54.613 -63.623
ATOM    114  O   LYS A   1     -61.345 -54.343 -63.277
ATOM    115  CB  LYS A   1     -58.115 -54.853 -60.036
ATOM    116  N   GLN A   2     -59.982 -55.679 -64.410
ATOM    117  CA  GLN A   2     -61.203 -56.318 -64.975
ATOM    118  C   GLN A   2     -61.021 -57.759 -65.233
ATOM    119  O   GLN A   2     -60.306 -58.253 -66.105
ATOM    120  CB  GLN A   2     -62.221 -53.950 -67.281
ATOM    121  N   LYS A   3     -61.666 -58.630 -64.482
ATOM    122  CA  LYS A   3     -61.760 -60.082 -64.707
ATOM    123  C   LYS A   3     -62.698 -60.491 -65.770
ATOM    124  O   LYS A   3     -63.820 -60.024 -65.969
ATOM    125  CB  LYS A   3     -62.749 -61.324 -61.609
ATOM    126  N   PHE A   4     -62.364 -61.430 -66.606
ATOM    127  CA  PHE A   4     -63.257 -62.041 -67.544
ATOM    128  C   PHE A   4     -63.403 -63.558 -67.424
ATOM    129  O   PHE A   4     -62.595 -64.389 -67.009
ATOM    130  CB  PHE A   4     -60.750 -61.687 -69.865
ATOM    131  N   LYS A   5     -64.609 -63.983 -67.849
ATOM    132  CA  LYS A   5     -64.919 -65.408 -67.968
ATOM    133  C   LYS A   5     -65.322 -65.751 -69.350
ATOM    134  O   LYS A   5     -65.810 -65.010 -70.203
ATOM    135  CB  LYS A   5     -67.662 -65.449 -65.794
ATOM    136  N   PHE A   6     -65.129 -66.998 -69.692
ATOM    137  CA  PHE A   6     -65.575 -67.491 -71.015
ATOM    138  C   PHE A   6     -65.806 -68.959 -70.893
ATOM    139  O   PHE A   6     -64.930 -69.823 -70.945
ATOM    140  CB  PHE A   6     -62.380 -67.009 -72.173
ATOM    141  N   LYS A   7     -67.037 -69.441 -70.712
ATOM    142  CA  LYS A   7     -67.420 -70.854 -70.797
ATOM    143  C   LYS A   7     -67.896 -71.121 -72.239
ATOM    144  O   LYS A   7     -68.738 -70.512 -72.900
ATOM    145  CB  LYS A   7     -70.126 -71.116 -68.571
ATOM    146  N   PHE A   8     -67.285 -72.175 -72.829
ATOM    147  CA  PHE A   8     -67.415 -72.617 -74.182
ATOM    148  C   PHE A   8     -68.110 -73.928 -74.411
ATOM    149  O   PHE A   8     -67.949 -74.998 -73.825
ATOM    150  CB  PHE A   8     -64.136 -73.633 -74.125
ATOM    151  N   LYS A   9     -69.006 -73.908 -75.368
ATOM    152  CA  LYS A   9     -69.747 -75.069 -75.803
ATOM    153  C   LYS A   9     -69.967 -75.187 -77.299
ATOM    154  O   LYS A   9     -69.413 -74.578 -78.214
ATOM    155  CB  LYS A   9     -72.936 -74.059 -74.448
ATOM    156  N   GLN A  10     -70.900 -76.086 -77.620
ATOM    157  CA  GLN A  10     -71.295 -76.485 -78.962
ATOM    158  C   GLN A  10     -72.718 -76.170 -79.232
ATOM    159  O   GLN A  10     -73.189 -75.578 -80.203
ATOM    160  CB  GLN A  10     -69.824 -79.602 -78.890
ATOM    161  N   LYS A  11     -73.575 -76.566 -78.336
ATOM    162  CA  LYS A  11     -75.043 -76.316 -78.354
ATOM    163  C   LYS A  11     -75.393 -75.503 -77.108
ATOM    164  O   LYS A  11     -75.676 -74.847 -76.105
ATOM    165  CB  LYS A  11     -76.495 -79.501 -78.279
ATOM    166  N   LYS A   1     -42.928 -68.536  87.663
ATOM    167  CA  LYS A   1     -42.134 -67.560  86.917
ATOM    168  C   LYS A   1     -41.504 -66.530  87.772
ATOM    169  O   LYS A   1     -40.391 -66.047  87.567
ATOM    170  CB  LYS A   1     -44.660 -66.031  84.858
ATOM    171  N   GLN A   2     -42.144 -66.052  88.860
ATOM    172  CA  GLN A   2     -41.645 -64.913  89.621
ATOM    173  C   GLN A   2     -41.915 -65.120  91.064
ATOM    174  O   GLN A   2     -43.007 -65.036  91.626
ATOM    175  CB  GLN A   2     -43.009 -62.316  87.844
ATOM    176  N   LYS A   3     -40.906 -65.425  91.848
ATOM    177  CA  LYS A   3     -41.027 -65.770  93.279
ATOM    178  C   LYS A   3     -40.453 -64.662  94.155
ATOM    179  O   LYS A   3     -39.888 -63.619  93.825
ATOM    180  CB  LYS A   3     -38.525 -68.368  93.510
ATOM    181  N   PHE A   4     -40.611 -64.903  95.456
ATOM    182  CA  PHE A   4     -39.810 -64.310  96.487
ATOM    183  C   PHE A   4     -39.902 -65.080  97.772
ATOM    184  O   PHE A   4     -40.390 -66.194  97.961
ATOM    185  CB  PHE A   4     -42.358 -61.965  96.770
ATOM    186  N   LYS A   5     -39.389 -64.471  98.823
ATOM    187  CA  LYS A   5     -39.619 -64.870 -99.785
ATOM    188  C   LYS A   5     -39.729 -63.670 -98.931
ATOM    189  O   LYS A   5     -38.884 -62.777 -98.862
ATOM    190  CB  LYS A   5     -36.399 -66.450 -99.216
ATOM    191  N   PHE A   6     -40.837 -63.522 -98.160
ATOM    192  CA  PHE A   6     -41.073 -62.299 -97.457
ATOM    193  C   PHE A   6     -41.404 -62.486 -96.006
ATOM    194  O   PHE A   6     -41.611 -63.539 -95.403
ATOM    195  CB  PHE A   6     -43.891 -61.854 -99.253
ATOM    196  N   LYS A   7     -41.486 -61.411 -95.276
ATOM    197  CA  LYS A   7     -42.283 -61.215 -94.069
ATOM    198  C   LYS A   7     -43.226 -60.026 -94.177
ATOM    199  O   LYS A   7     -42.964 -58.841 -94.384
ATOM    200  CB  LYS A   7     -39.512 -60.331 -91.979
ATOM    201  N   PHE A   8     -44.511 -60.390 -94.014
ATOM    202  CA  PHE A   8     -45.567 -59.465 -94.306
ATOM    203  C   PHE A   8     -46.346 -59.215 -93.021
ATOM    204  O   PHE A   8     -46.289 -59.877 -91.985
ATOM    205  CB  PHE A   8     -47.380 -62.022 -95.658
ATOM    206  N   LYS A   9     -47.195 -58.154 -93.003
ATOM    207  CA  LYS A   9     -48.216 -58.051 -92.001
ATOM    208  C   LYS A   9     -49.595 -57.637 -92.529
ATOM    209  O   LYS A   9     -49.885 -56.639 -93.188
ATOM    210  CB  LYS A   9     -46.823 -55.128 -90.461
ATOM    211  N   GLN A  10     -50.617 -58.454 -92.244
ATOM    212  CA  GLN A  10     -52.021 -58.195 -92.497
ATOM    213  C   GLN A  10     -52.608 -57.193 -91.491
ATOM    214  O   GLN A  10     -52.258 -57.003 -90.326
ATOM    215  CB  GLN A  10     -53.215 -61.156 -93.740
ATOM    216  N   LYS A  11     -53.627 -56.428 -91.928
ATOM    217  CA  LYS A  11     -54.033 -55.286 -91.059
ATOM    218  C   LYS A  11     -55.335 -55.704 -90.399
ATOM    219  O   LYS A  11     -56.390 -56.043 -89.864
ATOM    220  CB  LYS A  11     -54.860 -53.150 -93.788
ATOM    221  N   LYS A   1     -52.012 -80.407 -52.998
ATOM    222  CA  LYS A   1     -51.927 -78.969 -52.746
ATOM    223  C   LYS A   1     -52.747 -78.116 -53.694
ATOM    224  O   LYS A   1     -52.357 -77.483 -54.676
ATOM    225  CB  LYS A   1     -48.564 -78.273 -53.339
ATOM    226  N   GLN A   2     -54.029 -78.016 -53.476
ATOM    227  CA  GLN A   2     -55.086 -77.425 -54.267
ATOM    228  C   GLN A   2     -56.068 -76.760 -53.389
ATOM    229  O   GLN A   2     -56.150 -76.826 -52.163
ATOM    230  CB  GLN A   2     -55.443 -79.977 -56.533
ATOM    231  N   LYS A   3     -56.952 -76.016 -53.989
ATOM    232  CA  LYS A   3     -57.741 -74.910 -53.502
ATOM    233  C   LYS A   3     -59.230 -75.277 -53.545
ATOM    234  O   LYS A   3     -59.749 -76.284 -54.028
ATOM    235  CB  LYS A   3     -57.158 -72.801 -56.354
ATOM    236  N   PHE A   4     -60.098 -74.443 -53.012
ATOM    237  CA  PHE A   4     -61.469 -74.954 -52.734
ATOM    238  C   PHE A   4     -62.556 -74.029 -53.181
ATOM    239  O   PHE A   4     -62.451 -72.837 -53.468
ATOM    240  CB  PHE A   4     -60.922 -73.763 -49.590
ATOM    241  N   LYS A   5     -63.766 -74.500 -53.291
ATOM    242  CA  LYS A   5     -65.015 -73.825 -53.538
ATOM    243  C   LYS A   5     -65.894 -73.698 -52.334
ATOM    244  O   LYS A   5     -66.085 -74.552 -51.468
ATOM    245  CB  LYS A   5     -66.429 -76.348 -55.649
ATOM    246  N   PHE A   6     -66.546 -72.556 -52.160
ATOM    247  CA  PHE A   6     -67.397 -72.341 -50.990
ATOM    248  C   PHE A   6     -68.690 -71.657 -51.470
ATOM    249  O   PHE A   6     -68.875 -70.881 -52.408
ATOM    250  CB  PHE A   6     -65.230 -69.698 -50.327
ATOM    251  N   LYS A   7     -69.734 -72.014 -50.692
ATOM    252  CA  LYS A   7     -71.079 -71.433 -50.805
ATOM    253  C   LYS A   7     -71.509 -71.008 -49.435
ATOM    254  O   LYS A   7     -71.046 -71.386 -48.358
ATOM    255  CB  LYS A   7     -72.787 -74.411 -51.607
ATOM    256  N   PHE A   8     -72.476 -70.144 -49.315
ATOM    257  CA  PHE A   8     -73.324 -69.944 -48.128
ATOM    258  C   PHE A   8     -74.810 -69.809 -48.491
ATOM    259  O   PHE A   8     -75.476 -70.428 -49.321
ATOM    260  CB  PHE A   8     -72.100 -66.702 -48.213
ATOM    261  N   LYS A   9     -75.465 -68.900 -47.818
ATOM    262  CA  LYS A   9     -76.912 -68.756 -48.046
ATOM    263  C   LYS A   9     -77.371 -67.364 -47.599
ATOM    264  O   LYS A   9     -78.018 -67.047 -46.602
ATOM    265  CB  LYS A   9     -77.878 -71.005 -45.461
ATOM    266  N   GLN A  10     -77.048 -66.355 -48.357
ATOM    267  CA  GLN A  10     -77.456 -64.944 -48.220
ATOM    268  C   GLN A  10     -77.187 -64.251 -49.533
ATOM    269  O   GLN A  10     -76.268 -64.450 -50.327
ATOM    270  CB  GLN A  10     -76.427 -64.003 -45.206
ATOM    271  N   LYS A  11     -78.066 -63.310 -49.856
ATOM    272  CA  LYS A  11     -77.787 -62.134 -50.629
ATOM    273  C   LYS A  11     -77.727 -60.843 -49.847
ATOM    274  O   LYS A  11     -77.679 -59.791 -49.209
ATOM    275  CB  LYS A  11     -80.695 -62.020 -52.653
ATOM    276  N   LYS A   1      43.538  64.863 -59.769
ATOM    277  CA  LYS A   1      44.418  63.854 -60.299
ATOM    278  C   LYS A   1      44.161  62.490 -59.769
ATOM    279  O   LYS A   1      43.648  62.248 -58.676
ATOM    280  CB  LYS A   1      47.605  64.784 -59.185
ATOM    281  N   GLN A   2      44.485  61.400 -60.480
ATOM    282  CA  GLN A   2      44.195  60.095 -59.877
ATOM    283  C   GLN A   2      45.390  59.160 -60.107
ATOM    284  O   GLN A   2      45.901  58.848 -61.182
ATOM    285  CB  GLN A   2      41.008  59.617 -61.084
ATOM    286  N   LYS A   3      45.948  58.615 -58.998
ATOM    287  CA  LYS A   3      47.283  58.069 -59.109
ATOM    288  C   LYS A   3      47.395  56.869 -58.213
ATOM    289  O   LYS A   3      46.808  56.638 -57.156
ATOM    290  CB  LYS A   3      49.403  60.531 -57.826
ATOM    291  N   PHE A   4      48.261  55.967 -58.674
ATOM    292  CA  PHE A   4      48.621  54.784 -57.886
ATOM    293  C   PHE A   4      49.966  54.240 -58.152
ATOM    294  O   PHE A   4      50.552  54.224 -59.235
ATOM    295  CB  PHE A   4      46.400  53.072 -59.725
ATOM    296  N   LYS A   5      50.624  53.715 -57.149
ATOM    297  CA  LYS A   5      51.968  53.140 -57.432
ATOM    298  C   LYS A   5      52.193  51.845 -56.661
ATOM    299  O   LYS A   5      52.165  51.699 -55.439
ATOM    300  CB  LYS A   5      54.071  55.551 -55.857
ATOM    301  N   PHE A   6      52.453  50.725 -57.345
ATOM    302  CA  PHE A   6      52.670  49.492 -56.622
ATOM    303  C   PHE A   6      54.041  48.940 -56.867
ATOM    304  O   PHE A   6      54.554  48.600 -57.933
ATOM    305  CB  PHE A   6      50.617  48.020 -58.862
ATOM    306  N   LYS A   7      54.784  48.806 -55.808
ATOM    307  CA  LYS A   7      56.056  48.068 -55.900
ATOM    308  C   LYS A   7      55.993  46.721 -55.184
ATOM    309  O   LYS A   7      55.197  46.374 -54.311
ATOM    310  CB  LYS A   7      58.006  50.297 -53.838
ATOM    311  N   PHE A   8      56.923  45.806 -55.556
ATOM    312  CA  PHE A   8      57.152  44.538 -54.805
ATOM    313  C   PHE A   8      58.406  43.814 -55.272
ATOM    314  O   PHE A   8      58.863  43.732 -56.413
ATOM    315  CB  PHE A   8      54.673  43.203 -56.889
ATOM    316  N   LYS A   9      59.091  43.190 -54.319
ATOM    317  CA  LYS A   9      60.306  42.422 -54.493
ATOM    318  C   LYS A   9      60.401  41.155 -53.674
ATOM    319  O   LYS A   9      59.879  40.952 -52.578
ATOM    320  CB  LYS A   9      62.768  44.755 -53.290
ATOM    321  N   GLN A  10      61.121  40.131 -54.169
ATOM    322  CA  GLN A  10      61.473  38.900 -53.512
ATOM    323  C   GLN A  10      62.897  38.439 -53.811
ATOM    324  O   GLN A  10      63.376  37.998 -54.856
ATOM    325  CB  GLN A  10      58.753  37.000 -54.188
ATOM    326  N   LYS A  11      63.695  38.553 -52.750
ATOM    327  CA  LYS A  11      65.005  37.882 -52.609
ATOM    328  C   LYS A  11      64.963  36.598 -51.884
ATOM    329  O   LYS A  11      64.928  35.527 -51.278
ATOM    330  CB  LYS A  11      66.601  40.079 -50.248
ATOM    331  N   LYS A   1      28.288  12.560 -21.440
ATOM    332  CA  LYS A   1      27.699  13.661 -20.723
ATOM    333  C   LYS A   1      27.846  14.947 -21.526
ATOM    334  O   LYS A   1      28.536  15.116 -22.531
ATOM    335  CB  LYS A   1      30.109  13.768 -18.041
ATOM    336  N   GLN A   2      27.145  16.025 -21.094
ATOM    337  CA  GLN A   2      27.705  17.362 -21.372
ATOM    338  C   GLN A   2      27.210  18.289 -20.282
ATOM    339  O   GLN A   2      26.091  18.318 -19.771
ATOM    340  CB  GLN A   2      27.014  17.713 -24.762
ATOM    341  N   LYS A   3      28.128  19.177 -19.838
ATOM    342  CA  LYS A   3      27.807  20.200 -18.849
ATOM    343  C   LYS A   3      28.189  21.578 -19.302
ATOM    344  O   LYS A   3      29.323  22.049 -19.384
ATOM    345  CB  LYS A   3      29.732  19.167 -16.062
ATOM    346  N   PHE A   4      27.158  22.368 -19.652
ATOM    347  CA  PHE A   4      27.290  23.696 -20.293
ATOM    348  C   PHE A   4      26.270  24.699 -19.883
ATOM    349  O   PHE A   4      25.227  24.474 -19.269
ATOM    350  CB  PHE A   4      25.991  22.376 -23.110
ATOM    351  N   LYS A   5      26.512  25.974 -20.216
ATOM    352  CA  LYS A   5      25.905  27.126 -19.560
ATOM    353  C   LYS A   5      25.985  28.328 -20.500
ATOM    354  O   LYS A   5      26.570  28.443 -21.577
ATOM    355  CB  LYS A   5      28.039  27.880 -16.874
ATOM    356  N   PHE A   6      25.292  29.379 -20.020
ATOM    357  CA  PHE A   6      25.516  30.771 -20.514
ATOM    358  C   PHE A   6      25.294  31.685 -19.293
ATOM    359  O   PHE A   6      24.480  31.620 -18.372
ATOM    360  CB  PHE A   6      22.374  30.655 -21.905
ATOM    361  N   LYS A   7      26.156  32.685 -19.303
ATOM    362  CA  LYS A   7      26.169  33.657 -18.255
ATOM    363  C   LYS A   7      26.207  35.115 -18.742
ATOM    364  O   LYS A   7      26.884  35.599 -19.648
ATOM    365  CB  LYS A   7      29.364  32.968 -16.984
ATOM    366  N   PHE A   8      25.424  35.987 -18.131
ATOM    367  CA  PHE A   8      25.451  37.411 -18.563
ATOM    368  C   PHE A   8      25.675  38.340 -17.365
ATOM    369  O   PHE A   8      25.097  38.341 -16.279
ATOM    370  CB  PHE A   8      22.134  37.363 -19.197
ATOM    371  N   LYS A   9      26.622  39.266 -17.527
ATOM    372  CA  LYS A   9      26.908  40.289 -16.483
ATOM    373  C   LYS A   9      27.104  41.656 -17.023
ATOM    374  O   LYS A   9      27.959  42.019 -17.830
ATOM    375  CB  LYS A   9      30.156  38.921 -15.663
ATOM    376  N   GLN A  10      26.290  42.594 -16.608
ATOM    377  CA  GLN A  10      26.449  43.974 -17.038
ATOM    378  C   GLN A  10      27.125  44.837 -15.983
ATOM    379  O   GLN A  10      27.091  44.677 -14.763
ATOM    380  CB  GLN A  10      23.804  44.236 -19.092
ATOM    381  N   LYS A  11      27.843  45.892 -16.387
ATOM    382  CA  LYS A  11      28.287  46.952 -15.458
ATOM    383  C   LYS A  11      27.965  48.269 -16.092
ATOM    384  O   LYS A  11      27.699  49.352 -16.613
ATOM    385  CB  LYS A  11      31.659  46.164 -15.203
ATOM    386  N   LYS A   1     -15.800 -36.535 -85.478
ATOM    387  CA  LYS A   1     -14.388 -36.115 -85.565
ATOM    388  C   LYS A   1     -13.554 -37.117 -86.292
ATOM    389  O   LYS A   1     -13.935 -38.228 -86.660
ATOM    390  CB  LYS A   1     -13.557 -35.852 -82.193
ATOM    391  N   GLN A   2     -12.279 -36.831 -86.593
ATOM    392  CA  GLN A   2     -11.176 -37.806 -86.655
ATOM    393  C   GLN A   2     -10.027 -37.258 -85.799
ATOM    394  O   GLN A   2      -8.811 -37.304 -85.984
ATOM    395  CB  GLN A   2     -11.137 -38.636 -89.958
ATOM    396  N   LYS A   3     -10.404 -36.651 -84.711
ATOM    397  CA  LYS A   3      -9.624 -35.624 -84.035
ATOM    398  C   LYS A   3      -9.462 -35.877 -82.552
ATOM    399  O   LYS A   3      -9.977 -36.742 -81.844
ATOM    400  CB  LYS A   3     -11.396 -32.687 -84.723
ATOM    401  N   PHE A   4      -8.654 -35.043 -81.959
ATOM    402  CA  PHE A   4      -8.457 -35.133 -80.488
ATOM    403  C   PHE A   4      -7.677 -33.968 -80.031
ATOM    404  O   PHE A   4      -7.265 -33.044 -80.731
ATOM    405  CB  PHE A   4      -5.905 -37.388 -81.149
ATOM    406  N   LYS A   5      -7.406 -33.940 -78.712
ATOM    407  CA  LYS A   5      -6.557 -32.879 -78.095
ATOM    408  C   LYS A   5      -5.756 -33.369 -76.933
ATOM    409  O   LYS A   5      -6.139 -34.124 -76.039
ATOM    410  CB  LYS A   5      -8.907 -30.409 -77.265
ATOM    411  N   PHE A   6      -4.492 -32.949 -76.850
ATOM    412  CA  PHE A   6      -3.647 -33.415 -75.709
ATOM    413  C   PHE A   6      -3.183 -32.290 -74.844
ATOM    414  O   PHE A   6      -3.095 -31.111 -75.189
ATOM    415  CB  PHE A   6      -1.179 -33.436 -78.139
ATOM    416  N   LYS A   7      -2.824 -32.575 -73.565
ATOM    417  CA  LYS A   7      -2.133 -31.601 -72.770
ATOM    418  C   LYS A   7      -1.063 -32.179 -71.921
ATOM    419  O   LYS A   7      -1.204 -32.957 -70.977
ATOM    420  CB  LYS A   7      -4.586 -30.415 -70.570
ATOM    421  N   PHE A   8       0.172 -31.859 -72.164
ATOM    422  CA  PHE A   8       1.376 -32.307 -71.405
ATOM    423  C   PHE A   8       1.750 -31.238 -70.358
ATOM    424  O   PHE A   8       1.285 -30.118 -70.148
ATOM    425  CB  PHE A   8       3.284 -31.363 -74.021
ATOM    426  N   LYS A   9       2.763 -31.705 -69.598
ATOM    427  CA  LYS A   9       3.178 -31.134 -68.312
ATOM    428  C   LYS A   9       4.597 -31.341 -67.964
ATOM    429  O   LYS A   9       4.983 -32.075 -67.055
ATOM    430  CB  LYS A   9       1.503 -33.388 -66.070
ATOM    431  N   GLN A  10       5.575 -30.709 -68.656
ATOM    432  CA  GLN A  10       6.770 -30.169 -67.988
ATOM    433  C   GLN A  10       7.031 -28.745 -68.435
ATOM    434  O   GLN A  10       6.240 -27.811 -68.564
ATOM    435  CB  GLN A  10       8.716 -32.840 -67.334
ATOM    436  N   LYS A  11       8.289 -28.499 -68.717
ATOM    437  CA  LYS A  11       8.902 -27.155 -68.936
ATOM    438  C   LYS A  11       9.958 -27.293 -70.003
ATOM    439  O   LYS A  11      10.821 -27.406 -70.874
ATOM    440  CB  LYS A  11      10.569 -27.091 -65.781
ATOM    441  N   LYS A   1      26.863  15.686 -34.612
ATOM    442  CA  LYS A   1      27.357  16.895 -35.235
ATOM    443  C   LYS A   1      27.061  18.100 -34.375
ATOM    444  O   LYS A   1      25.985  18.690 -34.275
ATOM    445  CB  LYS A   1      25.530  17.044 -38.229
ATOM    446  N   GLN A   2      27.995  18.630 -33.629
ATOM    447  CA  GLN A   2      27.755  19.827 -32.773
ATOM    448  C   GLN A   2      27.779  21.018 -33.668
ATOM    449  O   GLN A   2      28.366  21.093 -34.748
ATOM    450  CB  GLN A   2      30.011  19.181 -30.206
ATOM    451  N   LYS A   3      27.165  22.126 -33.386
ATOM    452  CA  LYS A   3      27.579  23.442 -33.898
ATOM    453  C   LYS A   3      27.182  24.546 -32.999
ATOM    454  O   LYS A   3      26.650  24.464 -31.892
ATOM    455  CB  LYS A   3      25.675  23.640 -36.789
ATOM    456  N   PHE A   4      27.427  25.750 -33.434
ATOM    457  CA  PHE A   4      26.784  26.969 -32.882
ATOM    458  C   PHE A   4      26.947  28.173 -33.756
ATOM    459  O   PHE A   4      27.782  28.330 -34.647
ATOM    460  CB  PHE A   4      29.245  27.197 -30.563
ATOM    461  N   LYS A   5      26.108  29.190 -33.563
ATOM    462  CA  LYS A   5      26.342  30.522 -34.041
ATOM    463  C   LYS A   5      25.997  31.565 -33.020
ATOM    464  O   LYS A   5      24.965  31.641 -32.353
ATOM    465  CB  LYS A   5      23.597  30.654 -36.380
ATOM    466  N   PHE A   6      26.900  32.517 -32.808
ATOM    467  CA  PHE A   6      26.470  33.739 -32.111
ATOM    468  C   PHE A   6      26.932  34.981 -32.820
ATOM    469  O   PHE A   6      27.969  35.121 -33.469
ATOM    470  CB  PHE A   6      28.499  33.075 -29.501
ATOM    471  N   LYS A   7      26.184  36.061 -32.773
ATOM    472  CA  LYS A   7      26.435  37.329 -33.436
ATOM    473  C   LYS A   7      26.245  38.449 -32.415
ATOM    474  O   LYS A   7      25.767  38.397 -31.282
ATOM    475  CB  LYS A   7      23.506  37.612 -35.471
ATOM    476  N   PHE A   8      26.691  39.637 -32.907
ATOM    477  CA  PHE A   8      26.068  40.851 -32.320
ATOM    478  C   PHE A   8      26.201  42.024 -33.238
ATOM    479  O   PHE A   8      27.005  42.141 -34.162
ATOM    480  CB  PHE A   8      28.686  41.092 -30.164
ATOM    481  N   LYS A   9      25.348  43.055 -33.023
ATOM    482  CA  LYS A   9      25.136  44.185 -33.923
ATOM    483  C   LYS A   9      24.834  45.402 -33.046
ATOM    484  O   LYS A   9      24.350  45.430 -31.914
ATOM    485  CB  LYS A   9      22.147  43.057 -35.472
ATOM    486  N   GLN A  10      25.125  46.586 -33.557
ATOM    487  CA  GLN A  10      24.659  47.897 -33.237
ATOM    488  C   GLN A  10      23.695  48.473 -34.253
ATOM    489  O   GLN A  10      23.880  48.608 -35.463
ATOM    490  CB  GLN A  10      27.549  49.218 -31.921
ATOM    491  N   LYS A  11      22.514  48.891 -33.850
ATOM    492  CA  LYS A  11      21.567  49.534 -34.792
ATOM    493  C   LYS A  11      21.159  50.919 -34.242
ATOM    494  O   LYS A  11      20.834  52.022 -33.803
ATOM    495  CB  LYS A  11      18.709  47.546 -34.047
ATOM    496  N   LYS A   1      71.383  31.940 -82.962
ATOM    497  CA  LYS A   1      70.806  32.130 -84.283
ATOM    498  C   LYS A   1      69.516  32.970 -84.170
ATOM    499  O   LYS A   1      68.814  33.188 -83.182
ATOM    500  CB  LYS A   1      69.534  28.853 -84.705
ATOM    501  N   GLN A   2      69.094  33.541 -85.281
ATOM    502  CA  GLN A   2      67.882  34.406 -85.349
ATOM    503  C   GLN A   2      67.168  34.189 -86.658
ATOM    504  O   GLN A   2      67.601  34.296 -87.805
ATOM    505  CB  GLN A   2      69.622  37.372 -84.857
ATOM    506  N   LYS A   3      65.905  33.835 -86.509
ATOM    507  CA  LYS A   3      65.042  33.531 -87.655
ATOM    508  C   LYS A   3      63.896  34.537 -87.733
ATOM    509  O   LYS A   3      62.938  34.645 -86.967
ATOM    510  CB  LYS A   3      63.744  30.509 -86.295
ATOM    511  N   PHE A   4      63.950  35.406 -88.771
ATOM    512  CA  PHE A   4      62.985  36.532 -88.767
ATOM    513  C   PHE A   4      62.077  36.513 -90.009
ATOM    514  O   PHE A   4      62.323  36.134 -91.154
ATOM    515  CB  PHE A   4      65.486  38.639 -89.791
ATOM    516  N   LYS A   5      60.858  36.973 -89.809
ATOM    517  CA  LYS A   5      59.991  37.177 -90.999
ATOM    518  C   LYS A   5      59.058  38.344 -90.788
ATOM    519  O   LYS A   5      58.822  38.939 -89.736
ATOM    520  CB  LYS A   5      58.044  34.174 -90.788
ATOM    521  N   PHE A   6      58.411  38.787 -91.859
ATOM    522  CA  PHE A   6      57.134  39.518 -91.776
ATOM    523  C   PHE A   6      56.175  39.101 -92.852
ATOM    524  O   PHE A   6      56.357  39.074 -94.069
ATOM    525  CB  PHE A   6      58.847  42.225 -92.795
ATOM    526  N   LYS A   7      54.996  38.716 -92.459
ATOM    527  CA  LYS A   7      53.894  38.611 -93.430
ATOM    528  C   LYS A   7      52.945  39.819 -93.332
ATOM    529  O   LYS A   7      52.992  40.789 -92.577
ATOM    530  CB  LYS A   7      52.313  35.758 -92.239
ATOM    531  N   PHE A   8      51.935  39.735 -94.240
ATOM    532  CA  PHE A   8      50.685  40.435 -94.191
ATOM    533  C   PHE A   8      49.637  39.805 -95.021
ATOM    534  O   PHE A   8      49.799  39.297 -96.131
ATOM    535  CB  PHE A   8      52.215  42.627 -96.332
ATOM    536  N   LYS A   9      48.399  39.776 -94.540
ATOM    537  CA  LYS A   9      47.335  38.918 -95.013
ATOM    538  C   LYS A   9      45.986  39.418 -94.677
ATOM    539  O   LYS A   9      45.745  40.456 -94.061
ATOM    540  CB  LYS A   9      47.812  36.161 -92.814
ATOM    541  N   GLN A  10      44.908  38.745 -95.038
ATOM    542  CA  GLN A  10      43.519  39.177 -94.962
ATOM    543  C   GLN A  10      42.688  38.049 -94.340
ATOM    544  O   GLN A  10      42.846  36.829 -94.388
ATOM    545  CB  GLN A  10      42.984  40.523 -97.994
ATOM    546  N   LYS A  11      41.654  38.495 -93.657
ATOM    547  CA  LYS A  11      40.531  37.655 -93.166
ATOM    548  C   LYS A  11      39.299  38.407 -92.830
ATOM    549  O   LYS A  11      38.275  39.031 -92.551
ATOM    550  CB  LYS A  11      41.931  36.800 -90.052
ATOM    551  N   LYS A   1     -50.313 -73.201 -81.690
ATOM    552  CA  LYS A   1     -50.543 -72.843 -80.276
ATOM    553  C   LYS A   1     -52.020 -72.409 -80.200
ATOM    554  O   LYS A   1     -52.875 -72.460 -81.085
ATOM    555  CB  LYS A   1     -48.738 -69.785 -80.286
ATOM    556  N   GLN A   2     -52.455 -71.915 -79.044
ATOM    557  CA  GLN A   2     -53.773 -71.372 -78.752
ATOM    558  C   GLN A   2     -53.619 -69.895 -78.395
ATOM    559  O   GLN A   2     -52.653 -69.363 -77.849
ATOM    560  CB  GLN A   2     -55.086 -73.752 -76.826
ATOM    561  N   LYS A   3     -54.630 -69.059 -78.698
ATOM    562  CA  LYS A   3     -54.731 -67.723 -78.138
ATOM    563  C   LYS A   3     -56.075 -67.123 -78.379
ATOM    564  O   LYS A   3     -56.984 -67.585 -79.069
ATOM    565  CB  LYS A   3     -52.476 -65.964 -80.294
ATOM    566  N   PHE A   4     -56.330 -65.971 -77.792
ATOM    567  CA  PHE A   4     -57.418 -65.091 -78.100
ATOM    568  C   PHE A   4     -56.963 -63.618 -78.194
ATOM    569  O   PHE A   4     -55.840 -63.133 -78.057
ATOM    570  CB  PHE A   4     -58.468 -65.555 -74.930
ATOM    571  N   LYS A   5     -57.921 -62.755 -78.460
ATOM    572  CA  LYS A   5     -57.860 -61.379 -78.848
ATOM    573  C   LYS A   5     -59.266 -60.776 -78.684
ATOM    574  O   LYS A   5     -60.100 -60.465 -79.534
ATOM    575  CB  LYS A   5     -57.247 -61.726 -82.400
ATOM    576  N   PHE A   6     -59.554 -60.591 -77.380
ATOM    577  CA  PHE A   6     -60.856 -60.071 -76.956
ATOM    578  C   PHE A   6     -60.766 -58.565 -76.773
ATOM    579  O   PHE A   6     -60.196 -57.939 -75.879
ATOM    580  CB  PHE A   6     -60.354 -61.366 -73.818
ATOM    581  N   LYS A   7     -61.360 -57.811 -77.661
ATOM    582  CA  LYS A   7     -61.023 -56.436 -77.941
ATOM    583  C   LYS A   7     -62.084 -55.445 -77.411
ATOM    584  O   LYS A   7     -63.306 -55.577 -77.340
ATOM    585  CB  LYS A   7     -61.002 -56.431 -81.437
ATOM    586  N   PHE A   8     -61.631 -54.290 -76.970
ATOM    587  CA  PHE A   8     -62.487 -53.373 -76.274
ATOM    588  C   PHE A   8     -62.007 -51.935 -76.443
ATOM    589  O   PHE A   8     -60.892 -51.455 -76.238
ATOM    590  CB  PHE A   8     -61.298 -54.220 -73.260
ATOM    591  N   LYS A   9     -62.946 -51.108 -76.873
ATOM    592  CA  LYS A   9     -62.869 -49.693 -76.582
ATOM    593  C   LYS A   9     -64.210 -49.170 -76.159
ATOM    594  O   LYS A   9     -65.145 -48.874 -76.903
ATOM    595  CB  LYS A   9     -62.198 -48.242 -79.709
ATOM    596  N   GLN A  10     -64.435 -49.001 -74.849
ATOM    597  CA  GLN A  10     -65.459 -48.079 -74.327
ATOM    598  C   GLN A  10     -64.892 -47.037 -73.359
ATOM    599  O   GLN A  10     -64.150 -47.205 -72.392
ATOM    600  CB  GLN A  10     -68.207 -49.942 -73.936
ATOM    601  N   LYS A  11     -65.272 -45.781 -73.625
ATOM    602  CA  LYS A  11     -64.963 -44.714 -72.704
ATOM    603  C   LYS A  11     -65.944 -43.528 -72.796
ATOM    604  O   LYS A  11     -66.728 -42.581 -72.869
ATOM    605  CB  LYS A  11     -61.938 -43.347 -74.000
ATOM    606  N   LYS A   1      58.412  30.040 -67.406
ATOM    607  CA  LYS A   1      58.648  31.023 -68.440
ATOM    608  C   LYS A   1      58.003  32.373 -68.188
ATOM    609  O   LYS A   1      56.996  32.647 -67.535
ATOM    610  CB  LYS A   1      56.562  29.548 -70.992
ATOM    611  N   GLN A   2      58.646  33.374 -68.771
ATOM    612  CA  GLN A   2      58.352  34.762 -68.344
ATOM    613  C   GLN A   2      57.970  35.681 -69.466
ATOM    614  O   GLN A   2      58.710  36.170 -70.319
ATOM    615  CB  GLN A   2      60.596  35.371 -65.946
ATOM    616  N   LYS A   3      56.706  36.015 -69.569
ATOM    617  CA  LYS A   3      56.179  36.724 -70.731
ATOM    618  C   LYS A   3      55.070  37.676 -70.495
ATOM    619  O   LYS A   3      54.024  37.415 -69.900
ATOM    620  CB  LYS A   3      54.970  34.031 -72.618
ATOM    621  N   PHE A   4      55.192  38.933 -70.960
ATOM    622  CA  PHE A   4      54.044  39.791 -71.080
ATOM    623  C   PHE A   4      53.392  39.806 -72.430
ATOM    624  O   PHE A   4      53.946  39.985 -73.515
ATOM    625  CB  PHE A   4      55.982  42.509 -70.842
ATOM    626  N   LYS A   5      52.048  39.599 -72.429
ATOM    627  CA  LYS A   5      51.299  39.849 -73.693
ATOM    628  C   LYS A   5      50.076  40.690 -73.406
ATOM    629  O   LYS A   5      49.324  40.617 -72.434
ATOM    630  CB  LYS A   5      50.470  36.694 -74.928
ATOM    631  N   PHE A   6      49.796  41.622 -74.339
ATOM    632  CA  PHE A   6      48.794  42.640 -74.035
ATOM    633  C   PHE A   6      48.502  43.507 -75.279
ATOM    634  O   PHE A   6      49.271  43.910 -76.152
ATOM    635  CB  PHE A   6      51.150  44.503 -72.494
ATOM    636  N   LYS A   7      47.252  43.871 -75.432
ATOM    637  CA  LYS A   7      46.686  44.569 -76.553
ATOM    638  C   LYS A   7      45.907  45.820 -76.089
ATOM    639  O   LYS A   7      45.099  45.971 -75.172
ATOM    640  CB  LYS A   7      44.114  42.258 -77.282
ATOM    641  N   PHE A   8      46.242  46.864 -76.889
ATOM    642  CA  PHE A   8      45.763  48.244 -76.608
ATOM    643  C   PHE A   8      45.237  48.820 -77.861
ATOM    644  O   PHE A   8      45.894  49.059 -78.874
ATOM    645  CB  PHE A   8      48.935  49.401 -76.413
ATOM    646  N   LYS A   9      43.912  49.105 -77.882
ATOM    647  CA  LYS A   9      43.235  49.201 -79.161
ATOM    648  C   LYS A   9      42.168  50.273 -79.239
ATOM    649  O   LYS A   9      41.136  50.338 -78.572
ATOM    650  CB  LYS A   9      41.463  46.172 -79.337
ATOM    651  N   GLN A  10      42.329  51.269 -80.112
ATOM    652  CA  GLN A  10      41.382  52.394 -80.144
ATOM    653  C   GLN A  10      40.172  51.910 -80.959
ATOM    654  O   GLN A  10      40.008  50.837 -81.540
ATOM    655  CB  GLN A  10      43.461  54.837 -81.323
ATOM    656  N   LYS A  11      39.178  52.833 -81.012
ATOM    657  CA  LYS A  11      37.915  52.715 -81.666
ATOM    658  C   LYS A  11      37.101  54.002 -81.468
ATOM    659  O   LYS A  11      36.448  55.034 -81.310
ATOM    660  CB  LYS A  11      36.227  50.352 -79.663
ATOM    661  N   LYS A   1     -24.994 -99.647  -6.441
ATOM    662  CA  LYS A   1     -26.356 -99.625  -5.991
ATOM    663  C   LYS A   1     -26.583 -98.588  -4.961
ATOM    664  O   LYS A   1     -25.803 -98.281  -4.060
ATOM    665  CB  LYS A   1     -27.038  97.165  -4.799
ATOM    666  N   GLN A   2     -27.700 -97.901  -4.956
ATOM    667  CA  GLN A   2     -27.880 -96.832  -3.938
ATOM    668  C   GLN A   2     -28.741 -97.434  -2.813
ATOM    669  O   GLN A   2     -29.564 -98.346  -2.900
ATOM    670  CB  GLN A   2     -28.651 -94.268  -5.962
ATOM    671  N   LYS A   3     -28.577 -96.899  -1.579
ATOM    672  CA  LYS A   3     -29.739 -96.914  -0.674
ATOM    673  C   LYS A   3     -29.799 -95.704   0.254
ATOM    674  O   LYS A   3     -28.895 -95.165   0.893
ATOM    675  CB  LYS A   3     -29.341 -99.959   0.969
ATOM    676  N   PHE A   4     -31.044 -95.201   0.346
ATOM    677  CA  PHE A   4     -31.285 -94.002   1.109
ATOM    678  C   PHE A   4     -32.408 -94.252   2.103
ATOM    679  O   PHE A   4     -33.198 -95.194   2.159
ATOM    680  CB  PHE A   4     -32.882 -92.823  -1.669
ATOM    681  N   LYS A   5     -32.497 -93.271   3.022
ATOM    682  CA  LYS A   5     -33.313 -93.489   4.233
ATOM    683  C   LYS A   5     -33.770 -92.213   4.853
ATOM    684  O   LYS A   5     -33.128 -91.163   4.885
ATOM    685  CB  LYS A   5     -30.977 -95.095   6.374
ATOM    686  N   PHE A   6     -34.951 -92.123   5.438
ATOM    687  CA  PHE A   6     -35.488 -90.830   5.797
ATOM    688  C   PHE A   6     -36.489 -90.910   6.888
ATOM    689  O   PHE A   6     -36.502 -91.763   7.776
ATOM    690  CB  PHE A   6     -37.412 -91.026   3.044
ATOM    691  N   LYS A   7     -37.477 -90.075   7.026
ATOM    692  CA  LYS A   7     -38.405 -89.878   8.093
ATOM    693  C   LYS A   7     -39.502 -88.922   7.646
ATOM    694  O   LYS A   7     -39.421 -87.992   6.843
ATOM    695  CB  LYS A   7     -36.540 -88.248  10.546
ATOM    696  N   PHE A   8     -40.702 -89.169   8.236
ATOM    697  CA  PHE A   8     -41.811 -88.283   7.922
ATOM    698  C   PHE A   8     -42.671 -87.878   9.078
ATOM    699  O   PHE A   8     -43.438 -88.565   9.752
ATOM    700  CB  PHE A   8     -43.395 -90.787   6.322
ATOM    701  N   LYS A   9     -42.582 -86.623   9.400
ATOM    702  CA  LYS A   9     -43.347 -85.899  10.452
ATOM    703  C   LYS A   9     -44.077 -84.700   9.862
ATOM    704  O   LYS A   9     -43.589 -83.727   9.288
ATOM    705  CB  LYS A   9     -40.524 -84.804  12.314
ATOM    706  N   GLN A  10     -45.377 -84.638   9.944
ATOM    707  CA  GLN A  10     -46.260 -84.000   9.006
ATOM    708  C   GLN A  10     -46.377 -82.534   9.119
ATOM    709  O   GLN A  10     -45.424 -81.758   9.044
ATOM    710  CB  GLN A  10     -48.577 -86.572   8.906
ATOM    711  N   LYS A  11     -47.585 -81.956   9.319
ATOM    712  CA  LYS A  11     -47.677 -80.558   9.836
ATOM    713  C   LYS A  11     -48.125 -80.434  11.237
ATOM    714  O   LYS A  11     -48.499 -80.331  12.405
ATOM    715  CB  LYS A  11     -50.331 -79.431   7.741
ATOM    716  N   LYS A   1     -34.214 -56.196  99.154
ATOM    717  CA  LYS A   1     -34.370 -55.299 -99.694
ATOM    718  C   LYS A   1     -35.569 -54.415 -99.849
ATOM    719  O   LYS A   1     -35.569 -54.407-101.080
ATOM    720  CB  LYS A   1     -31.523 -53.238  99.583
ATOM    721  N   GLN A   2     -36.650 -54.882  99.597
ATOM    722  CA  GLN A   2     -37.661 -53.995  99.058
ATOM    723  C   GLN A   2     -38.933 -54.166  99.807
ATOM    724  O   GLN A   2     -39.077 -54.708 100.903
ATOM    725  CB  GLN A   2     -37.240 -54.836  95.728
ATOM    726  N   LYS A   3     -40.027 -53.669  99.201
ATOM    727  CA  LYS A   3     -41.372 -53.784  99.690
ATOM    728  C   LYS A   3     -42.431 -53.751  98.591
ATOM    729  O   LYS A   3     -42.389 -53.197  97.493
ATOM    730  CB  LYS A   3     -41.619 -50.676 -98.504
ATOM    731  N   PHE A   4     -43.542 -54.429  98.902
ATOM    732  CA  PHE A   4     -44.682 -54.349  97.962
ATOM    733  C   PHE A   4     -45.937 -54.932  98.594
ATOM    734  O   PHE A   4     -46.060 -55.460  99.699
ATOM    735  CB  PHE A   4     -43.279 -56.949  96.268
ATOM    736  N   LYS A   5     -47.038 -54.861  97.858
ATOM    737  CA  LYS A   5     -48.333 -55.015  98.503
ATOM    738  C   LYS A   5     -49.266 -55.892  97.759
ATOM    739  O   LYS A   5     -49.681 -55.713  96.614
ATOM    740  CB  LYS A   5     -49.308 -51.655  98.660
ATOM    741  N   PHE A   6     -49.682 -56.993  98.443
ATOM    742  CA  PHE A   6     -50.266 -58.104  97.763
ATOM    743  C   PHE A   6     -51.694 -58.357  98.218
ATOM    744  O   PHE A   6     -52.345 -57.757  99.073
ATOM    745  CB  PHE A   6     -48.205 -60.078  99.636
ATOM    746  N   LYS A   7     -52.278 -59.389  97.565
ATOM    747  CA  LYS A   7     -53.415 -60.161  98.071
ATOM    748  C   LYS A   7     -52.927 -61.594  98.308
ATOM    749  O   LYS A   7     -52.569 -62.449  97.498
ATOM    750  CB  LYS A   7     -55.568 -59.929  95.344
ATOM    751  N   PHE A   8     -52.917 -61.883  99.630
ATOM    752  CA  PHE A   8     -52.978 -63.276 -99.904
ATOM    753  C   PHE A   8     -53.805 -63.409 -98.634
ATOM    754  O   PHE A   8     -54.507 -62.551 -98.098
ATOM    755  CB  PHE A   8     -49.781 -63.003 -98.834
ATOM    756  N   LYS A   9     -53.815 -64.542 -97.990
ATOM    757  CA  LYS A   9     -54.827 -64.779 -96.959
ATOM    758  C   LYS A   9     -54.254 -65.518 -95.785
ATOM    759  O   LYS A   9     -53.092 -65.505 -95.377
ATOM    760  CB  LYS A   9     -57.113 -66.670 -98.807
ATOM    761  N   GLN A  10     -55.140 -66.273 -95.123
ATOM    762  CA  GLN A  10     -54.731 -67.005 -93.967
ATOM    763  C   GLN A  10     -55.326 -68.392 -93.935
ATOM    764  O   GLN A  10     -54.966 -69.355 -94.612
ATOM    765  CB  GLN A  10     -54.289 -64.723 -91.590
ATOM    766  N   LYS A  11     -56.338 -68.663 -93.119
ATOM    767  CA  LYS A  11     -56.876 -70.046 -93.137
ATOM    768  C   LYS A  11     -58.253 -70.093 -92.486
ATOM    769  O   LYS A  11     -59.365 -70.132 -91.959
ATOM    770  CB  LYS A  11     -54.725 -71.518 -90.677
ATOM    771  N   LYS A   1      38.027  51.789 -69.630
ATOM    772  CA  LYS A   1      38.927  51.248 -68.595
ATOM    773  C   LYS A   1      40.326  51.099 -69.065
ATOM    774  O   LYS A   1      40.665  50.754 -70.197
ATOM    775  CB  LYS A   1      37.324  48.086 -68.309
ATOM    776  N   GLN A   2      41.326  51.353 -68.207
ATOM    777  CA  GLN A   2      42.642  50.808 -68.335
ATOM    778  C   GLN A   2      43.098  49.920 -67.222
ATOM    779  O   GLN A   2      43.469  50.273 -66.102
ATOM    780  CB  GLN A   2      44.220  53.475 -69.868
ATOM    781  N   LYS A   3      43.116  48.614 -67.434
ATOM    782  CA  LYS A   3      43.628  47.688 -66.425
ATOM    783  C   LYS A   3      44.855  46.978 -66.993
ATOM    784  O   LYS A   3      44.968  46.245 -67.975
ATOM    785  CB  LYS A   3      40.901  45.450 -66.178
ATOM    786  N   PHE A   4      45.936  47.204 -66.303
ATOM    787  CA  PHE A   4      47.082  46.286 -66.335
ATOM    788  C   PHE A   4      47.340  45.545 -65.072
ATOM    789  O   PHE A   4      46.911  45.867 -63.964
ATOM    790  CB  PHE A   4      49.031  49.060 -65.879
ATOM    791  N   LYS A   5      48.074  44.448 -65.037
ATOM    792  CA  LYS A   5      48.377  43.590 -63.912
ATOM    793  C   LYS A   5      49.757  43.030 -63.991
ATOM    794  O   LYS A   5      50.351  42.734 -65.028
ATOM    795  CB  LYS A   5      46.258  40.899 -64.754
ATOM    796  N   PHE A   6      50.462  42.806 -62.890
ATOM    797  CA  PHE A   6      51.522  41.787 -62.817
ATOM    798  C   PHE A   6      51.174  40.665 -61.813
ATOM    799  O   PHE A   6      50.885  40.718 -60.617
ATOM    800  CB  PHE A   6      53.241  44.078 -60.795
ATOM    801  N   LYS A   7      51.215  39.471 -62.427
ATOM    802  CA  LYS A   7      50.748  38.265 -61.708
ATOM    803  C   LYS A   7      51.823  37.207 -61.906
ATOM    804  O   LYS A   7      52.564  37.003 -62.868
ATOM    805  CB  LYS A   7      48.237  37.317 -64.055
ATOM    806  N   PHE A   8      51.932  36.414 -60.846
ATOM    807  CA  PHE A   8      53.140  35.552 -60.755
ATOM    808  C   PHE A   8      52.755  34.406 -59.795
ATOM    809  O   PHE A   8      52.013  34.426 -58.812
ATOM    810  CB  PHE A   8      54.582  37.848 -58.770
ATOM    811  N   LYS A   9      53.332  33.235 -60.110
ATOM    812  CA  LYS A   9      53.521  32.134 -59.119
ATOM    813  C   LYS A   9      54.912  31.531 -59.421
ATOM    814  O   LYS A   9      55.321  30.937 -60.419
ATOM    815  CB  LYS A   9      51.019  29.965 -60.504
ATOM    816  N   GLN A  10      55.777  31.690 -58.445
ATOM    817  CA  GLN A  10      57.156  31.213 -58.368
ATOM    818  C   GLN A  10      57.238  30.042 -57.371
ATOM    819  O   GLN A  10      56.411  29.645 -56.550
ATOM    820  CB  GLN A  10      58.829  34.193 -57.925
ATOM    821  N   LYS A  11      58.425  29.404 -57.472
ATOM    822  CA  LYS A  11      58.766  28.124 -56.923
ATOM    823  C   LYS A  11      59.451  28.237 -55.594
ATOM    824  O   LYS A  11      60.013  28.329 -54.503
ATOM    825  CB  LYS A  11      61.276  27.473 -59.453
ATOM    826  N   LYS A   1      46.162  63.627 -69.952
ATOM    827  CA  LYS A   1      47.491  63.121 -70.218
ATOM    828  C   LYS A   1      47.782  61.955 -69.361
ATOM    829  O   LYS A   1      48.247  61.961 -68.221
ATOM    830  CB  LYS A   1      49.327  65.906 -68.985
ATOM    831  N   GLN A   2      47.512  60.780 -69.884
ATOM    832  CA  GLN A   2      47.610  59.534 -69.141
ATOM    833  C   GLN A   2      48.936  58.841 -69.244
ATOM    834  O   GLN A   2      49.241  57.974 -70.063
ATOM    835  CB  GLN A   2      44.526  58.291 -69.019
ATOM    836  N   LYS A   3      49.897  59.179 -68.372
ATOM    837  CA  LYS A   3      51.100  58.413 -68.280
ATOM    838  C   LYS A   3      51.018  57.072 -67.635
ATOM    839  O   LYS A   3      50.811  56.878 -66.437
ATOM    840  CB  LYS A   3      53.179  60.481 -66.272
ATOM    841  N   PHE A   4      51.165  55.948 -68.323
ATOM    842  CA  PHE A   4      51.059  54.595 -67.734
ATOM    843  C   PHE A   4      52.206  53.700 -68.053
ATOM    844  O   PHE A   4      52.493  53.268 -69.169
ATOM    845  CB  PHE A   4      48.610  53.795 -69.899
ATOM    846  N   LYS A   5      53.010  53.320 -67.038
ATOM    847  CA  LYS A   5      54.145  52.467 -67.322
ATOM    848  C   LYS A   5      54.269  51.397 -66.224
ATOM    849  O   LYS A   5      53.652  51.272 -65.166
ATOM    850  CB  LYS A   5      56.744  54.787 -66.668
ATOM    851  N   PHE A   6      55.226  50.495 -66.558
ATOM    852  CA  PHE A   6      55.911  49.637 -65.639
ATOM    853  C   PHE A   6      57.378  49.363 -66.040
ATOM    854  O   PHE A   6      57.946  49.635 -67.098
ATOM    855  CB  PHE A   6      54.211  47.033 -67.192
ATOM    856  N   LYS A   7      58.122  48.744 -65.099
ATOM    857  CA  LYS A   7      59.354  48.027 -65.346
ATOM    858  C   LYS A   7      59.534  46.959 -64.333
ATOM    859  O   LYS A   7      59.015  46.888 -63.219
ATOM    860  CB  LYS A   7      61.697  50.580 -64.284
ATOM    861  N   PHE A   8      60.341  45.978 -64.667
ATOM    862  CA  PHE A   8      61.012  45.077 -63.684
ATOM    863  C   PHE A   8      62.193  44.356 -64.284
ATOM    864  O   PHE A   8      62.365  43.968 -65.440
ATOM    865  CB  PHE A   8      58.460  42.894 -63.745
ATOM    866  N   LYS A   9      63.151  44.141 -63.379
ATOM    867  CA  LYS A   9      64.373  43.386 -63.537
ATOM    868  C   LYS A   9      64.270  42.073 -62.833
ATOM    869  O   LYS A   9      64.120  41.900 -61.623
ATOM    870  CB  LYS A   9      66.544  45.598 -61.778
ATOM    871  N   GLN A  10      64.344  40.961 -63.543
ATOM    872  CA  GLN A  10      64.543  39.638 -62.974
ATOM    873  C   GLN A  10      65.964  39.175 -63.295
ATOM    874  O   GLN A  10      66.593  39.256 -64.350
ATOM    875  CB  GLN A  10      61.613  38.068 -63.672
ATOM    876  N   LYS A  11      66.543  38.604 -62.206
ATOM    877  CA  LYS A  11      67.915  38.135 -62.348
ATOM    878  C   LYS A  11      68.281  37.296 -61.186
ATOM    879  O   LYS A  11      68.585  36.599 -60.218
ATOM    880  CB  LYS A  11      69.539  41.302 -61.845
ATOM    881  N   LYS A   1      -8.134 -55.974 -85.111
ATOM    882  CA  LYS A   1      -6.787 -56.087 -84.654
ATOM    883  C   LYS A   1      -5.745 -55.407 -85.546
ATOM    884  O   LYS A   1      -5.109 -55.916 -86.469
ATOM    885  CB  LYS A   1      -6.124 -59.581 -84.867
ATOM    886  N   GLN A   2      -5.480 -54.107 -85.311
ATOM    887  CA  GLN A   2      -4.688 -53.399 -86.334
ATOM    888  C   GLN A   2      -3.833 -52.343 -85.709
ATOM    889  O   GLN A   2      -3.240 -52.456 -84.636
ATOM    890  CB  GLN A   2      -7.155 -52.893 -88.677
ATOM    891  N   LYS A   3      -3.678 -51.152 -86.349
ATOM    892  CA  LYS A   3      -2.709 -50.138 -86.034
ATOM    893  C   LYS A   3      -2.946 -48.806 -86.755
ATOM    894  O   LYS A   3      -3.168 -48.579 -87.945
ATOM    895  CB  LYS A   3       0.314 -51.635 -87.275
ATOM    896  N   PHE A   4      -2.885 -47.777 -85.880
ATOM    897  CA  PHE A   4      -3.247 -46.402 -86.307
ATOM    898  C   PHE A   4      -2.339 -45.336 -85.796
ATOM    899  O   PHE A   4      -1.930 -45.192 -84.644
ATOM    900  CB  PHE A   4      -5.637 -46.420 -83.848
ATOM    901  N   LYS A   5      -1.954 -44.452 -86.754
ATOM    902  CA  LYS A   5      -1.122 -43.276 -86.412
ATOM    903  C   LYS A   5      -2.048 -42.116 -86.042
ATOM    904  O   LYS A   5      -3.097 -41.759 -86.579
ATOM    905  CB  LYS A   5       0.541 -42.379 -89.320
ATOM    906  N   PHE A   6      -1.707 -41.388 -85.022
ATOM    907  CA  PHE A   6      -2.099 -40.006 -84.892
ATOM    908  C   PHE A   6      -0.952 -39.082 -84.818
ATOM    909  O   PHE A   6       0.222 -39.424 -84.683
ATOM    910  CB  PHE A   6      -2.831 -40.911 -81.634
ATOM    911  N   LYS A   7      -1.111 -37.778 -84.894
ATOM    912  CA  LYS A   7      -0.048 -36.805 -84.498
ATOM    913  C   LYS A   7      -0.686 -35.482 -84.065
ATOM    914  O   LYS A   7      -1.870 -35.260 -83.809
ATOM    915  CB  LYS A   7       1.420 -36.155 -87.578
ATOM    916  N   PHE A   8       0.159 -34.436 -83.954
ATOM    917  CA  PHE A   8      -0.142 -33.218 -83.210
ATOM    918  C   PHE A   8       0.745 -32.063 -83.701
ATOM    919  O   PHE A   8       1.697 -32.051 -84.481
ATOM    920  CB  PHE A   8       1.931 -34.467 -80.709
ATOM    921  N   LYS A   9       0.380 -30.922 -83.167
ATOM    922  CA  LYS A   9       0.868 -29.619 -83.478
ATOM    923  C   LYS A   9       0.503 -28.516 -82.479
ATOM    924  O   LYS A   9      -0.551 -28.361 -81.862
ATOM    925  CB  LYS A   9      -0.887 -28.788 -86.479
ATOM    926  N   GLN A  10       1.466 -27.607 -82.257
ATOM    927  CA  GLN A  10       1.378 -26.477 -81.334
ATOM    928  C   GLN A  10       0.799 -25.247 -81.904
ATOM    929  O   GLN A  10      -0.209 -24.689 -81.470
ATOM    930  CB  GLN A  10       4.707 -26.568 -80.354
ATOM    931  N   LYS A  11       1.275 -24.599 -82.928
ATOM    932  CA  LYS A  11       1.014 -23.177 -83.166
ATOM    933  C   LYS A  11       0.696 -22.989 -84.629
ATOM    934  O   LYS A  11       0.437 -22.835 -85.823
ATOM    935  CB  LYS A  11       3.945 -21.578 -82.170
ATOM    936  N   LYS A   1      34.689  52.083 -51.254
ATOM    937  CA  LYS A   1      34.461  50.856 -50.474
ATOM    938  C   LYS A   1      35.749  50.027 -50.445
ATOM    939  O   LYS A   1      36.764  50.134 -51.133
ATOM    940  CB  LYS A   1      32.303  49.361 -52.850
ATOM    941  N   GLN A   2      35.758  49.063 -49.549
ATOM    942  CA  GLN A   2      36.755  48.061 -49.356
ATOM    943  C   GLN A   2      36.215  46.760 -48.857
ATOM    944  O   GLN A   2      35.383  46.614 -47.962
ATOM    945  CB  GLN A   2      39.419  49.671 -48.012
ATOM    946  N   LYS A   3      36.666  45.634 -49.426
ATOM    947  CA  LYS A   3      36.542  44.396 -48.623
ATOM    948  C   LYS A   3      37.941  43.879 -48.388
ATOM    949  O   LYS A   3      38.946  44.147 -49.045
ATOM    950  CB  LYS A   3      35.129  42.384 -51.169
ATOM    951  N   PHE A   4      38.135  43.041 -47.367
ATOM    952  CA  PHE A   4      39.143  41.949 -47.504
ATOM    953  C   PHE A   4      38.676  40.720 -46.781
ATOM    954  O   PHE A   4      38.009  40.649 -45.748
ATOM    955  CB  PHE A   4      40.990  43.524 -45.139
ATOM    956  N   LYS A   5      39.024  39.579 -47.318
ATOM    957  CA  LYS A   5      38.608  38.315 -46.687
ATOM    958  C   LYS A   5      39.638  37.268 -47.012
ATOM    959  O   LYS A   5      40.259  37.107 -48.063
ATOM    960  CB  LYS A   5      35.496  37.792 -48.150
ATOM    961  N   PHE A   6      39.864  36.429 -45.978
ATOM    962  CA  PHE A   6      41.002  35.542 -45.954
ATOM    963  C   PHE A   6      40.669  34.241 -45.310
ATOM    964  O   PHE A   6      40.150  34.060 -44.208
ATOM    965  CB  PHE A   6      42.132  37.340 -43.308
ATOM    966  N   LYS A   7      40.966  33.160 -46.000
ATOM    967  CA  LYS A   7      40.621  31.804 -45.503
ATOM    968  C   LYS A   7      41.924  30.992 -45.465
ATOM    969  O   LYS A   7      42.795  30.839 -46.321
ATOM    970  CB  LYS A   7      38.876  30.531 -48.417
ATOM    971  N   PHE A   8      42.102  30.379 -44.322
ATOM    972  CA  PHE A   8      43.231  29.504 -43.953
ATOM    973  C   PHE A   8      42.769  28.110 -43.744
ATOM    974  O   PHE A   8      42.215  27.674 -42.734
ATOM    975  CB  PHE A   8      43.226  30.893 -40.855
ATOM    976  N   LYS A   9      42.968  27.236 -44.739
ATOM    977  CA  LYS A   9      42.463  25.842 -44.725
ATOM    978  C   LYS A   9      43.612  24.856 -44.537
ATOM    979  O   LYS A   9      44.787  24.987 -44.880
ATOM    980  CB  LYS A   9      41.397  25.791 -48.103
ATOM    981  N   GLN A  10      43.290  23.707 -43.919
ATOM    982  CA  GLN A  10      44.213  22.628 -43.661
ATOM    983  C   GLN A  10      43.712  21.358 -44.345
ATOM    984  O   GLN A  10      42.576  20.884 -44.334
ATOM    985  CB  GLN A  10      45.646  23.313 -40.675
ATOM    986  N   LYS A  11      44.671  20.697 -45.043
ATOM    987  CA  LYS A  11      44.575  19.258 -45.268
ATOM    988  C   LYS A  11      45.862  18.532 -44.847
ATOM    989  O   LYS A  11      46.893  17.950 -44.510
ATOM    990  CB  LYS A  11      44.090  19.001 -48.711
ATOM    991  N   LYS A   1      40.692  59.087 -40.774
ATOM    992  CA  LYS A   1      42.116  58.835 -40.547
ATOM    993  C   LYS A   1      42.292  57.594 -39.665
ATOM    994  O   LYS A   1      42.302  57.523 -38.436
ATOM    995  CB  LYS A   1      42.924  61.492 -38.312
ATOM    996  N   GLN A   2      42.456  56.437 -40.263
ATOM    997  CA  GLN A   2      42.092  55.101 -39.733
ATOM    998  C   GLN A   2      43.260  54.186 -40.022
ATOM    999  O   GLN A   2      44.152  54.372 -40.850
ATOM   1000  CB  GLN A   2      38.907  54.808 -40.979
ATOM   1001  N   LYS A   3      43.345  53.045 -39.305
ATOM   1002  CA  LYS A   3      44.136  51.928 -39.886
ATOM   1003  C   LYS A   3      43.691  50.632 -39.232
ATOM   1004  O   LYS A   3      42.747  50.438 -38.466
ATOM   1005  CB  LYS A   3      47.180  52.675 -38.248
ATOM   1006  N   PHE A   4      44.479  49.588 -39.580
ATOM   1007  CA  PHE A   4      44.336  48.220 -39.117
ATOM   1008  C   PHE A   4      45.659  47.449 -39.124
ATOM   1009  O   PHE A   4      46.718  47.759 -39.669
ATOM   1010  CB  PHE A   4      42.490  47.310 -41.764
ATOM   1011  N   LYS A   5      45.745  46.316 -38.494
ATOM   1012  CA  LYS A   5      46.951  45.578 -38.266
ATOM   1013  C   LYS A   5      46.684  44.146 -37.833
ATOM   1014  O   LYS A   5      46.501  43.727 -36.691
ATOM   1015  CB  LYS A   5      48.311  47.416 -35.596
ATOM   1016  N   PHE A   6      46.647  43.239 -38.831
ATOM   1017  CA  PHE A   6      46.008  41.924 -38.715
ATOM   1018  C   PHE A   6      46.903  40.874 -39.253
ATOM   1019  O   PHE A   6      47.314  40.778 -40.409
ATOM   1020  CB  PHE A   6      44.251  43.105 -41.498
ATOM   1021  N   LYS A   7      47.282  39.945 -38.347
ATOM   1022  CA  LYS A   7      47.958  38.698 -38.793
ATOM   1023  C   LYS A   7      47.071  37.514 -38.406
ATOM   1024  O   LYS A   7      46.497  37.313 -37.336
ATOM   1025  CB  LYS A   7      50.338  38.644 -36.109
ATOM   1026  N   PHE A   8      46.869  36.569 -39.300
ATOM   1027  CA  PHE A   8      46.242  35.279 -38.994
ATOM   1028  C   PHE A   8      47.233  34.196 -39.235
ATOM   1029  O   PHE A   8      47.455  33.655 -40.318
ATOM   1030  CB  PHE A   8      44.558  35.588 -41.913
ATOM   1031  N   LYS A   9      47.982  33.703 -38.294
ATOM   1032  CA  LYS A   9      48.901  32.604 -38.313
ATOM   1033  C   LYS A   9      48.353  31.278 -37.780
ATOM   1034  O   LYS A   9      47.532  31.057 -36.890
ATOM   1035  CB  LYS A   9      51.389  33.559 -35.966
ATOM   1036  N   GLN A  10      48.862  30.236 -38.393
ATOM   1037  CA  GLN A  10      48.842  28.909 -37.711
ATOM   1038  C   GLN A  10      50.267  28.426 -37.444
ATOM   1039  O   GLN A  10      51.306  28.863 -37.940
ATOM   1040  CB  GLN A  10      46.260  27.468 -39.324
ATOM   1041  N   LYS A  11      50.420  27.407 -36.571
ATOM   1042  CA  LYS A  11      51.762  26.774 -36.549
ATOM   1043  C   LYS A  11      51.896  25.737 -37.651
ATOM   1044  O   LYS A  11      52.004  24.896 -38.544
ATOM   1045  CB  LYS A  11      51.139  24.673 -33.672
ATOM   1046  N   LYS A   1     -45.921 -64.509 -86.155
ATOM   1047  CA  LYS A   1     -46.832 -65.291 -87.019
ATOM   1048  C   LYS A   1     -46.509 -65.190 -88.489
ATOM   1049  O   LYS A   1     -46.017 -66.069 -89.196
ATOM   1050  CB  LYS A   1     -49.815 -63.583 -86.232
ATOM   1051  N   GLN A   2     -46.753 -64.077 -89.147
ATOM   1052  CA  GLN A   2     -46.800 -63.896 -90.567
ATOM   1053  C   GLN A   2     -45.396 -63.754 -91.172
ATOM   1054  O   GLN A   2     -44.730 -62.725 -91.290
ATOM   1055  CB  GLN A   2     -49.241 -66.176 -91.483
ATOM   1056  N   LYS A   3     -44.791 -64.848 -91.635
ATOM   1057  CA  LYS A   3     -43.901 -64.827 -92.829
ATOM   1058  C   LYS A   3     -43.865 -66.126 -93.532
ATOM   1059  O   LYS A   3     -44.169 -67.227 -93.072
ATOM   1060  CB  LYS A   3     -40.800 -63.876 -91.572
ATOM   1061  N   PHE A   4     -43.445 -66.040 -94.814
ATOM   1062  CA  PHE A   4     -43.746 -67.021 -95.818
ATOM   1063  C   PHE A   4     -42.822 -67.044 -97.016
ATOM   1064  O   PHE A   4     -41.906 -66.257 -97.255
ATOM   1065  CB  PHE A   4     -46.297 -65.129 -97.043
ATOM   1066  N   LYS A   5     -42.999 -68.013 -97.927
ATOM   1067  CA  LYS A   5     -42.325 -67.948 -99.255
ATOM   1068  C   LYS A   5     -43.256 -68.370  99.681
ATOM   1069  O   LYS A   5     -43.260 -68.378 100.912
ATOM   1070  CB  LYS A   5     -39.860 -70.446 -99.108
ATOM   1071  N   PHE A   6     -43.533 -67.518  98.657
ATOM   1072  CA  PHE A   6     -44.715 -67.665  97.789
ATOM   1073  C   PHE A   6     -44.381 -67.064  96.410
ATOM   1074  O   PHE A   6     -43.330 -66.568  96.002
ATOM   1075  CB  PHE A   6     -46.242 -65.097  99.469
ATOM   1076  N   LYS A   7     -45.363 -67.084  95.543
ATOM   1077  CA  LYS A   7     -45.029 -66.893  94.108
ATOM   1078  C   LYS A   7     -46.225 -66.164  93.483
ATOM   1079  O   LYS A   7     -47.390 -66.532  93.328
ATOM   1080  CB  LYS A   7     -45.515 -70.258  93.047
ATOM   1081  N   PHE A   8     -45.824 -64.931  93.071
ATOM   1082  CA  PHE A   8     -46.737 -63.898  92.619
ATOM   1083  C   PHE A   8     -46.589 -63.550  91.171
ATOM   1084  O   PHE A   8     -45.591 -63.708  90.468
ATOM   1085  CB  PHE A   8     -44.543 -61.620  94.009
ATOM   1086  N   LYS A   9     -47.685 -63.004  90.600
ATOM   1087  CA  LYS A   9     -47.623 -62.224  89.349
ATOM   1088  C   LYS A   9     -47.822 -60.743  89.739
ATOM   1089  O   LYS A   9     -48.600 -60.266  90.566
ATOM   1090  CB  LYS A   9     -50.581 -63.282  87.694
ATOM   1091  N   GLN A  10     -47.079 -59.840  89.127
ATOM   1092  CA  GLN A  10     -47.002 -58.449  89.529
ATOM   1093  C   GLN A  10     -46.987 -57.466  88.348
ATOM   1094  O   GLN A  10     -46.620 -57.633  87.185
ATOM   1095  CB  GLN A  10     -44.998 -58.581  92.218
ATOM   1096  N   LYS A  11     -47.444 -56.268  88.662
ATOM   1097  CA  LYS A  11     -47.214 -54.982  88.091
ATOM   1098  C   LYS A  11     -46.931 -53.857  89.069
ATOM   1099  O   LYS A  11     -46.701 -52.944  89.862
ATOM   1100  CB  LYS A  11     -50.372 -54.387  86.761
ATOM   1101  N   LYS A   1     -59.884 -83.004 -67.886
ATOM   1102  CA  LYS A   1     -59.222 -83.644 -66.751
ATOM   1103  C   LYS A   1     -57.787 -83.154 -66.585
ATOM   1104  O   LYS A   1     -56.847 -83.765 -66.076
ATOM   1105  CB  LYS A   1     -59.067 -87.006 -67.744
ATOM   1106  N   GLN A   2     -57.489 -81.923 -67.035
ATOM   1107  CA  GLN A   2     -56.233 -81.237 -66.958
ATOM   1108  C   GLN A   2     -56.323 -79.803 -66.568
ATOM   1109  O   GLN A   2     -57.363 -79.186 -66.341
ATOM   1110  CB  GLN A   2     -54.804 -82.507 -69.824
ATOM   1111  N   LYS A   3     -55.223 -79.076 -66.440
ATOM   1112  CA  LYS A   3     -55.246 -77.595 -66.603
ATOM   1113  C   LYS A   3     -54.078 -77.144 -67.418
ATOM   1114  O   LYS A   3     -53.024 -77.743 -67.634
ATOM   1115  CB  LYS A   3     -54.457 -76.866 -63.161
ATOM   1116  N   PHE A   4     -54.235 -75.940 -67.962
ATOM   1117  CA  PHE A   4     -53.187 -75.330 -68.766
ATOM   1118  C   PHE A   4     -53.030 -73.832 -68.437
ATOM   1119  O   PHE A   4     -53.867 -73.014 -68.057
ATOM   1120  CB  PHE A   4     -55.327 -75.404 -71.493
ATOM   1121  N   LYS A   5     -51.757 -73.426 -68.614
ATOM   1122  CA  LYS A   5     -51.331 -72.163 -68.027
ATOM   1123  C   LYS A   5     -51.301 -71.100 -69.084
ATOM   1124  O   LYS A   5     -51.053 -71.279 -70.276
ATOM   1125  CB  LYS A   5     -48.110 -72.942 -66.982
ATOM   1126  N   PHE A   6     -51.546 -69.839 -68.822
ATOM   1127  CA  PHE A   6     -51.356 -68.846 -69.890
ATOM   1128  C   PHE A   6     -51.309 -67.476 -69.285
ATOM   1129  O   PHE A   6     -51.387 -67.189 -68.091
ATOM   1130  CB  PHE A   6     -54.591 -69.438 -70.878
ATOM   1131  N   LYS A   7     -51.167 -66.458 -70.149
ATOM   1132  CA  LYS A   7     -50.695 -65.131 -69.684
ATOM   1133  C   LYS A   7     -51.030 -64.096 -70.751
ATOM   1134  O   LYS A   7     -50.989 -64.253 -71.971
ATOM   1135  CB  LYS A   7     -47.225 -65.364 -69.616
ATOM   1136  N   PHE A   8     -51.417 -62.869 -70.312
ATOM   1137  CA  PHE A   8     -52.045 -61.997 -71.332
ATOM   1138  C   PHE A   8     -51.545 -60.593 -71.347
ATOM   1139  O   PHE A   8     -50.995 -59.981 -70.431
ATOM   1140  CB  PHE A   8     -54.740 -61.964 -69.239
ATOM   1141  N   LYS A   9     -51.712 -59.932 -72.473
ATOM   1142  CA  LYS A   9     -50.916 -58.710 -72.770
ATOM   1143  C   LYS A   9     -51.921 -57.569 -72.993
ATOM   1144  O   LYS A   9     -53.151 -57.606 -73.023
ATOM   1145  CB  LYS A   9     -49.678 -59.617 -76.004
ATOM   1146  N   GLN A  10     -51.379 -56.382 -73.178
ATOM   1147  CA  GLN A  10     -52.020 -55.120 -73.460
ATOM   1148  C   GLN A  10     -51.487 -54.371 -74.659
ATOM   1149  O   GLN A  10     -50.315 -54.068 -74.885
ATOM   1150  CB  GLN A  10     -54.045 -54.602 -70.867
ATOM   1151  N   LYS A  11     -52.334 -53.979 -75.591
ATOM   1152  CA  LYS A  11     -51.969 -53.001 -76.577
ATOM   1153  C   LYS A  11     -53.166 -52.149 -76.951
ATOM   1154  O   LYS A  11     -54.138 -51.457 -77.255
ATOM   1155  CB  LYS A  11     -51.145 -54.927 -79.412
ATOM   1156  N   LYS A   1     -14.890 -57.561 -81.351
ATOM   1157  CA  LYS A   1     -15.947 -56.553 -81.186
ATOM   1158  C   LYS A   1     -15.979 -56.139 -79.723
ATOM   1159  O   LYS A   1     -16.953 -56.049 -78.976
ATOM   1160  CB  LYS A   1     -18.544 -59.066 -81.200
ATOM   1161  N   GLN A   2     -14.816 -55.836 -79.177
ATOM   1162  CA  GLN A   2     -14.660 -55.852 -77.741
ATOM   1163  C   GLN A   2     -14.285 -54.462 -77.248
ATOM   1164  O   GLN A   2     -14.658 -53.374 -77.687
ATOM   1165  CB  GLN A   2     -13.236 -58.846 -77.306
ATOM   1166  N   LYS A   3     -13.449 -54.413 -76.213
ATOM   1167  CA  LYS A   3     -12.962 -53.140 -75.656
ATOM   1168  C   LYS A   3     -11.571 -53.408 -75.098
ATOM   1169  O   LYS A   3     -11.234 -54.167 -74.189
ATOM   1170  CB  LYS A   3     -15.282 -52.642 -72.963
ATOM   1171  N   PHE A   4     -10.615 -52.694 -75.715
ATOM   1172  CA  PHE A   4      -9.219 -53.033 -75.737
ATOM   1173  C   PHE A   4      -8.344 -52.238 -74.814
ATOM   1174  O   PHE A   4      -8.666 -51.363 -74.010
ATOM   1175  CB  PHE A   4      -8.779 -51.945 -78.880
ATOM   1176  N   LYS A   5      -7.075 -52.511 -74.874
ATOM   1177  CA  LYS A   5      -5.935 -51.840 -74.297
ATOM   1178  C   LYS A   5      -4.695 -52.103 -75.098
ATOM   1179  O   LYS A   5      -3.884 -53.012 -74.922
ATOM   1180  CB  LYS A   5      -5.973 -53.389 -71.175
ATOM   1181  N   PHE A   6      -4.419 -51.283 -76.109
ATOM   1182  CA  PHE A   6      -3.247 -51.434 -76.914
ATOM   1183  C   PHE A   6      -2.023 -50.810 -76.215
ATOM   1184  O   PHE A   6      -1.884 -50.457 -75.044
ATOM   1185  CB  PHE A   6      -4.591 -48.822 -78.707
ATOM   1186  N   LYS A   7      -0.982 -50.650 -77.056
ATOM   1187  CA  LYS A   7       0.222 -49.906 -76.824
ATOM   1188  C   LYS A   7       0.481 -48.850 -77.821
ATOM   1189  O   LYS A   7      -0.227 -48.599 -78.797
ATOM   1190  CB  LYS A   7       2.589 -52.600 -77.344
ATOM   1191  N   PHE A   8       1.576 -48.091 -77.665
ATOM   1192  CA  PHE A   8       2.353 -47.515 -78.758
ATOM   1193  C   PHE A   8       3.611 -46.810 -78.341
ATOM   1194  O   PHE A   8       3.996 -46.656 -77.182
ATOM   1195  CB  PHE A   8      -0.070 -45.073 -79.110
ATOM   1196  N   LYS A   9       4.423 -46.284 -79.266
ATOM   1197  CA  LYS A   9       5.372 -45.281 -78.909
ATOM   1198  C   LYS A   9       5.339 -44.067 -79.808
ATOM   1199  O   LYS A   9       4.384 -43.679 -80.480
ATOM   1200  CB  LYS A   9       8.450 -47.022 -79.727
ATOM   1201  N   GLN A  10       6.437 -43.312 -79.914
ATOM   1202  CA  GLN A  10       6.487 -41.992 -80.549
ATOM   1203  C   GLN A  10       7.724 -41.832 -81.344
ATOM   1204  O   GLN A  10       8.872 -42.091 -80.983
ATOM   1205  CB  GLN A  10       4.779 -39.950 -78.492
ATOM   1206  N   LYS A  11       7.573 -41.357 -82.577
ATOM   1207  CA  LYS A  11       8.676 -40.942 -83.403
ATOM   1208  C   LYS A  11       8.255 -39.998 -84.462
ATOM   1209  O   LYS A  11       7.905 -39.213 -85.343
ATOM   1210  CB  LYS A  11       8.775 -44.043 -85.246
ATOM   1211  N   LYS A   1      -1.140  23.193 -12.733
ATOM   1212  CA  LYS A   1       0.050  24.030 -12.879
ATOM   1213  C   LYS A   1       0.223  25.002 -11.725
ATOM   1214  O   LYS A   1      -0.665  25.605 -11.121
ATOM   1215  CB  LYS A   1      -1.262  26.143 -15.463
ATOM   1216  N   GLN A   2       1.479  25.238 -11.309
ATOM   1217  CA  GLN A   2       1.739  25.773  -9.963
ATOM   1218  C   GLN A   2       2.395  27.149 -10.151
ATOM   1219  O   GLN A   2       3.084  27.539 -11.093
ATOM   1220  CB  GLN A   2       2.312  23.051  -8.111
ATOM   1221  N   LYS A   3       2.187  28.036  -9.156
ATOM   1222  CA  LYS A   3       2.804  29.382  -9.239
ATOM   1223  C   LYS A   3       3.403  29.651  -7.872
ATOM   1224  O   LYS A   3       3.017  29.203  -6.792
ATOM   1225  CB  LYS A   3      -0.090  31.365  -9.514
ATOM   1226  N   PHE A   4       4.452  30.443  -7.763
ATOM   1227  CA  PHE A   4       4.672  31.414  -6.661
ATOM   1228  C   PHE A   4       5.293  32.709  -7.164
ATOM   1229  O   PHE A   4       5.880  32.903  -8.229
ATOM   1230  CB  PHE A   4       7.557  29.566  -6.205
ATOM   1231  N   LYS A   5       5.181  33.762  -6.335
ATOM   1232  CA  LYS A   5       5.799  35.020  -6.601
ATOM   1233  C   LYS A   5       6.143  35.736  -5.338
ATOM   1234  O   LYS A   5       5.363  36.178  -4.495
ATOM   1235  CB  LYS A   5       2.687  36.558  -7.613
ATOM   1236  N   PHE A   6       7.471  35.896  -5.137
ATOM   1237  CA  PHE A   6       7.877  36.787  -4.044
ATOM   1238  C   PHE A   6       8.318  38.136  -4.491
ATOM   1239  O   PHE A   6       9.420  38.436  -4.952
ATOM   1240  CB  PHE A   6      10.870  35.071  -3.980
ATOM   1241  N   LYS A   7       7.384  39.110  -4.362
ATOM   1242  CA  LYS A   7       7.694  40.559  -4.545
ATOM   1243  C   LYS A   7       7.907  41.268  -3.269
ATOM   1244  O   LYS A   7       7.410  40.990  -2.178
ATOM   1245  CB  LYS A   7       4.597  41.679  -5.932
ATOM   1246  N   PHE A   8       8.733  42.320  -3.336
ATOM   1247  CA  PHE A   8       8.994  43.070  -2.119
ATOM   1248  C   PHE A   8       9.691  44.338  -2.458
ATOM   1249  O   PHE A   8      10.432  44.560  -3.415
ATOM   1250  CB  PHE A   8      11.254  40.797  -1.072
ATOM   1251  N   LYS A   9       9.489  45.337  -1.634
ATOM   1252  CA  LYS A   9      10.037  46.649  -1.837
ATOM   1253  C   LYS A   9      10.462  47.322  -0.582
ATOM   1254  O   LYS A   9      10.768  46.809   0.494
ATOM   1255  CB  LYS A   9       7.287  48.133  -3.376
ATOM   1256  N   GLN A  10      10.512  48.625  -0.645
ATOM   1257  CA  GLN A  10      10.685  49.570   0.478
ATOM   1258  C   GLN A  10       9.372  49.782   1.190
ATOM   1259  O   GLN A  10       8.266  49.875   0.656
ATOM   1260  CB  GLN A  10      12.438  52.112  -1.005
ATOM   1261  N   LYS A  11       9.385  49.882   2.541
ATOM   1262  CA  LYS A  11       8.355  50.605   3.283
ATOM   1263  C   LYS A  11       8.834  51.997   3.678
ATOM   1264  O   LYS A  11       9.220  53.121   3.997
ATOM   1265  CB  LYS A  11       8.823  48.796   6.390
ATOM   1266  N   LYS A   1      48.854  56.757 -90.913
ATOM   1267  CA  LYS A   1      49.855  57.353 -90.061
ATOM   1268  C   LYS A   1      50.245  56.489 -88.886
ATOM   1269  O   LYS A   1      50.125  56.716 -87.682
ATOM   1270  CB  LYS A   1      47.513  59.789 -88.730
ATOM   1271  N   GLN A   2      50.787  55.338 -89.237
ATOM   1272  CA  GLN A   2      51.462  54.366 -88.392
ATOM   1273  C   GLN A   2      52.932  54.292 -88.781
ATOM   1274  O   GLN A   2      53.446  54.115 -89.886
ATOM   1275  CB  GLN A   2      49.025  52.270 -87.511
ATOM   1276  N   LYS A   3      53.755  54.439 -87.780
ATOM   1277  CA  LYS A   3      55.166  54.123 -87.662
ATOM   1278  C   LYS A   3      55.435  53.058 -86.655
ATOM   1279  O   LYS A   3      54.928  52.969 -85.537
ATOM   1280  CB  LYS A   3      56.599  57.050 -86.404
ATOM   1281  N   PHE A   4      56.276  52.095 -86.911
ATOM   1282  CA  PHE A   4      56.969  51.423 -85.774
ATOM   1283  C   PHE A   4      58.412  51.176 -86.252
ATOM   1284  O   PHE A   4      58.871  51.155 -87.394
ATOM   1285  CB  PHE A   4      55.368  48.572 -86.521
ATOM   1286  N   LYS A   5      59.275  50.957 -85.287
ATOM   1287  CA  LYS A   5      60.460  50.144 -85.426
ATOM   1288  C   LYS A   5      60.395  48.801 -84.683
ATOM   1289  O   LYS A   5      59.630  48.424 -83.795
ATOM   1290  CB  LYS A   5      62.888  52.136 -83.730
ATOM   1291  N   PHE A   6      61.356  47.963 -85.131
ATOM   1292  CA  PHE A   6      61.830  46.774 -84.428
ATOM   1293  C   PHE A   6      63.271  46.582 -84.676
ATOM   1294  O   PHE A   6      63.748  46.104 -85.706
ATOM   1295  CB  PHE A   6      60.072  44.856 -86.665
ATOM   1296  N   LYS A   7      64.166  46.937 -83.745
ATOM   1297  CA  LYS A   7      65.596  46.688 -83.891
ATOM   1298  C   LYS A   7      66.134  45.856 -82.770
ATOM   1299  O   LYS A   7      65.553  45.512 -81.741
ATOM   1300  CB  LYS A   7      66.626  50.099 -83.304
ATOM   1301  N   PHE A   8      67.383  45.443 -82.905
ATOM   1302  CA  PHE A   8      68.017  44.415 -82.106
ATOM   1303  C   PHE A   8      69.512  44.427 -82.203
ATOM   1304  O   PHE A   8      70.200  44.585 -83.211
ATOM   1305  CB  PHE A   8      67.040  42.100 -84.495
ATOM   1306  N   LYS A   9      70.138  44.239 -81.028
ATOM   1307  CA  LYS A   9      71.530  44.640 -80.844
ATOM   1308  C   LYS A   9      72.288  43.574 -80.151
ATOM   1309  O   LYS A   9      71.930  42.984 -79.131
ATOM   1310  CB  LYS A   9      70.954  47.334 -78.606
ATOM   1311  N   GLN A  10      73.457  43.183 -80.623
ATOM   1312  CA  GLN A  10      74.356  42.175 -79.986
ATOM   1313  C   GLN A  10      75.570  42.779 -79.362
ATOM   1314  O   GLN A  10      76.581  43.151 -79.957
ATOM   1315  CB  GLN A  10      74.200  39.700 -82.390
ATOM   1316  N   LYS A  11      75.601  42.947 -78.039
ATOM   1317  CA  LYS A  11      76.839  43.377 -77.391
ATOM   1318  C   LYS A  11      77.471  42.360 -76.498
ATOM   1319  O   LYS A  11      77.992  41.521 -75.763
ATOM   1320  CB  LYS A  11      75.409  45.756 -75.059
ATOM   1321  N   LYS A   1     -54.778 -98.872   4.569
ATOM   1322  CA  LYS A   1     -53.968 -97.877   5.272
ATOM   1323  C   LYS A   1     -52.694 -98.378   5.841
ATOM   1324  O   LYS A   1     -52.206 -98.005   6.908
ATOM   1325  CB  LYS A   1     -56.158 -97.351   8.122
ATOM   1326  N   GLN A   2     -51.966 -99.297   5.217
ATOM   1327  CA  GLN A   2     -50.546 -99.458   5.600
ATOM   1328  C   GLN A   2     -49.719 -99.414   4.378
ATOM   1329  O   GLN A   2     -48.773-100.167   4.145
ATOM   1330  CB  GLN A   2     -50.797  97.829   7.722
ATOM   1331  N   LYS A   3     -49.892 -98.574   3.402
ATOM   1332  CA  LYS A   3     -48.892 -98.277   2.335
ATOM   1333  C   LYS A   3     -48.883 -96.780   2.175
ATOM   1334  O   LYS A   3     -49.682 -95.989   2.676
ATOM   1335  CB  LYS A   3     -50.478 -99.596  -0.567
ATOM   1336  N   PHE A   4     -47.978 -96.169   1.453
ATOM   1337  CA  PHE A   4     -48.235 -94.907   0.793
ATOM   1338  C   PHE A   4     -47.431 -94.745  -0.517
ATOM   1339  O   PHE A   4     -46.698 -95.553  -1.087
ATOM   1340  CB  PHE A   4     -45.709 -93.792   2.949
ATOM   1341  N   LYS A   5     -47.579 -93.534  -1.086
ATOM   1342  CA  LYS A   5     -46.585 -93.079  -2.058
ATOM   1343  C   LYS A   5     -45.604 -92.072  -1.580
ATOM   1344  O   LYS A   5     -45.711 -91.401  -0.554
ATOM   1345  CB  LYS A   5     -48.691 -91.984  -4.629
ATOM   1346  N   PHE A   6     -44.495 -91.874  -2.338
ATOM   1347  CA  PHE A   6     -43.797 -90.613  -2.323
ATOM   1348  C   PHE A   6     -42.774 -90.575  -3.464
ATOM   1349  O   PHE A   6     -42.025 -91.467  -3.862
ATOM   1350  CB  PHE A   6     -42.084 -91.775   0.443
ATOM   1351  N   LYS A   7     -42.732 -89.369  -4.085
ATOM   1352  CA  LYS A   7     -41.983 -89.231  -5.326
ATOM   1353  C   LYS A   7     -41.043 -88.027  -5.202
ATOM   1354  O   LYS A   7     -41.228 -86.956  -4.624
ATOM   1355  CB  LYS A   7     -44.671 -88.480  -7.416
ATOM   1356  N   PHE A   8     -39.868 -88.178  -5.808
ATOM   1357  CA  PHE A   8     -38.948 -87.039  -5.887
ATOM   1358  C   PHE A   8     -38.336 -86.934  -7.272
ATOM   1359  O   PHE A   8     -38.601 -87.641  -8.244
ATOM   1360  CB  PHE A   8     -36.722 -89.116  -4.326
ATOM   1361  N   LYS A   9     -37.406 -85.976  -7.485
ATOM   1362  CA  LYS A   9     -36.908 -85.743  -8.852
ATOM   1363  C   LYS A   9     -35.476 -85.382  -8.852
ATOM   1364  O   LYS A   9     -34.778 -85.283  -9.861
ATOM   1365  CB  LYS A   9     -38.802 -82.905  -9.753
ATOM   1366  N   GLN A  10     -34.808 -85.130  -7.746
ATOM   1367  CA  GLN A  10     -33.522 -84.469  -7.792
ATOM   1368  C   GLN A  10     -32.531 -85.371  -7.045
ATOM   1369  O   GLN A  10     -32.644 -86.524  -6.631
ATOM   1370  CB  GLN A  10     -34.178 -81.191  -8.029
ATOM   1371  N   LYS A  11     -31.394 -84.777  -6.836
ATOM   1372  CA  LYS A  11     -30.160 -85.459  -6.498
ATOM   1373  C   LYS A  11     -29.835 -85.158  -5.025
ATOM   1374  O   LYS A  11     -29.574 -84.917  -3.846
ATOM   1375  CB  LYS A  11     -27.818 -83.591  -8.390
ATOM   1376  N   LYS A   1      21.763  12.638 -13.736
ATOM   1377  CA  LYS A   1      20.509  13.329 -13.673
ATOM   1378  C   LYS A   1      20.468  14.565 -14.494
ATOM   1379  O   LYS A   1      21.425  15.269 -14.814
ATOM   1380  CB  LYS A   1      20.832  14.354 -10.206
ATOM   1381  N   GLN A   2      19.311  14.979 -14.942
ATOM   1382  CA  GLN A   2      19.286  16.175 -15.834
ATOM   1383  C   GLN A   2      18.497  17.297 -15.137
ATOM   1384  O   GLN A   2      17.337  17.275 -14.725
ATOM   1385  CB  GLN A   2      18.550  14.829 -18.852
ATOM   1386  N   LYS A   3      19.174  18.448 -14.959
ATOM   1387  CA  LYS A   3      18.588  19.547 -14.157
ATOM   1388  C   LYS A   3      19.348  20.818 -14.475
ATOM   1389  O   LYS A   3      20.250  20.991 -15.295
ATOM   1390  CB  LYS A   3      19.961  18.463 -11.028
ATOM   1391  N   PHE A   4      18.994  21.875 -13.780
ATOM   1392  CA  PHE A   4      19.666  23.177 -14.009
ATOM   1393  C   PHE A   4      19.830  23.847 -12.699
ATOM   1394  O   PHE A   4      19.284  23.504 -11.651
ATOM   1395  CB  PHE A   4      16.537  24.184 -15.133
ATOM   1396  N   LYS A   5      20.643  24.924 -12.636
ATOM   1397  CA  LYS A   5      20.554  25.982 -11.670
ATOM   1398  C   LYS A   5      20.872  27.353 -12.109
ATOM   1399  O   LYS A   5      21.956  27.681 -12.593
ATOM   1400  CB  LYS A   5      23.179  25.027  -9.537
ATOM   1401  N   PHE A   6      19.956  28.351 -11.995
ATOM   1402  CA  PHE A   6      20.408  29.703 -12.135
ATOM   1403  C   PHE A   6      20.194  30.570 -10.884
ATOM   1404  O   PHE A   6      19.358  30.429  -9.992
ATOM   1405  CB  PHE A   6      17.750  30.451 -14.071
ATOM   1406  N   LYS A   7      21.045  31.617 -10.772
ATOM   1407  CA  LYS A   7      20.778  32.813  -9.950
ATOM   1408  C   LYS A   7      20.613  34.080 -10.729
ATOM   1409  O   LYS A   7      20.983  34.263 -11.889
ATOM   1410  CB  LYS A   7      23.943  33.061  -8.340
ATOM   1411  N   PHE A   8      20.005  35.129 -10.119
ATOM   1412  CA  PHE A   8      20.175  36.510 -10.437
ATOM   1413  C   PHE A   8      20.476  37.278  -9.173
ATOM   1414  O   PHE A   8      19.752  37.469  -8.196
ATOM   1415  CB  PHE A   8      16.759  36.653 -10.716
ATOM   1416  N   LYS A   9      21.734  37.793  -9.200
ATOM   1417  CA  LYS A   9      22.153  38.781  -8.224
ATOM   1418  C   LYS A   9      22.270  40.201  -8.770
ATOM   1419  O   LYS A   9      22.785  40.553  -9.831
ATOM   1420  CB  LYS A   9      25.485  37.518  -7.880
ATOM   1421  N   GLN A  10      21.793  41.214  -8.091
ATOM   1422  CA  GLN A  10      22.070  42.608  -8.479
ATOM   1423  C   GLN A  10      22.658  43.381  -7.355
ATOM   1424  O   GLN A  10      22.086  43.745  -6.328
ATOM   1425  CB  GLN A  10      19.661  43.071 -10.815
ATOM   1426  N   LYS A  11      23.949  43.708  -7.494
ATOM   1427  CA  LYS A  11      24.459  44.843  -6.718
ATOM   1428  C   LYS A  11      25.193  45.814  -7.618
ATOM   1429  O   LYS A  11      25.790  46.604  -8.349
ATOM   1430  CB  LYS A  11      26.855  43.163  -4.652
ATOM   1431  N   LYS A   1      37.015  20.613 -24.933
ATOM   1432  CA  LYS A   1      36.045  21.593 -24.504
ATOM   1433  C   LYS A   1      35.708  22.480 -25.719
ATOM   1434  O   LYS A   1      36.128  22.457 -26.876
ATOM   1435  CB  LYS A   1      38.217  23.458 -22.417
ATOM   1436  N   GLN A   2      34.812  23.399 -25.392
ATOM   1437  CA  GLN A   2      34.510  24.564 -26.209
ATOM   1438  C   GLN A   2      34.322  25.736 -25.224
ATOM   1439  O   GLN A   2      33.886  25.751 -24.073
ATOM   1440  CB  GLN A   2      32.222  23.427 -28.430
ATOM   1441  N   LYS A   3      34.714  26.888 -25.774
ATOM   1442  CA  LYS A   3      34.233  28.143 -25.237
ATOM   1443  C   LYS A   3      34.091  29.138 -26.347
ATOM   1444  O   LYS A   3      34.543  29.074 -27.490
ATOM   1445  CB  LYS A   3      36.688  29.286 -23.042
ATOM   1446  N   PHE A   4      33.390  30.210 -26.048
ATOM   1447  CA  PHE A   4      33.168  31.307 -26.993
ATOM   1448  C   PHE A   4      32.408  32.460 -26.452
ATOM   1449  O   PHE A   4      31.227  32.473 -26.105
ATOM   1450  CB  PHE A   4      30.933  29.567 -28.784
ATOM   1451  N   LYS A   5      33.039  33.598 -26.318
ATOM   1452  CA  LYS A   5      32.736  34.665 -25.383
ATOM   1453  C   LYS A   5      33.060  36.030 -25.935
ATOM   1454  O   LYS A   5      34.029  36.342 -26.627
ATOM   1455  CB  LYS A   5      35.357  34.172 -22.980
ATOM   1456  N   PHE A   6      32.181  37.007 -25.629
ATOM   1457  CA  PHE A   6      32.388  38.382 -26.147
ATOM   1458  C   PHE A   6      32.414  39.273 -24.886
ATOM   1459  O   PHE A   6      31.933  39.066 -23.772
ATOM   1460  CB  PHE A   6      28.991  38.339 -26.676
ATOM   1461  N   LYS A   7      33.046  40.425 -25.025
ATOM   1462  CA  LYS A   7      32.623  41.666 -24.339
ATOM   1463  C   LYS A   7      32.542  42.801 -25.317
ATOM   1464  O   LYS A   7      33.392  43.137 -26.142
ATOM   1465  CB  LYS A   7      35.440  42.276 -22.270
ATOM   1466  N   PHE A   8      31.421  43.526 -25.286
ATOM   1467  CA  PHE A   8      31.268  44.842 -25.914
ATOM   1468  C   PHE A   8      31.437  45.957 -24.926
ATOM   1469  O   PHE A   8      30.641  46.263 -24.038
ATOM   1470  CB  PHE A   8      27.891  44.257 -26.167
ATOM   1471  N   LYS A   9      32.482  46.735 -24.915
ATOM   1472  CA  LYS A   9      32.880  47.686 -23.855
ATOM   1473  C   LYS A   9      33.462  48.961 -24.417
ATOM   1474  O   LYS A   9      34.450  49.095 -25.140
ATOM   1475  CB  LYS A   9      35.274  45.820 -22.152
ATOM   1476  N   GLN A  10      32.830  50.071 -24.092
ATOM   1477  CA  GLN A  10      33.457  51.357 -24.389
ATOM   1478  C   GLN A  10      34.046  51.979 -23.128
ATOM   1479  O   GLN A  10      35.227  52.233 -22.894
ATOM   1480  CB  GLN A  10      31.452  52.864 -26.615
ATOM   1481  N   LYS A  11      33.147  52.282 -22.162
ATOM   1482  CA  LYS A  11      33.681  52.885 -20.904
ATOM   1483  C   LYS A  11      33.742  51.820 -19.826
ATOM   1484  O   LYS A  11      33.792  50.955 -18.951
ATOM   1485  CB  LYS A  11      30.606  54.555 -20.003
ATOM   1486  N   LYS A   1      40.044  50.846 -72.729
ATOM   1487  CA  LYS A   1      40.865  51.133 -73.923
ATOM   1488  C   LYS A   1      42.105  50.271 -74.005
ATOM   1489  O   LYS A   1      42.573  49.770 -75.027
ATOM   1490  CB  LYS A   1      41.838  54.376 -72.669
ATOM   1491  N   GLN A   2      42.787  50.006 -72.872
ATOM   1492  CA  GLN A   2      44.052  49.327 -72.890
ATOM   1493  C   GLN A   2      44.007  48.246 -71.797
ATOM   1494  O   GLN A   2      43.842  48.395 -70.586
ATOM   1495  CB  GLN A   2      46.121  52.123 -72.788
ATOM   1496  N   LYS A   3      44.172  46.975 -72.249
ATOM   1497  CA  LYS A   3      44.508  45.924 -71.274
ATOM   1498  C   LYS A   3      45.876  45.386 -71.537
ATOM   1499  O   LYS A   3      46.472  45.379 -72.614
ATOM   1500  CB  LYS A   3      42.169  43.402 -71.812
ATOM   1501  N   PHE A   4      46.510  44.856 -70.472
ATOM   1502  CA  PHE A   4      47.775  44.183 -70.611
ATOM   1503  C   PHE A   4      48.229  43.435 -69.347
ATOM   1504  O   PHE A   4      48.211  43.816 -68.176
ATOM   1505  CB  PHE A   4      49.365  47.266 -70.430
ATOM   1506  N   LYS A   5      48.706  42.198 -69.579
ATOM   1507  CA  LYS A   5      48.760  41.127 -68.606
ATOM   1508  C   LYS A   5      50.092  40.424 -68.652
ATOM   1509  O   LYS A   5      50.484  39.593 -69.472
ATOM   1510  CB  LYS A   5      46.550  38.812 -70.111
ATOM   1511  N   PHE A   6      50.921  40.788 -67.645
ATOM   1512  CA  PHE A   6      52.309  40.432 -67.706
ATOM   1513  C   PHE A   6      52.608  39.486 -66.529
ATOM   1514  O   PHE A   6      52.769  39.765 -65.341
ATOM   1515  CB  PHE A   6      52.936  43.475 -66.333
ATOM   1516  N   LYS A   7      52.706  38.191 -66.836
ATOM   1517  CA  LYS A   7      52.882  37.128 -65.891
ATOM   1518  C   LYS A   7      54.285  36.520 -66.005
ATOM   1519  O   LYS A   7      55.031  36.433 -66.981
ATOM   1520  CB  LYS A   7      50.333  34.869 -66.629
ATOM   1521  N   PHE A   8      54.708  36.028 -64.836
ATOM   1522  CA  PHE A   8      55.737  35.000 -64.668
ATOM   1523  C   PHE A   8      55.202  33.737 -64.043
ATOM   1524  O   PHE A   8      54.757  33.591 -62.905
ATOM   1525  CB  PHE A   8      57.306  36.870 -62.363
ATOM   1526  N   LYS A   9      55.224  32.655 -64.840
ATOM   1527  CA  LYS A   9      54.317  31.491 -64.676
ATOM   1528  C   LYS A   9      55.124  30.191 -64.727
ATOM   1529  O   LYS A   9      55.584  29.638 -65.725
ATOM   1530  CB  LYS A   9      52.441  31.811 -67.716
ATOM   1531  N   GLN A  10      55.366  29.568 -63.553
ATOM   1532  CA  GLN A  10      55.900  28.217 -63.412
ATOM   1533  C   GLN A  10      54.881  27.411 -62.595
ATOM   1534  O   GLN A  10      53.653  27.397 -62.686
ATOM   1535  CB  GLN A  10      58.922  29.176 -62.050
ATOM   1536  N   LYS A  11      55.380  26.623 -61.667
ATOM   1537  CA  LYS A  11      54.614  26.033 -60.573
ATOM   1538  C   LYS A  11      55.388  25.740 -59.346
ATOM   1539  O   LYS A  11      56.031  25.497 -58.325
ATOM   1540  CB  LYS A  11      53.551  23.095 -62.092
ATOM   1541  N   LYS A   1     -50.860 -56.939 -63.087
ATOM   1542  CA  LYS A   1     -50.501 -58.317 -63.207
ATOM   1543  C   LYS A   1     -51.548 -59.249 -63.765
ATOM   1544  O   LYS A   1     -52.666 -59.474 -63.302
ATOM   1545  CB  LYS A   1     -49.406 -59.246 -59.979
ATOM   1546  N   GLN A   2     -51.294 -59.919 -64.861
ATOM   1547  CA  GLN A   2     -52.217 -60.562 -65.755
ATOM   1548  C   GLN A   2     -51.875 -62.024 -66.090
ATOM   1549  O   GLN A   2     -50.897 -62.504 -66.663
ATOM   1550  CB  GLN A   2     -53.032 -58.235 -68.043
ATOM   1551  N   LYS A   3     -52.878 -62.826 -65.639
ATOM   1552  CA  LYS A   3     -52.768 -64.260 -65.589
ATOM   1553  C   LYS A   3     -54.030 -65.046 -65.541
ATOM   1554  O   LYS A   3     -55.130 -64.654 -65.151
ATOM   1555  CB  LYS A   3     -51.112 -64.688 -62.464
ATOM   1556  N   PHE A   4     -54.005 -66.291 -65.950
ATOM   1557  CA  PHE A   4     -55.243 -67.028 -66.198
ATOM   1558  C   PHE A   4     -55.043 -68.479 -66.522
ATOM   1559  O   PHE A   4     -53.977 -69.038 -66.780
ATOM   1560  CB  PHE A   4     -55.449 -65.683 -69.291
ATOM   1561  N   LYS A   5     -56.112 -69.263 -66.537
ATOM   1562  CA  LYS A   5     -55.957 -70.678 -66.984
ATOM   1563  C   LYS A   5     -57.217 -71.230 -67.622
ATOM   1564  O   LYS A   5     -58.394 -71.072 -67.297
ATOM   1565  CB  LYS A   5     -55.420 -72.135 -63.789
ATOM   1566  N   PHE A   6     -56.933 -71.990 -68.686
ATOM   1567  CA  PHE A   6     -58.016 -72.716 -69.388
ATOM   1568  C   PHE A   6     -58.048 -74.179 -69.155
ATOM   1569  O   PHE A   6     -57.077 -74.868 -68.843
ATOM   1570  CB  PHE A   6     -56.436 -72.313 -72.317
ATOM   1571  N   LYS A   7     -59.236 -74.819 -69.295
ATOM   1572  CA  LYS A   7     -59.406 -76.136 -69.890
ATOM   1573  C   LYS A   7     -60.528 -76.107 -70.894
ATOM   1574  O   LYS A   7     -61.629 -75.562 -70.816
ATOM   1575  CB  LYS A   7     -60.901 -77.547 -66.939
ATOM   1576  N   PHE A   8     -60.235 -76.778 -72.000
ATOM   1577  CA  PHE A   8     -61.135 -77.126 -73.072
ATOM   1578  C   PHE A   8     -60.635 -78.182 -73.980
ATOM   1579  O   PHE A   8     -60.545 -78.064 -75.202
ATOM   1580  CB  PHE A   8     -60.120 -74.121 -74.433
ATOM   1581  N   LYS A   9     -60.231 -79.367 -73.560
ATOM   1582  CA  LYS A   9     -59.903 -80.475 -74.425
ATOM   1583  C   LYS A   9     -60.980 -81.425 -74.768
ATOM   1584  O   LYS A   9     -60.835 -82.473 -75.396
ATOM   1585  CB  LYS A   9     -57.555 -82.079 -72.372
ATOM   1586  N   GLN A  10     -62.224 -81.184 -74.398
ATOM   1587  CA  GLN A  10     -63.323 -82.181 -74.471
ATOM   1588  C   GLN A  10     -63.920 -82.273 -75.855
ATOM   1589  O   GLN A  10     -64.522 -81.409 -76.493
ATOM   1590  CB  GLN A  10     -64.122 -82.642 -71.280
ATOM   1591  N   LYS A  11     -63.777 -83.426 -76.456
ATOM   1592  CA  LYS A  11     -63.965 -83.500 -77.912
ATOM   1593  C   LYS A  11     -65.354 -83.313 -78.388
ATOM   1594  O   LYS A  11     -66.510 -83.158 -78.783
ATOM   1595  CB  LYS A  11     -63.221 -86.931 -78.411
ATOM   1596  N   LYS A   1      72.258  36.514 -71.930
ATOM   1597  CA  LYS A   1      71.033  36.911 -71.176
ATOM   1598  C   LYS A   1      70.520  38.281 -71.557
ATOM   1599  O   LYS A   1      71.164  39.329 -71.592
ATOM   1600  CB  LYS A   1      72.214  37.224 -67.889
ATOM   1601  N   GLN A   2      69.275  38.459 -71.898
ATOM   1602  CA  GLN A   2      68.814  39.603 -72.685
ATOM   1603  C   GLN A   2      68.513  40.750 -71.761
ATOM   1604  O   GLN A   2      68.534  40.737 -70.530
ATOM   1605  CB  GLN A   2      66.700  37.903 -74.832
ATOM   1606  N   LYS A   3      68.188  41.911 -72.295
ATOM   1607  CA  LYS A   3      67.061  42.756 -71.798
ATOM   1608  C   LYS A   3      66.369  43.291 -73.044
ATOM   1609  O   LYS A   3      66.796  43.354 -74.197
ATOM   1610  CB  LYS A   3      69.105  45.335 -70.408
ATOM   1611  N   PHE A   4      65.157  43.750 -72.889
ATOM   1612  CA  PHE A   4      64.121  44.082 -73.826
ATOM   1613  C   PHE A   4      63.323  45.256 -73.271
ATOM   1614  O   PHE A   4      62.636  45.295 -72.250
ATOM   1615  CB  PHE A   4      62.408  41.412 -72.768
ATOM   1616  N   LYS A   5      63.336  46.383 -73.923
ATOM   1617  CA  LYS A   5      62.257  47.363 -73.688
ATOM   1618  C   LYS A   5      61.619  47.833 -74.952
ATOM   1619  O   LYS A   5      62.160  48.118 -76.020
ATOM   1620  CB  LYS A   5      64.413  50.117 -72.775
ATOM   1621  N   PHE A   6      60.300  47.945 -74.874
ATOM   1622  CA  PHE A   6      59.575  48.808 -75.807
ATOM   1623  C   PHE A   6      58.726  49.833 -75.160
ATOM   1624  O   PHE A   6      58.172  49.719 -74.067
ATOM   1625  CB  PHE A   6      57.532  46.165 -76.385
ATOM   1626  N   LYS A   7      58.527  50.992 -75.796
ATOM   1627  CA  LYS A   7      57.900  52.172 -75.234
ATOM   1628  C   LYS A   7      57.191  52.891 -76.372
ATOM   1629  O   LYS A   7      57.658  53.522 -77.320
ATOM   1630  CB  LYS A   7      60.808  54.072 -74.612
ATOM   1631  N   PHE A   8      55.854  52.764 -76.239
ATOM   1632  CA  PHE A   8      54.966  53.158 -77.340
ATOM   1633  C   PHE A   8      54.261  54.412 -76.945
ATOM   1634  O   PHE A   8      53.961  54.723 -75.792
ATOM   1635  CB  PHE A   8      53.043  50.451 -76.933
ATOM   1636  N   LYS A   9      53.902  55.308 -77.881
ATOM   1637  CA  LYS A   9      53.183  56.513 -77.446
ATOM   1638  C   LYS A   9      52.332  57.009 -78.635
ATOM   1639  O   LYS A   9      52.605  57.088 -79.832
ATOM   1640  CB  LYS A   9      56.104  58.645 -77.666
ATOM   1641  N   GLN A  10      51.109  57.397 -78.190
ATOM   1642  CA  GLN A  10      50.115  57.915 -79.164
ATOM   1643  C   GLN A  10      49.985  59.414 -78.823
ATOM   1644  O   GLN A  10      49.601  59.979 -77.798
ATOM   1645  CB  GLN A  10      47.773  55.520 -79.417
ATOM   1646  N   LYS A  11      50.379  60.142 -79.878
ATOM   1647  CA  LYS A  11      50.587  61.613 -79.829
ATOM   1648  C   LYS A  11      49.724  62.339 -80.860
ATOM   1649  O   LYS A  11      49.029  62.924 -81.690
ATOM   1650  CB  LYS A  11      53.949  61.539 -81.084
ATOM   1651  N   LYS A   1      22.078  51.961 -30.399
ATOM   1652  CA  LYS A   1      21.333  51.134 -29.410
ATOM   1653  C   LYS A   1      21.668  49.668 -29.674
ATOM   1654  O   LYS A   1      21.736  49.087 -30.757
ATOM   1655  CB  LYS A   1      18.093  51.603 -30.843
ATOM   1656  N   GLN A   2      21.924  48.888 -28.657
ATOM   1657  CA  GLN A   2      22.628  47.619 -28.822
ATOM   1658  C   GLN A   2      21.781  46.411 -28.879
ATOM   1659  O   GLN A   2      20.602  46.321 -28.536
ATOM   1660  CB  GLN A   2      25.500  48.158 -27.049
ATOM   1661  N   LYS A   3      22.343  45.313 -29.348
ATOM   1662  CA  LYS A   3      21.889  43.960 -28.928
ATOM   1663  C   LYS A   3      22.968  42.936 -29.218
ATOM   1664  O   LYS A   3      24.058  43.078 -29.772
ATOM   1665  CB  LYS A   3      19.414  43.500 -31.434
ATOM   1666  N   PHE A   4      22.620  41.725 -28.784
ATOM   1667  CA  PHE A   4      23.249  40.467 -29.118
ATOM   1668  C   PHE A   4      22.187  39.390 -29.269
ATOM   1669  O   PHE A   4      21.227  39.157 -28.534
ATOM   1670  CB  PHE A   4      24.333  40.083 -25.973
ATOM   1671  N   LYS A   5      22.306  38.601 -30.324
ATOM   1672  CA  LYS A   5      21.492  37.463 -30.636
ATOM   1673  C   LYS A   5      22.264  36.204 -30.887
ATOM   1674  O   LYS A   5      22.807  35.855 -31.936
ATOM   1675  CB  LYS A   5      20.339  38.458 -33.888
ATOM   1676  N   PHE A   6      22.393  35.356 -29.897
ATOM   1677  CA  PHE A   6      23.127  34.130 -29.970
ATOM   1678  C   PHE A   6      22.364  32.900 -29.651
ATOM   1679  O   PHE A   6      21.659  32.752 -28.652
ATOM   1680  CB  PHE A   6      24.758  35.166 -27.227
ATOM   1681  N   LYS A   7      22.389  31.837 -30.448
ATOM   1682  CA  LYS A   7      22.164  30.470 -30.000
ATOM   1683  C   LYS A   7      23.283  29.512 -30.283
ATOM   1684  O   LYS A   7      24.106  29.619 -31.193
ATOM   1685  CB  LYS A   7      19.353  29.552 -31.822
ATOM   1686  N   PHE A   8      23.442  28.430 -29.504
ATOM   1687  CA  PHE A   8      24.410  27.344 -29.825
ATOM   1688  C   PHE A   8      23.884  26.008 -29.472
ATOM   1689  O   PHE A   8      23.728  25.540 -28.344
ATOM   1690  CB  PHE A   8      26.123  28.463 -27.030
ATOM   1691  N   LYS A   9      23.553  25.255 -30.522
ATOM   1692  CA  LYS A   9      22.895  23.979 -30.482
ATOM   1693  C   LYS A   9      23.877  22.871 -30.636
ATOM   1694  O   LYS A   9      24.971  22.936 -31.197
ATOM   1695  CB  LYS A   9      21.408  24.455 -33.760
ATOM   1696  N   GLN A  10      23.567  21.686 -30.127
ATOM   1697  CA  GLN A  10      24.567  20.605 -29.903
ATOM   1698  C   GLN A  10      23.924  19.253 -30.200
ATOM   1699  O   GLN A  10      22.809  18.854 -29.868
ATOM   1700  CB  GLN A  10      26.526  21.770 -27.438
ATOM   1701  N   LYS A  11      24.615  18.379 -30.895
ATOM   1702  CA  LYS A  11      24.242  17.013 -31.076
ATOM   1703  C   LYS A  11      25.457  16.137 -30.862
ATOM   1704  O   LYS A  11      26.446  15.424 -30.688
ATOM   1705  CB  LYS A  11      23.357  17.102 -34.451
ATOM   1706  N   LYS A   1     -56.884 -76.493 -85.434
ATOM   1707  CA  LYS A   1     -57.792 -77.623 -85.769
ATOM   1708  C   LYS A   1     -59.246 -77.177 -85.798
ATOM   1709  O   LYS A   1     -60.133 -77.478 -86.598
ATOM   1710  CB  LYS A   1     -57.246 -79.690 -82.878
ATOM   1711  N   GLN A   2     -59.577 -76.351 -84.815
ATOM   1712  CA  GLN A   2     -60.887 -75.649 -84.726
ATOM   1713  C   GLN A   2     -60.668 -74.288 -84.173
ATOM   1714  O   GLN A   2     -59.670 -73.858 -83.594
ATOM   1715  CB  GLN A   2     -62.599 -78.203 -83.228
ATOM   1716  N   LYS A   3     -61.660 -73.449 -84.325
ATOM   1717  CA  LYS A   3     -61.596 -72.132 -83.708
ATOM   1718  C   LYS A   3     -62.766 -71.982 -82.774
ATOM   1719  O   LYS A   3     -63.677 -72.788 -82.586
ATOM   1720  CB  LYS A   3     -61.745 -70.077 -86.550
ATOM   1721  N   PHE A   4     -62.784 -70.812 -82.078
ATOM   1722  CA  PHE A   4     -64.023 -70.294 -81.563
ATOM   1723  C   PHE A   4     -64.192 -68.808 -81.645
ATOM   1724  O   PHE A   4     -63.361 -67.967 -81.987
ATOM   1725  CB  PHE A   4     -62.955 -70.945 -78.460
ATOM   1726  N   LYS A   5     -65.391 -68.362 -81.303
ATOM   1727  CA  LYS A   5     -65.824 -66.957 -81.481
ATOM   1728  C   LYS A   5     -66.787 -66.607 -80.408
ATOM   1729  O   LYS A   5     -67.959 -66.980 -80.360
ATOM   1730  CB  LYS A   5     -67.324 -67.225 -84.613
ATOM   1731  N   PHE A   6     -66.409 -65.830 -79.390
ATOM   1732  CA  PHE A   6     -67.005 -65.824 -78.065
ATOM   1733  C   PHE A   6     -67.513 -64.491 -77.664
ATOM   1734  O   PHE A   6     -66.826 -63.469 -77.638
ATOM   1735  CB  PHE A   6     -63.802 -66.057 -76.878
ATOM   1736  N   LYS A   7     -68.811 -64.333 -77.294
ATOM   1737  CA  LYS A   7     -69.392 -63.005 -77.219
ATOM   1738  C   LYS A   7     -69.666 -62.662 -75.759
ATOM   1739  O   LYS A   7     -70.499 -63.154 -74.997
ATOM   1740  CB  LYS A   7     -72.472 -63.632 -78.922
ATOM   1741  N   PHE A   8     -68.866 -61.684 -75.282
ATOM   1742  CA  PHE A   8     -68.885 -61.172 -73.949
ATOM   1743  C   PHE A   8     -69.354 -59.766 -73.804
ATOM   1744  O   PHE A   8     -68.977 -58.795 -74.458
ATOM   1745  CB  PHE A   8     -65.488 -60.782 -74.321
ATOM   1746  N   LYS A   9     -70.291 -59.563 -72.848
ATOM   1747  CA  LYS A   9     -70.814 -58.224 -72.554
ATOM   1748  C   LYS A   9     -70.059 -57.609 -71.394
ATOM   1749  O   LYS A   9     -69.487 -58.216 -70.489
ATOM   1750  CB  LYS A   9     -74.048 -59.304 -71.429
ATOM   1751  N   GLN A  10     -69.967 -56.288 -71.285
ATOM   1752  CA  GLN A  10     -69.234 -55.651 -70.187
ATOM   1753  C   GLN A  10     -70.171 -55.171 -69.131
ATOM   1754  O   GLN A  10     -70.950 -54.220 -69.198
ATOM   1755  CB  GLN A  10     -66.652 -54.232 -71.769
ATOM   1756  N   LYS A  11     -70.190 -55.811 -67.996
ATOM   1757  CA  LYS A  11     -71.012 -55.302 -66.894
ATOM   1758  C   LYS A  11     -70.398 -55.538 -65.537
ATOM   1759  O   LYS A  11     -69.897 -55.731 -64.429
ATOM   1760  CB  LYS A  11     -73.903 -57.282 -67.310
ATOM   1761  N   LYS A   1      47.620  54.210 -94.373
ATOM   1762  CA  LYS A   1      48.825  54.045 -95.139
ATOM   1763  C   LYS A   1      50.031  54.118 -94.229
ATOM   1764  O   LYS A   1      50.490  55.090 -93.630
ATOM   1765  CB  LYS A   1      48.731  57.404 -96.484
ATOM   1766  N   GLN A   2      50.630  52.903 -94.114
ATOM   1767  CA  GLN A   2      51.529  52.635 -92.975
ATOM   1768  C   GLN A   2      52.995  52.617 -93.415
ATOM   1769  O   GLN A   2      53.448  52.616 -94.559
ATOM   1770  CB  GLN A   2      49.975  50.336 -91.150
ATOM   1771  N   LYS A   3      53.916  52.602 -92.479
ATOM   1772  CA  LYS A   3      55.194  51.870 -92.627
ATOM   1773  C   LYS A   3      55.576  51.288 -91.249
ATOM   1774  O   LYS A   3      55.356  51.690 -90.107
ATOM   1775  CB  LYS A   3      57.407  54.308 -93.772
ATOM   1776  N   PHE A   4      56.244  50.180 -91.364
ATOM   1777  CA  PHE A   4      57.054  49.680 -90.238
ATOM   1778  C   PHE A   4      58.249  48.954 -90.763
ATOM   1779  O   PHE A   4      58.378  48.367 -91.837
ATOM   1780  CB  PHE A   4      54.877  47.156 -89.657
ATOM   1781  N   LYS A   5      59.280  48.971 -89.931
ATOM   1782  CA  LYS A   5      60.666  48.655 -90.204
ATOM   1783  C   LYS A   5      61.299  47.647 -89.318
ATOM   1784  O   LYS A   5      60.920  47.302 -88.199
ATOM   1785  CB  LYS A   5      62.234  51.767 -89.587
ATOM   1786  N   PHE A   6      62.393  47.058 -89.792
ATOM   1787  CA  PHE A   6      63.221  46.150 -88.957
ATOM   1788  C   PHE A   6      64.648  46.133 -89.387
ATOM   1789  O   PHE A   6      65.103  45.920 -90.511
ATOM   1790  CB  PHE A   6      61.708  43.479 -90.352
ATOM   1791  N   LYS A   7      65.498  46.386 -88.389
ATOM   1792  CA  LYS A   7      66.963  46.287 -88.461
ATOM   1793  C   LYS A   7      67.567  45.486 -87.376
ATOM   1794  O   LYS A   7      67.109  45.289 -86.251
ATOM   1795  CB  LYS A   7      67.912  49.730 -88.173
ATOM   1796  N   PHE A   8      68.733  44.928 -87.678
ATOM   1797  CA  PHE A   8      69.487  44.207 -86.624
ATOM   1798  C   PHE A   8      70.983  44.341 -86.867
ATOM   1799  O   PHE A   8      71.602  44.272 -87.929
ATOM   1800  CB  PHE A   8      68.400  41.403 -88.114
ATOM   1801  N   LYS A   9      71.691  44.562 -85.759
ATOM   1802  CA  LYS A   9      72.962  45.261 -85.646
ATOM   1803  C   LYS A   9      73.875  44.409 -84.747
ATOM   1804  O   LYS A   9      73.582  43.749 -83.750
ATOM   1805  CB  LYS A   9      71.986  47.936 -83.603
ATOM   1806  N   GLN A  10      75.170  44.415 -85.143
ATOM   1807  CA  GLN A  10      76.028  43.378 -84.551
ATOM   1808  C   GLN A  10      76.977  43.947 -83.576
ATOM   1809  O   GLN A  10      77.335  43.451 -82.508
ATOM   1810  CB  GLN A  10      76.443  41.427 -87.258
ATOM   1811  N   LYS A  11      77.484  45.127 -83.917
ATOM   1812  CA  LYS A  11      78.615  45.656 -83.098
ATOM   1813  C   LYS A  11      78.497  47.098 -82.785
ATOM   1814  O   LYS A  11      78.398  48.297 -82.524
ATOM   1815  CB  LYS A  11      81.354  45.166 -85.272
ATOM   1816  N   LYS A   1      25.857  50.266 -37.344
ATOM   1817  CA  LYS A   1      27.152  50.966 -37.584
ATOM   1818  C   LYS A   1      28.312  50.042 -37.342
ATOM   1819  O   LYS A   1      29.497  50.276 -37.576
ATOM   1820  CB  LYS A   1      27.128  53.244 -34.823
ATOM   1821  N   GLN A   2      28.136  48.853 -36.836
ATOM   1822  CA  GLN A   2      29.019  47.731 -36.760
ATOM   1823  C   GLN A   2      28.239  46.472 -36.616
ATOM   1824  O   GLN A   2      27.382  46.241 -35.764
ATOM   1825  CB  GLN A   2      31.242  49.044 -34.426
ATOM   1826  N   LYS A   3      28.423  45.471 -37.432
ATOM   1827  CA  LYS A   3      27.946  44.098 -37.099
ATOM   1828  C   LYS A   3      29.131  43.182 -37.076
ATOM   1829  O   LYS A   3      30.267  43.416 -37.490
ATOM   1830  CB  LYS A   3      26.443  43.718 -40.379
ATOM   1831  N   PHE A   4      28.953  41.987 -36.557
ATOM   1832  CA  PHE A   4      29.783  40.859 -36.830
ATOM   1833  C   PHE A   4      29.105  39.589 -36.432
ATOM   1834  O   PHE A   4      28.184  39.470 -35.625
ATOM   1835  CB  PHE A   4      31.418  41.770 -33.922
ATOM   1836  N   LYS A   5      29.558  38.464 -37.025
ATOM   1837  CA  LYS A   5      28.857  37.180 -36.854
ATOM   1838  C   LYS A   5      29.855  36.034 -37.052
ATOM   1839  O   LYS A   5      30.553  35.757 -38.026
ATOM   1840  CB  LYS A   5      26.610  37.298 -39.575
ATOM   1841  N   PHE A   6      29.906  35.264 -35.930
ATOM   1842  CA  PHE A   6      30.913  34.222 -35.738
ATOM   1843  C   PHE A   6      30.252  32.885 -35.648
ATOM   1844  O   PHE A   6      29.315  32.575 -34.912
ATOM   1845  CB  PHE A   6      30.657  35.124 -32.387
ATOM   1846  N   LYS A   7      30.696  31.913 -36.428
ATOM   1847  CA  LYS A   7      29.935  30.734 -36.695
ATOM   1848  C   LYS A   7      30.823  29.515 -36.795
ATOM   1849  O   LYS A   7      31.634  29.250 -37.683
ATOM   1850  CB  LYS A   7      28.133  31.458 -39.591
ATOM   1851  N   PHE A   8      30.773  28.602 -35.867
ATOM   1852  CA  PHE A   8      31.650  27.457 -35.682
ATOM   1853  C   PHE A   8      30.888  26.125 -35.682
ATOM   1854  O   PHE A   8      29.934  25.746 -35.003
ATOM   1855  CB  PHE A   8      32.167  28.398 -32.466
ATOM   1856  N   LYS A   9      31.386  25.295 -36.578
ATOM   1857  CA  LYS A   9      30.875  23.967 -36.767
ATOM   1858  C   LYS A   9      31.929  22.877 -36.530
ATOM   1859  O   LYS A   9      33.095  22.850 -36.923
ATOM   1860  CB  LYS A   9      29.685  23.791 -40.039
ATOM   1861  N   GLN A  10      31.508  21.823 -35.796
ATOM   1862  CA  GLN A  10      32.418  20.736 -35.385
ATOM   1863  C   GLN A  10      31.823  19.417 -35.858
ATOM   1864  O   GLN A  10      31.390  18.489 -35.175
ATOM   1865  CB  GLN A  10      32.867  21.643 -32.089
ATOM   1866  N   LYS A  11      31.757  19.236 -37.169
ATOM   1867  CA  LYS A  11      30.939  18.193 -37.765
ATOM   1868  C   LYS A  11      31.824  17.164 -38.370
ATOM   1869  O   LYS A  11      32.556  16.312 -38.872
ATOM   1870  CB  LYS A  11      29.395  20.120 -40.326
ATOM   1871  N   LYS A   1      42.324  65.834 -49.676
ATOM   1872  CA  LYS A   1      42.868  64.632 -50.268
ATOM   1873  C   LYS A   1      42.815  63.477 -49.348
ATOM   1874  O   LYS A   1      42.965  63.514 -48.127
ATOM   1875  CB  LYS A   1      46.228  65.689 -50.313
ATOM   1876  N   GLN A   2      42.588  62.279 -49.854
ATOM   1877  CA  GLN A   2      42.548  61.071 -49.073
ATOM   1878  C   GLN A   2      43.489  60.061 -49.745
ATOM   1879  O   GLN A   2      43.223  59.246 -50.628
ATOM   1880  CB  GLN A   2      39.305  60.502 -48.406
ATOM   1881  N   LYS A   3      44.761  60.063 -49.323
ATOM   1882  CA  LYS A   3      45.766  59.038 -49.608
ATOM   1883  C   LYS A   3      45.499  57.768 -48.786
ATOM   1884  O   LYS A   3      44.865  57.630 -47.740
ATOM   1885  CB  LYS A   3      48.643  60.336 -47.892
ATOM   1886  N   PHE A   4      46.019  56.668 -49.264
ATOM   1887  CA  PHE A   4      46.184  55.482 -48.371
ATOM   1888  C   PHE A   4      47.430  54.741 -48.870
ATOM   1889  O   PHE A   4      48.061  54.901 -49.915
ATOM   1890  CB  PHE A   4      43.803  53.808 -50.166
ATOM   1891  N   LYS A   5      47.844  53.790 -47.989
ATOM   1892  CA  LYS A   5      48.798  52.750 -48.350
ATOM   1893  C   LYS A   5      48.527  51.406 -47.651
ATOM   1894  O   LYS A   5      48.348  51.192 -46.452
ATOM   1895  CB  LYS A   5      51.607  54.193 -46.652
ATOM   1896  N   PHE A   6      48.466  50.313 -48.361
ATOM   1897  CA  PHE A   6      48.114  48.983 -47.922
ATOM   1898  C   PHE A   6      49.232  48.012 -48.291
ATOM   1899  O   PHE A   6      49.763  47.851 -49.390
ATOM   1900  CB  PHE A   6      46.014  48.867 -50.694
ATOM   1901  N   LYS A   7      49.676  47.244 -47.261
ATOM   1902  CA  LYS A   7      50.843  46.378 -47.487
ATOM   1903  C   LYS A   7      50.630  45.021 -46.950
ATOM   1904  O   LYS A   7      50.076  44.734 -45.888
ATOM   1905  CB  LYS A   7      53.236  48.202 -45.712
ATOM   1906  N   PHE A   8      51.059  43.999 -47.646
ATOM   1907  CA  PHE A   8      50.827  42.610 -47.294
ATOM   1908  C   PHE A   8      51.874  41.717 -47.922
ATOM   1909  O   PHE A   8      52.027  41.447 -49.113
ATOM   1910  CB  PHE A   8      48.442  42.758 -49.842
ATOM   1911  N   LYS A   9      52.723  41.172 -47.008
ATOM   1912  CA  LYS A   9      53.555  40.007 -47.279
ATOM   1913  C   LYS A   9      53.310  38.928 -46.298
ATOM   1914  O   LYS A   9      52.600  38.991 -45.294
ATOM   1915  CB  LYS A   9      56.577  41.493 -46.174
ATOM   1916  N   GLN A  10      53.945  37.771 -46.561
ATOM   1917  CA  GLN A  10      53.759  36.521 -45.814
ATOM   1918  C   GLN A  10      55.057  35.971 -45.254
ATOM   1919  O   GLN A  10      55.962  35.422 -45.882
ATOM   1920  CB  GLN A  10      50.928  35.210 -47.037
ATOM   1921  N   LYS A  11      55.284  36.071 -43.950
ATOM   1922  CA  LYS A  11      56.505  35.528 -43.324
ATOM   1923  C   LYS A  11      56.101  34.443 -42.318
ATOM   1924  O   LYS A  11      55.777  33.573 -41.511
ATOM   1925  CB  LYS A  11      57.133  38.396 -41.275
ATOM   1926  N   LYS A   1     -45.716 -99.235  15.366
ATOM   1927  CA  LYS A   1     -44.819 -99.818  14.390
ATOM   1928  C   LYS A   1     -44.167 -98.732  13.540
ATOM   1929  O   LYS A   1     -44.618 -97.654  13.150
ATOM   1930  CB  LYS A   1     -47.012  98.563  12.125
ATOM   1931  N   GLN A   2     -42.908 -99.096  13.213
ATOM   1932  CA  GLN A   2     -41.990 -98.030  12.748
ATOM   1933  C   GLN A   2     -41.959 -97.920  11.263
ATOM   1934  O   GLN A   2     -42.218 -96.909  10.611
ATOM   1935  CB  GLN A   2     -39.231 -98.354  14.703
ATOM   1936  N   LYS A   3     -41.626 -98.983  10.533
ATOM   1937  CA  LYS A   3     -40.906 -98.873   9.285
ATOM   1938  C   LYS A   3     -41.678 -99.380   8.106
ATOM   1939  O   LYS A   3     -42.421-100.360   8.075
ATOM   1940  CB  LYS A   3     -38.584  98.460   9.839
ATOM   1941  N   PHE A   4     -41.597 -98.764   6.963
ATOM   1942  CA  PHE A   4     -41.833 -99.300   5.663
ATOM   1943  C   PHE A   4     -40.611 -99.552   4.850
ATOM   1944  O   PHE A   4     -40.604-100.783   4.852
ATOM   1945  CB  PHE A   4     -42.865 -96.121   4.817
ATOM   1946  N   LYS A   5     -40.660  99.734   3.746
ATOM   1947  CA  LYS A   5     -39.660  99.359   2.801
ATOM   1948  C   LYS A   5     -40.168  99.284   1.412
ATOM   1949  O   LYS A   5     -41.220  98.784   1.012
ATOM   1950  CB  LYS A   5     -39.020  95.958   3.656
ATOM   1951  N   PHE A   6     -39.400  99.817   0.508
ATOM   1952  CA  PHE A   6     -39.719  99.804  -0.924
ATOM   1953  C   PHE A   6     -38.488  99.596  -1.712
ATOM   1954  O   PHE A   6     -37.353  99.545  -1.238
ATOM   1955  CB  PHE A   6     -39.972 -96.800  -0.706
ATOM   1956  N   LYS A   7     -38.596  99.450  -3.058
ATOM   1957  CA  LYS A   7     -37.694  99.931  -4.052
ATOM   1958  C   LYS A   7     -38.380 -99.224  -5.057
ATOM   1959  O   LYS A   7     -38.389-100.455  -5.058
ATOM   1960  CB  LYS A   7     -36.530  96.876  -5.275
ATOM   1961  N   PHE A   8     -37.625 -98.503  -5.863
ATOM   1962  CA  PHE A   8     -38.164 -97.459  -6.710
ATOM   1963  C   PHE A   8     -37.569 -97.495  -8.102
ATOM   1964  O   PHE A   8     -36.519 -98.012  -8.483
ATOM   1965  CB  PHE A   8     -36.263 -95.241  -4.928
ATOM   1966  N   LYS A   9     -38.263 -96.898  -9.026
ATOM   1967  CA  LYS A   9     -37.884 -96.947 -10.414
ATOM   1968  C   LYS A   9     -38.192 -95.569 -11.017
ATOM   1969  O   LYS A   9     -38.914 -94.664 -10.598
ATOM   1970  CB  LYS A   9     -40.482 -99.198 -11.446
ATOM   1971  N   GLN A  10     -37.575 -95.353 -12.156
ATOM   1972  CA  GLN A  10     -37.458 -94.068 -12.799
ATOM   1973  C   GLN A  10     -38.181 -94.130 -14.125
ATOM   1974  O   GLN A  10     -38.165 -95.072 -14.916
ATOM   1975  CB  GLN A  10     -34.288 -93.233 -12.173
ATOM   1976  N   LYS A  11     -38.922 -93.049 -14.490
ATOM   1977  CA  LYS A  11     -39.051 -92.740 -15.894
ATOM   1978  C   LYS A  11     -38.918 -91.243 -16.170
ATOM   1979  O   LYS A  11     -38.811 -90.037 -16.391
ATOM   1980  CB  LYS A  11     -42.537 -93.315 -16.099
ATOM   1981  N   LYS A   1      13.965  49.865 -11.402
ATOM   1982  CA  LYS A   1      12.760  49.156 -10.912
ATOM   1983  C   LYS A   1      12.735  47.779 -11.516
ATOM   1984  O   LYS A   1      12.369  47.438 -12.641
ATOM   1985  CB  LYS A   1      10.345  51.136 -12.544
ATOM   1986  N   GLN A   2      13.181  46.841 -10.677
ATOM   1987  CA  GLN A   2      13.839  45.598 -11.158
ATOM   1988  C   GLN A   2      12.886  44.456 -11.009
ATOM   1989  O   GLN A   2      12.324  44.078  -9.981
ATOM   1990  CB  GLN A   2      17.098  46.198 -10.690
ATOM   1991  N   LYS A   3      12.640  43.790 -12.155
ATOM   1992  CA  LYS A   3      11.674  42.677 -12.135
ATOM   1993  C   LYS A   3      12.060  41.583 -13.148
ATOM   1994  O   LYS A   3      12.688  41.661 -14.204
ATOM   1995  CB  LYS A   3       9.159  44.505 -14.017
ATOM   1996  N   PHE A   4      11.612  40.383 -12.755
ATOM   1997  CA  PHE A   4      12.117  39.163 -13.378
ATOM   1998  C   PHE A   4      11.129  38.068 -13.298
ATOM   1999  O   PHE A   4      10.779  37.479 -12.276
ATOM   2000  CB  PHE A   4      14.122  38.819 -10.597
ATOM   2001  N   LYS A   5      10.569  37.696 -14.472
ATOM   2002  CA  LYS A   5       9.403  36.822 -14.399
ATOM   2003  C   LYS A   5       9.659  35.590 -15.241
ATOM   2004  O   LYS A   5       9.776  35.507 -16.463
ATOM   2005  CB  LYS A   5       7.189  38.868 -16.284
ATOM   2006  N   PHE A   6       9.764  34.464 -14.503
ATOM   2007  CA  PHE A   6      10.349  33.269 -15.133
ATOM   2008  C   PHE A   6       9.319  32.152 -15.073
ATOM   2009  O   PHE A   6       8.248  32.113 -14.466
ATOM   2010  CB  PHE A   6      12.076  33.056 -12.130
ATOM   2011  N   LYS A   7       9.656  31.086 -15.787
ATOM   2012  CA  LYS A   7       9.046  29.768 -15.486
ATOM   2013  C   LYS A   7       9.976  28.620 -15.911
ATOM   2014  O   LYS A   7      11.172  28.631 -16.204
ATOM   2015  CB  LYS A   7       6.518  30.105 -18.052
ATOM   2016  N   PHE A   8       9.273  27.458 -15.933
ATOM   2017  CA  PHE A   8       9.781  26.306 -16.674
ATOM   2018  C   PHE A   8       8.671  25.324 -17.021
ATOM   2019  O   PHE A   8       7.820  24.835 -16.278
ATOM   2020  CB  PHE A   8      10.707  25.309 -13.453
ATOM   2021  N   LYS A   9       8.609  24.945 -18.284
ATOM   2022  CA  LYS A   9       7.558  24.051 -18.833
ATOM   2023  C   LYS A   9       8.100  22.693 -19.064
ATOM   2024  O   LYS A   9       9.227  22.417 -19.476
ATOM   2025  CB  LYS A   9       7.092  25.641 -21.990
ATOM   2026  N   GLN A  10       7.334  21.655 -18.815
ATOM   2027  CA  GLN A  10       7.710  20.306 -19.297
ATOM   2028  C   GLN A  10       6.571  19.627 -20.035
ATOM   2029  O   GLN A  10       5.550  19.128 -19.561
ATOM   2030  CB  GLN A  10       9.044  19.126 -16.365
ATOM   2031  N   LYS A  11       6.684  19.560 -21.353
ATOM   2032  CA  LYS A  11       5.661  19.530 -22.368
ATOM   2033  C   LYS A  11       5.521  18.141 -23.029
ATOM   2034  O   LYS A  11       5.410  17.034 -23.556
ATOM   2035  CB  LYS A  11       6.947  21.848 -24.713
ATOM   2036  N   LYS A   1      40.816  48.658 -89.110
ATOM   2037  CA  LYS A   1      40.781  47.231 -89.308
ATOM   2038  C   LYS A   1      42.168  46.616 -89.398
ATOM   2039  O   LYS A   1      42.486  45.452 -89.639
ATOM   2040  CB  LYS A   1      39.816  47.270 -92.791
ATOM   2041  N   GLN A   2      43.165  47.429 -89.193
ATOM   2042  CA  GLN A   2      44.538  46.905 -89.163
ATOM   2043  C   GLN A   2      44.855  46.502 -87.706
ATOM   2044  O   GLN A   2      45.019  47.193 -86.701
ATOM   2045  CB  GLN A   2      46.229  48.859 -91.406
ATOM   2046  N   LYS A   3      44.952  45.182 -87.585
ATOM   2047  CA  LYS A   3      45.421  44.629 -86.302
ATOM   2048  C   LYS A   3      46.827  44.062 -86.501
ATOM   2049  O   LYS A   3      47.220  43.263 -87.350
ATOM   2050  CB  LYS A   3      43.287  41.795 -86.200
ATOM   2051  N   PHE A   4      47.744  44.490 -85.645
ATOM   2052  CA  PHE A   4      49.178  44.291 -85.869
ATOM   2053  C   PHE A   4      49.851  43.591 -84.745
ATOM   2054  O   PHE A   4      50.177  44.082 -83.664
ATOM   2055  CB  PHE A   4      49.728  47.586 -85.545
ATOM   2056  N   LYS A   5      50.129  42.297 -84.932
ATOM   2057  CA  LYS A   5      50.806  41.435 -83.922
ATOM   2058  C   LYS A   5      52.301  41.411 -84.070
ATOM   2059  O   LYS A   5      52.964  40.901 -84.972
ATOM   2060  CB  LYS A   5      49.467  38.226 -84.556
ATOM   2061  N   PHE A   6      52.985  42.009 -83.115
ATOM   2062  CA  PHE A   6      54.426  42.023 -83.053
ATOM   2063  C   PHE A   6      54.967  41.145 -81.920
ATOM   2064  O   PHE A   6      55.111  41.444 -80.735
ATOM   2065  CB  PHE A   6      53.880  45.132 -81.649
ATOM   2066  N   LYS A   7      55.338  39.913 -82.186
ATOM   2067  CA  LYS A   7      55.698  38.915 -81.217
ATOM   2068  C   LYS A   7      57.174  38.641 -81.301
ATOM   2069  O   LYS A   7      57.775  37.930 -82.107
ATOM   2070  CB  LYS A   7      54.237  36.047 -82.700
ATOM   2071  N   PHE A   8      57.883  39.276 -80.358
ATOM   2072  CA  PHE A   8      59.311  39.120 -80.137
ATOM   2073  C   PHE A   8      59.580  38.046 -79.113
ATOM   2074  O   PHE A   8      59.429  38.117 -77.894
ATOM   2075  CB  PHE A   8      59.209  42.088 -78.464
ATOM   2076  N   LYS A   9      60.030  36.886 -79.553
ATOM   2077  CA  LYS A   9      60.102  35.704 -78.647
ATOM   2078  C   LYS A   9      61.509  35.169 -78.755
ATOM   2079  O   LYS A   9      62.304  35.258 -79.691
ATOM   2080  CB  LYS A   9      58.147  33.614 -80.731
ATOM   2081  N   GLN A  10      61.895  34.519 -77.660
ATOM   2082  CA  GLN A  10      62.985  33.581 -77.654
ATOM   2083  C   GLN A  10      62.529  32.227 -77.124
ATOM   2084  O   GLN A  10      62.055  31.970 -76.017
ATOM   2085  CB  GLN A  10      65.822  35.364 -77.751
ATOM   2086  N   LYS A  11      62.666  31.194 -77.979
ATOM   2087  CA  LYS A  11      62.558  29.835 -77.465
ATOM   2088  C   LYS A  11      63.952  29.210 -77.565
ATOM   2089  O   LYS A  11      65.073  28.707 -77.645
ATOM   2090  CB  LYS A  11      61.020  28.319 -80.365
ATOM   2091  N   LYS A   1     -54.158 -92.655   2.766
ATOM   2092  CA  LYS A   1     -53.398 -91.416   2.622
ATOM   2093  C   LYS A   1     -52.624 -91.443   1.351
ATOM   2094  O   LYS A   1     -52.095 -92.436   0.850
ATOM   2095  CB  LYS A   1     -51.394 -91.537   5.456
ATOM   2096  N   GLN A   2     -52.450 -90.344   0.649
ATOM   2097  CA  GLN A   2     -52.156 -90.447  -0.784
ATOM   2098  C   GLN A   2     -50.689 -90.448  -1.075
ATOM   2099  O   GLN A   2     -49.819 -91.213  -0.659
ATOM   2100  CB  GLN A   2     -54.746 -88.543  -1.927
ATOM   2101  N   LYS A   3     -50.311 -89.490  -1.887
ATOM   2102  CA  LYS A   3     -48.949 -89.198  -2.339
ATOM   2103  C   LYS A   3     -48.446 -87.959  -1.645
ATOM   2104  O   LYS A   3     -48.934 -86.829  -1.615
ATOM   2105  CB  LYS A   3     -49.645 -88.436  -5.761
ATOM   2106  N   PHE A   4     -47.322 -88.164  -0.989
ATOM   2107  CA  PHE A   4     -46.492 -86.982  -0.631
ATOM   2108  C   PHE A   4     -45.238 -86.892  -1.443
ATOM   2109  O   PHE A   4     -44.894 -87.638  -2.360
ATOM   2110  CB  PHE A   4     -45.680 -88.485   2.295
ATOM   2111  N   LYS A   5     -44.416 -85.864  -1.104
ATOM   2112  CA  LYS A   5     -43.045 -85.953  -1.652
ATOM   2113  C   LYS A   5     -42.010 -86.289  -0.576
ATOM   2114  O   LYS A   5     -42.074 -86.104   0.639
ATOM   2115  CB  LYS A   5     -42.481 -82.532  -2.469
ATOM   2116  N   PHE A   6     -40.894 -86.858  -1.032
ATOM   2117  CA  PHE A   6     -39.544 -86.719  -0.499
ATOM   2118  C   PHE A   6     -38.483 -86.348  -1.476
ATOM   2119  O   PHE A   6     -38.187 -86.929  -2.520
ATOM   2120  CB  PHE A   6     -39.389 -90.164  -0.740
ATOM   2121  N   LYS A   7     -37.778 -85.276  -1.194
ATOM   2122  CA  LYS A   7     -36.597 -84.748  -1.836
ATOM   2123  C   LYS A   7     -35.330 -84.999  -1.009
ATOM   2124  O   LYS A   7     -35.111 -84.676   0.159
ATOM   2125  CB  LYS A   7     -37.169 -81.282  -1.824
ATOM   2126  N   PHE A   8     -34.334 -85.648  -1.620
ATOM   2127  CA  PHE A   8     -33.204 -86.167  -0.807
ATOM   2128  C   PHE A   8     -31.860 -85.728  -1.243
ATOM   2129  O   PHE A   8     -31.505 -85.440  -2.385
ATOM   2130  CB  PHE A   8     -33.705 -89.256  -2.290
ATOM   2131  N   LYS A   9     -30.969 -85.657  -0.223
ATOM   2132  CA  LYS A   9     -29.602 -85.140  -0.482
ATOM   2133  C   LYS A   9     -28.761 -86.288  -0.937
ATOM   2134  O   LYS A   9     -29.070 -87.477  -1.014
ATOM   2135  CB  LYS A   9     -28.557 -84.010   2.699
ATOM   2136  N   GLN A  10     -27.516 -85.886  -1.289
ATOM   2137  CA  GLN A  10     -26.488 -86.933  -1.511
ATOM   2138  C   GLN A  10     -25.416 -86.887  -0.488
ATOM   2139  O   GLN A  10     -25.046 -85.899   0.146
ATOM   2140  CB  GLN A  10     -25.932 -86.456  -4.899
ATOM   2141  N   LYS A  11     -24.775 -87.992  -0.204
ATOM   2142  CA  LYS A  11     -23.472 -88.050   0.440
ATOM   2143  C   LYS A  11     -22.398 -88.402  -0.521
ATOM   2144  O   LYS A  11     -21.507 -88.694  -1.318
ATOM   2145  CB  LYS A  11     -24.007 -90.481   2.890
ATOM   2146  N   LYS A   1      21.783  42.865  -0.189
ATOM   2147  CA  LYS A   1      22.421  41.974   0.787
ATOM   2148  C   LYS A   1      21.414  41.222   1.658
ATOM   2149  O   LYS A   1      21.494  40.936   2.852
ATOM   2150  CB  LYS A   1      24.262  44.299   2.647
ATOM   2151  N   GLN A   2      20.307  40.823   1.052
ATOM   2152  CA  GLN A   2      19.494  39.670   1.290
ATOM   2153  C   GLN A   2      19.710  38.482   0.401
ATOM   2154  O   GLN A   2      20.337  38.421  -0.656
ATOM   2155  CB  GLN A   2      16.391  40.885   2.012
ATOM   2156  N   LYS A   3      19.150  37.368   0.823
ATOM   2157  CA  LYS A   3      19.236  36.140  -0.001
ATOM   2158  C   LYS A   3      18.032  35.312   0.296
ATOM   2159  O   LYS A   3      17.581  34.988   1.395
ATOM   2160  CB  LYS A   3      22.043  34.888   1.885
ATOM   2161  N   PHE A   4      17.382  34.881  -0.752
ATOM   2162  CA  PHE A   4      16.219  34.027  -0.808
ATOM   2163  C   PHE A   4      16.397  33.043  -1.959
ATOM   2164  O   PHE A   4      16.674  33.248  -3.141
ATOM   2165  CB  PHE A   4      14.521  36.487  -2.490
ATOM   2166  N   LYS A   5      16.212  31.791  -1.563
ATOM   2167  CA  LYS A   5      16.731  30.714  -2.415
ATOM   2168  C   LYS A   5      15.566  29.725  -2.631
ATOM   2169  O   LYS A   5      15.028  28.972  -1.819
ATOM   2170  CB  LYS A   5      19.304  29.344  -0.446
ATOM   2171  N   PHE A   6      15.103  29.715  -3.905
ATOM   2172  CA  PHE A   6      13.761  29.170  -4.230
ATOM   2173  C   PHE A   6      13.991  28.062  -5.232
ATOM   2174  O   PHE A   6      14.684  28.071  -6.249
ATOM   2175  CB  PHE A   6      13.278  32.002  -6.051
ATOM   2176  N   LYS A   7      13.369  26.942  -4.987
ATOM   2177  CA  LYS A   7      13.438  25.787  -5.904
ATOM   2178  C   LYS A   7      12.036  25.451  -6.355
ATOM   2179  O   LYS A   7      10.964  25.733  -5.819
ATOM   2180  CB  LYS A   7      14.915  23.465  -3.769
ATOM   2181  N   PHE A   8      11.955  24.766  -7.467
ATOM   2182  CA  PHE A   8      10.746  24.170  -8.042
ATOM   2183  C   PHE A   8      11.091  22.987  -8.969
ATOM   2184  O   PHE A   8      11.146  22.925 -10.198
ATOM   2185  CB  PHE A   8      10.455  26.886 -10.083
ATOM   2186  N   LYS A   9      11.364  21.883  -8.312
ATOM   2187  CA  LYS A   9      12.113  20.738  -8.874
ATOM   2188  C   LYS A   9      11.272  19.444  -8.846
ATOM   2189  O   LYS A   9      10.290  19.178  -8.153
ATOM   2190  CB  LYS A   9      14.340  20.331  -6.172
ATOM   2191  N   GLN A  10      11.652  18.480  -9.680
ATOM   2192  CA  GLN A  10      10.887  17.238  -9.867
ATOM   2193  C   GLN A  10      11.609  15.980  -9.492
ATOM   2194  O   GLN A  10      12.678  15.565  -9.939
ATOM   2195  CB  GLN A  10       9.069  18.159 -12.577
ATOM   2196  N   LYS A  11      10.963  15.252  -8.546
ATOM   2197  CA  LYS A  11      11.157  13.845  -8.263
ATOM   2198  C   LYS A  11      10.275  12.903  -9.077
ATOM   2199  O   LYS A  11       9.563  12.143  -9.734
ATOM   2200  CB  LYS A  11      10.196  13.757  -4.846
ATOM   2201  N   LYS A   1      18.202  51.285 -18.552
ATOM   2202  CA  LYS A   1      16.941  50.811 -19.101
ATOM   2203  C   LYS A   1      17.083  49.678 -20.090
ATOM   2204  O   LYS A   1      16.911  49.705 -21.309
ATOM   2205  CB  LYS A   1      15.993  53.713 -20.796
ATOM   2206  N   GLN A   2      17.440  48.511 -19.551
ATOM   2207  CA  GLN A   2      17.670  47.376 -20.444
ATOM   2208  C   GLN A   2      16.801  46.198 -20.220
ATOM   2209  O   GLN A   2      16.002  46.045 -19.296
ATOM   2210  CB  GLN A   2      21.003  47.457 -20.613
ATOM   2211  N   LYS A   3      16.925  45.209 -21.142
ATOM   2212  CA  LYS A   3      16.279  43.956 -20.892
ATOM   2213  C   LYS A   3      16.851  42.748 -21.562
ATOM   2214  O   LYS A   3      17.720  42.721 -22.434
ATOM   2215  CB  LYS A   3      13.111  44.462 -22.566
ATOM   2216  N   PHE A   4      16.372  41.573 -21.178
ATOM   2217  CA  PHE A   4      16.663  40.375 -21.920
ATOM   2218  C   PHE A   4      15.630  39.306 -21.798
ATOM   2219  O   PHE A   4      14.522  39.391 -21.270
ATOM   2220  CB  PHE A   4      18.984  39.656 -19.431
ATOM   2221  N   LYS A   5      15.909  38.135 -22.301
ATOM   2222  CA  LYS A   5      15.569  36.823 -21.729
ATOM   2223  C   LYS A   5      16.639  35.760 -21.989
ATOM   2224  O   LYS A   5      17.406  35.670 -22.947
ATOM   2225  CB  LYS A   5      12.741  35.954 -23.804
ATOM   2226  N   PHE A   6      16.739  34.812 -21.039
ATOM   2227  CA  PHE A   6      17.765  33.798 -21.183
ATOM   2228  C   PHE A   6      17.167  32.423 -21.011
ATOM   2229  O   PHE A   6      16.430  32.028 -20.107
ATOM   2230  CB  PHE A   6      19.080  34.853 -18.280
ATOM   2231  N   LYS A   7      17.463  31.526 -21.937
ATOM   2232  CA  LYS A   7      16.777  30.271 -22.162
ATOM   2233  C   LYS A   7      17.739  29.152 -22.087
ATOM   2234  O   LYS A   7      18.861  29.171 -22.593
ATOM   2235  CB  LYS A   7      15.603  30.679 -25.425
ATOM   2236  N   PHE A   8      17.412  28.012 -21.431
ATOM   2237  CA  PHE A   8      18.169  26.766 -21.597
ATOM   2238  C   PHE A   8      17.303  25.578 -21.874
ATOM   2239  O   PHE A   8      16.788  24.803 -21.069
ATOM   2240  CB  PHE A   8      18.699  26.836 -18.181
ATOM   2241  N   LYS A   9      17.110  25.405 -23.206
ATOM   2242  CA  LYS A   9      16.033  24.577 -23.790
ATOM   2243  C   LYS A   9      16.667  23.297 -24.330
ATOM   2244  O   LYS A   9      17.762  23.180 -24.880
ATOM   2245  CB  LYS A   9      14.966  26.632 -26.530
ATOM   2246  N   GLN A  10      15.967  22.161 -24.202
ATOM   2247  CA  GLN A  10      16.350  20.878 -24.785
ATOM   2248  C   GLN A  10      15.113  20.287 -25.489
ATOM   2249  O   GLN A  10      14.047  19.911 -25.003
ATOM   2250  CB  GLN A  10      17.877  19.481 -22.108
ATOM   2251  N   LYS A  11      15.247  20.180 -26.818
ATOM   2252  CA  LYS A  11      14.094  20.171 -27.716
ATOM   2253  C   LYS A  11      13.427  18.786 -27.761
ATOM   2254  O   LYS A  11      12.892  17.678 -27.797
ATOM   2255  CB  LYS A  11      15.391  20.843 -30.865
ATOM   2256  N   LYS A   1      15.742  32.588   9.656
ATOM   2257  CA  LYS A   1      15.448  31.225   9.190
ATOM   2258  C   LYS A   1      14.004  30.970   8.885
ATOM   2259  O   LYS A   1      13.243  30.244   9.524
ATOM   2260  CB  LYS A   1      16.221  29.204  11.966
ATOM   2261  N   GLN A   2      13.467  31.579   7.818
ATOM   2262  CA  GLN A   2      12.033  31.649   7.561
ATOM   2263  C   GLN A   2      11.479  30.487   6.835
ATOM   2264  O   GLN A   2      10.715  30.554   5.872
ATOM   2265  CB  GLN A   2      11.224  34.843   8.072
ATOM   2266  N   LYS A   3      11.799  29.250   7.209
ATOM   2267  CA  LYS A   3      11.838  28.173   6.241
ATOM   2268  C   LYS A   3      10.429  27.694   5.976
ATOM   2269  O   LYS A   3       9.623  27.200   6.765
ATOM   2270  CB  LYS A   3      13.105  25.586   8.379
ATOM   2271  N   PHE A   4      10.007  27.820   4.743
ATOM   2272  CA  PHE A   4       8.792  27.431   4.107
ATOM   2273  C   PHE A   4       9.096  26.354   3.046
ATOM   2274  O   PHE A   4       9.914  26.378   2.126
ATOM   2275  CB  PHE A   4       9.015  30.267   2.286
ATOM   2276  N   LYS A   5       8.339  25.246   3.176
ATOM   2277  CA  LYS A   5       8.664  24.111   2.295
ATOM   2278  C   LYS A   5       7.532  23.168   2.086
ATOM   2279  O   LYS A   5       6.589  22.963   2.849
ATOM   2280  CB  LYS A   5      11.139  22.421   4.166
ATOM   2281  N   PHE A   6       7.506  22.465   0.981
ATOM   2282  CA  PHE A   6       6.491  21.408   0.815
ATOM   2283  C   PHE A   6       6.795  20.460  -0.340
ATOM   2284  O   PHE A   6       7.719  20.512  -1.151
ATOM   2285  CB  PHE A   6       4.540  23.777  -0.651
ATOM   2286  N   LYS A   7       5.915  19.447  -0.456
ATOM   2287  CA  LYS A   7       5.875  18.662  -1.680
ATOM   2288  C   LYS A   7       4.489  18.188  -2.047
ATOM   2289  O   LYS A   7       3.489  18.121  -1.333
ATOM   2290  CB  LYS A   7       7.373  15.705  -0.304
ATOM   2291  N   PHE A   8       4.344  17.797  -3.302
ATOM   2292  CA  PHE A   8       2.959  17.662  -3.828
ATOM   2293  C   PHE A   8       2.833  16.281  -4.399
ATOM   2294  O   PHE A   8       3.483  15.833  -5.343
ATOM   2295  CB  PHE A   8       3.889  19.809  -6.251
ATOM   2296  N   LYS A   9       1.958  15.414  -3.883
ATOM   2297  CA  LYS A   9       2.179  13.997  -4.047
ATOM   2298  C   LYS A   9       0.967  13.232  -4.509
ATOM   2299  O   LYS A   9      -0.202  13.617  -4.509
ATOM   2300  CB  LYS A   9       2.238  13.168  -0.520
ATOM   2301  N   GLN A  10       1.165  12.004  -4.972
ATOM   2302  CA  GLN A  10       0.041  11.172  -5.303
ATOM   2303  C   GLN A  10      -0.475  10.278  -4.193
ATOM   2304  O   GLN A  10      -0.083  10.166  -3.032
ATOM   2305  CB  GLN A  10       0.558  10.668  -8.648
ATOM   2306  N   LYS A  11      -1.504   9.531  -4.598
ATOM   2307  CA  LYS A  11      -2.305   8.825  -3.578
ATOM   2308  C   LYS A  11      -2.193   7.335  -3.723
ATOM   2309  O   LYS A  11      -2.102   6.113  -3.843
ATOM   2310  CB  LYS A  11      -5.538   9.825  -4.348
ATOM   2311  N   LYS A   1     -64.435 -59.483 -59.006
ATOM   2312  CA  LYS A   1     -65.185 -59.424 -57.765
ATOM   2313  C   LYS A   1     -66.019 -60.693 -57.675
ATOM   2314  O   LYS A   1     -67.242 -60.781 -57.790
ATOM   2315  CB  LYS A   1     -67.233 -56.721 -58.533
ATOM   2316  N   GLN A   2     -65.355 -61.855 -57.445
ATOM   2317  CA  GLN A   2     -66.074 -62.955 -56.791
ATOM   2318  C   GLN A   2     -65.296 -63.570 -55.675
ATOM   2319  O   GLN A   2     -65.762 -64.185 -54.716
ATOM   2320  CB  GLN A   2     -67.881 -64.313 -59.311
ATOM   2321  N   LYS A   3     -63.966 -63.452 -55.697
ATOM   2322  CA  LYS A   3     -63.009 -64.425 -55.194
ATOM   2323  C   LYS A   3     -62.235 -63.927 -53.978
ATOM   2324  O   LYS A   3     -62.052 -62.778 -53.575
ATOM   2325  CB  LYS A   3     -60.582 -64.554 -57.775
ATOM   2326  N   PHE A   4     -61.709 -64.981 -53.306
ATOM   2327  CA  PHE A   4     -60.828 -64.821 -52.132
ATOM   2328  C   PHE A   4     -59.477 -65.499 -52.424
ATOM   2329  O   PHE A   4     -59.200 -66.373 -53.245
ATOM   2330  CB  PHE A   4     -62.661 -67.549 -50.980
ATOM   2331  N   LYS A   5     -58.480 -65.062 -51.669
ATOM   2332  CA  LYS A   5     -57.230 -65.813 -51.468
ATOM   2333  C   LYS A   5     -56.823 -65.785 -50.009
ATOM   2334  O   LYS A   5     -56.673 -64.812 -49.271
ATOM   2335  CB  LYS A   5     -54.911 -63.796 -53.251
ATOM   2336  N   PHE A   6     -56.603 -66.972 -49.472
ATOM   2337  CA  PHE A   6     -56.771 -67.262 -48.071
ATOM   2338  C   PHE A   6     -55.649 -68.137 -47.481
ATOM   2339  O   PHE A   6     -54.885 -68.891 -48.086
ATOM   2340  CB  PHE A   6     -58.892 -69.683 -49.133
ATOM   2341  N   LYS A   7     -55.481 -68.070 -46.135
ATOM   2342  CA  LYS A   7     -54.908 -69.210 -45.390
ATOM   2343  C   LYS A   7     -55.884 -70.075 -44.689
ATOM   2344  O   LYS A   7     -57.041 -69.756 -44.415
ATOM   2345  CB  LYS A   7     -52.370 -67.836 -43.464
ATOM   2346  N   PHE A   8     -55.573 -71.295 -44.294
ATOM   2347  CA  PHE A   8     -56.392 -72.045 -43.341
ATOM   2348  C   PHE A   8     -55.748 -73.249 -42.734
ATOM   2349  O   PHE A   8     -54.663 -73.749 -43.029
ATOM   2350  CB  PHE A   8     -58.094 -73.345 -46.062
ATOM   2351  N   LYS A   9     -56.390 -73.861 -41.777
ATOM   2352  CA  LYS A   9     -55.687 -74.499 -40.632
ATOM   2353  C   LYS A   9     -55.195 -75.862 -40.994
ATOM   2354  O   LYS A   9     -55.481 -76.518 -41.996
ATOM   2355  CB  LYS A   9     -58.121 -74.553 -38.099
ATOM   2356  N   GLN A  10     -54.349 -76.407 -40.113
ATOM   2357  CA  GLN A  10     -53.356 -77.401 -40.580
ATOM   2358  C   GLN A  10     -53.963 -78.740 -40.913
ATOM   2359  O   GLN A  10     -53.755 -79.464 -41.886
ATOM   2360  CB  GLN A  10     -51.138 -77.088 -37.936
ATOM   2361  N   LYS A  11     -54.828 -79.180 -40.038
ATOM   2362  CA  LYS A  11     -55.298 -80.573 -39.950
ATOM   2363  C   LYS A  11     -56.649 -80.817 -40.494
ATOM   2364  O   LYS A  11     -57.776 -81.021 -40.948
ATOM   2365  CB  LYS A  11     -55.966 -80.721 -36.386
ATOM   2366  N   LYS A   1     -10.303  18.905  -1.661
ATOM   2367  CA  LYS A   1      -9.567  20.115  -1.874
ATOM   2368  C   LYS A   1      -9.182  20.359  -3.308
ATOM   2369  O   LYS A   1      -8.741  19.544  -4.117
ATOM   2370  CB  LYS A   1      -6.545  19.368  -0.130
ATOM   2371  N   GLN A   2      -9.347  21.617  -3.735
ATOM   2372  CA  GLN A   2      -9.010  21.974  -5.079
ATOM   2373  C   GLN A   2      -7.892  22.920  -5.288
ATOM   2374  O   GLN A   2      -6.732  22.632  -5.583
ATOM   2375  CB  GLN A   2     -11.597  20.646  -6.802
ATOM   2376  N   LYS A   3      -8.133  24.202  -5.151
ATOM   2377  CA  LYS A   3      -7.247  25.319  -5.269
ATOM   2378  C   LYS A   3      -6.922  25.984  -3.914
ATOM   2379  O   LYS A   3      -7.588  26.757  -3.225
ATOM   2380  CB  LYS A   3      -8.781  27.604  -7.374
ATOM   2381  N   PHE A   4      -5.704  25.616  -3.480
ATOM   2382  CA  PHE A   4      -5.146  26.235  -2.254
ATOM   2383  C   PHE A   4      -4.331  27.475  -2.620
ATOM   2384  O   PHE A   4      -3.867  27.781  -3.718
ATOM   2385  CB  PHE A   4      -2.692  23.819  -2.243
ATOM   2386  N   LYS A   5      -4.088  28.337  -1.633
ATOM   2387  CA  LYS A   5      -3.422  29.621  -1.984
ATOM   2388  C   LYS A   5      -3.027  30.300  -0.660
ATOM   2389  O   LYS A   5      -3.692  30.985   0.117
ATOM   2390  CB  LYS A   5      -6.243  31.577  -3.024
ATOM   2391  N   PHE A   6      -1.739  30.058  -0.379
ATOM   2392  CA  PHE A   6      -1.136  30.432   0.860
ATOM   2393  C   PHE A   6      -0.143  31.589   0.649
ATOM   2394  O   PHE A   6       0.682  31.785  -0.243
ATOM   2395  CB  PHE A   6       0.895  27.639   0.509
ATOM   2396  N   LYS A   7      -0.226  32.490   1.599
ATOM   2397  CA  LYS A   7       0.492  33.744   1.639
ATOM   2398  C   LYS A   7       1.330  33.762   2.935
ATOM   2399  O   LYS A   7       1.064  33.237   4.017
ATOM   2400  CB  LYS A   7      -2.334  35.836   2.168
ATOM   2401  N   PHE A   8       2.497  34.428   2.894
ATOM   2402  CA  PHE A   8       3.206  34.898   4.057
ATOM   2403  C   PHE A   8       3.916  36.240   3.796
ATOM   2404  O   PHE A   8       4.910  36.457   3.103
ATOM   2405  CB  PHE A   8       5.552  32.555   3.005
ATOM   2406  N   LYS A   9       3.370  37.307   4.411
ATOM   2407  CA  LYS A   9       3.641  38.689   3.948
ATOM   2408  C   LYS A   9       3.889  39.640   5.120
ATOM   2409  O   LYS A   9       3.075  40.124   5.906
ATOM   2410  CB  LYS A   9       0.273  39.550   2.888
ATOM   2411  N   GLN A  10       5.114  40.010   5.349
ATOM   2412  CA  GLN A  10       5.467  40.986   6.341
ATOM   2413  C   GLN A  10       5.359  42.399   5.760
ATOM   2414  O   GLN A  10       5.736  42.785   4.654
ATOM   2415  CB  GLN A  10       8.432  39.714   7.463
ATOM   2416  N   LYS A  11       4.808  43.358   6.477
ATOM   2417  CA  LYS A  11       4.471  44.695   5.957
ATOM   2418  C   LYS A  11       4.725  45.793   6.943
ATOM   2419  O   LYS A  11       4.934  46.696   7.753
ATOM   2420  CB  LYS A  11       1.114  44.176   5.141
ATOM   2421  N   LYS A   1      32.849  50.799 -65.358
ATOM   2422  CA  LYS A   1      32.210  51.676 -64.418
ATOM   2423  C   LYS A   1      32.780  51.526 -63.003
ATOM   2424  O   LYS A   1      32.320  50.911 -62.041
ATOM   2425  CB  LYS A   1      29.090  49.842 -64.390
ATOM   2426  N   GLN A   2      33.934  52.160 -62.813
ATOM   2427  CA  GLN A   2      34.526  52.478 -61.498
ATOM   2428  C   GLN A   2      35.208  53.795 -61.490
ATOM   2429  O   GLN A   2      35.090  54.683 -62.334
ATOM   2430  CB  GLN A   2      34.504  49.637 -59.720
ATOM   2431  N   LYS A   3      36.034  54.019 -60.444
ATOM   2432  CA  LYS A   3      36.897  55.215 -60.332
ATOM   2433  C   LYS A   3      38.369  54.910 -60.328
ATOM   2434  O   LYS A   3      39.167  55.105 -61.245
ATOM   2435  CB  LYS A   3      35.734  56.474 -57.307
ATOM   2436  N   PHE A   4      38.841  54.362 -59.178
ATOM   2437  CA  PHE A   4      39.999  53.520 -59.111
ATOM   2438  C   PHE A   4      39.861  52.426 -58.034
ATOM   2439  O   PHE A   4      39.575  52.513 -56.840
ATOM   2440  CB  PHE A   4      41.786  56.062 -57.641
ATOM   2441  N   LYS A   5      40.105  51.215 -58.548
ATOM   2442  CA  LYS A   5      40.266  49.997 -57.733
ATOM   2443  C   LYS A   5      41.515  49.254 -58.081
ATOM   2444  O   LYS A   5      41.923  48.953 -59.202
ATOM   2445  CB  LYS A   5      37.732  47.944 -59.313
ATOM   2446  N   PHE A   6      42.264  48.879 -57.054
ATOM   2447  CA  PHE A   6      43.353  47.890 -57.076
ATOM   2448  C   PHE A   6      43.048  46.717 -56.233
ATOM   2449  O   PHE A   6      42.481  46.766 -55.142
ATOM   2450  CB  PHE A   6      45.405  49.992 -55.377
ATOM   2451  N   LYS A   7      43.390  45.488 -56.638
ATOM   2452  CA  LYS A   7      42.865  44.253 -56.130
ATOM   2453  C   LYS A   7      43.899  43.177 -56.138
ATOM   2454  O   LYS A   7      44.434  42.663 -57.121
ATOM   2455  CB  LYS A   7      40.640  43.468 -58.779
ATOM   2456  N   PHE A   8      44.257  42.751 -54.901
ATOM   2457  CA  PHE A   8      45.631  42.258 -54.652
ATOM   2458  C   PHE A   8      45.575  41.116 -53.677
ATOM   2459  O   PHE A   8      45.487  41.165 -52.450
ATOM   2460  CB  PHE A   8      46.170  44.973 -52.616
ATOM   2461  N   LYS A   9      45.634  39.909 -54.303
ATOM   2462  CA  LYS A   9      45.747  38.636 -53.570
ATOM   2463  C   LYS A   9      47.199  38.219 -53.357
ATOM   2464  O   LYS A   9      48.193  38.427 -54.053
ATOM   2465  CB  LYS A   9      44.112  36.390 -55.739
ATOM   2466  N   GLN A  10      47.343  37.529 -52.230
ATOM   2467  CA  GLN A  10      48.591  36.777 -52.023
ATOM   2468  C   GLN A  10      48.283  35.431 -51.384
ATOM   2469  O   GLN A  10      47.288  35.143 -50.718
ATOM   2470  CB  GLN A  10      50.890  39.103 -51.291
ATOM   2471  N   LYS A  11      49.177  34.434 -51.550
ATOM   2472  CA  LYS A  11      49.335  33.299 -50.662
ATOM   2473  C   LYS A  11      50.643  32.563 -50.801
ATOM   2474  O   LYS A  11      51.711  31.963 -50.915
ATOM   2475  CB  LYS A  11      46.923  31.123 -52.257
ATOM   2476  N   LYS A   1      43.216  48.899  96.001
ATOM   2477  CA  LYS A   1      44.206  47.820  95.927
ATOM   2478  C   LYS A   1      45.088  47.818  97.161
ATOM   2479  O   LYS A   1      45.129  48.645  98.073
ATOM   2480  CB  LYS A   1      46.084  48.692  93.144
ATOM   2481  N   GLN A   2      45.918  46.775  97.246
ATOM   2482  CA  GLN A   2      46.968  46.836  98.284
ATOM   2483  C   GLN A   2      48.298  46.703  97.581
ATOM   2484  O   GLN A   2      48.638  45.791  96.827
ATOM   2485  CB  GLN A   2      45.609  44.727 -99.487
ATOM   2486  N   LYS A   3      49.214  47.678  97.795
ATOM   2487  CA  LYS A   3      50.576  47.720  97.353
ATOM   2488  C   LYS A   3      51.535  47.661  98.472
ATOM   2489  O   LYS A   3      51.357  48.155  99.586
ATOM   2490  CB  LYS A   3      50.420  50.854  95.770
ATOM   2491  N   PHE A   4      52.687  47.063  98.377
ATOM   2492  CA  PHE A   4      53.625  47.063  99.535
ATOM   2493  C   PHE A   4      55.014  46.993  98.933
ATOM   2494  O   PHE A   4      55.511  46.054  98.311
ATOM   2495  CB  PHE A   4      52.615  43.851 -99.862
ATOM   2496  N   LYS A   5      55.803  48.057  99.083
ATOM   2497  CA  LYS A   5      57.170  48.146  98.517
ATOM   2498  C   LYS A   5      58.221  48.151  99.628
ATOM   2499  O   LYS A   5      58.459  49.007 100.480
ATOM   2500  CB  LYS A   5      56.995  51.648  97.661
ATOM   2501  N   PHE A   6      58.952  47.009  99.600
ATOM   2502  CA  PHE A   6      59.921  46.748 -99.314
ATOM   2503  C   PHE A   6      61.295  46.829 -99.878
ATOM   2504  O   PHE A   6      61.747  46.187-100.825
ATOM   2505  CB  PHE A   6      59.050  43.456 -99.710
ATOM   2506  N   LYS A   7      62.115  47.698 -99.280
ATOM   2507  CA  LYS A   7      63.455  48.041 -99.802
ATOM   2508  C   LYS A   7      64.545  47.607 -98.801
ATOM   2509  O   LYS A   7      64.442  47.319 -97.608
ATOM   2510  CB  LYS A   7      63.073  51.594 -99.722
ATOM   2511  N   PHE A   8      65.766  47.540 -99.324
ATOM   2512  CA  PHE A   8      66.832  46.918 -98.553
ATOM   2513  C   PHE A   8      68.204  47.581 -98.747
ATOM   2514  O   PHE A   8      68.726  47.991 -99.784
ATOM   2515  CB  PHE A   8      66.786  44.392  99.211
ATOM   2516  N   LYS A   9      68.937  47.741 -97.674
ATOM   2517  CA  LYS A   9      70.370  47.662 -97.544
ATOM   2518  C   LYS A   9      70.867  46.474 -96.714
ATOM   2519  O   LYS A   9      70.288  45.784 -95.874
ATOM   2520  CB  LYS A   9      70.943  50.741 -95.886
ATOM   2521  N   GLN A  10      72.125  46.193 -96.987
ATOM   2522  CA  GLN A  10      72.792  44.986 -96.445
ATOM   2523  C   GLN A  10      74.265  45.176 -96.199
ATOM   2524  O   GLN A  10      75.154  44.328 -96.272
ATOM   2525  CB  GLN A  10      71.724  42.739 -98.833
ATOM   2526  N   LYS A  11      74.677  46.375 -95.868
ATOM   2527  CA  LYS A  11      76.055  46.856 -95.944
ATOM   2528  C   LYS A  11      76.918  46.185 -94.910
ATOM   2529  O   LYS A  11      77.624  45.635 -94.064
ATOM   2530  CB  LYS A  11      75.514  50.211 -94.920
ATOM   2531  N   LYS A   1     -62.493 -86.853 -47.427
ATOM   2532  CA  LYS A   1     -62.413 -85.770 -46.456
ATOM   2533  C   LYS A   1     -63.680 -85.076 -46.124
ATOM   2534  O   LYS A   1     -64.703 -85.077 -46.808
ATOM   2535  CB  LYS A   1     -60.198 -83.580 -48.107
ATOM   2536  N   GLN A   2     -63.771 -84.383 -45.007
ATOM   2537  CA  GLN A   2     -64.925 -83.586 -44.656
ATOM   2538  C   GLN A   2     -64.868 -82.166 -45.097
ATOM   2539  O   GLN A   2     -64.707 -81.779 -46.255
ATOM   2540  CB  GLN A   2     -66.106 -85.264 -41.953
ATOM   2541  N   LYS A   3     -64.992 -81.179 -44.238
ATOM   2542  CA  LYS A   3     -65.346 -79.793 -44.631
ATOM   2543  C   LYS A   3     -64.132 -78.908 -44.267
ATOM   2544  O   LYS A   3     -63.126 -79.214 -43.627
ATOM   2545  CB  LYS A   3     -67.979 -79.206 -42.265
ATOM   2546  N   PHE A   4     -64.100 -77.666 -44.654
ATOM   2547  CA  PHE A   4     -63.660 -76.486 -43.946
ATOM   2548  C   PHE A   4     -64.771 -75.424 -44.050
ATOM   2549  O   PHE A   4     -65.411 -75.038 -45.028
ATOM   2550  CB  PHE A   4     -61.412 -75.763 -46.328
ATOM   2551  N   LYS A   5     -65.020 -74.882 -42.839
ATOM   2552  CA  LYS A   5     -65.908 -73.704 -42.786
ATOM   2553  C   LYS A   5     -65.120 -72.508 -42.351
ATOM   2554  O   LYS A   5     -64.089 -72.509 -41.678
ATOM   2555  CB  LYS A   5     -68.047 -74.793 -40.282
ATOM   2556  N   PHE A   6     -65.589 -71.312 -42.736
ATOM   2557  CA  PHE A   6     -64.688 -70.180 -42.774
ATOM   2558  C   PHE A   6     -65.378 -68.853 -42.475
ATOM   2559  O   PHE A   6     -66.568 -68.548 -42.554
ATOM   2560  CB  PHE A   6     -64.762 -70.242 -46.131
ATOM   2561  N   LYS A   7     -64.518 -67.924 -42.075
ATOM   2562  CA  LYS A   7     -64.780 -66.517 -41.857
ATOM   2563  C   LYS A   7     -63.960 -65.640 -42.738
ATOM   2564  O   LYS A   7     -62.737 -65.652 -42.877
ATOM   2565  CB  LYS A   7     -63.410 -66.064 -38.608
ATOM   2566  N   PHE A   8     -64.593 -64.749 -43.454
ATOM   2567  CA  PHE A   8     -63.963 -64.040 -44.556
ATOM   2568  C   PHE A   8     -64.271 -62.581 -44.439
ATOM   2569  O   PHE A   8     -65.370 -62.031 -44.374
ATOM   2570  CB  PHE A   8     -66.276 -65.339 -46.669
ATOM   2571  N   LYS A   9     -63.159 -61.832 -44.405
ATOM   2572  CA  LYS A   9     -63.225 -60.374 -44.310
ATOM   2573  C   LYS A   9     -63.275 -59.710 -45.646
ATOM   2574  O   LYS A   9     -62.984 -60.194 -46.740
ATOM   2575  CB  LYS A   9     -59.919 -59.787 -43.070
ATOM   2576  N   GLN A  10     -63.675 -58.467 -45.671
ATOM   2577  CA  GLN A  10     -63.847 -57.774 -46.964
ATOM   2578  C   GLN A  10     -62.887 -56.564 -47.022
ATOM   2579  O   GLN A  10     -62.666 -55.668 -46.208
ATOM   2580  CB  GLN A  10     -67.239 -57.673 -47.125
ATOM   2581  N   LYS A  11     -62.233 -56.598 -48.209
ATOM   2582  CA  LYS A  11     -61.574 -55.440 -48.753
ATOM   2583  C   LYS A  11     -62.147 -54.869 -50.001
ATOM   2584  O   LYS A  11     -62.622 -54.396 -51.033
ATOM   2585  CB  LYS A  11     -58.539 -57.051 -49.651
ATOM   2586  N   LYS A   1     -12.672 -51.652 -86.983
ATOM   2587  CA  LYS A   1     -12.883 -50.218 -86.720
ATOM   2588  C   LYS A   1     -14.108 -49.686 -87.418
ATOM   2589  O   LYS A   1     -14.370 -49.819 -88.614
ATOM   2590  CB  LYS A   1     -10.102 -49.005 -88.649
ATOM   2591  N   GLN A   2     -15.023 -48.995 -86.698
ATOM   2592  CA  GLN A   2     -16.162 -48.311 -87.252
ATOM   2593  C   GLN A   2     -16.593 -47.046 -86.592
ATOM   2594  O   GLN A   2     -16.776 -45.977 -87.175
ATOM   2595  CB  GLN A   2     -17.905 -50.662 -88.897
ATOM   2596  N   LYS A   3     -16.817 -46.990 -85.274
ATOM   2597  CA  LYS A   3     -16.805 -45.768 -84.531
ATOM   2598  C   LYS A   3     -16.314 -46.075 -83.114
ATOM   2599  O   LYS A   3     -16.935 -46.629 -82.206
ATOM   2600  CB  LYS A   3     -20.241 -45.018 -84.063
ATOM   2601  N   PHE A   4     -15.079 -45.718 -82.783
ATOM   2602  CA  PHE A   4     -14.718 -45.827 -81.347
ATOM   2603  C   PHE A   4     -14.485 -44.431 -80.727
ATOM   2604  O   PHE A   4     -14.532 -43.332 -81.279
ATOM   2605  CB  PHE A   4     -11.664 -47.006 -82.297
ATOM   2606  N   LYS A   5     -14.195 -44.370 -79.435
ATOM   2607  CA  LYS A   5     -13.201 -43.482 -78.817
ATOM   2608  C   LYS A   5     -12.231 -44.251 -77.945
ATOM   2609  O   LYS A   5     -12.419 -45.264 -77.271
ATOM   2610  CB  LYS A   5     -15.464 -41.861 -76.508
ATOM   2611  N   PHE A   6     -11.011 -43.681 -77.965
ATOM   2612  CA  PHE A   6      -9.899 -44.078 -77.149
ATOM   2613  C   PHE A   6      -9.362 -42.962 -76.250
ATOM   2614  O   PHE A   6      -9.729 -41.789 -76.190
ATOM   2615  CB  PHE A   6      -7.958 -43.461 -79.932
ATOM   2616  N   LYS A   7      -8.369 -43.308 -75.424
ATOM   2617  CA  LYS A   7      -7.309 -42.361 -75.065
ATOM   2618  C   LYS A   7      -5.944 -42.804 -75.439
ATOM   2619  O   LYS A   7      -5.587 -43.974 -75.577
ATOM   2620  CB  LYS A   7      -7.500 -42.509 -71.551
ATOM   2621  N   PHE A   8      -4.988 -41.915 -75.657
ATOM   2622  CA  PHE A   8      -3.564 -42.174 -75.509
ATOM   2623  C   PHE A   8      -2.862 -41.392 -74.475
ATOM   2624  O   PHE A   8      -2.791 -40.166 -74.383
ATOM   2625  CB  PHE A   8      -3.085 -40.245 -78.261
ATOM   2626  N   LYS A   9      -2.245 -42.097 -73.551
ATOM   2627  CA  LYS A   9      -1.540 -41.455 -72.446
ATOM   2628  C   LYS A   9      -0.062 -41.805 -72.475
ATOM   2629  O   LYS A   9       0.433 -42.884 -72.802
ATOM   2630  CB  LYS A   9      -2.766 -43.441 -69.678
ATOM   2631  N   GLN A  10       0.805 -40.829 -72.100
ATOM   2632  CA  GLN A  10       2.223 -41.191 -72.013
ATOM   2633  C   GLN A  10       2.819 -40.756 -70.712
ATOM   2634  O   GLN A  10       3.353 -39.681 -70.439
ATOM   2635  CB  GLN A  10       3.400 -40.321 -75.079
ATOM   2636  N   LYS A  11       2.744 -41.673 -69.752
ATOM   2637  CA  LYS A  11       3.121 -41.385 -68.366
ATOM   2638  C   LYS A  11       3.665 -42.656 -67.703
ATOM   2639  O   LYS A  11       4.102 -43.676 -67.171
ATOM   2640  CB  LYS A  11      -0.244 -40.992 -67.109
ATOM   2641  N   GLU B   1     -65.439 -78.294 -35.087
ATOM   2642  CA  GLU B   1     -65.595 -77.339 -36.218
ATOM   2643  C   GLU B   1     -64.170 -76.839 -36.539
ATOM   2644  O   GLU B   1     -63.291 -76.378 -35.810
ATOM   2645  CB  GLU B   1     -67.184 -74.866 -34.990
ATOM   2646  N   GLN B   2     -63.913 -76.951 -37.826
ATOM   2647  CA  GLN B   2     -62.547 -76.594 -38.302
ATOM   2648  C   GLN B   2     -62.630 -75.358 -39.145
ATOM   2649  O   GLN B   2     -63.588 -75.031 -39.846
ATOM   2650  CB  GLN B   2     -61.308 -79.695 -39.218
ATOM   2651  N   GLU B   3     -61.638 -74.490 -39.202
ATOM   2652  CA  GLU B   3     -61.787 -73.212 -39.828
ATOM   2653  C   GLU B   3     -60.597 -72.767 -40.613
ATOM   2654  O   GLU B   3     -59.409 -72.963 -40.358
ATOM   2655  CB  GLU B   3     -62.024 -71.334 -37.230
ATOM   2656  N   PHE B   4     -60.886 -72.079 -41.716
ATOM   2657  CA  PHE B   4     -59.906 -71.160 -42.349
ATOM   2658  C   PHE B   4     -60.479 -69.802 -42.395
ATOM   2659  O   PHE B   4     -61.671 -69.496 -42.427
ATOM   2660  CB  PHE B   4     -61.229 -72.529 -45.240
ATOM   2661  N   GLU B   5     -59.520 -68.836 -42.400
ATOM   2662  CA  GLU B   5     -59.741 -67.426 -42.704
ATOM   2663  C   GLU B   5     -59.234 -67.015 -44.051
ATOM   2664  O   GLU B   5     -58.064 -66.899 -44.417
ATOM   2665  CB  GLU B   5     -57.996 -65.815 -40.568
ATOM   2666  N   PHE B   6     -60.225 -66.750 -44.930
ATOM   2667  CA  PHE B   6     -59.856 -66.169 -46.244
ATOM   2668  C   PHE B   6     -60.329 -64.721 -46.279
ATOM   2669  O   PHE B   6     -61.230 -64.185 -45.634
ATOM   2670  CB  PHE B   6     -62.473 -67.803 -47.609
ATOM   2671  N   GLU B   7     -59.645 -63.961 -47.145
ATOM   2672  CA  GLU B   7     -59.967 -62.541 -47.232
ATOM   2673  C   GLU B   7     -60.069 -62.119 -48.690
ATOM   2674  O   GLU B   7     -59.243 -62.280 -49.588
ATOM   2675  CB  GLU B   7     -57.741 -60.886 -45.782
ATOM   2676  N   PHE B   8     -61.218 -61.494 -49.009
ATOM   2677  CA  PHE B   8     -61.662 -61.575 -50.403
ATOM   2678  C   PHE B   8     -61.976 -60.173 -50.900
ATOM   2679  O   PHE B   8     -62.209 -59.159 -50.243
ATOM   2680  CB  PHE B   8     -64.571 -62.990 -49.430
ATOM   2681  N   GLU B   9     -62.002 -60.027 -52.212
ATOM   2682  CA  GLU B   9     -61.529 -58.823 -52.947
ATOM   2683  C   GLU B   9     -62.587 -58.240 -53.797
ATOM   2684  O   GLU B   9     -63.287 -58.857 -54.599
ATOM   2685  CB  GLU B   9     -59.655 -60.348 -55.113
ATOM   2686  N   GLN B  10     -62.789 -56.901 -53.666
ATOM   2687  CA  GLN B  10     -64.033 -56.332 -54.240
ATOM   2688  C   GLN B  10     -63.589 -55.324 -55.295
ATOM   2689  O   GLN B  10     -62.513 -55.286 -55.891
ATOM   2690  CB  GLN B  10     -65.777 -55.731 -51.336
ATOM   2691  N   GLU B  11     -64.449 -54.363 -55.627
ATOM   2692  CA  GLU B  11     -64.151 -53.151 -56.323
ATOM   2693  C   GLU B  11     -63.098 -52.269 -55.747
ATOM   2694  O   GLU B  11     -62.227 -51.540 -55.271
ATOM   2695  CB  GLU B  11     -66.938 -51.746 -56.749
ATOM   2696  N   GLU B   1       6.347 -44.573 -69.546
ATOM   2697  CA  GLU B   1       6.067 -45.541 -70.613
ATOM   2698  C   GLU B   1       4.812 -45.312 -71.356
ATOM   2699  O   GLU B   1       3.851 -44.670 -70.933
ATOM   2700  CB  GLU B   1       5.765 -48.259 -68.896
ATOM   2701  N   GLN B   2       4.621 -45.793 -72.565
ATOM   2702  CA  GLN B   2       3.742 -45.251 -73.588
ATOM   2703  C   GLN B   2       2.592 -46.187 -73.895
ATOM   2704  O   GLN B   2       2.644 -47.203 -74.588
ATOM   2705  CB  GLN B   2       5.741 -43.206 -75.445
ATOM   2706  N   GLU B   3       1.378 -45.893 -73.364
ATOM   2707  CA  GLU B   3       0.249 -46.851 -73.450
ATOM   2708  C   GLU B   3      -1.063 -46.182 -73.744
ATOM   2709  O   GLU B   3      -1.353 -45.004 -73.540
ATOM   2710  CB  GLU B   3       0.019 -47.681 -70.354
ATOM   2711  N   PHE B   4      -2.042 -46.869 -74.274
ATOM   2712  CA  PHE B   4      -3.402 -46.337 -74.231
ATOM   2713  C   PHE B   4      -4.441 -47.394 -74.029
ATOM   2714  O   PHE B   4      -4.301 -48.616 -74.066
ATOM   2715  CB  PHE B   4      -3.327 -45.904 -77.563
ATOM   2716  N   GLU B   5      -5.650 -46.969 -73.782
ATOM   2717  CA  GLU B   5      -6.770 -47.947 -73.761
ATOM   2718  C   GLU B   5      -8.074 -47.208 -73.990
ATOM   2719  O   GLU B   5      -8.328 -46.027 -73.752
ATOM   2720  CB  GLU B   5      -6.627 -48.758 -70.649
ATOM   2721  N   PHE B   6      -9.065 -47.935 -74.514
ATOM   2722  CA  PHE B   6     -10.304 -47.371 -75.068
ATOM   2723  C   PHE B   6     -11.433 -48.391 -75.056
ATOM   2724  O   PHE B   6     -11.576 -49.367 -74.320
ATOM   2725  CB  PHE B   6      -8.841 -47.732 -78.171
ATOM   2726  N   GLU B   7     -12.384 -48.177 -75.974
ATOM   2727  CA  GLU B   7     -13.351 -49.095 -76.504
ATOM   2728  C   GLU B   7     -14.056 -48.504 -77.746
ATOM   2729  O   GLU B   7     -14.103 -47.339 -78.142
ATOM   2730  CB  GLU B   7     -15.662 -49.168 -74.271
ATOM   2731  N   PHE B   8     -14.698 -49.458 -78.462
ATOM   2732  CA  PHE B   8     -15.441 -49.094 -79.669
ATOM   2733  C   PHE B   8     -16.843 -49.657 -79.553
ATOM   2734  O   PHE B   8     -17.268 -50.553 -78.822
ATOM   2735  CB  PHE B   8     -13.786 -51.815 -81.071
ATOM   2736  N   GLU B   9     -17.676 -49.023 -80.414
ATOM   2737  CA  GLU B   9     -18.915 -49.571 -80.922
ATOM   2738  C   GLU B   9     -18.835 -49.801 -82.432
ATOM   2739  O   GLU B   9     -17.917 -49.522 -83.204
ATOM   2740  CB  GLU B   9     -20.820 -47.048 -80.524
ATOM   2741  N   GLN B  10     -19.878 -50.371 -83.000
ATOM   2742  CA  GLN B  10     -19.962 -50.989 -84.316
ATOM   2743  C   GLN B  10     -21.044 -50.426 -85.166
ATOM   2744  O   GLN B  10     -20.960 -49.528 -86.003
ATOM   2745  CB  GLN B  10     -18.125 -53.753 -84.163
ATOM   2746  N   GLU B  11     -22.235 -51.029 -84.929
ATOM   2747  CA  GLU B  11     -23.378 -50.945 -85.867
ATOM   2748  C   GLU B  11     -24.580 -50.378 -85.184
ATOM   2749  O   GLU B  11     -25.570 -49.910 -84.621
ATOM   2750  CB  GLU B  11     -23.725 -54.000 -86.692
ATOM   2751  N   GLU B   1       9.224  17.283 -24.755
ATOM   2752  CA  GLU B   1      10.480  18.034 -24.617
ATOM   2753  C   GLU B   1      10.597  18.516 -23.220
ATOM   2754  O   GLU B   1       9.802  18.318 -22.301
ATOM   2755  CB  GLU B   1       9.974  20.575 -26.564
ATOM   2756  N   GLN B   2      11.700  19.243 -22.960
ATOM   2757  CA  GLN B   2      11.969  19.658 -21.554
ATOM   2758  C   GLN B   2      12.578  21.041 -21.563
ATOM   2759  O   GLN B   2      13.755  21.346 -21.755
ATOM   2760  CB  GLN B   2      12.491  16.826 -19.900
ATOM   2761  N   GLU B   3      11.749  22.049 -21.338
ATOM   2762  CA  GLU B   3      12.098  23.375 -21.848
ATOM   2763  C   GLU B   3      12.011  24.500 -20.897
ATOM   2764  O   GLU B   3      10.983  24.881 -20.339
ATOM   2765  CB  GLU B   3       9.848  23.809 -23.998
ATOM   2766  N   PHE B   4      13.101  25.190 -20.585
ATOM   2767  CA  PHE B   4      13.173  25.925 -19.293
ATOM   2768  C   PHE B   4      13.630  27.353 -19.608
ATOM   2769  O   PHE B   4      14.726  27.728 -20.026
ATOM   2770  CB  PHE B   4      15.983  24.183 -18.499
ATOM   2771  N   GLU B   5      12.722  28.313 -19.402
ATOM   2772  CA  GLU B   5      13.027  29.669 -19.878
ATOM   2773  C   GLU B   5      12.631  30.738 -18.883
ATOM   2774  O   GLU B   5      11.687  30.691 -18.095
ATOM   2775  CB  GLU B   5      10.953  30.057 -22.314
ATOM   2776  N   PHE B   6      13.354  31.863 -18.821
ATOM   2777  CA  PHE B   6      12.897  32.986 -17.975
ATOM   2778  C   PHE B   6      12.998  34.269 -18.797
ATOM   2779  O   PHE B   6      13.330  34.394 -19.976
ATOM   2780  CB  PHE B   6      15.899  32.592 -16.408
ATOM   2781  N   GLU B   7      12.701  35.402 -18.202
ATOM   2782  CA  GLU B   7      12.992  36.694 -18.864
ATOM   2783  C   GLU B   7      12.798  37.778 -17.874
ATOM   2784  O   GLU B   7      12.001  37.787 -16.935
ATOM   2785  CB  GLU B   7      10.486  37.085 -20.862
ATOM   2786  N   PHE B   8      13.563  38.850 -18.012
ATOM   2787  CA  PHE B   8      13.466  39.980 -17.109
ATOM   2788  C   PHE B   8      13.519  41.340 -17.801
ATOM   2789  O   PHE B   8      13.996  41.613 -18.902
ATOM   2790  CB  PHE B   8      16.821  39.479 -16.476
ATOM   2791  N   GLU B   9      12.978  42.358 -17.120
ATOM   2792  CA  GLU B   9      13.351  43.734 -17.459
ATOM   2793  C   GLU B   9      13.691  44.570 -16.215
ATOM   2794  O   GLU B   9      13.217  44.555 -15.079
ATOM   2795  CB  GLU B   9      10.439  44.736 -18.468
ATOM   2796  N   GLN B  10      14.651  45.424 -16.457
ATOM   2797  CA  GLN B  10      15.352  46.078 -15.328
ATOM   2798  C   GLN B  10      15.531  47.508 -15.678
ATOM   2799  O   GLN B  10      16.578  48.073 -15.996
ATOM   2800  CB  GLN B  10      17.041  43.698 -13.742
ATOM   2801  N   GLU B  11      14.398  48.229 -15.631
ATOM   2802  CA  GLU B  11      14.299  49.648 -15.809
ATOM   2803  C   GLU B  11      14.363  50.445 -14.518
ATOM   2804  O   GLU B  11      14.414  51.091 -13.472
ATOM   2805  CB  GLU B  11      11.489  50.258 -17.153
ATOM   2806  N   GLU B   1     -66.152 -78.640 -74.554
ATOM   2807  CA  GLU B   1     -67.373 -78.734 -73.733
ATOM   2808  C   GLU B   1     -67.175 -78.327 -72.312
ATOM   2809  O   GLU B   1     -67.628 -78.928 -71.337
ATOM   2810  CB  GLU B   1     -68.044 -81.863 -73.845
ATOM   2811  N   GLN B   2     -66.447 -77.218 -72.031
ATOM   2812  CA  GLN B   2     -66.127 -76.901 -70.622
ATOM   2813  C   GLN B   2     -65.811 -75.421 -70.499
ATOM   2814  O   GLN B   2     -66.149 -74.527 -71.275
ATOM   2815  CB  GLN B   2     -63.580 -79.210 -70.154
ATOM   2816  N   GLU B   3     -65.080 -75.040 -69.423
ATOM   2817  CA  GLU B   3     -64.848 -73.669 -69.089
ATOM   2818  C   GLU B   3     -63.351 -73.323 -69.067
ATOM   2819  O   GLU B   3     -62.377 -74.075 -69.073
ATOM   2820  CB  GLU B   3     -65.898 -73.671 -66.034
ATOM   2821  N   PHE B   4     -63.097 -72.019 -69.036
ATOM   2822  CA  PHE B   4     -61.871 -71.401 -68.557
ATOM   2823  C   PHE B   4     -62.035 -69.886 -68.410
ATOM   2824  O   PHE B   4     -62.848 -69.154 -68.974
ATOM   2825  CB  PHE B   4     -60.806 -71.682 -71.871
ATOM   2826  N   GLU B   5     -61.216 -69.256 -67.580
ATOM   2827  CA  GLU B   5     -61.191 -67.828 -67.465
ATOM   2828  C   GLU B   5     -59.938 -67.222 -66.935
ATOM   2829  O   GLU B   5     -58.945 -67.827 -66.532
ATOM   2830  CB  GLU B   5     -63.454 -67.121 -65.347
ATOM   2831  N   PHE B   6     -59.890 -65.882 -66.893
ATOM   2832  CA  PHE B   6     -58.616 -65.176 -66.665
ATOM   2833  C   PHE B   6     -58.924 -63.809 -66.053
ATOM   2834  O   PHE B   6     -59.945 -63.139 -66.205
ATOM   2835  CB  PHE B   6     -58.539 -64.527 -69.998
ATOM   2836  N   GLU B   7     -57.975 -63.265 -65.252
ATOM   2837  CA  GLU B   7     -58.053 -61.887 -64.820
ATOM   2838  C   GLU B   7     -56.961 -61.099 -65.487
ATOM   2839  O   GLU B   7     -55.980 -61.537 -66.088
ATOM   2840  CB  GLU B   7     -57.589 -61.809 -61.751
ATOM   2841  N   PHE B   8     -57.055 -59.779 -65.427
ATOM   2842  CA  PHE B   8     -55.953 -58.845 -65.767
ATOM   2843  C   PHE B   8     -56.157 -57.501 -65.129
ATOM   2844  O   PHE B   8     -57.088 -56.717 -65.309
ATOM   2845  CB  PHE B   8     -57.595 -58.529 -68.830
ATOM   2846  N   GLU B   9     -55.218 -57.119 -64.268
ATOM   2847  CA  GLU B   9     -55.405 -56.372 -63.038
ATOM   2848  C   GLU B   9     -54.353 -55.324 -62.867
ATOM   2849  O   GLU B   9     -53.394 -55.336 -62.095
ATOM   2850  CB  GLU B   9     -54.606 -58.532 -60.743
ATOM   2851  N   GLN B  10     -54.519 -54.261 -63.678
ATOM   2852  CA  GLN B  10     -53.657 -53.051 -63.650
ATOM   2853  C   GLN B  10     -54.313 -51.971 -62.870
ATOM   2854  O   GLN B  10     -54.657 -52.032 -61.689
ATOM   2855  CB  GLN B  10     -53.038 -52.872 -66.996
ATOM   2856  N   GLU B  11     -54.544 -50.817 -63.546
ATOM   2857  CA  GLU B  11     -55.674 -49.901 -63.222
ATOM   2858  C   GLU B  11     -56.641 -49.799 -64.387
ATOM   2859  O   GLU B  11     -57.425 -49.717 -65.332
ATOM   2860  CB  GLU B  11     -54.482 -47.081 -62.573
ATOM   2861  N   GLU B   1       8.745  46.521   3.694
ATOM   2862  CA  GLU B   1       7.719  45.581   3.280
ATOM   2863  C   GLU B   1       8.128  44.612   2.202
ATOM   2864  O   GLU B   1       8.527  44.869   1.066
ATOM   2865  CB  GLU B   1       5.358  47.497   2.470
ATOM   2866  N   GLN B   2       8.041  43.323   2.537
ATOM   2867  CA  GLN B   2       8.475  42.256   1.669
ATOM   2868  C   GLN B   2       7.610  41.035   1.857
ATOM   2869  O   GLN B   2       7.502  40.351   2.875
ATOM   2870  CB  GLN B   2      11.891  42.386   2.264
ATOM   2871  N   GLU B   3       6.871  40.603   0.871
ATOM   2872  CA  GLU B   3       5.911  39.552   0.986
ATOM   2873  C   GLU B   3       5.875  38.592  -0.184
ATOM   2874  O   GLU B   3       6.044  38.827  -1.380
ATOM   2875  CB  GLU B   3       3.031  41.024   0.748
ATOM   2876  N   PHE B   4       5.619  37.328   0.195
ATOM   2877  CA  PHE B   4       6.083  36.250  -0.706
ATOM   2878  C   PHE B   4       5.057  35.106  -0.613
ATOM   2879  O   PHE B   4       4.980  34.210   0.228
ATOM   2880  CB  PHE B   4       8.312  35.373   1.839
ATOM   2881  N   GLU B   5       4.123  35.030  -1.523
ATOM   2882  CA  GLU B   5       3.060  34.045  -1.462
ATOM   2883  C   GLU B   5       2.967  33.309  -2.803
ATOM   2884  O   GLU B   5       3.352  33.656  -3.920
ATOM   2885  CB  GLU B   5       0.496  35.830  -1.138
ATOM   2886  N   PHE B   6       2.356  32.106  -2.641
ATOM   2887  CA  PHE B   6       2.148  31.236  -3.800
ATOM   2888  C   PHE B   6       0.868  30.480  -3.783
ATOM   2889  O   PHE B   6       0.310  30.030  -2.782
ATOM   2890  CB  PHE B   6       4.472  29.056  -2.416
ATOM   2891  N   GLU B   7       0.204  30.220  -4.871
ATOM   2892  CA  GLU B   7      -1.078  29.466  -4.924
ATOM   2893  C   GLU B   7      -1.040  28.458  -6.062
ATOM   2894  O   GLU B   7      -0.831  28.691  -7.253
ATOM   2895  CB  GLU B   7      -3.227  31.597  -5.765
ATOM   2896  N   PHE B   8      -1.247  27.175  -5.800
ATOM   2897  CA  PHE B   8      -0.653  26.169  -6.706
ATOM   2898  C   PHE B   8      -1.605  24.987  -6.915
ATOM   2899  O   PHE B   8      -2.052  24.211  -6.070
ATOM   2900  CB  PHE B   8       1.375  25.169  -4.088
ATOM   2901  N   GLU B   9      -2.027  24.725  -8.123
ATOM   2902  CA  GLU B   9      -3.428  24.359  -8.482
ATOM   2903  C   GLU B   9      -3.432  23.008  -9.105
ATOM   2904  O   GLU B   9      -2.663  22.623  -9.985
ATOM   2905  CB  GLU B   9      -4.089  26.500 -10.687
ATOM   2906  N   GLN B  10      -4.314  22.096  -8.726
ATOM   2907  CA  GLN B  10      -4.487  20.851  -9.402
ATOM   2908  C   GLN B  10      -5.924  20.447  -9.545
ATOM   2909  O   GLN B  10      -6.809  20.632  -8.710
ATOM   2910  CB  GLN B  10      -1.913  18.989  -8.296
ATOM   2911  N   GLU B  11      -6.362  19.833 -10.633
ATOM   2912  CA  GLU B  11      -7.726  19.427 -10.784
ATOM   2913  C   GLU B  11      -7.828  18.023 -11.353
ATOM   2914  O   GLU B  11      -7.910  16.885 -11.814
ATOM   2915  CB  GLU B  11      -8.949  21.526 -12.753
ATOM   2916  N   GLU B   1       1.801  64.227  24.644
ATOM   2917  CA  GLU B   1       2.133  65.604  24.369
ATOM   2918  C   GLU B   1       2.542  65.894  22.980
ATOM   2919  O   GLU B   1       3.709  66.050  22.621
ATOM   2920  CB  GLU B   1       4.495  66.123  26.461
ATOM   2921  N   GLN B   2       1.699  66.016  21.976
ATOM   2922  CA  GLN B   2       2.034  66.551  20.694
ATOM   2923  C   GLN B   2       1.818  68.029  20.514
ATOM   2924  O   GLN B   2       1.330  68.811  21.330
ATOM   2925  CB  GLN B   2       4.150  64.354  19.273
ATOM   2926  N   GLU B   3       2.163  68.608  19.395
ATOM   2927  CA  GLU B   3       1.822  69.983  19.083
ATOM   2928  C   GLU B   3       0.644  70.164  18.165
ATOM   2929  O   GLU B   3       0.298  71.217  17.630
ATOM   2930  CB  GLU B   3       4.365  71.016  17.360
ATOM   2931  N   PHE B   4      -0.130  69.112  17.875
ATOM   2932  CA  PHE B   4      -1.435  69.107  17.298
ATOM   2933  C   PHE B   4      -2.091  67.743  17.581
ATOM   2934  O   PHE B   4      -1.889  66.944  18.495
ATOM   2935  CB  PHE B   4       0.230  68.330  14.353
ATOM   2936  N   GLU B   5      -3.002  67.382  16.716
ATOM   2937  CA  GLU B   5      -3.954  66.275  16.983
ATOM   2938  C   GLU B   5      -4.230  65.481  15.734
ATOM   2939  O   GLU B   5      -3.950  65.760  14.568
ATOM   2940  CB  GLU B   5      -6.598  67.755  17.986
ATOM   2941  N   PHE B   6      -4.853  64.340  15.930
ATOM   2942  CA  PHE B   6      -4.875  63.213  15.018
ATOM   2943  C   PHE B   6      -5.986  63.339  14.013
ATOM   2944  O   PHE B   6      -6.942  64.112  14.086
ATOM   2945  CB  PHE B   6      -6.188  61.299  17.551
ATOM   2946  N   GLU B   7      -5.947  62.535  12.922
ATOM   2947  CA  GLU B   7      -6.641  62.879  11.699
ATOM   2948  C   GLU B   7      -7.251  61.616  11.061
ATOM   2949  O   GLU B   7      -6.797  60.474  10.988
ATOM   2950  CB  GLU B   7      -4.079  63.427   9.838
ATOM   2951  N   PHE B   8      -8.438  61.803  10.516
ATOM   2952  CA  PHE B   8      -9.243  60.763   9.934
ATOM   2953  C   PHE B   8      -9.155  60.925   8.403
ATOM   2954  O   PHE B   8      -9.551  61.858   7.706
ATOM   2955  CB  PHE B   8     -11.907  62.762  10.589
ATOM   2956  N   GLU B   9      -8.557  59.888   7.768
ATOM   2957  CA  GLU B   9      -8.445  59.741   6.316
ATOM   2958  C   GLU B   9      -9.246  58.590   5.808
ATOM   2959  O   GLU B   9      -9.064  57.991   4.748
ATOM   2960  CB  GLU B   9      -5.342  58.835   6.064
ATOM   2961  N   GLN B  10     -10.249  58.104   6.475
ATOM   2962  CA  GLN B  10     -11.408  57.407   5.850
ATOM   2963  C   GLN B  10     -12.744  57.979   6.260
ATOM   2964  O   GLN B  10     -13.181  58.125   7.401
ATOM   2965  CB  GLN B  10     -10.349  54.180   6.223
ATOM   2966  N   GLU B  11     -13.557  58.376   5.308
ATOM   2967  CA  GLU B  11     -14.628  59.367   5.435
ATOM   2968  C   GLU B  11     -15.961  58.759   5.133
ATOM   2969  O   GLU B  11     -17.058  58.258   4.885
ATOM   2970  CB  GLU B  11     -13.909  61.599   3.346
ATOM   2971  N   GLU B   1     -16.402 -58.947  95.229
ATOM   2972  CA  GLU B   1     -16.555 -59.767  94.032
ATOM   2973  C   GLU B   1     -15.239 -59.869  93.239
ATOM   2974  O   GLU B   1     -14.509 -58.964  92.834
ATOM   2975  CB  GLU B   1     -18.790 -58.257  92.335
ATOM   2976  N   GLN B   2     -14.849 -61.123  92.961
ATOM   2977  CA  GLN B   2     -13.564 -61.345  92.308
ATOM   2978  C   GLN B   2     -13.715 -62.074  90.956
ATOM   2979  O   GLN B   2     -13.290 -63.179  90.622
ATOM   2980  CB  GLN B   2     -12.092 -62.923  95.036
ATOM   2981  N   GLU B   3     -14.378 -61.472  90.007
ATOM   2982  CA  GLU B   3     -15.177 -62.156  89.013
ATOM   2983  C   GLU B   3     -14.340 -62.293  87.749
ATOM   2984  O   GLU B   3     -13.231 -61.804  87.535
ATOM   2985  CB  GLU B   3     -17.545 -60.083  88.485
ATOM   2986  N   PHE B   4     -14.851 -63.022  86.744
ATOM   2987  CA  PHE B   4     -14.034 -63.636  85.691
ATOM   2988  C   PHE B   4     -13.787 -62.695  84.575
ATOM   2989  O   PHE B   4     -14.465 -61.713  84.270
ATOM   2990  CB  PHE B   4     -16.783 -65.462  84.960
ATOM   2991  N   GLU B   5     -12.695 -62.978  83.838
ATOM   2992  CA  GLU B   5     -12.064 -61.955  83.006
ATOM   2993  C   GLU B   5     -11.383 -62.723  81.853
ATOM   2994  O   GLU B   5     -11.453 -63.917  81.561
ATOM   2995  CB  GLU B   5      -9.940 -60.422  84.729
ATOM   2996  N   PHE B   6     -10.608 -61.924  81.081
ATOM   2997  CA  PHE B   6      -9.694 -62.553  80.100
ATOM   2998  C   PHE B   6      -8.612 -61.560  79.771
ATOM   2999  O   PHE B   6      -8.334 -60.549  80.415
ATOM   3000  CB  PHE B   6     -11.959 -61.731  77.612
ATOM   3001  N   GLU B   7      -7.836 -61.685  78.729
ATOM   3002  CA  GLU B   7      -6.466 -61.259  78.597
ATOM   3003  C   GLU B   7      -6.321 -59.746  78.390
ATOM   3004  O   GLU B   7      -7.173 -58.932  78.036
ATOM   3005  CB  GLU B   7      -5.627 -62.683  75.845
ATOM   3006  N   PHE B   8      -5.118 -59.245  78.622
ATOM   3007  CA  PHE B   8      -4.754 -57.970  78.056
ATOM   3008  C   PHE B   8      -3.349 -57.580  78.366
ATOM   3009  O   PHE B   8      -2.651 -56.773  77.751
ATOM   3010  CB  PHE B   8      -6.470 -56.392  80.584
ATOM   3011  N   GLU B   9      -2.802 -58.182  79.432
ATOM   3012  CA  GLU B   9      -1.428 -57.981  79.889
ATOM   3013  C   GLU B   9      -0.708 -59.307  79.943
ATOM   3014  O   GLU B   9       0.331 -59.550  80.557
ATOM   3015  CB  GLU B   9      -1.902 -57.079  82.962
ATOM   3016  N   GLN B  10      -1.220 -60.345  79.267
ATOM   3017  CA  GLN B  10      -0.456 -61.463  78.794
ATOM   3018  C   GLN B  10      -0.115 -61.399  77.308
ATOM   3019  O   GLN B  10      -0.856 -61.626  76.352
ATOM   3020  CB  GLN B  10      -2.201 -64.009  80.305
ATOM   3021  N   GLU B  11       1.144 -61.055  77.006
ATOM   3022  CA  GLU B  11       1.473 -60.646  75.640
ATOM   3023  C   GLU B  11       2.735 -61.405  75.242
ATOM   3024  O   GLU B  11       3.754 -62.017  74.921
ATOM   3025  CB  GLU B  11       2.174 -57.569  76.073
ATOM   3026  N   GLU B   1       5.194  42.695  12.367
ATOM   3027  CA  GLU B   1       3.991  43.297  11.838
ATOM   3028  C   GLU B   1       3.404  42.489  10.660
ATOM   3029  O   GLU B   1       2.994  42.858   9.559
ATOM   3030  CB  GLU B   1       5.168  46.051  10.752
ATOM   3031  N   GLN B   2       3.356  41.196  10.932
ATOM   3032  CA  GLN B   2       3.196  40.189   9.880
ATOM   3033  C   GLN B   2       1.746  39.844   9.717
ATOM   3034  O   GLN B   2       0.826  40.129  10.484
ATOM   3035  CB  GLN B   2       5.451  37.806  10.966
ATOM   3036  N   GLU B   3       1.389  39.159   8.641
ATOM   3037  CA  GLU B   3       0.450  38.018   8.630
ATOM   3038  C   GLU B   3       0.941  36.923   7.687
ATOM   3039  O   GLU B   3       1.458  37.005   6.573
ATOM   3040  CB  GLU B   3      -2.144  39.202   7.382
ATOM   3041  N   PHE B   4       0.766  35.721   8.174
ATOM   3042  CA  PHE B   4       0.823  34.463   7.441
ATOM   3043  C   PHE B   4      -0.492  33.729   7.513
ATOM   3044  O   PHE B   4      -0.874  32.939   8.377
ATOM   3045  CB  PHE B   4       2.584  33.189  10.133
ATOM   3046  N   GLU B   5      -1.337  33.969   6.519
ATOM   3047  CA  GLU B   5      -2.617  33.263   6.433
ATOM   3048  C   GLU B   5      -2.732  32.370   5.263
ATOM   3049  O   GLU B   5      -2.373  32.668   4.124
ATOM   3050  CB  GLU B   5      -4.686  35.595   6.575
ATOM   3051  N   PHE B   6      -3.236  31.154   5.331
ATOM   3052  CA  PHE B   6      -3.092  30.118   4.334
ATOM   3053  C   PHE B   6      -4.389  29.410   4.073
ATOM   3054  O   PHE B   6      -4.749  28.348   4.580
ATOM   3055  CB  PHE B   6      -1.343  28.316   6.620
ATOM   3056  N   GLU B   7      -5.249  29.993   3.196
ATOM   3057  CA  GLU B   7      -6.638  29.693   3.012
ATOM   3058  C   GLU B   7      -6.870  29.022   1.683
ATOM   3059  O   GLU B   7      -6.233  29.222   0.648
ATOM   3060  CB  GLU B   7      -8.158  32.434   3.238
ATOM   3061  N   PHE B   8      -7.846  28.118   1.562
ATOM   3062  CA  PHE B   8      -8.201  27.498   0.281
ATOM   3063  C   PHE B   8      -9.628  26.921   0.326
ATOM   3064  O   PHE B   8     -10.521  27.045   1.164
ATOM   3065  CB  PHE B   8      -6.318  24.857   1.098
ATOM   3066  N   GLU B   9      -9.844  26.177  -0.767
ATOM   3067  CA  GLU B   9     -11.143  25.723  -1.191
ATOM   3068  C   GLU B   9     -11.347  24.243  -1.037
ATOM   3069  O   GLU B   9     -10.724  23.356  -1.621
ATOM   3070  CB  GLU B   9     -11.456  26.517  -4.234
ATOM   3071  N   GLN B  10     -12.267  23.782  -0.213
ATOM   3072  CA  GLN B  10     -12.669  22.379  -0.149
ATOM   3073  C   GLN B  10     -14.172  22.329  -0.143
ATOM   3074  O   GLN B  10     -14.957  22.966  -0.844
ATOM   3075  CB  GLN B  10     -10.340  21.241   1.958
ATOM   3076  N   GLU B  11     -14.705  21.491   0.730
ATOM   3077  CA  GLU B  11     -15.932  21.701   1.518
ATOM   3078  C   GLU B  11     -15.851  20.899   2.753
ATOM   3079  O   GLU B  11     -15.783  20.230   3.783
ATOM   3080  CB  GLU B  11     -18.280  20.583  -0.259
ATOM   3081  N   GLU B   1      34.605  49.674 -27.901
ATOM   3082  CA  GLU B   1      35.532  48.657 -28.402
ATOM   3083  C   GLU B   1      35.048  47.251 -28.256
ATOM   3084  O   GLU B   1      35.087  46.547 -27.247
ATOM   3085  CB  GLU B   1      38.406  49.276 -27.371
ATOM   3086  N   GLN B   2      34.517  46.684 -29.309
ATOM   3087  CA  GLN B   2      34.006  45.310 -29.279
ATOM   3088  C   GLN B   2      35.029  44.308 -29.758
ATOM   3089  O   GLN B   2      35.759  44.357 -30.748
ATOM   3090  CB  GLN B   2      30.665  45.636 -29.497
ATOM   3091  N   GLU B   3      35.082  43.240 -28.922
ATOM   3092  CA  GLU B   3      35.847  42.026 -29.324
ATOM   3093  C   GLU B   3      35.282  40.753 -28.706
ATOM   3094  O   GLU B   3      34.391  40.641 -27.865
ATOM   3095  CB  GLU B   3      38.698  42.604 -28.108
ATOM   3096  N   PHE B   4      35.876  39.625 -29.183
ATOM   3097  CA  PHE B   4      35.787  38.404 -28.396
ATOM   3098  C   PHE B   4      36.915  37.474 -28.799
ATOM   3099  O   PHE B   4      37.683  37.543 -29.758
ATOM   3100  CB  PHE B   4      33.351  37.382 -30.521
ATOM   3101  N   GLU B   5      37.020  36.453 -27.923
ATOM   3102  CA  GLU B   5      37.890  35.283 -28.073
ATOM   3103  C   GLU B   5      37.147  33.979 -27.918
ATOM   3104  O   GLU B   5      36.380  33.659 -27.011
ATOM   3105  CB  GLU B   5      39.730  35.720 -25.501
ATOM   3106  N   PHE B   6      37.346  33.068 -28.877
ATOM   3107  CA  PHE B   6      36.840  31.691 -28.757
ATOM   3108  C   PHE B   6      37.855  30.730 -29.315
ATOM   3109  O   PHE B   6      38.751  30.957 -30.127
ATOM   3110  CB  PHE B   6      34.947  32.491 -31.574
ATOM   3111  N   GLU B   7      37.756  29.485 -28.865
ATOM   3112  CA  GLU B   7      38.742  28.414 -29.006
ATOM   3113  C   GLU B   7      38.169  27.057 -28.580
ATOM   3114  O   GLU B   7      37.380  26.802 -27.670
ATOM   3115  CB  GLU B   7      41.069  29.250 -27.047
ATOM   3116  N   PHE B   8      38.583  26.018 -29.293
ATOM   3117  CA  PHE B   8      37.809  24.764 -29.228
ATOM   3118  C   PHE B   8      38.681  23.573 -29.477
ATOM   3119  O   PHE B   8      39.680  23.498 -30.192
ATOM   3120  CB  PHE B   8      36.638  25.563 -32.333
ATOM   3121  N   GLU B   9      38.348  22.472 -28.864
ATOM   3122  CA  GLU B   9      39.149  21.226 -29.038
ATOM   3123  C   GLU B   9      38.390  19.995 -28.703
ATOM   3124  O   GLU B   9      37.805  19.745 -27.649
ATOM   3125  CB  GLU B   9      41.429  21.673 -26.826
ATOM   3126  N   GLN B  10      38.341  19.069 -29.646
ATOM   3127  CA  GLN B  10      37.939  17.710 -29.271
ATOM   3128  C   GLN B  10      38.929  16.743 -29.957
ATOM   3129  O   GLN B  10      39.200  16.645 -31.154
ATOM   3130  CB  GLN B  10      34.601  18.032 -29.567
ATOM   3131  N   GLU B  11      39.598  15.891 -29.229
ATOM   3132  CA  GLU B  11      40.619  14.961 -29.711
ATOM   3133  C   GLU B  11      40.063  13.577 -29.990
ATOM   3134  O   GLU B  11      39.613  12.454 -30.216
ATOM   3135  CB  GLU B  11      42.469  14.892 -27.094
ATOM   3136  N   GLU B   1      28.580  45.148 -10.413
ATOM   3137  CA  GLU B   1      27.853  44.685 -11.569
ATOM   3138  C   GLU B   1      26.547  44.059 -11.055
ATOM   3139  O   GLU B   1      26.227  43.702  -9.921
ATOM   3140  CB  GLU B   1      29.641  42.582 -12.992
ATOM   3141  N   GLN B   2      25.676  43.916 -12.076
ATOM   3142  CA  GLN B   2      24.362  43.390 -11.898
ATOM   3143  C   GLN B   2      24.093  42.206 -12.819
ATOM   3144  O   GLN B   2      23.545  42.203 -13.921
ATOM   3145  CB  GLN B   2      22.370  46.009 -11.360
ATOM   3146  N   GLU B   3      24.492  41.025 -12.395
ATOM   3147  CA  GLU B   3      24.736  39.894 -13.322
ATOM   3148  C   GLU B   3      23.797  38.753 -12.907
ATOM   3149  O   GLU B   3      23.246  38.584 -11.820
ATOM   3150  CB  GLU B   3      27.727  39.007 -12.939
ATOM   3151  N   PHE B   4      23.502  37.810 -13.762
ATOM   3152  CA  PHE B   4      23.154  36.455 -13.435
ATOM   3153  C   PHE B   4      23.361  35.427 -14.504
ATOM   3154  O   PHE B   4      23.603  35.626 -15.694
ATOM   3155  CB  PHE B   4      19.853  37.301 -13.922
ATOM   3156  N   GLU B   5      23.278  34.161 -14.153
ATOM   3157  CA  GLU B   5      23.707  33.079 -15.019
ATOM   3158  C   GLU B   5      22.745  31.876 -14.927
ATOM   3159  O   GLU B   5      22.194  31.418 -13.926
ATOM   3160  CB  GLU B   5      26.508  32.330 -13.658
ATOM   3161  N   PHE B   6      22.478  31.251 -16.093
ATOM   3162  CA  PHE B   6      21.680  30.004 -16.127
ATOM   3163  C   PHE B   6      22.549  28.928 -16.801
ATOM   3164  O   PHE B   6      23.361  29.063 -17.715
ATOM   3165  CB  PHE B   6      20.169  31.281 -18.979
ATOM   3166  N   GLU B   7      22.376  27.678 -16.302
ATOM   3167  CA  GLU B   7      23.177  26.508 -16.674
ATOM   3168  C   GLU B   7      22.337  25.247 -16.727
ATOM   3169  O   GLU B   7      21.292  25.018 -16.119
ATOM   3170  CB  GLU B   7      24.912  26.253 -13.968
ATOM   3171  N   PHE B   8      22.756  24.261 -17.513
ATOM   3172  CA  PHE B   8      22.169  22.892 -17.435
ATOM   3173  C   PHE B   8      23.198  21.808 -17.623
ATOM   3174  O   PHE B   8      24.220  21.813 -18.310
ATOM   3175  CB  PHE B   8      20.558  23.371 -20.370
ATOM   3176  N   GLU B   9      22.954  20.717 -16.955
ATOM   3177  CA  GLU B   9      23.779  19.503 -17.205
ATOM   3178  C   GLU B   9      22.836  18.378 -17.558
ATOM   3179  O   GLU B   9      21.771  18.088 -17.014
ATOM   3180  CB  GLU B   9      25.163  19.028 -14.418
ATOM   3181  N   GLN B  10      23.229  17.616 -18.594
ATOM   3182  CA  GLN B  10      22.601  16.326 -18.776
ATOM   3183  C   GLN B  10      23.576  15.157 -18.571
ATOM   3184  O   GLN B  10      24.753  15.094 -18.926
ATOM   3185  CB  GLN B  10      20.538  17.152 -21.399
ATOM   3186  N   GLU B  11      23.102  14.065 -17.931
ATOM   3187  CA  GLU B  11      23.454  12.721 -18.310
ATOM   3188  C   GLU B  11      22.292  11.759 -18.020
ATOM   3189  O   GLU B  11      21.360  10.988 -17.788
ATOM   3190  CB  GLU B  11      26.064  11.902 -16.747
ATOM   3191  N   GLU B   1     -45.922 -95.164  13.229
ATOM   3192  CA  GLU B   1     -45.255 -93.833  13.251
ATOM   3193  C   GLU B   1     -44.048 -93.763  12.333
ATOM   3194  O   GLU B   1     -42.911 -94.198  12.513
ATOM   3195  CB  GLU B   1     -44.185 -93.770  16.301
ATOM   3196  N   GLN B   2     -44.250 -93.153  11.191
ATOM   3197  CA  GLN B   2     -43.643 -93.294   9.904
ATOM   3198  C   GLN B   2     -42.191 -92.913   9.793
ATOM   3199  O   GLN B   2     -41.709 -91.798   9.991
ATOM   3200  CB  GLN B   2     -46.136 -94.415   7.962
ATOM   3201  N   GLU B   3     -41.331 -93.898   9.441
ATOM   3202  CA  GLU B   3     -40.119 -93.623   8.625
ATOM   3203  C   GLU B   3     -39.955 -94.615   7.526
ATOM   3204  O   GLU B   3     -40.810 -95.422   7.162
ATOM   3205  CB  GLU B   3     -37.787 -94.000  10.738
ATOM   3206  N   PHE B   4     -38.857 -94.726   6.824
ATOM   3207  CA  PHE B   4     -38.684 -95.777   5.845
ATOM   3208  C   PHE B   4     -37.305 -95.917   5.272
ATOM   3209  O   PHE B   4     -36.368 -95.122   5.345
ATOM   3210  CB  PHE B   4     -40.057 -93.608   3.599
ATOM   3211  N   GLU B   5     -37.043 -97.007   4.612
ATOM   3212  CA  GLU B   5     -36.006 -97.248   3.662
ATOM   3213  C   GLU B   5     -36.553 -97.576   2.264
ATOM   3214  O   GLU B   5     -37.516 -98.263   1.923
ATOM   3215  CB  GLU B   5     -34.451 -99.765   4.765
ATOM   3216  N   PHE B   6     -35.803 -96.978   1.327
ATOM   3217  CA  PHE B   6     -35.875 -97.276  -0.113
ATOM   3218  C   PHE B   6     -34.536 -97.607  -0.637
ATOM   3219  O   PHE B   6     -33.466 -97.082  -0.331
ATOM   3220  CB  PHE B   6     -36.293 -93.910  -0.486
ATOM   3221  N   GLU B   7     -34.498 -98.578  -1.534
ATOM   3222  CA  GLU B   7     -33.363 -99.112  -2.226
ATOM   3223  C   GLU B   7     -33.509 -99.217  -3.727
ATOM   3224  O   GLU B   7     -34.448 -99.710  -4.352
ATOM   3225  CB  GLU B   7     -33.110  98.063  -0.864
ATOM   3226  N   PHE B   8     -32.564 -98.750  -4.502
ATOM   3227  CA  PHE B   8     -32.880 -98.386  -5.898
ATOM   3228  C   PHE B   8     -31.617 -98.642  -6.702
ATOM   3229  O   PHE B   8     -30.727 -97.841  -6.988
ATOM   3230  CB  PHE B   8     -32.912 -95.153  -4.974
ATOM   3231  N   GLU B   9     -31.468 -99.900  -7.148
ATOM   3232  CA  GLU B   9     -30.214  99.761  -7.864
ATOM   3233  C   GLU B   9     -30.314  99.954  -9.339
ATOM   3234  O   GLU B   9     -29.375 100.147 -10.112
ATOM   3235  CB  GLU B   9     -29.865  96.755  -7.003
ATOM   3236  N   GLN B  10     -31.569  99.908  -9.863
ATOM   3237  CA  GLN B  10     -31.839 -99.796 -11.234
ATOM   3238  C   GLN B  10     -33.191 -99.157 -11.456
ATOM   3239  O   GLN B  10     -33.639 -98.177 -10.860
ATOM   3240  CB  GLN B  10     -30.316  97.776 -13.027
ATOM   3241  N   GLU B  11     -34.019 -99.659 -12.373
ATOM   3242  CA  GLU B  11     -34.873 -98.759 -13.187
ATOM   3243  C   GLU B  11     -36.303 -99.252 -13.193
ATOM   3244  O   GLU B  11     -37.466 -99.654 -13.198
ATOM   3245  CB  GLU B  11     -33.604 -98.605 -16.065
ATOM   3246  N   GLU B   1      47.180  61.087 -76.448
ATOM   3247  CA  GLU B   1      46.282  61.110 -75.289
ATOM   3248  C   GLU B   1      46.865  60.190 -74.199
ATOM   3249  O   GLU B   1      46.924  60.345 -72.979
ATOM   3250  CB  GLU B   1      43.715  59.594 -76.592
ATOM   3251  N   GLN B   2      47.374  59.075 -74.648
ATOM   3252  CA  GLN B   2      48.023  58.081 -73.823
ATOM   3253  C   GLN B   2      49.424  57.700 -74.328
ATOM   3254  O   GLN B   2      49.772  57.329 -75.449
ATOM   3255  CB  GLN B   2      45.483  55.752 -73.363
ATOM   3256  N   GLU B   3      50.368  57.807 -73.358
ATOM   3257  CA  GLU B   3      51.661  57.105 -73.618
ATOM   3258  C   GLU B   3      51.688  55.892 -72.728
ATOM   3259  O   GLU B   3      50.962  55.616 -71.773
ATOM   3260  CB  GLU B   3      53.642  59.326 -72.430
ATOM   3261  N   PHE B   4      52.632  55.029 -73.047
ATOM   3262  CA  PHE B   4      52.803  53.759 -72.285
ATOM   3263  C   PHE B   4      54.276  53.392 -72.432
ATOM   3264  O   PHE B   4      54.994  53.566 -73.417
ATOM   3265  CB  PHE B   4      51.060  52.174 -74.742
ATOM   3266  N   GLU B   5      54.887  52.818 -71.397
ATOM   3267  CA  GLU B   5      56.278  52.364 -71.515
ATOM   3268  C   GLU B   5      56.566  51.174 -70.691
ATOM   3269  O   GLU B   5      56.657  51.137 -69.464
ATOM   3270  CB  GLU B   5      58.043  54.889 -70.805
ATOM   3271  N   PHE B   6      56.743  50.028 -71.364
ATOM   3272  CA  PHE B   6      56.773  48.692 -70.830
ATOM   3273  C   PHE B   6      58.109  48.000 -70.951
ATOM   3274  O   PHE B   6      58.600  47.497 -71.961
ATOM   3275  CB  PHE B   6      55.211  47.653 -73.702
ATOM   3276  N   GLU B   7      58.872  47.894 -69.897
ATOM   3277  CA  GLU B   7      60.316  47.720 -69.960
ATOM   3278  C   GLU B   7      60.831  46.700 -69.026
ATOM   3279  O   GLU B   7      60.475  46.591 -67.853
ATOM   3280  CB  GLU B   7      61.467  50.585 -69.417
ATOM   3281  N   PHE B   8      61.726  45.798 -69.339
ATOM   3282  CA  PHE B   8      62.565  45.091 -68.383
ATOM   3283  C   PHE B   8      63.843  44.538 -68.898
ATOM   3284  O   PHE B   8      64.333  44.710 -70.014
ATOM   3285  CB  PHE B   8      60.270  42.491 -68.866
ATOM   3286  N   GLU B   9      64.520  43.774 -68.049
ATOM   3287  CA  GLU B   9      65.793  43.113 -68.269
ATOM   3288  C   GLU B   9      65.848  41.731 -67.645
ATOM   3289  O   GLU B   9      66.102  41.428 -66.479
ATOM   3290  CB  GLU B   9      67.937  44.979 -66.930
ATOM   3291  N   GLN B  10      65.582  40.732 -68.498
ATOM   3292  CA  GLN B  10      65.680  39.372 -68.011
ATOM   3293  C   GLN B  10      67.030  38.753 -68.033
ATOM   3294  O   GLN B  10      67.982  39.118 -68.723
ATOM   3295  CB  GLN B  10      62.537  38.148 -68.841
ATOM   3296  N   GLU B  11      67.277  37.711 -67.254
ATOM   3297  CA  GLU B  11      68.564  36.979 -67.284
ATOM   3298  C   GLU B  11      68.443  35.565 -66.748
ATOM   3299  O   GLU B  11      68.345  34.417 -66.313
ATOM   3300  CB  GLU B  11      70.311  38.713 -65.371
ATOM   3301  N   GLU B   1     -77.718 -66.521 -52.785
ATOM   3302  CA  GLU B   1     -77.140 -67.892 -52.748
ATOM   3303  C   GLU B   1     -75.924 -67.887 -53.694
ATOM   3304  O   GLU B   1     -75.873 -67.716 -54.912
ATOM   3305  CB  GLU B   1     -79.384 -69.630 -54.137
ATOM   3306  N   GLN B   2     -74.775 -68.107 -53.040
ATOM   3307  CA  GLN B   2     -73.425 -67.889 -53.489
ATOM   3308  C   GLN B   2     -72.857 -69.164 -54.128
ATOM   3309  O   GLN B   2     -73.154 -70.332 -53.879
ATOM   3310  CB  GLN B   2     -73.382 -64.777 -54.709
ATOM   3311  N   GLU B   3     -71.944 -69.084 -55.054
ATOM   3312  CA  GLU B   3     -70.701 -69.850 -55.120
ATOM   3313  C   GLU B   3     -69.528 -68.980 -55.553
ATOM   3314  O   GLU B   3     -69.515 -68.018 -56.321
ATOM   3315  CB  GLU B   3     -71.315 -71.944 -57.361
ATOM   3316  N   PHE B   4     -68.372 -69.318 -55.022
ATOM   3317  CA  PHE B   4     -67.127 -68.631 -55.321
ATOM   3318  C   PHE B   4     -65.965 -69.592 -55.290
ATOM   3319  O   PHE B   4     -65.958 -70.798 -55.042
ATOM   3320  CB  PHE B   4     -67.273 -67.514 -52.126
ATOM   3321  N   GLU B   5     -64.811 -68.953 -55.590
ATOM   3322  CA  GLU B   5     -63.521 -69.694 -55.672
ATOM   3323  C   GLU B   5     -62.542 -69.139 -54.699
ATOM   3324  O   GLU B   5     -62.540 -68.005 -54.220
ATOM   3325  CB  GLU B   5     -62.598 -69.159 -58.606
ATOM   3326  N   PHE B   6     -61.566 -69.966 -54.310
ATOM   3327  CA  PHE B   6     -60.423 -69.450 -53.590
ATOM   3328  C   PHE B   6     -59.145 -70.250 -53.742
ATOM   3329  O   PHE B   6     -58.988 -71.374 -54.219
ATOM   3330  CB  PHE B   6     -61.892 -70.786 -50.730
ATOM   3331  N   GLU B   7     -58.065 -69.624 -53.291
ATOM   3332  CA  GLU B   7     -56.691 -70.046 -53.622
ATOM   3333  C   GLU B   7     -55.810 -69.949 -52.363
ATOM   3334  O   GLU B   7     -55.347 -68.951 -51.811
ATOM   3335  CB  GLU B   7     -55.887 -67.523 -55.451
ATOM   3336  N   PHE B   8     -55.495 -71.070 -51.776
ATOM   3337  CA  PHE B   8     -54.539 -71.203 -50.659
ATOM   3338  C   PHE B   8     -53.406 -72.051 -51.080
ATOM   3339  O   PHE B   8     -53.351 -73.269 -50.910
ATOM   3340  CB  PHE B   8     -56.871 -73.386 -49.377
ATOM   3341  N   GLU B   9     -52.336 -71.508 -51.695
ATOM   3342  CA  GLU B   9     -51.412 -72.343 -52.401
ATOM   3343  C   GLU B   9     -50.269 -72.858 -51.560
ATOM   3344  O   GLU B   9     -49.772 -73.984 -51.552
ATOM   3345  CB  GLU B   9     -50.188 -70.633 -54.783
ATOM   3346  N   GLN B  10     -49.773 -71.908 -50.729
ATOM   3347  CA  GLN B  10     -48.599 -72.210 -49.936
ATOM   3348  C   GLN B  10     -48.929 -72.622 -48.484
ATOM   3349  O   GLN B  10     -48.855 -73.736 -47.965
ATOM   3350  CB  GLN B  10     -46.355 -69.760 -50.682
ATOM   3351  N   GLU B  11     -49.350 -71.692 -47.657
ATOM   3352  CA  GLU B  11     -49.228 -71.713 -46.168
ATOM   3353  C   GLU B  11     -50.356 -70.995 -45.530
ATOM   3354  O   GLU B  11     -51.292 -70.398 -44.999
ATOM   3355  CB  GLU B  11     -46.486 -70.343 -45.526
ATOM   3356  N   GLU B   1      47.722  31.731 -35.088
ATOM   3357  CA  GLU B   1      46.774  32.049 -34.044
ATOM   3358  C   GLU B   1      46.208  33.436 -34.362
ATOM   3359  O   GLU B   1      46.750  34.540 -34.296
ATOM   3360  CB  GLU B   1      48.609  32.098 -31.457
ATOM   3361  N   GLN B   2      44.965  33.442 -34.763
ATOM   3362  CA  GLN B   2      44.356  34.280 -35.781
ATOM   3363  C   GLN B   2      43.885  35.570 -35.226
ATOM   3364  O   GLN B   2      42.729  35.990 -35.173
ATOM   3365  CB  GLN B   2      42.607  32.147 -37.722
ATOM   3366  N   GLU B   3      44.858  36.338 -34.736
ATOM   3367  CA  GLU B   3      44.501  37.541 -33.927
ATOM   3368  C   GLU B   3      44.748  38.735 -34.851
ATOM   3369  O   GLU B   3      45.775  39.061 -35.446
ATOM   3370  CB  GLU B   3      47.000  37.796 -31.879
ATOM   3371  N   PHE B   4      43.671  39.507 -35.007
ATOM   3372  CA  PHE B   4      43.509  40.710 -35.761
ATOM   3373  C   PHE B   4      42.914  41.834 -34.909
ATOM   3374  O   PHE B   4      41.835  41.865 -34.318
ATOM   3375  CB  PHE B   4      40.650  39.324 -37.119
ATOM   3376  N   GLU B   5      43.705  42.919 -34.816
ATOM   3377  CA  GLU B   5      43.253  44.104 -34.059
ATOM   3378  C   GLU B   5      43.441  45.374 -34.834
ATOM   3379  O   GLU B   5      44.461  45.799 -35.377
ATOM   3380  CB  GLU B   5      45.308  44.123 -31.619
ATOM   3381  N   PHE B   6      42.367  46.116 -34.937
ATOM   3382  CA  PHE B   6      42.420  47.368 -35.737
ATOM   3383  C   PHE B   6      41.818  48.470 -34.939
ATOM   3384  O   PHE B   6      40.953  48.376 -34.068
ATOM   3385  CB  PHE B   6      39.537  46.119 -37.180
ATOM   3386  N   GLU B   7      42.295  49.691 -35.229
ATOM   3387  CA  GLU B   7      42.066  50.869 -34.456
ATOM   3388  C   GLU B   7      41.785  52.112 -35.213
ATOM   3389  O   GLU B   7      42.628  52.760 -35.833
ATOM   3390  CB  GLU B   7      44.938  51.140 -33.051
ATOM   3391  N   PHE B   8      40.539  52.613 -35.260
ATOM   3392  CA  PHE B   8      40.207  53.676 -36.172
ATOM   3393  C   PHE B   8      40.187  54.994 -35.418
ATOM   3394  O   PHE B   8      39.369  55.381 -34.584
ATOM   3395  CB  PHE B   8      36.916  52.592 -35.708
ATOM   3396  N   GLU B   9      41.166  55.839 -35.680
ATOM   3397  CA  GLU B   9      41.478  57.065 -34.895
ATOM   3398  C   GLU B   9      40.451  58.172 -35.149
ATOM   3399  O   GLU B   9      40.401  58.995 -36.063
ATOM   3400  CB  GLU B   9      44.275  57.938 -36.246
ATOM   3401  N   GLN B  10      39.483  58.266 -34.277
ATOM   3402  CA  GLN B  10      38.570  59.361 -34.231
ATOM   3403  C   GLN B  10      38.569  60.122 -32.922
ATOM   3404  O   GLN B  10      38.450  59.635 -31.798
ATOM   3405  CB  GLN B  10      35.999  58.620 -36.230
ATOM   3406  N   GLU B  11      38.711  61.467 -32.958
ATOM   3407  CA  GLU B  11      38.818  62.228 -31.677
ATOM   3408  C   GLU B  11      38.049  63.524 -31.798
ATOM   3409  O   GLU B  11      37.423  64.579 -31.897
ATOM   3410  CB  GLU B  11      41.929  62.943 -31.793
ATOM   3411  N   GLU B   1      56.108  30.303 -44.210
ATOM   3412  CA  GLU B   1      55.081  31.177 -44.685
ATOM   3413  C   GLU B   1      53.809  31.062 -43.944
ATOM   3414  O   GLU B   1      52.708  31.384 -44.392
ATOM   3415  CB  GLU B   1      54.745  30.460 -47.803
ATOM   3416  N   GLN B   2      53.713  30.603 -42.725
ATOM   3417  CA  GLN B   2      52.441  30.243 -42.082
ATOM   3418  C   GLN B   2      51.744  31.335 -41.376
ATOM   3419  O   GLN B   2      50.537  31.383 -41.141
ATOM   3420  CB  GLN B   2      52.474  26.858 -42.160
ATOM   3421  N   GLU B   3      52.474  32.370 -40.948
ATOM   3422  CA  GLU B   3      51.892  33.679 -40.639
ATOM   3423  C   GLU B   3      51.741  34.595 -41.788
ATOM   3424  O   GLU B   3      52.680  35.024 -42.459
ATOM   3425  CB  GLU B   3      53.657  35.057 -38.478
ATOM   3426  N   PHE B   4      50.521  35.023 -42.173
ATOM   3427  CA  PHE B   4      50.292  36.130 -43.045
ATOM   3428  C   PHE B   4      50.028  37.454 -42.359
ATOM   3429  O   PHE B   4      49.210  37.708 -41.474
ATOM   3430  CB  PHE B   4      47.301  34.638 -43.709
ATOM   3431  N   GLU B   5      50.782  38.461 -42.776
ATOM   3432  CA  GLU B   5      50.457  39.812 -42.379
ATOM   3433  C   GLU B   5      49.874  40.522 -43.620
ATOM   3434  O   GLU B   5      50.267  40.545 -44.786
ATOM   3435  CB  GLU B   5      53.238  40.988 -41.477
ATOM   3436  N   PHE B   6      48.760  41.202 -43.291
ATOM   3437  CA  PHE B   6      48.253  42.332 -44.078
ATOM   3438  C   PHE B   6      47.789  43.397 -43.091
ATOM   3439  O   PHE B   6      47.095  43.291 -42.080
ATOM   3440  CB  PHE B   6      45.557  40.441 -44.860
ATOM   3441  N   GLU B   7      48.233  44.602 -43.427
ATOM   3442  CA  GLU B   7      48.146  45.815 -42.597
ATOM   3443  C   GLU B   7      48.092  47.086 -43.457
ATOM   3444  O   GLU B   7      48.946  47.534 -44.222
ATOM   3445  CB  GLU B   7      50.697  45.596 -40.785
ATOM   3446  N   PHE B   8      46.993  47.808 -43.382
ATOM   3447  CA  PHE B   8      46.853  49.017 -44.162
ATOM   3448  C   PHE B   8      46.120  50.156 -43.480
ATOM   3449  O   PHE B   8      45.092  50.103 -42.806
ATOM   3450  CB  PHE B   8      44.339  47.579 -45.979
ATOM   3451  N   GLU B   9      46.673  51.363 -43.640
ATOM   3452  CA  GLU B   9      46.079  52.569 -43.140
ATOM   3453  C   GLU B   9      45.844  53.554 -44.294
ATOM   3454  O   GLU B   9      46.358  53.577 -45.412
ATOM   3455  CB  GLU B   9      48.466  53.910 -41.457
ATOM   3456  N   GLN B  10      44.944  54.510 -44.003
ATOM   3457  CA  GLN B  10      44.367  55.440 -44.942
ATOM   3458  C   GLN B  10      43.803  56.688 -44.327
ATOM   3459  O   GLN B  10      43.814  56.964 -43.128
ATOM   3460  CB  GLN B  10      42.398  53.380 -46.884
ATOM   3461  N   GLU B  11      43.227  57.618 -45.096
ATOM   3462  CA  GLU B  11      42.518  58.716 -44.435
ATOM   3463  C   GLU B  11      41.099  58.887 -44.912
ATOM   3464  O   GLU B  11      39.940  59.027 -45.302
ATOM   3465  CB  GLU B  11      44.378  61.129 -45.100
ATOM   3466  N   GLU B   1      47.068  25.057 -45.685
ATOM   3467  CA  GLU B   1      47.800  26.097 -46.455
ATOM   3468  C   GLU B   1      47.037  27.396 -46.267
ATOM   3469  O   GLU B   1      46.135  27.628 -45.463
ATOM   3470  CB  GLU B   1      47.957  25.218 -49.436
ATOM   3471  N   GLN B   2      47.404  28.405 -47.086
ATOM   3472  CA  GLN B   2      47.031  29.810 -46.756
ATOM   3473  C   GLN B   2      46.624  30.596 -47.947
ATOM   3474  O   GLN B   2      47.099  30.531 -49.081
ATOM   3475  CB  GLN B   2      48.505  30.516 -43.848
ATOM   3476  N   GLU B   3      45.649  31.461 -47.779
ATOM   3477  CA  GLU B   3      45.307  32.435 -48.798
ATOM   3478  C   GLU B   3      44.550  33.634 -48.313
ATOM   3479  O   GLU B   3      43.829  33.691 -47.316
ATOM   3480  CB  GLU B   3      43.368  30.709 -50.591
ATOM   3481  N   PHE B   4      44.671  34.763 -49.040
ATOM   3482  CA  PHE B   4      43.851  35.945 -48.867
ATOM   3483  C   PHE B   4      43.856  36.839 -50.053
ATOM   3484  O   PHE B   4      44.720  36.897 -50.928
ATOM   3485  CB  PHE B   4      46.327  37.101 -46.886
ATOM   3486  N   GLU B   5      42.811  37.664 -50.177
ATOM   3487  CA  GLU B   5      42.867  38.871 -50.969
ATOM   3488  C   GLU B   5      42.144  40.019 -50.319
ATOM   3489  O   GLU B   5      41.158  39.955 -49.584
ATOM   3490  CB  GLU B   5      41.218  37.971 -53.568
ATOM   3491  N   PHE B   6      42.631  41.245 -50.572
ATOM   3492  CA  PHE B   6      41.787  42.431 -50.515
ATOM   3493  C   PHE B   6      41.474  43.056 -51.860
ATOM   3494  O   PHE B   6      42.209  43.106 -52.847
ATOM   3495  CB  PHE B   6      44.552  44.113 -49.518
ATOM   3496  N   GLU B   7      40.302  43.623 -52.053
ATOM   3497  CA  GLU B   7      40.094  44.402 -53.296
ATOM   3498  C   GLU B   7      39.413  45.720 -52.932
ATOM   3499  O   GLU B   7      38.240  45.907 -52.611
ATOM   3500  CB  GLU B   7      38.367  42.530 -55.111
ATOM   3501  N   PHE B   8      40.187  46.806 -52.967
ATOM   3502  CA  PHE B   8      39.635  48.118 -52.645
ATOM   3503  C   PHE B   8      39.159  48.803 -53.897
ATOM   3504  O   PHE B   8      39.824  49.394 -54.748
ATOM   3505  CB  PHE B   8      42.691  49.402 -52.145
ATOM   3506  N   GLU B   9      37.840  48.736 -54.067
ATOM   3507  CA  GLU B   9      37.221  49.181 -55.280
ATOM   3508  C   GLU B   9      36.153  50.279 -55.080
ATOM   3509  O   GLU B   9      34.993  50.151 -54.690
ATOM   3510  CB  GLU B   9      35.662  46.571 -56.225
ATOM   3511  N   GLN B  10      36.479  51.531 -55.349
ATOM   3512  CA  GLN B  10      35.677  52.714 -55.391
ATOM   3513  C   GLN B  10      34.649  52.704 -56.511
ATOM   3514  O   GLN B  10      34.720  53.284 -57.595
ATOM   3515  CB  GLN B  10      37.573  55.162 -54.110
ATOM   3516  N   GLU B  11      33.534  51.981 -56.295
ATOM   3517  CA  GLU B  11      32.408  52.013 -57.249
ATOM   3518  C   GLU B  11      31.341  52.948 -56.807
ATOM   3519  O   GLU B  11      30.458  53.723 -56.440
ATOM   3520  CB  GLU B  11      31.258  49.034 -57.271
ATOM   3521  N   GLU B   1      48.456  60.722 -84.505
ATOM   3522  CA  GLU B   1      49.030  59.509 -85.071
ATOM   3523  C   GLU B   1      49.777  58.715 -84.053
ATOM   3524  O   GLU B   1      49.879  58.943 -82.848
ATOM   3525  CB  GLU B   1      51.000  60.511 -87.389
ATOM   3526  N   GLN B   2      50.393  57.627 -84.583
ATOM   3527  CA  GLN B   2      50.879  56.538 -83.710
ATOM   3528  C   GLN B   2      52.348  56.270 -84.055
ATOM   3529  O   GLN B   2      52.850  55.925 -85.124
ATOM   3530  CB  GLN B   2      48.376  54.244 -83.755
ATOM   3531  N   GLU B   3      53.162  56.452 -83.007
ATOM   3532  CA  GLU B   3      54.542  55.957 -83.124
ATOM   3533  C   GLU B   3      54.858  55.031 -81.972
ATOM   3534  O   GLU B   3      54.674  55.240 -80.773
ATOM   3535  CB  GLU B   3      56.274  58.532 -83.253
ATOM   3536  N   PHE B   4      55.401  53.849 -82.293
ATOM   3537  CA  PHE B   4      55.838  52.809 -81.363
ATOM   3538  C   PHE B   4      57.238  52.346 -81.638
ATOM   3539  O   PHE B   4      57.767  52.281 -82.748
ATOM   3540  CB  PHE B   4      53.901  50.613 -83.119
ATOM   3541  N   GLU B   5      58.030  51.957 -80.640
ATOM   3542  CA  GLU B   5      59.440  51.728 -80.816
ATOM   3543  C   GLU B   5      60.016  50.722 -79.874
ATOM   3544  O   GLU B   5      60.249  50.858 -78.673
ATOM   3545  CB  GLU B   5      60.922  54.442 -80.139
ATOM   3546  N   PHE B   6      60.305  49.550 -80.415
ATOM   3547  CA  PHE B   6      60.836  48.418 -79.643
ATOM   3548  C   PHE B   6      62.291  48.203 -79.962
ATOM   3549  O   PHE B   6      62.829  48.200 -81.069
ATOM   3550  CB  PHE B   6      59.089  46.418 -81.713
ATOM   3551  N   GLU B   7      63.083  47.992 -78.915
ATOM   3552  CA  GLU B   7      64.475  47.528 -78.940
ATOM   3553  C   GLU B   7      64.745  46.415 -78.005
ATOM   3554  O   GLU B   7      64.246  46.251 -76.892
ATOM   3555  CB  GLU B   7      66.111  50.176 -78.202
ATOM   3556  N   PHE B   8      65.607  45.496 -78.392
ATOM   3557  CA  PHE B   8      65.744  44.179 -77.702
ATOM   3558  C   PHE B   8      67.134  43.680 -77.986
ATOM   3559  O   PHE B   8      67.631  43.486 -79.095
ATOM   3560  CB  PHE B   8      63.688  42.746 -80.014
ATOM   3561  N   GLU B   9      67.917  43.418 -76.919
ATOM   3562  CA  GLU B   9      69.365  43.174 -77.089
ATOM   3563  C   GLU B   9      69.801  41.964 -76.291
ATOM   3564  O   GLU B   9      69.172  41.313 -75.456
ATOM   3565  CB  GLU B   9      70.678  45.645 -75.618
ATOM   3566  N   GLN B  10      71.015  41.559 -76.527
ATOM   3567  CA  GLN B  10      71.726  40.549 -75.749
ATOM   3568  C   GLN B  10      72.947  41.076 -75.062
ATOM   3569  O   GLN B  10      73.681  41.989 -75.441
ATOM   3570  CB  GLN B  10      70.924  37.588 -77.095
ATOM   3571  N   GLU B  11      73.270  40.489 -73.914
ATOM   3572  CA  GLU B  11      74.664  40.628 -73.436
ATOM   3573  C   GLU B  11      75.152  39.226 -73.136
ATOM   3574  O   GLU B  11      75.549  38.087 -72.892
ATOM   3575  CB  GLU B  11      74.469  42.466 -70.864
ATOM   3576  N   GLU B   1     -62.414 -56.153 -97.152
ATOM   3577  CA  GLU B   1     -61.116 -56.674 -96.739
ATOM   3578  C   GLU B   1     -60.035 -56.555 -97.792
ATOM   3579  O   GLU B   1     -59.838 -57.327 -98.730
ATOM   3580  CB  GLU B   1     -61.647 -59.701 -96.228
ATOM   3581  N   GLN B   2     -59.179 -55.547 -97.766
ATOM   3582  CA  GLN B   2     -58.663 -55.064 -99.075
ATOM   3583  C   GLN B   2     -57.301 -55.652 -99.402
ATOM   3584  O   GLN B   2     -56.975 -56.232-100.438
ATOM   3585  CB  GLN B   2     -59.448 -51.723 -98.785
ATOM   3586  N   GLU B   3     -56.310 -55.582 -98.552
ATOM   3587  CA  GLU B   3     -54.912 -55.641 -98.836
ATOM   3588  C   GLU B   3     -54.055 -55.932 -97.657
ATOM   3589  O   GLU B   3     -54.322 -55.659 -96.486
ATOM   3590  CB  GLU B   3     -54.094 -52.964  99.711
ATOM   3591  N   PHE B   4     -52.875 -56.553 -97.890
ATOM   3592  CA  PHE B   4     -51.822 -56.731 -96.885
ATOM   3593  C   PHE B   4     -50.534 -56.228 -97.505
ATOM   3594  O   PHE B   4     -50.234 -56.121 -98.694
ATOM   3595  CB  PHE B   4     -51.747 -60.062 -97.724
ATOM   3596  N   GLU B   5     -49.649 -55.867 -96.537
ATOM   3597  CA  GLU B   5     -48.452 -55.178 -96.923
ATOM   3598  C   GLU B   5     -47.229 -55.817 -96.391
ATOM   3599  O   GLU B   5     -47.141 -56.367 -95.293
ATOM   3600  CB  GLU B   5     -48.774 -52.460 -95.206
ATOM   3601  N   PHE B   6     -46.109 -55.811 -97.146
ATOM   3602  CA  PHE B   6     -44.892 -56.356 -96.494
ATOM   3603  C   PHE B   6     -43.647 -55.901 -97.185
ATOM   3604  O   PHE B   6     -43.535 -54.998 -98.013
ATOM   3605  CB  PHE B   6     -45.770 -59.296 -98.183
ATOM   3606  N   GLU B   7     -42.540 -56.570 -96.845
ATOM   3607  CA  GLU B   7     -41.172 -56.166 -96.977
ATOM   3608  C   GLU B   7     -40.230 -57.352 -96.732
ATOM   3609  O   GLU B   7     -39.930 -57.917 -95.681
ATOM   3610  CB  GLU B   7     -40.564 -54.217 -94.507
ATOM   3611  N   PHE B   8     -39.686 -57.789 -97.881
ATOM   3612  CA  PHE B   8     -39.219 -59.102 -98.212
ATOM   3613  C   PHE B   8     -37.985 -58.940 -99.117
ATOM   3614  O   PHE B   8     -37.430 -57.922 -99.531
ATOM   3615  CB  PHE B   8     -41.853 -59.493  99.656
ATOM   3616  N   GLU B   9     -37.476 -60.108 -99.482
ATOM   3617  CA  GLU B   9     -36.522 -60.176  99.411
ATOM   3618  C   GLU B   9     -36.861 -61.192  98.366
ATOM   3619  O   GLU B   9     -37.829 -61.950  98.319
ATOM   3620  CB  GLU B   9     -33.802 -61.073 -99.159
ATOM   3621  N   GLN B  10     -36.013 -61.278  97.380
ATOM   3622  CA  GLN B  10     -36.274 -61.862  96.088
ATOM   3623  C   GLN B  10     -36.002 -63.343  96.081
ATOM   3624  O   GLN B  10     -36.795 -64.264  96.279
ATOM   3625  CB  GLN B  10     -38.987 -60.307  94.899
ATOM   3626  N   GLU B  11     -34.734 -63.665  95.824
ATOM   3627  CA  GLU B  11     -34.210 -65.007  95.842
ATOM   3628  C   GLU B  11     -32.984 -65.178  96.643
ATOM   3629  O   GLU B  11     -31.961 -65.321  97.311
ATOM   3630  CB  GLU B  11     -33.689 -65.457  92.761
ATOM   3631  N   GLU B   1      73.823  41.484 -90.178
ATOM   3632  CA  GLU B   1      73.502  42.868 -90.301
ATOM   3633  C   GLU B   1      72.681  43.179 -91.558
ATOM   3634  O   GLU B   1      72.943  42.945 -92.738
ATOM   3635  CB  GLU B   1      76.330  44.313 -90.944
ATOM   3636  N   GLN B   2      71.522  43.791 -91.299
ATOM   3637  CA  GLN B   2      70.705  44.496 -92.301
ATOM   3638  C   GLN B   2      70.035  45.760 -91.747
ATOM   3639  O   GLN B   2      69.920  46.130 -90.579
ATOM   3640  CB  GLN B   2      69.855  42.055 -94.436
ATOM   3641  N   GLU B   3      69.510  46.559 -92.657
ATOM   3642  CA  GLU B   3      68.353  47.464 -92.455
ATOM   3643  C   GLU B   3      67.413  47.381 -93.616
ATOM   3644  O   GLU B   3      67.699  47.482 -94.809
ATOM   3645  CB  GLU B   3      69.772  50.372 -92.341
ATOM   3646  N   PHE B   4      66.141  47.180 -93.390
ATOM   3647  CA  PHE B   4      65.073  46.764 -94.274
ATOM   3648  C   PHE B   4      63.768  47.306 -93.763
ATOM   3649  O   PHE B   4      63.293  47.104 -92.645
ATOM   3650  CB  PHE B   4      65.293  43.626 -92.936
ATOM   3651  N   GLU B   5      63.035  48.089 -94.594
ATOM   3652  CA  GLU B   5      61.734  48.617 -94.177
ATOM   3653  C   GLU B   5      60.667  48.322 -95.160
ATOM   3654  O   GLU B   5      60.758  48.495 -96.376
ATOM   3655  CB  GLU B   5      62.127  51.686 -93.706
ATOM   3656  N   PHE B   6      59.502  47.835 -94.801
ATOM   3657  CA  PHE B   6      58.263  47.836 -95.569
ATOM   3658  C   PHE B   6      57.522  49.156 -95.362
ATOM   3659  O   PHE B   6      57.221  49.700 -94.299
ATOM   3660  CB  PHE B   6      57.040  45.560 -93.445
ATOM   3661  N   GLU B   7      57.134  49.841 -96.397
ATOM   3662  CA  GLU B   7      56.047  50.763 -96.505
ATOM   3663  C   GLU B   7      54.925  50.225 -97.329
ATOM   3664  O   GLU B   7      54.936  50.011 -98.541
ATOM   3665  CB  GLU B   7      57.190  53.201 -98.262
ATOM   3666  N   PHE B   8      53.788  49.949 -96.669
ATOM   3667  CA  PHE B   8      52.711  49.148 -97.179
ATOM   3668  C   PHE B   8      51.377  49.819 -97.144
ATOM   3669  O   PHE B   8      50.649  49.958 -96.161
ATOM   3670  CB  PHE B   8      52.736  47.238 -94.358
ATOM   3671  N   GLU B   9      50.949  50.316 -98.333
ATOM   3672  CA  GLU B   9      49.964  51.416 -98.464
ATOM   3673  C   GLU B   9      48.784  50.887 -99.261
ATOM   3674  O   GLU B   9      48.665  50.691-100.471
ATOM   3675  CB  GLU B   9      51.527  53.401  99.614
ATOM   3676  N   GLN B  10      47.755  50.608 -98.509
ATOM   3677  CA  GLN B  10      46.435  50.135 -98.883
ATOM   3678  C   GLN B  10      45.423  51.288 -99.048
ATOM   3679  O   GLN B  10      45.421  51.296-100.279
ATOM   3680  CB  GLN B  10      46.166  47.595 -96.538
ATOM   3681  N   GLU B  11      44.792  51.180  99.766
ATOM   3682  CA  GLU B  11      44.167  52.241  99.038
ATOM   3683  C   GLU B  11      42.837  51.853  98.397
ATOM   3684  O   GLU B  11      41.764  51.541  97.879
ATOM   3685  CB  GLU B  11      46.267  53.236  96.941
ATOM   3686  N   GLU B   1      86.465 -99.839 -30.720
ATOM   3687  CA  GLU B   1      85.129 -99.265 -30.835
ATOM   3688  C   GLU B   1      84.118  99.662 -30.660
ATOM   3689  O   GLU B   1      84.112 100.893 -30.667
ATOM   3690  CB  GLU B   1      85.046 -98.640 -33.988
ATOM   3691  N   GLN B   2      84.101  99.075 -29.500
ATOM   3692  CA  GLN B   2      83.097  98.010 -29.220
ATOM   3693  C   GLN B   2      81.842  98.557 -28.634
ATOM   3694  O   GLN B   2      81.707  99.620 -28.026
ATOM   3695  CB  GLN B   2      84.965  95.257 -29.067
ATOM   3696  N   GLU B   3      80.756  97.770 -28.811
ATOM   3697  CA  GLU B   3      79.485  97.957 -28.053
ATOM   3698  C   GLU B   3      78.747  96.679 -28.046
ATOM   3699  O   GLU B   3      79.115  95.617 -28.549
ATOM   3700  CB  GLU B   3      78.085 -99.836 -29.931
ATOM   3701  N   PHE B   4      77.580  96.633 -27.455
ATOM   3702  CA  PHE B   4      76.961  95.481 -26.847
ATOM   3703  C   PHE B   4      75.684  95.079 -27.486
ATOM   3704  O   PHE B   4      75.100  94.003 -27.361
ATOM   3705  CB  PHE B   4      76.278  97.501 -24.240
ATOM   3706  N   GLU B   5      75.129  96.006 -28.278
ATOM   3707  CA  GLU B   5      73.751  95.878 -28.692
ATOM   3708  C   GLU B   5      73.620  95.578 -30.193
ATOM   3709  O   GLU B   5      73.196  94.570 -30.758
ATOM   3710  CB  GLU B   5      72.360  98.583 -27.943
ATOM   3711  N   PHE B   6      74.026  96.557 -30.980
ATOM   3712  CA  PHE B   6      73.797  96.657 -32.430
ATOM   3713  C   PHE B   6      74.827  97.507 -33.119
ATOM   3714  O   PHE B   6      75.909  97.893 -32.677
ATOM   3715  CB  PHE B   6      71.307  98.886 -31.556
ATOM   3716  N   GLU B   7      74.537  97.887 -34.346
ATOM   3717  CA  GLU B   7      75.518  98.503 -35.217
ATOM   3718  C   GLU B   7      75.760  99.918 -34.860
ATOM   3719  O   GLU B   7      75.754 101.149 -34.857
ATOM   3720  CB  GLU B   7      74.013  98.666 -38.084
ATOM   3721  N   PHE B   8      76.983 -99.533 -35.004
ATOM   3722  CA  PHE B   8      77.322 -98.315 -34.286
ATOM   3723  C   PHE B   8      77.943 -97.328 -35.274
ATOM   3724  O   PHE B   8      78.841 -97.537 -36.089
ATOM   3725  CB  PHE B   8      79.920  99.915 -32.896
ATOM   3726  N   GLU B   9      77.482 -96.087 -35.278
ATOM   3727  CA  GLU B   9      78.269 -94.903 -35.407
ATOM   3728  C   GLU B   9      77.900 -93.862 -34.357
ATOM   3729  O   GLU B   9      77.940 -92.634 -34.425
ATOM   3730  CB  GLU B   9      77.146 -93.597 -38.165
ATOM   3731  N   GLN B  10      77.478 -94.410 -33.218
ATOM   3732  CA  GLN B  10      77.104 -93.748 -31.981
ATOM   3733  C   GLN B  10      77.979 -94.149 -30.804
ATOM   3734  O   GLN B  10      77.798 -95.097 -30.040
ATOM   3735  CB  GLN B  10      73.830 -93.208 -32.188
ATOM   3736  N   GLU B  11      79.073 -93.407 -30.550
ATOM   3737  CA  GLU B  11      80.083 -93.777 -29.567
ATOM   3738  C   GLU B  11      79.877 -92.859 -28.347
ATOM   3739  O   GLU B  11      79.712 -92.124 -27.373
ATOM   3740  CB  GLU B  11      82.800 -92.711 -30.912
ATOM   3741  N   GLU B   1     -38.091 -83.022 -16.348
ATOM   3742  CA  GLU B   1     -39.014 -83.978 -16.932
ATOM   3743  C   GLU B   1     -38.789 -85.372 -16.506
ATOM   3744  O   GLU B   1     -39.373 -86.357 -16.959
ATOM   3745  CB  GLU B   1     -38.530 -83.782 -20.106
ATOM   3746  N   GLN B   2     -37.867 -85.591 -15.540
ATOM   3747  CA  GLN B   2     -37.302 -86.924 -15.235
ATOM   3748  C   GLN B   2     -37.584 -87.352 -13.790
ATOM   3749  O   GLN B   2     -36.850 -87.299 -12.803
ATOM   3750  CB  GLN B   2     -34.244 -86.700 -16.705
ATOM   3751  N   GLU B   3     -38.812 -87.848 -13.614
ATOM   3752  CA  GLU B   3     -39.325 -88.187 -12.317
ATOM   3753  C   GLU B   3     -38.756 -89.458 -11.815
ATOM   3754  O   GLU B   3     -38.060 -90.244 -12.457
ATOM   3755  CB  GLU B   3     -42.459 -88.579 -12.750
ATOM   3756  N   PHE B   4     -39.015 -89.794 -10.551
ATOM   3757  CA  PHE B   4     -38.910 -91.135 -10.049
ATOM   3758  C   PHE B   4     -39.806 -91.421  -8.832
ATOM   3759  O   PHE B   4     -40.151 -90.643  -7.943
ATOM   3760  CB  PHE B   4     -36.053 -90.151  -8.325
ATOM   3761  N   GLU B   5     -40.277 -92.665  -8.712
ATOM   3762  CA  GLU B   5     -41.360 -93.114  -7.883
ATOM   3763  C   GLU B   5     -40.974 -94.262  -6.949
ATOM   3764  O   GLU B   5     -40.499 -95.356  -7.252
ATOM   3765  CB  GLU B   5     -43.528 -94.225  -9.926
ATOM   3766  N   PHE B   6     -41.174 -94.062  -5.643
ATOM   3767  CA  PHE B   6     -41.080 -95.199  -4.684
ATOM   3768  C   PHE B   6     -42.372 -95.384  -3.887
ATOM   3769  O   PHE B   6     -42.741 -94.744  -2.902
ATOM   3770  CB  PHE B   6     -39.371 -92.792  -2.814
ATOM   3771  N   GLU B   7     -43.219 -96.343  -4.282
ATOM   3772  CA  GLU B   7     -44.447 -96.592  -3.483
ATOM   3773  C   GLU B   7     -44.120 -97.711  -2.514
ATOM   3774  O   GLU B   7     -43.930 -98.892  -2.804
ATOM   3775  CB  GLU B   7     -46.597 -97.663  -5.573
ATOM   3776  N   PHE B   8     -44.020 -97.417  -1.199
ATOM   3777  CA  PHE B   8     -43.612 -98.380  -0.158
ATOM   3778  C   PHE B   8     -44.782 -98.852   0.639
ATOM   3779  O   PHE B   8     -44.790-100.083   0.640
ATOM   3780  CB  PHE B   8     -42.194 -95.778   1.532
ATOM   3781  N   GLU B   9     -44.605  99.989   1.257
ATOM   3782  CA  GLU B   9     -45.574  99.295   2.129
ATOM   3783  C   GLU B   9     -45.081  98.938   3.479
ATOM   3784  O   GLU B   9     -43.933  99.133   3.878
ATOM   3785  CB  GLU B   9     -46.151  96.650   0.553
ATOM   3786  N   GLN B  10     -45.848  98.368   4.391
ATOM   3787  CA  GLN B  10     -45.333  97.862   5.665
ATOM   3788  C   GLN B  10     -45.503  96.350   5.637
ATOM   3789  O   GLN B  10     -44.819  95.496   5.073
ATOM   3790  CB  GLN B  10     -47.306  99.903   7.655
ATOM   3791  N   GLU B  11     -46.578  95.973   6.358
ATOM   3792  CA  GLU B  11     -47.095  94.628   6.146
ATOM   3793  C   GLU B  11     -48.616  94.623   5.983
ATOM   3794  O   GLU B  11     -49.840  94.620   5.851
ATOM   3795  CB  GLU B  11     -46.218  93.281   8.890
ATOM   3796  N   GLU B   1     -19.417  -4.334   2.771
ATOM   3797  CA  GLU B   1     -18.529  -3.214   2.702
ATOM   3798  C   GLU B   1     -17.281  -3.419   3.464
ATOM   3799  O   GLU B   1     -16.758  -2.565   4.181
ATOM   3800  CB  GLU B   1     -19.946  -0.678   3.817
ATOM   3801  N   GLN B   2     -16.593  -4.540   3.457
ATOM   3802  CA  GLN B   2     -15.926  -5.099   4.655
ATOM   3803  C   GLN B   2     -14.719  -4.302   4.947
ATOM   3804  O   GLN B   2     -14.000  -3.761   4.106
ATOM   3805  CB  GLN B   2     -15.888  -8.479   3.993
ATOM   3806  N   GLU B   3     -14.366  -4.145   6.235
ATOM   3807  CA  GLU B   3     -13.361  -3.139   6.628
ATOM   3808  C   GLU B   3     -11.979  -3.641   6.769
ATOM   3809  O   GLU B   3     -11.686  -4.824   6.942
ATOM   3810  CB  GLU B   3     -14.389  -2.067   9.401
ATOM   3811  N   PHE B   4     -10.934  -2.783   6.711
ATOM   3812  CA  PHE B   4      -9.648  -3.149   7.254
ATOM   3813  C   PHE B   4      -9.093  -2.079   8.181
ATOM   3814  O   PHE B   4      -7.930  -1.693   8.295
ATOM   3815  CB  PHE B   4      -8.322  -2.657   4.166
ATOM   3816  N   GLU B   5      -9.961  -1.480   8.968
ATOM   3817  CA  GLU B   5      -9.644  -0.465   9.931
ATOM   3818  C   GLU B   5      -8.953  -0.922  11.168
ATOM   3819  O   GLU B   5      -9.305  -1.835  11.915
ATOM   3820  CB  GLU B   5     -12.533   0.564  10.790
ATOM   3821  N   PHE B   6      -7.822  -0.238  11.472
ATOM   3822  CA  PHE B   6      -7.311  -0.357  12.821
ATOM   3823  C   PHE B   6      -6.824   0.956  13.319
ATOM   3824  O   PHE B   6      -5.792   1.527  12.967
ATOM   3825  CB  PHE B   6      -4.547  -1.769  11.440
ATOM   3826  N   GLU B   7      -7.562   1.590  14.233
ATOM   3827  CA  GLU B   7      -7.104   2.938  14.630
ATOM   3828  C   GLU B   7      -6.130   2.825  15.775
ATOM   3829  O   GLU B   7      -5.998   1.857  16.524
ATOM   3830  CB  GLU B   7      -9.754   4.312  15.486
ATOM   3831  N   PHE B   8      -5.307   3.817  16.063
ATOM   3832  CA  PHE B   8      -4.458   3.728  17.267
ATOM   3833  C   PHE B   8      -4.464   5.097  17.929
ATOM   3834  O   PHE B   8      -5.440   5.813  18.154
ATOM   3835  CB  PHE B   8      -1.862   4.073  14.974
ATOM   3836  N   GLU B   9      -3.324   5.628  18.328
ATOM   3837  CA  GLU B   9      -3.199   6.851  19.161
ATOM   3838  C   GLU B   9      -3.496   8.020  18.223
ATOM   3839  O   GLU B   9      -3.993   7.990  17.097
ATOM   3840  CB  GLU B   9       0.001   6.874  19.747
ATOM   3841  N   GLN B  10      -3.199   9.225  18.628
ATOM   3842  CA  GLN B  10      -3.547  10.501  17.995
ATOM   3843  C   GLN B  10      -2.445  11.542  18.100
ATOM   3844  O   GLN B  10      -1.278  11.429  17.726
ATOM   3845  CB  GLN B  10      -6.704  10.859  19.125
ATOM   3846  N   GLU B  11      -2.692  12.713  18.638
ATOM   3847  CA  GLU B  11      -1.719  13.714  19.032
ATOM   3848  C   GLU B  11      -2.025  14.368  20.328
ATOM   3849  O   GLU B  11      -2.279  14.911  21.403
ATOM   3850  CB  GLU B  11      -1.490  15.729  16.592
ATOM   3851  N   GLU B   1     -60.953  61.338 -59.263
ATOM   3852  CA  GLU B   1     -61.632  62.490 -59.885
ATOM   3853  C   GLU B   1     -61.473  62.310 -61.393
ATOM   3854  O   GLU B   1     -60.969  61.382 -62.025
ATOM   3855  CB  GLU B   1     -59.683  64.940 -59.122
ATOM   3856  N   GLN B   2     -61.947  63.295 -62.109
ATOM   3857  CA  GLN B   2     -62.354  63.318 -63.493
ATOM   3858  C   GLN B   2     -61.295  63.936 -64.337
ATOM   3859  O   GLN B   2     -61.456  64.903 -65.081
ATOM   3860  CB  GLN B   2     -65.672  63.832 -63.050
ATOM   3861  N   GLU B   3     -60.048  63.421 -64.309
ATOM   3862  CA  GLU B   3     -58.927  63.897 -65.070
ATOM   3863  C   GLU B   3     -58.149  62.824 -65.828
ATOM   3864  O   GLU B   3     -57.500  62.926 -66.869
ATOM   3865  CB  GLU B   3     -56.864  64.840 -62.754
ATOM   3866  N   PHE B   4     -58.227  61.615 -65.213
ATOM   3867  CA  PHE B   4     -57.700  60.475 -65.969
ATOM   3868  C   PHE B   4     -58.648  59.311 -65.880
ATOM   3869  O   PHE B   4     -58.744  58.455 -65.002
ATOM   3870  CB  PHE B   4     -55.621  59.983 -63.196
ATOM   3871  N   GLU B   5     -59.473  59.228 -66.900
ATOM   3872  CA  GLU B   5     -60.497  58.224 -67.058
ATOM   3873  C   GLU B   5     -60.042  56.856 -67.385
ATOM   3874  O   GLU B   5     -58.909  56.560 -67.764
ATOM   3875  CB  GLU B   5     -62.217  59.282 -69.584
ATOM   3876  N   PHE B   6     -60.865  55.822 -67.284
ATOM   3877  CA  PHE B   6     -60.538  54.545 -67.852
ATOM   3878  C   PHE B   6     -61.830  53.852 -68.264
ATOM   3879  O   PHE B   6     -62.935  53.849 -67.722
ATOM   3880  CB  PHE B   6     -60.178  53.582 -64.544
ATOM   3881  N   GLU B   7     -61.730  53.162 -69.360
ATOM   3882  CA  GLU B   7     -62.896  52.723 -70.090
ATOM   3883  C   GLU B   7     -63.074  51.237 -70.164
ATOM   3884  O   GLU B   7     -62.906  50.518 -71.149
ATOM   3885  CB  GLU B   7     -62.500  53.964 -73.012
ATOM   3886  N   PHE B   8     -63.463  50.651 -69.004
ATOM   3887  CA  PHE B   8     -64.310  49.462 -68.968
ATOM   3888  C   PHE B   8     -65.426  49.549 -67.940
ATOM   3889  O   PHE B   8     -66.436  48.850 -67.854
ATOM   3890  CB  PHE B   8     -61.892  47.924 -67.078
ATOM   3891  N   GLU B   9     -65.321  50.481 -67.017
ATOM   3892  CA  GLU B   9     -66.228  50.876 -65.973
ATOM   3893  C   GLU B   9     -66.564  52.356 -66.024
ATOM   3894  O   GLU B   9     -65.820  53.337 -66.002
ATOM   3895  CB  GLU B   9     -64.647  50.515 -63.212
ATOM   3896  N   GLN B  10     -67.852  52.579 -66.102
ATOM   3897  CA  GLN B  10     -68.494  53.910 -66.110
ATOM   3898  C   GLN B  10     -69.295  54.207 -64.894
ATOM   3899  O   GLN B  10     -69.539  55.338 -64.475
ATOM   3900  CB  GLN B  10     -67.273  55.465 -68.806
ATOM   3901  N   GLU B  11     -69.815  53.202 -64.159
ATOM   3902  CA  GLU B  11     -70.120  53.386 -62.737
ATOM   3903  C   GLU B  11     -69.343  52.395 -61.917
ATOM   3904  O   GLU B  11     -68.708  51.583 -61.245
ATOM   3905  CB  GLU B  11     -73.186  52.876 -62.358
ATOM   3906  N   GLU B   1      11.530  48.128  -4.683
ATOM   3907  CA  GLU B   1      10.930  47.755  -5.977
ATOM   3908  C   GLU B   1      11.719  46.646  -6.657
ATOM   3909  O   GLU B   1      12.360  46.682  -7.707
ATOM   3910  CB  GLU B   1      10.739  50.330  -7.707
ATOM   3911  N   GLN B   2      11.724  45.493  -6.050
ATOM   3912  CA  GLN B   2      12.490  44.350  -6.455
ATOM   3913  C   GLN B   2      11.638  43.076  -6.384
ATOM   3914  O   GLN B   2      11.480  42.273  -5.464
ATOM   3915  CB  GLN B   2      15.413  44.844  -4.716
ATOM   3916  N   GLU B   3      10.992  42.851  -7.514
ATOM   3917  CA  GLU B   3       9.899  41.898  -7.686
ATOM   3918  C   GLU B   3      10.406  40.759  -8.523
ATOM   3919  O   GLU B   3      10.947  40.835  -9.626
ATOM   3920  CB  GLU B   3       7.917  43.686  -9.526
ATOM   3921  N   PHE B   4      10.294  39.532  -8.099
ATOM   3922  CA  PHE B   4      10.715  38.360  -8.802
ATOM   3923  C   PHE B   4       9.855  37.139  -8.626
ATOM   3924  O   PHE B   4       9.322  36.774  -7.578
ATOM   3925  CB  PHE B   4      13.109  38.198  -6.320
ATOM   3926  N   GLU B   5       9.625  36.349  -9.688
ATOM   3927  CA  GLU B   5       8.514  35.414  -9.664
ATOM   3928  C   GLU B   5       8.655  34.252 -10.576
ATOM   3929  O   GLU B   5       8.710  34.286 -11.805
ATOM   3930  CB  GLU B   5       6.022  37.081 -10.677
ATOM   3931  N   PHE B   6       8.732  33.049 -10.031
ATOM   3932  CA  PHE B   6       8.747  31.880 -10.900
ATOM   3933  C   PHE B   6       7.414  31.117 -10.741
ATOM   3934  O   PHE B   6       6.630  31.094  -9.792
ATOM   3935  CB  PHE B   6      10.430  30.176  -8.361
ATOM   3936  N   GLU B   7       7.072  30.382 -11.780
ATOM   3937  CA  GLU B   7       6.102  29.253 -11.655
ATOM   3938  C   GLU B   7       6.623  28.133 -12.461
ATOM   3939  O   GLU B   7       7.463  28.243 -13.353
ATOM   3940  CB  GLU B   7       3.313  30.309 -12.669
ATOM   3941  N   PHE B   8       6.153  26.883 -12.217
ATOM   3942  CA  PHE B   8       6.380  25.703 -13.004
ATOM   3943  C   PHE B   8       5.171  24.931 -13.419
ATOM   3944  O   PHE B   8       4.304  24.481 -12.671
ATOM   3945  CB  PHE B   8       7.335  24.120 -10.120
ATOM   3946  N   GLU B   9       5.012  24.704 -14.740
ATOM   3947  CA  GLU B   9       3.776  24.170 -15.331
ATOM   3948  C   GLU B   9       4.023  22.989 -16.245
ATOM   3949  O   GLU B   9       4.990  22.812 -16.986
ATOM   3950  CB  GLU B   9       2.707  26.573 -17.028
ATOM   3951  N   GLN B  10       3.077  22.027 -16.245
ATOM   3952  CA  GLN B  10       3.037  21.056 -17.304
ATOM   3953  C   GLN B  10       2.216  21.482 -18.517
ATOM   3954  O   GLN B  10       1.487  22.463 -18.663
ATOM   3955  CB  GLN B  10       4.476  18.321 -16.092
ATOM   3956  N   GLU B  11       2.335  20.644 -19.542
ATOM   3957  CA  GLU B  11       1.450  20.455 -20.648
ATOM   3958  C   GLU B  11       1.832  19.155 -21.363
ATOM   3959  O   GLU B  11       2.138  18.110 -21.937
ATOM   3960  CB  GLU B  11       1.804  22.910 -22.571
ATOM   3961  N   GLU B   1      21.499  49.046  -0.276
ATOM   3962  CA  GLU B   1      20.356  49.977  -0.157
ATOM   3963  C   GLU B   1      19.093  49.196  -0.359
ATOM   3964  O   GLU B   1      18.204  49.032   0.477
ATOM   3965  CB  GLU B   1      20.742  52.109  -2.466
ATOM   3966  N   GLN B   2      18.888  48.611  -1.554
ATOM   3967  CA  GLN B   2      18.082  47.370  -1.606
ATOM   3968  C   GLN B   2      18.467  46.519  -2.792
ATOM   3969  O   GLN B   2      18.138  46.670  -3.969
ATOM   3970  CB  GLN B   2      14.963  48.759  -1.144
ATOM   3971  N   GLU B   3      19.243  45.490  -2.585
ATOM   3972  CA  GLU B   3      20.076  44.796  -3.567
ATOM   3973  C   GLU B   3      20.414  43.415  -3.046
ATOM   3974  O   GLU B   3      20.898  43.127  -1.951
ATOM   3975  CB  GLU B   3      22.730  46.522  -3.819
ATOM   3976  N   PHE B   4      20.164  42.385  -3.858
ATOM   3977  CA  PHE B   4      19.971  41.055  -3.288
ATOM   3978  C   PHE B   4      20.475  40.004  -4.252
ATOM   3979  O   PHE B   4      20.835  40.169  -5.417
ATOM   3980  CB  PHE B   4      16.660  41.431  -3.582
ATOM   3981  N   GLU B   5      20.537  38.751  -3.783
ATOM   3982  CA  GLU B   5      20.492  37.590  -4.682
ATOM   3983  C   GLU B   5      19.388  36.618  -4.315
ATOM   3984  O   GLU B   5      18.985  36.290  -3.199
ATOM   3985  CB  GLU B   5      23.251  36.076  -4.244
ATOM   3986  N   PHE B   6      18.793  36.062  -5.361
ATOM   3987  CA  PHE B   6      18.059  34.797  -5.243
ATOM   3988  C   PHE B   6      18.758  33.771  -6.121
ATOM   3989  O   PHE B   6      19.378  33.964  -7.166
ATOM   3990  CB  PHE B   6      15.787  36.053  -7.543
ATOM   3991  N   GLU B   7      18.680  32.504  -5.690
ATOM   3992  CA  GLU B   7      19.464  31.366  -6.183
ATOM   3993  C   GLU B   7      18.633  30.150  -6.372
ATOM   3994  O   GLU B   7      18.336  29.330  -5.503
ATOM   3995  CB  GLU B   7      21.901  31.085  -4.228
ATOM   3996  N   PHE B   8      18.161  29.926  -7.616
ATOM   3997  CA  PHE B   8      17.156  28.885  -7.831
ATOM   3998  C   PHE B   8      17.716  27.601  -8.315
ATOM   3999  O   PHE B   8      18.645  27.487  -9.113
ATOM   4000  CB  PHE B   8      16.044  30.535 -10.633
ATOM   4001  N   GLU B   9      17.209  26.447  -7.883
ATOM   4002  CA  GLU B   9      17.321  25.198  -8.693
ATOM   4003  C   GLU B   9      15.988  24.707  -9.195
ATOM   4004  O   GLU B   9      14.902  24.722  -8.614
ATOM   4005  CB  GLU B   9      18.803  23.113  -6.806
ATOM   4006  N   GLN B  10      16.051  24.197 -10.442
ATOM   4007  CA  GLN B  10      14.844  23.661 -11.136
ATOM   4008  C   GLN B  10      15.200  22.407 -11.843
ATOM   4009  O   GLN B  10      15.830  22.300 -12.896
ATOM   4010  CB  GLN B  10      13.739  26.592 -12.407
ATOM   4011  N   GLU B  11      14.759  21.287 -11.222
ATOM   4012  CA  GLU B  11      15.081  20.015 -11.928
ATOM   4013  C   GLU B  11      13.817  19.335 -12.344
ATOM   4014  O   GLU B  11      12.775  18.775 -12.688
ATOM   4015  CB  GLU B  11      16.461  18.318  -9.606
ATOM   4016  N   GLU B   1       3.821 -31.524 -85.022
ATOM   4017  CA  GLU B   1       5.095 -31.822 -85.737
ATOM   4018  C   GLU B   1       5.407 -33.314 -85.618
ATOM   4019  O   GLU B   1       5.941 -34.051 -86.448
ATOM   4020  CB  GLU B   1       7.187 -30.238 -83.933
ATOM   4021  N   GLN B   2       5.061 -33.898 -84.477
ATOM   4022  CA  GLN B   2       5.578 -35.179 -84.039
ATOM   4023  C   GLN B   2       4.784 -36.271 -84.689
ATOM   4024  O   GLN B   2       3.907 -36.112 -85.539
ATOM   4025  CB  GLN B   2       6.226 -34.392 -80.813
ATOM   4026  N   GLU B   3       5.008 -37.547 -84.351
ATOM   4027  CA  GLU B   3       3.864 -38.485 -84.481
ATOM   4028  C   GLU B   3       3.829 -39.407 -83.330
ATOM   4029  O   GLU B   3       4.828 -39.925 -82.832
ATOM   4030  CB  GLU B   3       4.924 -40.241 -86.953
ATOM   4031  N   PHE B   4       2.674 -39.749 -82.736
ATOM   4032  CA  PHE B   4       2.481 -40.926 -81.860
ATOM   4033  C   PHE B   4       1.820 -42.020 -82.631
ATOM   4034  O   PHE B   4       0.615 -42.103 -82.871
ATOM   4035  CB  PHE B   4      -0.182 -39.363 -80.388
ATOM   4036  N   GLU B   5       2.530 -43.021 -83.129
ATOM   4037  CA  GLU B   5       1.891 -44.191 -83.658
ATOM   4038  C   GLU B   5       1.690 -45.259 -82.585
ATOM   4039  O   GLU B   5       2.343 -45.493 -81.568
ATOM   4040  CB  GLU B   5       4.449 -45.268 -85.355
ATOM   4041  N   PHE B   6       0.641 -46.021 -82.834
ATOM   4042  CA  PHE B   6       0.242 -47.119 -81.968
ATOM   4043  C   PHE B   6       0.009 -48.424 -82.645
ATOM   4044  O   PHE B   6       0.008 -48.624 -83.860
ATOM   4045  CB  PHE B   6      -2.666 -45.508 -81.557
ATOM   4046  N   GLU B   7      -0.222 -49.491 -81.883
ATOM   4047  CA  GLU B   7      -0.998 -50.646 -82.203
ATOM   4048  C   GLU B   7      -2.120 -50.826 -81.218
ATOM   4049  O   GLU B   7      -2.268 -50.204 -80.166
ATOM   4050  CB  GLU B   7       1.016 -53.043 -82.161
ATOM   4051  N   PHE B   8      -3.068 -51.740 -81.475
ATOM   4052  CA  PHE B   8      -3.773 -52.562 -80.514
ATOM   4053  C   PHE B   8      -4.183 -53.855 -81.215
ATOM   4054  O   PHE B   8      -4.019 -54.173 -82.393
ATOM   4055  CB  PHE B   8      -6.548 -50.520 -81.102
ATOM   4056  N   GLU B   9      -4.792 -54.761 -80.478
ATOM   4057  CA  GLU B   9      -4.914 -56.174 -80.706
ATOM   4058  C   GLU B   9      -6.080 -56.741 -79.882
ATOM   4059  O   GLU B   9      -6.070 -57.132 -78.715
ATOM   4060  CB  GLU B   9      -2.232 -57.388 -79.338
ATOM   4061  N   GLN B  10      -7.258 -56.819 -80.518
ATOM   4062  CA  GLN B  10      -8.259 -57.879 -80.200
ATOM   4063  C   GLN B  10      -8.866 -58.267 -81.539
ATOM   4064  O   GLN B  10      -8.275 -58.383 -82.612
ATOM   4065  CB  GLN B  10      -9.853 -56.574 -77.591
ATOM   4066  N   GLU B  11     -10.175 -58.517 -81.606
ATOM   4067  CA  GLU B  11     -10.821 -58.304 -82.929
ATOM   4068  C   GLU B  11     -11.949 -57.300 -82.781
ATOM   4069  O   GLU B  11     -12.865 -56.486 -82.661
ATOM   4070  CB  GLU B  11     -12.298 -61.141 -83.267
ATOM   4071  N   GLU B   1     -67.679 -58.911 -35.322
ATOM   4072  CA  GLU B   1     -68.879 -58.129 -35.697
ATOM   4073  C   GLU B   1     -68.595 -57.096 -36.762
ATOM   4074  O   GLU B   1     -69.068 -55.963 -36.856
ATOM   4075  CB  GLU B   1     -70.071 -56.957 -33.027
ATOM   4076  N   GLN B   2     -67.761 -57.380 -37.719
ATOM   4077  CA  GLN B   2     -67.732 -56.702 -38.978
ATOM   4078  C   GLN B   2     -67.967 -57.638 -40.167
ATOM   4079  O   GLN B   2     -68.403 -57.347 -41.281
ATOM   4080  CB  GLN B   2     -65.631 -54.122 -38.790
ATOM   4081  N   GLU B   3     -67.694 -58.914 -40.056
ATOM   4082  CA  GLU B   3     -67.217 -59.798 -41.076
ATOM   4083  C   GLU B   3     -68.014 -61.089 -41.116
ATOM   4084  O   GLU B   3     -68.579 -61.640 -40.171
ATOM   4085  CB  GLU B   3     -64.276 -60.567 -40.277
ATOM   4086  N   PHE B   4     -68.110 -61.700 -42.328
ATOM   4087  CA  PHE B   4     -69.197 -62.621 -42.588
ATOM   4088  C   PHE B   4     -68.829 -64.082 -42.490
ATOM   4089  O   PHE B   4     -67.827 -64.575 -41.972
ATOM   4090  CB  PHE B   4     -68.991 -61.619 -45.810
ATOM   4091  N   GLU B   5     -69.640 -64.963 -43.004
ATOM   4092  CA  GLU B   5     -69.428 -66.389 -42.970
ATOM   4093  C   GLU B   5     -69.836 -67.145 -44.223
ATOM   4094  O   GLU B   5     -70.608 -66.775 -45.108
ATOM   4095  CB  GLU B   5     -71.687 -67.065 -40.763
ATOM   4096  N   PHE B   6     -69.281 -68.363 -44.373
ATOM   4097  CA  PHE B   6     -69.861 -69.444 -45.220
ATOM   4098  C   PHE B   6     -69.161 -70.710 -44.886
ATOM   4099  O   PHE B   6     -68.260 -70.842 -44.057
ATOM   4100  CB  PHE B   6     -67.806 -68.288 -47.721
ATOM   4101  N   GLU B   7     -69.549 -71.817 -45.553
ATOM   4102  CA  GLU B   7     -68.683 -72.953 -45.597
ATOM   4103  C   GLU B   7     -68.536 -73.498 -46.969
ATOM   4104  O   GLU B   7     -69.075 -73.088 -47.997
ATOM   4105  CB  GLU B   7     -70.406 -75.258 -44.095
ATOM   4106  N   PHE B   8     -67.722 -74.551 -47.068
ATOM   4107  CA  PHE B   8     -67.287 -75.054 -48.346
ATOM   4108  C   PHE B   8     -66.497 -76.352 -48.211
ATOM   4109  O   PHE B   8     -66.443 -77.105 -47.239
ATOM   4110  CB  PHE B   8     -64.829 -72.763 -48.511
ATOM   4111  N   GLU B   9     -65.769 -76.766 -49.213
ATOM   4112  CA  GLU B   9     -64.926 -77.997 -49.244
ATOM   4113  C   GLU B   9     -64.022 -77.887 -50.448
ATOM   4114  O   GLU B   9     -63.886 -76.916 -51.192
ATOM   4115  CB  GLU B   9     -66.947 -80.353 -49.425
ATOM   4116  N   GLN B  10     -63.276 -78.906 -50.787
ATOM   4117  CA  GLN B  10     -62.029 -78.822 -51.572
ATOM   4118  C   GLN B  10     -62.188 -79.465 -52.904
ATOM   4119  O   GLN B  10     -62.763 -80.533 -53.113
ATOM   4120  CB  GLN B  10     -59.825 -79.283 -48.987
ATOM   4121  N   GLU B  11     -61.730 -78.965 -54.012
ATOM   4122  CA  GLU B  11     -61.041 -79.626 -55.116
ATOM   4123  C   GLU B  11     -59.745 -78.884 -55.373
ATOM   4124  O   GLU B  11     -58.692 -78.282 -55.582
ATOM   4125  CB  GLU B  11     -63.016 -78.909 -57.603
ATOM   4126  N   GLU B   1     -42.614 -50.373  96.130
ATOM   4127  CA  GLU B   1     -42.629 -50.165  94.697
ATOM   4128  C   GLU B   1     -43.551 -51.087  93.921
ATOM   4129  O   GLU B   1     -44.500 -50.756  93.211
ATOM   4130  CB  GLU B   1     -39.578 -50.490  93.917
ATOM   4131  N   GLN B   2     -43.328 -52.407  93.999
ATOM   4132  CA  GLN B   2     -43.992 -53.406  93.168
ATOM   4133  C   GLN B   2     -45.274 -53.794  93.867
ATOM   4134  O   GLN B   2     -45.644 -53.452  94.990
ATOM   4135  CB  GLN B   2     -41.383 -55.534  92.619
ATOM   4136  N   GLU B   3     -46.099 -54.606  93.179
ATOM   4137  CA  GLU B   3     -47.394 -55.035  93.733
ATOM   4138  C   GLU B   3     -47.952 -56.255  93.064
ATOM   4139  O   GLU B   3     -47.737 -56.602  91.903
ATOM   4140  CB  GLU B   3     -49.134 -52.613  92.494
ATOM   4141  N   PHE B   4     -48.757 -57.078  93.733
ATOM   4142  CA  PHE B   4     -48.908 -58.445  93.323
ATOM   4143  C   PHE B   4     -50.301 -58.971  93.569
ATOM   4144  O   PHE B   4     -51.158 -58.494  94.313
ATOM   4145  CB  PHE B   4     -47.263 -59.398  96.145
ATOM   4146  N   GLU B   5     -50.637 -60.085  92.900
ATOM   4147  CA  GLU B   5     -51.564 -61.087  93.420
ATOM   4148  C   GLU B   5     -51.050 -62.489  93.473
ATOM   4149  O   GLU B   5     -50.764 -63.200  92.509
ATOM   4150  CB  GLU B   5     -53.956 -60.864  91.270
ATOM   4151  N   PHE B   6     -50.864 -63.077  94.627
ATOM   4152  CA  PHE B   6     -49.987 -64.204  94.756
ATOM   4153  C   PHE B   6     -50.714 -65.315  95.511
ATOM   4154  O   PHE B   6     -51.700 -65.242  96.244
ATOM   4155  CB  PHE B   6     -48.531 -62.598  97.455
ATOM   4156  N   GLU B   7     -50.173 -66.519  95.323
ATOM   4157  CA  GLU B   7     -50.373 -67.632  96.201
ATOM   4158  C   GLU B   7     -49.163 -68.010  96.973
ATOM   4159  O   GLU B   7     -48.005 -67.926  96.564
ATOM   4160  CB  GLU B   7     -51.379 -70.118  94.584
ATOM   4161  N   PHE B   8     -49.340 -68.488  98.234
ATOM   4162  CA  PHE B   8     -48.146 -68.584  99.085
ATOM   4163  C   PHE B   8     -48.041 -69.919  99.797
ATOM   4164  O   PHE B   8     -48.046 -69.927 101.028
ATOM   4165  CB  PHE B   8     -49.885 -66.705 -98.627
ATOM   4166  N   GLU B   9     -47.121 -69.949 -99.265
ATOM   4167  CA  GLU B   9     -47.249 -70.841 -98.090
ATOM   4168  C   GLU B   9     -46.541 -70.166 -96.902
ATOM   4169  O   GLU B   9     -45.922 -69.102 -96.869
ATOM   4170  CB  GLU B   9     -45.649 -73.376 -99.050
ATOM   4171  N   GLN B  10     -46.617 -70.839 -95.757
ATOM   4172  CA  GLN B  10     -46.319 -70.356 -94.429
ATOM   4173  C   GLN B  10     -45.089 -71.064 -93.865
ATOM   4174  O   GLN B  10     -44.620 -72.146 -94.217
ATOM   4175  CB  GLN B  10     -49.305 -69.424 -93.313
ATOM   4176  N   GLU B  11     -44.417 -70.485 -92.883
ATOM   4177  CA  GLU B  11     -43.537 -71.148 -91.910
ATOM   4178  C   GLU B  11     -43.442 -70.296 -90.662
ATOM   4179  O   GLU B  11     -43.364 -69.603 -89.647
ATOM   4180  CB  GLU B  11     -40.773 -70.966 -93.484
ATOM   4181  N   GLU B   1      70.212  52.480  97.103
ATOM   4182  CA  GLU B   1      69.605  51.264  97.663
ATOM   4183  C   GLU B   1      68.578  50.643  96.707
ATOM   4184  O   GLU B   1      67.740  51.177  95.981
ATOM   4185  CB  GLU B   1      67.909  52.241 -99.849
ATOM   4186  N   GLN B   2      68.688  49.298  96.734
ATOM   4187  CA  GLN B   2      67.819  48.452  95.962
ATOM   4188  C   GLN B   2      66.471  48.220  96.614
ATOM   4189  O   GLN B   2      66.236  47.751  97.727
ATOM   4190  CB  GLN B   2      70.177  46.016  95.295
ATOM   4191  N   GLU B   3      65.402  48.545  95.946
ATOM   4192  CA  GLU B   3      64.078  48.128  96.297
ATOM   4193  C   GLU B   3      63.652  46.846  95.705
ATOM   4194  O   GLU B   3      64.258  46.216  94.838
ATOM   4195  CB  GLU B   3      62.375  50.514  94.904
ATOM   4196  N   PHE B   4      62.526  46.293  96.114
ATOM   4197  CA  PHE B   4      61.612  45.454  95.386
ATOM   4198  C   PHE B   4      60.189  45.539  95.866
ATOM   4199  O   PHE B   4      59.738  46.227  96.782
ATOM   4200  CB  PHE B   4      63.154  42.776  96.722
ATOM   4201  N   GLU B   5      59.334  44.758  95.191
ATOM   4202  CA  GLU B   5      57.920  44.947  95.335
ATOM   4203  C   GLU B   5      57.195  43.672  95.541
ATOM   4204  O   GLU B   5      57.570  42.549  95.203
ATOM   4205  CB  GLU B   5      57.010  46.225  92.503
ATOM   4206  N   PHE B   6      56.014  43.767  96.159
ATOM   4207  CA  PHE B   6      54.866  42.876  95.844
ATOM   4208  C   PHE B   6      53.535  43.588  95.947
ATOM   4209  O   PHE B   6      53.193  44.475  96.728
ATOM   4210  CB  PHE B   6      55.395  41.656  99.047
ATOM   4211  N   GLU B   7      52.625  43.213  95.091
ATOM   4212  CA  GLU B   7      51.385  43.933  94.946
ATOM   4213  C   GLU B   7      50.191  43.088  94.513
ATOM   4214  O   GLU B   7      50.097  42.318  93.556
ATOM   4215  CB  GLU B   7      52.030  46.065  92.621
ATOM   4216  N   PHE B   8      49.121  43.254  95.335
ATOM   4217  CA  PHE B   8      47.953  42.434  95.215
ATOM   4218  C   PHE B   8      46.727  43.190  94.717
ATOM   4219  O   PHE B   8      46.440  44.373  94.896
ATOM   4220  CB  PHE B   8      47.837  42.397  98.614
ATOM   4221  N   GLU B   9      45.870  42.423  93.990
ATOM   4222  CA  GLU B   9      44.592  43.003  93.620
ATOM   4223  C   GLU B   9      43.459  42.051  94.048
ATOM   4224  O   GLU B   9      43.106  40.998  93.516
ATOM   4225  CB  GLU B   9      44.632  43.358  90.478
ATOM   4226  N   GLN B  10      42.767  42.418  95.144
ATOM   4227  CA  GLN B  10      41.416  42.111  95.496
ATOM   4228  C   GLN B  10      40.390  43.083  94.964
ATOM   4229  O   GLN B  10      40.523  43.855  94.015
ATOM   4230  CB  GLN B  10      41.548  39.572  97.656
ATOM   4231  N   GLU B  11      39.210  43.170  95.520
ATOM   4232  CA  GLU B  11      38.185  44.211  95.239
ATOM   4233  C   GLU B  11      38.453  45.500  95.994
ATOM   4234  O   GLU B  11      38.670  46.546  96.607
ATOM   4235  CB  GLU B  11      35.528  42.852  96.271
ATOM   4236  N   GLU B   1      -3.481  10.788  -7.278
ATOM   4237  CA  GLU B   1      -3.720  11.969  -8.097
ATOM   4238  C   GLU B   1      -3.497  13.264  -7.332
ATOM   4239  O   GLU B   1      -2.817  14.230  -7.678
ATOM   4240  CB  GLU B   1      -6.594  11.728  -9.249
ATOM   4241  N   GLN B   2      -4.086  13.408  -6.155
ATOM   4242  CA  GLN B   2      -3.696  14.519  -5.249
ATOM   4243  C   GLN B   2      -3.830  14.097  -3.772
ATOM   4244  O   GLN B   2      -4.768  13.540  -3.202
ATOM   4245  CB  GLN B   2      -5.776  16.865  -6.743
ATOM   4246  N   GLU B   3      -2.783  14.375  -3.012
ATOM   4247  CA  GLU B   3      -2.798  14.890  -1.635
ATOM   4248  C   GLU B   3      -1.533  15.507  -1.178
ATOM   4249  O   GLU B   3      -0.433  14.956  -1.151
ATOM   4250  CB  GLU B   3      -3.583  12.441   0.172
ATOM   4251  N   PHE B   4      -1.550  16.765  -0.751
ATOM   4252  CA  PHE B   4      -0.331  17.552  -0.761
ATOM   4253  C   PHE B   4      -0.050  18.223   0.573
ATOM   4254  O   PHE B   4      -0.857  18.754   1.337
ATOM   4255  CB  PHE B   4      -2.150  19.951  -2.426
ATOM   4256  N   GLU B   5       1.184  18.268   1.005
ATOM   4257  CA  GLU B   5       1.537  18.772   2.356
ATOM   4258  C   GLU B   5       2.436  19.989   2.264
ATOM   4259  O   GLU B   5       3.630  20.006   1.963
ATOM   4260  CB  GLU B   5       3.483  16.455   3.444
ATOM   4261  N   PHE B   6       1.888  21.186   2.538
ATOM   4262  CA  PHE B   6       2.546  22.469   2.528
ATOM   4263  C   PHE B   6       2.804  23.053   3.935
ATOM   4264  O   PHE B   6       2.079  23.777   4.617
ATOM   4265  CB  PHE B   6      -0.451  23.959   1.815
ATOM   4266  N   GLU B   7       4.007  22.697   4.454
ATOM   4267  CA  GLU B   7       4.291  22.860   5.899
ATOM   4268  C   GLU B   7       5.565  23.630   6.111
ATOM   4269  O   GLU B   7       6.529  23.665   5.346
ATOM   4270  CB  GLU B   7       4.810  19.891   6.963
ATOM   4271  N   PHE B   8       5.778  24.362   7.166
ATOM   4272  CA  PHE B   8       6.908  25.201   7.470
ATOM   4273  C   PHE B   8       7.174  25.411   8.938
ATOM   4274  O   PHE B   8       6.564  24.924   9.890
ATOM   4275  CB  PHE B   8       4.712  27.819   6.858
ATOM   4276  N   GLU B   9       8.220  26.242   9.192
ATOM   4277  CA  GLU B   9       8.694  26.508  10.559
ATOM   4278  C   GLU B   9       9.457  27.814  10.563
ATOM   4279  O   GLU B   9      10.586  28.000  10.108
ATOM   4280  CB  GLU B   9      10.823  24.137  11.085
ATOM   4281  N   GLN B  10       8.851  28.894  11.119
ATOM   4282  CA  GLN B  10       9.529  30.213  11.189
ATOM   4283  C   GLN B  10      10.288  30.310  12.492
ATOM   4284  O   GLN B  10       9.842  30.192  13.633
ATOM   4285  CB  GLN B  10       6.915  32.221  10.342
ATOM   4286  N   GLU B  11      11.589  30.552  12.402
ATOM   4287  CA  GLU B  11      12.298  31.120  13.513
ATOM   4288  C   GLU B  11      13.573  31.876  13.165
ATOM   4289  O   GLU B  11      14.604  32.487  12.884
ATOM   4290  CB  GLU B  11      13.460  28.520  15.077
ATOM   4291  N   GLU B   1      57.412  27.538 -52.859
ATOM   4292  CA  GLU B   1      56.075  28.043 -52.818
ATOM   4293  C   GLU B   1      56.001  29.434 -52.303
ATOM   4294  O   GLU B   1      56.033  29.773 -51.120
ATOM   4295  CB  GLU B   1      54.865  26.067 -50.604
ATOM   4296  N   GLN B   2      55.891  30.429 -53.178
ATOM   4297  CA  GLN B   2      55.189  31.701 -52.931
ATOM   4298  C   GLN B   2      54.651  32.350 -54.195
ATOM   4299  O   GLN B   2      55.156  32.379 -55.318
ATOM   4300  CB  GLN B   2      56.704  33.026 -50.265
ATOM   4301  N   GLU B   3      53.484  32.963 -54.062
ATOM   4302  CA  GLU B   3      52.792  33.464 -55.286
ATOM   4303  C   GLU B   3      51.997  34.679 -54.836
ATOM   4304  O   GLU B   3      51.304  34.791 -53.824
ATOM   4305  CB  GLU B   3      51.019  31.052 -56.203
ATOM   4306  N   PHE B   4      52.050  35.754 -55.624
ATOM   4307  CA  PHE B   4      51.161  36.874 -55.511
ATOM   4308  C   PHE B   4      50.790  37.508 -56.861
ATOM   4309  O   PHE B   4      51.337  37.385 -57.957
ATOM   4310  CB  PHE B   4      54.106  38.585 -54.734
ATOM   4311  N   GLU B   5      49.749  38.292 -56.871
ATOM   4312  CA  GLU B   5      48.933  38.765 -57.973
ATOM   4313  C   GLU B   5      48.342  40.130 -57.749
ATOM   4314  O   GLU B   5      47.237  40.366 -57.260
ATOM   4315  CB  GLU B   5      46.764  36.479 -58.302
ATOM   4316  N   PHE B   6      49.045  41.220 -58.097
ATOM   4317  CA  PHE B   6      48.447  42.519 -58.071
ATOM   4318  C   PHE B   6      47.870  43.037 -59.347
ATOM   4319  O   PHE B   6      48.507  43.471 -60.307
ATOM   4320  CB  PHE B   6      51.574  43.895 -57.828
ATOM   4321  N   GLU B   7      46.544  43.047 -59.496
ATOM   4322  CA  GLU B   7      45.969  43.780 -60.627
ATOM   4323  C   GLU B   7      45.732  45.248 -60.214
ATOM   4324  O   GLU B   7      45.834  45.772 -59.105
ATOM   4325  CB  GLU B   7      43.068  42.590 -61.031
ATOM   4326  N   PHE B   8      45.367  46.063 -61.185
ATOM   4327  CA  PHE B   8      44.879  47.425 -60.986
ATOM   4328  C   PHE B   8      44.192  47.989 -62.232
ATOM   4329  O   PHE B   8      44.640  48.087 -63.374
ATOM   4330  CB  PHE B   8      48.088  48.501 -61.074
ATOM   4331  N   GLU B   9      42.970  48.436 -62.114
ATOM   4332  CA  GLU B   9      42.123  49.121 -63.033
ATOM   4333  C   GLU B   9      41.811  50.529 -62.492
ATOM   4334  O   GLU B   9      41.378  50.847 -61.384
ATOM   4335  CB  GLU B   9      39.402  47.530 -62.861
ATOM   4336  N   GLN B  10      42.017  51.558 -63.271
ATOM   4337  CA  GLN B  10      41.423  52.874 -63.260
ATOM   4338  C   GLN B  10      40.580  53.026 -64.509
ATOM   4339  O   GLN B  10      40.934  53.111 -65.685
ATOM   4340  CB  GLN B  10      44.074  54.935 -62.535
ATOM   4341  N   GLU B  11      39.264  53.066 -64.192
ATOM   4342  CA  GLU B  11      38.258  53.116 -65.221
ATOM   4343  C   GLU B  11      37.268  54.202 -65.035
ATOM   4344  O   GLU B  11      36.446  55.104 -64.881
ATOM   4345  CB  GLU B  11      37.012  50.249 -65.548
ATOM   4346  N   GLU B   1      19.354  51.307 -22.980
ATOM   4347  CA  GLU B   1      19.069  51.029 -24.411
ATOM   4348  C   GLU B   1      19.905  49.936 -24.940
ATOM   4349  O   GLU B   1      20.705  49.993 -25.874
ATOM   4350  CB  GLU B   1      20.274  53.660 -25.801
ATOM   4351  N   GLN B   2      19.743  48.770 -24.302
ATOM   4352  CA  GLN B   2      20.383  47.519 -24.602
ATOM   4353  C   GLN B   2      19.574  46.274 -24.434
ATOM   4354  O   GLN B   2      18.682  46.104 -23.603
ATOM   4355  CB  GLN B   2      23.617  48.307 -23.841
ATOM   4356  N   GLU B   3      19.740  45.213 -25.176
ATOM   4357  CA  GLU B   3      18.964  44.007 -25.122
ATOM   4358  C   GLU B   3      19.712  42.805 -25.605
ATOM   4359  O   GLU B   3      20.626  42.761 -26.428
ATOM   4360  CB  GLU B   3      16.592  44.555 -27.281
ATOM   4361  N   PHE B   4      19.369  41.656 -25.106
ATOM   4362  CA  PHE B   4      19.966  40.420 -25.500
ATOM   4363  C   PHE B   4      19.116  39.205 -25.243
ATOM   4364  O   PHE B   4      18.252  39.061 -24.378
ATOM   4365  CB  PHE B   4      22.198  40.792 -23.036
ATOM   4366  N   GLU B   5      19.320  38.165 -26.040
ATOM   4367  CA  GLU B   5      18.343  37.119 -26.144
ATOM   4368  C   GLU B   5      18.893  35.718 -26.308
ATOM   4369  O   GLU B   5      18.785  34.997 -27.300
ATOM   4370  CB  GLU B   5      16.658  37.979 -28.755
ATOM   4371  N   PHE B   6      19.567  35.151 -25.324
ATOM   4372  CA  PHE B   6      20.656  34.203 -25.538
ATOM   4373  C   PHE B   6      20.236  32.817 -25.161
ATOM   4374  O   PHE B   6      19.609  32.496 -24.152
ATOM   4375  CB  PHE B   6      22.310  35.359 -22.843
ATOM   4376  N   GLU B   7      20.568  31.814 -25.995
ATOM   4377  CA  GLU B   7      19.962  30.491 -25.795
ATOM   4378  C   GLU B   7      20.991  29.436 -25.893
ATOM   4379  O   GLU B   7      21.939  29.402 -26.678
ATOM   4380  CB  GLU B   7      17.746  30.238 -28.092
ATOM   4381  N   PHE B   8      20.845  28.422 -25.019
ATOM   4382  CA  PHE B   8      21.678  27.219 -25.307
ATOM   4383  C   PHE B   8      20.886  25.966 -25.351
ATOM   4384  O   PHE B   8      19.967  25.679 -24.585
ATOM   4385  CB  PHE B   8      22.639  27.366 -22.051
ATOM   4386  N   GLU B   9      21.086  25.023 -26.221
ATOM   4387  CA  GLU B   9      20.239  23.866 -26.361
ATOM   4388  C   GLU B   9      20.939  22.569 -26.607
ATOM   4389  O   GLU B   9      22.094  22.384 -26.991
ATOM   4390  CB  GLU B   9      18.493  24.507 -28.874
ATOM   4391  N   GLN B  10      20.149  21.511 -26.357
ATOM   4392  CA  GLN B  10      20.503  20.117 -26.337
ATOM   4393  C   GLN B  10      19.582  19.288 -27.135
ATOM   4394  O   GLN B  10      18.482  18.879 -26.763
ATOM   4395  CB  GLN B  10      22.056  19.752 -23.414
ATOM   4396  N   GLU B  11      19.877  18.912 -28.346
ATOM   4397  CA  GLU B  11      19.015  18.302 -29.340
ATOM   4398  C   GLU B  11      18.698  16.859 -29.117
ATOM   4399  O   GLU B  11      18.437  15.670 -28.934
ATOM   4400  CB  GLU B  11      20.741  18.380 -32.064
ATOM   4401  N   GLU B   1      77.599 -55.252  57.054
ATOM   4402  CA  GLU B   1      77.437 -56.256  58.083
ATOM   4403  C   GLU B   1      75.925 -56.532  58.194
ATOM   4404  O   GLU B   1      75.046 -55.872  58.749
ATOM   4405  CB  GLU B   1      78.228 -54.632  60.712
ATOM   4406  N   GLN B   2      75.564 -57.672  57.579
ATOM   4407  CA  GLN B   2      74.164 -58.100  57.591
ATOM   4408  C   GLN B   2      74.088 -59.597  57.744
ATOM   4409  O   GLN B   2      73.883 -60.404  56.838
ATOM   4410  CB  GLN B   2      72.802 -56.097  55.200
ATOM   4411  N   GLU B   3      74.256 -60.137  58.971
ATOM   4412  CA  GLU B   3      74.718 -61.483  59.096
ATOM   4413  C   GLU B   3      73.672 -62.315  59.773
ATOM   4414  O   GLU B   3      72.830 -61.930  60.584
ATOM   4415  CB  GLU B   3      77.320 -61.282  60.788
ATOM   4416  N   PHE B   4      73.634 -63.607  59.479
ATOM   4417  CA  PHE B   4      72.838 -64.533  60.247
ATOM   4418  C   PHE B   4      73.253 -65.937  60.024
ATOM   4419  O   PHE B   4      74.360 -66.319  59.644
ATOM   4420  CB  PHE B   4      70.625 -64.122  57.628
ATOM   4421  N   GLU B   5      72.327 -66.879  60.262
ATOM   4422  CA  GLU B   5      72.697 -68.268  60.062
ATOM   4423  C   GLU B   5      71.542 -69.019  59.439
ATOM   4424  O   GLU B   5      70.705 -69.734  59.991
ATOM   4425  CB  GLU B   5      73.307 -69.529  62.874
ATOM   4426  N   PHE B   6      71.458 -68.855  58.109
ATOM   4427  CA  PHE B   6      71.068 -69.903  57.147
ATOM   4428  C   PHE B   6      71.613 -69.700  55.765
ATOM   4429  O   PHE B   6      71.154 -70.122  54.704
ATOM   4430  CB  PHE B   6      68.068 -68.287  56.884
ATOM   4431  N   GLU B   7      72.734 -68.969  55.711
ATOM   4432  CA  GLU B   7      73.131 -68.130  54.540
ATOM   4433  C   GLU B   7      73.501 -69.042  53.390
ATOM   4434  O   GLU B   7      74.622 -69.484  53.141
ATOM   4435  CB  GLU B   7      75.725 -66.808  55.641
ATOM   4436  N   PHE B   8      72.568 -69.440  52.529
ATOM   4437  CA  PHE B   8      72.734 -70.010  51.209
ATOM   4438  C   PHE B   8      72.945 -68.883  50.200
ATOM   4439  O   PHE B   8      72.099 -68.123  49.730
ATOM   4440  CB  PHE B   8      69.281 -70.194  51.190
ATOM   4441  N   GLU B   9      74.198 -68.689  49.770
ATOM   4442  CA  GLU B   9      74.591 -67.643  48.877
ATOM   4443  C   GLU B   9      74.633 -68.114  47.430
ATOM   4444  O   GLU B   9      75.570 -68.051  46.635
ATOM   4445  CB  GLU B   9      77.639 -67.246  49.809
ATOM   4446  N   GLN B  10      73.541 -68.662  46.945
ATOM   4447  CA  GLN B  10      73.211 -68.857  45.518
ATOM   4448  C   GLN B  10      71.734 -69.013  45.383
ATOM   4449  O   GLN B  10      70.876 -68.145  45.547
ATOM   4450  CB  GLN B  10      75.445 -71.281  44.581
ATOM   4451  N   GLU B  11      71.330 -70.257  45.041
ATOM   4452  CA  GLU B  11      70.002 -70.695  44.740
ATOM   4453  C   GLU B  11      69.268 -71.373  45.826
ATOM   4454  O   GLU B  11      68.656 -71.938  46.733
ATOM   4455  CB  GLU B  11      70.483 -72.579  42.231
ATOM   4456  N   GLU B   1       5.923  91.773 -39.039
ATOM   4457  CA  GLU B   1       6.069  92.005 -40.488
ATOM   4458  C   GLU B   1       7.482  92.065 -40.903
ATOM   4459  O   GLU B   1       7.987  92.910 -41.641
ATOM   4460  CB  GLU B   1       4.985  95.016 -40.706
ATOM   4461  N   GLN B   2       8.312  91.146 -40.462
ATOM   4462  CA  GLN B   2       9.792  91.182 -40.485
ATOM   4463  C   GLN B   2      10.269  89.797 -40.974
ATOM   4464  O   GLN B   2       9.646  88.739 -41.057
ATOM   4465  CB  GLN B   2      10.150  92.709 -37.441
ATOM   4466  N   GLU B   3      11.515  89.722 -41.359
ATOM   4467  CA  GLU B   3      12.277  88.511 -41.574
ATOM   4468  C   GLU B   3      13.038  88.109 -40.362
ATOM   4469  O   GLU B   3      13.284  88.829 -39.394
ATOM   4470  CB  GLU B   3      14.178  89.056 -44.067
ATOM   4471  N   PHE B   4      13.524  86.903 -40.233
ATOM   4472  CA  PHE B   4      13.680  86.125 -39.018
ATOM   4473  C   PHE B   4      14.580  86.782 -38.003
ATOM   4474  O   PHE B   4      15.779  86.572 -37.822
ATOM   4475  CB  PHE B   4      15.400  83.889 -40.845
ATOM   4476  N   GLU B   5      14.010  87.695 -37.211
ATOM   4477  CA  GLU B   5      14.798  88.494 -36.231
ATOM   4478  C   GLU B   5      15.177  87.597 -35.053
ATOM   4479  O   GLU B   5      14.502  87.290 -34.070
ATOM   4480  CB  GLU B   5      12.392  90.255 -34.951
ATOM   4481  N   PHE B   6      16.364  87.068 -35.054
ATOM   4482  CA  PHE B   6      17.045  86.647 -33.830
ATOM   4483  C   PHE B   6      18.219  87.497 -33.474
ATOM   4484  O   PHE B   6      19.409  87.293 -33.711
ATOM   4485  CB  PHE B   6      18.443  84.105 -35.614
ATOM   4486  N   GLU B   7      17.865  88.609 -32.815
ATOM   4487  CA  GLU B   7      18.783  89.673 -32.474
ATOM   4488  C   GLU B   7      18.735  90.044 -31.025
ATOM   4489  O   GLU B   7      17.784  89.908 -30.256
ATOM   4490  CB  GLU B   7      17.396  92.172 -33.973
ATOM   4491  N   PHE B   8      19.857  90.582 -30.522
ATOM   4492  CA  PHE B   8      20.074  90.908 -29.124
ATOM   4493  C   PHE B   8      20.696  92.278 -28.928
ATOM   4494  O   PHE B   8      21.861  92.527 -28.618
ATOM   4495  CB  PHE B   8      22.562  88.624 -29.073
ATOM   4496  N   GLU B   9      19.908  93.346 -29.109
ATOM   4497  CA  GLU B   9      20.142  94.647 -28.542
ATOM   4498  C   GLU B   9      19.026  95.277 -27.795
ATOM   4499  O   GLU B   9      18.449  96.306 -28.144
ATOM   4500  CB  GLU B   9      21.349  96.524 -30.721
ATOM   4501  N   GLN B  10      18.563  94.741 -26.653
ATOM   4502  CA  GLN B  10      17.893  95.588 -25.688
ATOM   4503  C   GLN B  10      18.606  95.738 -24.401
ATOM   4504  O   GLN B  10      18.312  95.220 -23.324
ATOM   4505  CB  GLN B  10      14.774  95.737 -26.865
ATOM   4506  N   GLU B  11      19.662  96.495 -24.379
ATOM   4507  CA  GLU B  11      20.397  96.880 -23.147
ATOM   4508  C   GLU B  11      19.686  98.031 -22.414
ATOM   4509  O   GLU B  11      19.117  98.952 -21.828
ATOM   4510  CB  GLU B  11      23.340  97.580 -24.035
ATOM   4511  N   GLU B   1       5.310 -35.249 -68.049
ATOM   4512  CA  GLU B   1       4.602 -36.411 -68.553
ATOM   4513  C   GLU B   1       3.191 -36.054 -68.859
ATOM   4514  O   GLU B   1       2.427 -35.362 -68.186
ATOM   4515  CB  GLU B   1       4.362 -37.989 -65.728
ATOM   4516  N   GLN B   2       2.687 -36.522 -69.966
ATOM   4517  CA  GLN B   2       1.536 -36.052 -70.694
ATOM   4518  C   GLN B   2       0.324 -36.889 -70.433
ATOM   4519  O   GLN B   2       0.297 -37.919 -69.759
ATOM   4520  CB  GLN B   2       3.047 -35.664 -73.780
ATOM   4521  N   GLU B   3      -0.857 -36.509 -70.969
ATOM   4522  CA  GLU B   3      -1.844 -37.462 -71.521
ATOM   4523  C   GLU B   3      -2.649 -36.680 -72.550
ATOM   4524  O   GLU B   3      -2.548 -35.495 -72.871
ATOM   4525  CB  GLU B   3      -3.751 -38.060 -69.096
ATOM   4526  N   PHE B   4      -3.577 -37.356 -73.182
ATOM   4527  CA  PHE B   4      -4.463 -36.709 -74.176
ATOM   4528  C   PHE B   4      -5.517 -37.764 -74.565
ATOM   4529  O   PHE B   4      -5.466 -38.993 -74.524
ATOM   4530  CB  PHE B   4      -2.007 -37.298 -76.568
ATOM   4531  N   GLU B   5      -6.640 -37.154 -75.012
ATOM   4532  CA  GLU B   5      -7.759 -37.906 -75.479
ATOM   4533  C   GLU B   5      -7.915 -37.799 -76.950
ATOM   4534  O   GLU B   5      -7.831 -36.768 -77.618
ATOM   4535  CB  GLU B   5     -10.247 -36.458 -73.970
ATOM   4536  N   PHE B   6      -8.171 -38.917 -77.628
ATOM   4537  CA  PHE B   6      -8.554 -38.798 -79.030
ATOM   4538  C   PHE B   6      -9.783 -39.647 -79.292
ATOM   4539  O   PHE B   6     -10.051 -40.751 -78.818
ATOM   4540  CB  PHE B   6      -5.979 -40.703 -80.008
ATOM   4541  N   GLU B   7     -10.690 -39.171 -80.123
ATOM   4542  CA  GLU B   7     -11.905 -39.850 -80.460
ATOM   4543  C   GLU B   7     -12.175 -39.651 -81.950
ATOM   4544  O   GLU B   7     -12.020 -38.638 -82.634
ATOM   4545  CB  GLU B   7     -14.013 -37.877 -79.072
ATOM   4546  N   PHE B   8     -12.645 -40.762 -82.556
ATOM   4547  CA  PHE B   8     -12.700 -40.860 -84.037
ATOM   4548  C   PHE B   8     -13.884 -41.700 -84.388
ATOM   4549  O   PHE B   8     -14.327 -42.650 -83.741
ATOM   4550  CB  PHE B   8     -10.407 -43.408 -83.401
ATOM   4551  N   GLU B   9     -14.547 -41.424 -85.497
ATOM   4552  CA  GLU B   9     -15.699 -42.278 -85.857
ATOM   4553  C   GLU B   9     -16.023 -42.274 -87.324
ATOM   4554  O   GLU B   9     -16.812 -41.531 -87.906
ATOM   4555  CB  GLU B   9     -18.105 -40.814 -84.258
ATOM   4556  N   GLN B  10     -15.391 -43.171 -88.086
ATOM   4557  CA  GLN B  10     -14.954 -42.825 -89.467
ATOM   4558  C   GLN B  10     -15.950 -43.342 -90.507
ATOM   4559  O   GLN B  10     -16.520 -42.704 -91.392
ATOM   4560  CB  GLN B  10     -11.612 -42.749 -89.088
ATOM   4561  N   GLU B  11     -16.254 -44.633 -90.474
ATOM   4562  CA  GLU B  11     -16.970 -45.207 -91.641
ATOM   4563  C   GLU B  11     -18.090 -46.105 -91.281
ATOM   4564  O   GLU B  11     -19.022 -46.851 -90.982
ATOM   4565  CB  GLU B  11     -14.848 -46.320 -93.640
ATOM   4566  N   GLU B   1       3.119 -26.130 -68.010
ATOM   4567  CA  GLU B   1       1.980 -26.756 -68.640
ATOM   4568  C   GLU B   1       1.478 -26.102 -69.882
ATOM   4569  O   GLU B   1       1.068 -24.946 -69.988
ATOM   4570  CB  GLU B   1      -0.347 -26.299 -66.481
ATOM   4571  N   GLN B   2       1.479 -26.862 -70.993
ATOM   4572  CA  GLN B   2       0.804 -26.402 -72.224
ATOM   4573  C   GLN B   2      -0.006 -27.461 -72.907
ATOM   4574  O   GLN B   2       0.257 -28.659 -73.013
ATOM   4575  CB  GLN B   2       2.515 -23.701 -73.286
ATOM   4576  N   GLU B   3      -1.151 -27.001 -73.456
ATOM   4577  CA  GLU B   3      -1.931 -27.804 -74.350
ATOM   4578  C   GLU B   3      -1.573 -27.558 -75.787
ATOM   4579  O   GLU B   3      -0.985 -26.593 -76.275
ATOM   4580  CB  GLU B   3      -4.765 -26.376 -73.974
ATOM   4581  N   PHE B   4      -1.930 -28.483 -76.631
ATOM   4582  CA  PHE B   4      -1.840 -28.448 -78.113
ATOM   4583  C   PHE B   4      -2.636 -29.548 -78.701
ATOM   4584  O   PHE B   4      -3.056 -30.527 -78.084
ATOM   4585  CB  PHE B   4       1.355 -29.504 -78.039
ATOM   4586  N   GLU B   5      -2.947 -29.521 -79.999
ATOM   4587  CA  GLU B   5      -4.033 -30.366 -80.561
ATOM   4588  C   GLU B   5      -3.625 -30.866 -81.953
ATOM   4589  O   GLU B   5      -2.744 -30.458 -82.710
ATOM   4590  CB  GLU B   5      -6.437 -28.293 -81.057
ATOM   4591  N   PHE B   6      -4.402 -31.916 -82.327
ATOM   4592  CA  PHE B   6      -3.970 -32.813 -83.370
ATOM   4593  C   PHE B   6      -5.194 -33.532 -83.933
ATOM   4594  O   PHE B   6      -6.384 -33.427 -83.634
ATOM   4595  CB  PHE B   6      -2.916 -35.000 -81.002
ATOM   4596  N   GLU B   7      -4.852 -34.390 -84.890
ATOM   4597  CA  GLU B   7      -5.747 -35.350 -85.531
ATOM   4598  C   GLU B   7      -5.011 -36.628 -85.942
ATOM   4599  O   GLU B   7      -3.811 -36.808 -86.147
ATOM   4600  CB  GLU B   7      -6.337 -33.927 -88.373
ATOM   4601  N   PHE B   8      -5.868 -37.666 -86.080
ATOM   4602  CA  PHE B   8      -5.403 -38.990 -86.341
ATOM   4603  C   PHE B   8      -6.273 -39.738 -87.313
ATOM   4604  O   PHE B   8      -7.420 -39.460 -87.665
ATOM   4605  CB  PHE B   8      -6.312 -40.129 -83.305
ATOM   4606  N   GLU B   9      -5.748 -40.825 -87.855
ATOM   4607  CA  GLU B   9      -6.500 -41.871 -88.555
ATOM   4608  C   GLU B   9      -5.660 -43.071 -88.785
ATOM   4609  O   GLU B   9      -4.458 -43.173 -88.541
ATOM   4610  CB  GLU B   9      -6.563 -40.420 -91.461
ATOM   4611  N   GLN B  10      -6.194 -44.153 -89.294
ATOM   4612  CA  GLN B  10      -5.561 -45.454 -89.097
ATOM   4613  C   GLN B  10      -5.232 -46.080 -90.423
ATOM   4614  O   GLN B  10      -5.678 -45.752 -91.523
ATOM   4615  CB  GLN B  10      -7.843 -46.729 -86.930
ATOM   4616  N   GLU B  11      -4.381 -47.089 -90.461
ATOM   4617  CA  GLU B  11      -4.160 -47.964 -91.568
ATOM   4618  C   GLU B  11      -4.023 -49.393 -91.200
ATOM   4619  O   GLU B  11      -3.909 -50.580 -90.894
ATOM   4620  CB  GLU B  11      -1.185 -46.994 -92.418
ATOM   4621  N   GLU B   1      32.126  51.983 -46.072
ATOM   4622  CA  GLU B   1      31.769  50.576 -46.051
ATOM   4623  C   GLU B   1      33.077  49.770 -46.057
ATOM   4624  O   GLU B   1      33.705  49.336 -47.023
ATOM   4625  CB  GLU B   1      30.261  50.307 -48.848
ATOM   4626  N   GLN B   2      33.600  49.505 -44.861
ATOM   4627  CA  GLN B   2      34.735  48.587 -44.789
ATOM   4628  C   GLN B   2      34.348  47.268 -44.135
ATOM   4629  O   GLN B   2      33.577  47.108 -43.189
ATOM   4630  CB  GLN B   2      36.992  50.775 -43.298
ATOM   4631  N   GLU B   3      34.912  46.148 -44.652
ATOM   4632  CA  GLU B   3      34.582  44.809 -44.124
ATOM   4633  C   GLU B   3      35.836  44.009 -43.948
ATOM   4634  O   GLU B   3      36.831  44.058 -44.671
ATOM   4635  CB  GLU B   3      32.887  43.485 -46.434
ATOM   4636  N   PHE B   4      35.910  43.151 -42.913
ATOM   4637  CA  PHE B   4      37.064  42.230 -42.864
ATOM   4638  C   PHE B   4      36.792  40.958 -42.139
ATOM   4639  O   PHE B   4      36.215  40.852 -41.057
ATOM   4640  CB  PHE B   4      38.212  44.404 -40.409
ATOM   4641  N   GLU B   5      37.195  39.810 -42.676
ATOM   4642  CA  GLU B   5      36.996  38.522 -42.062
ATOM   4643  C   GLU B   5      38.165  37.567 -42.113
ATOM   4644  O   GLU B   5      38.956  37.382 -43.038
ATOM   4645  CB  GLU B   5      34.814  37.361 -44.159
ATOM   4646  N   PHE B   6      38.325  36.848 -40.987
ATOM   4647  CA  PHE B   6      39.155  35.670 -41.014
ATOM   4648  C   PHE B   6      38.321  34.451 -40.995
ATOM   4649  O   PHE B   6      37.174  34.379 -40.554
ATOM   4650  CB  PHE B   6      39.868  36.167 -37.712
ATOM   4651  N   GLU B   7      38.830  33.315 -41.492
ATOM   4652  CA  GLU B   7      38.155  32.026 -41.429
ATOM   4653  C   GLU B   7      39.069  30.868 -41.489
ATOM   4654  O   GLU B   7      39.966  30.690 -42.313
ATOM   4655  CB  GLU B   7      36.475  32.025 -44.101
ATOM   4656  N   PHE B   8      38.964  29.914 -40.610
ATOM   4657  CA  PHE B   8      39.917  28.856 -40.270
ATOM   4658  C   PHE B   8      39.203  27.511 -40.492
ATOM   4659  O   PHE B   8      38.038  27.192 -40.253
ATOM   4660  CB  PHE B   8      39.137  29.650 -37.059
ATOM   4661  N   GLU B   9      40.025  26.587 -41.031
ATOM   4662  CA  GLU B   9      39.452  25.311 -41.466
ATOM   4663  C   GLU B   9      40.461  24.190 -41.533
ATOM   4664  O   GLU B   9      41.512  24.151 -42.174
ATOM   4665  CB  GLU B   9      38.104  25.765 -44.260
ATOM   4666  N   GLN B  10      40.136  23.118 -40.786
ATOM   4667  CA  GLN B  10      40.954  21.912 -40.787
ATOM   4668  C   GLN B  10      40.145  20.640 -41.064
ATOM   4669  O   GLN B  10      39.757  19.761 -40.294
ATOM   4670  CB  GLN B  10      42.858  22.359 -37.926
ATOM   4671  N   GLU B  11      39.832  20.489 -42.324
ATOM   4672  CA  GLU B  11      38.702  19.739 -42.867
ATOM   4673  C   GLU B  11      39.082  18.270 -43.045
ATOM   4674  O   GLU B  11      39.388  17.086 -43.189
ATOM   4675  CB  GLU B  11      38.722  20.925 -45.879
ATOM   4676  N   GLU B   1      28.600  48.632 -20.452
ATOM   4677  CA  GLU B   1      29.911  47.955 -20.651
ATOM   4678  C   GLU B   1      29.698  46.475 -20.339
ATOM   4679  O   GLU B   1      29.952  45.845 -19.312
ATOM   4680  CB  GLU B   1      31.704  49.032 -18.282
ATOM   4681  N   GLN B   2      29.162  45.791 -21.328
ATOM   4682  CA  GLN B   2      28.464  44.553 -21.100
ATOM   4683  C   GLN B   2      29.364  43.386 -21.428
ATOM   4684  O   GLN B   2      29.772  43.032 -22.534
ATOM   4685  CB  GLN B   2      25.478  45.378 -22.415
ATOM   4686  N   GLU B   3      29.771  42.648 -20.418
ATOM   4687  CA  GLU B   3      30.574  41.452 -20.691
ATOM   4688  C   GLU B   3      29.711  40.246 -20.523
ATOM   4689  O   GLU B   3      29.155  39.923 -19.474
ATOM   4690  CB  GLU B   3      32.761  41.792 -18.404
ATOM   4691  N   PHE B   4      29.497  39.418 -21.576
ATOM   4692  CA  PHE B   4      28.726  38.218 -21.473
ATOM   4693  C   PHE B   4      29.328  37.079 -22.238
ATOM   4694  O   PHE B   4      29.891  37.145 -23.330
ATOM   4695  CB  PHE B   4      26.326  39.678 -23.346
ATOM   4696  N   GLU B   5      29.278  35.864 -21.739
ATOM   4697  CA  GLU B   5      30.114  34.804 -22.354
ATOM   4698  C   GLU B   5      29.400  33.495 -22.203
ATOM   4699  O   GLU B   5      28.620  33.191 -21.301
ATOM   4700  CB  GLU B   5      32.668  34.792 -20.568
ATOM   4701  N   PHE B   6      29.637  32.557 -23.150
ATOM   4702  CA  PHE B   6      28.898  31.296 -23.057
ATOM   4703  C   PHE B   6      29.801  30.155 -23.489
ATOM   4704  O   PHE B   6      30.496  30.065 -24.501
ATOM   4705  CB  PHE B   6      27.459  31.968 -26.109
ATOM   4706  N   GLU B   7      29.804  29.129 -22.611
ATOM   4707  CA  GLU B   7      30.888  28.114 -22.614
ATOM   4708  C   GLU B   7      30.306  26.755 -22.367
ATOM   4709  O   GLU B   7      29.277  26.502 -21.742
ATOM   4710  CB  GLU B   7      32.596  28.793 -20.013
ATOM   4711  N   PHE B   8      30.913  25.687 -22.842
ATOM   4712  CA  PHE B   8      30.570  24.365 -22.297
ATOM   4713  C   PHE B   8      31.880  23.600 -22.047
ATOM   4714  O   PHE B   8      33.034  23.961 -22.276
ATOM   4715  CB  PHE B   8      29.778  23.408 -25.478
ATOM   4716  N   GLU B   9      31.699  22.367 -21.500
ATOM   4717  CA  GLU B   9      32.692  21.338 -21.429
ATOM   4718  C   GLU B   9      32.143  19.911 -21.413
ATOM   4719  O   GLU B   9      31.396  19.380 -20.591
ATOM   4720  CB  GLU B   9      34.531  22.091 -19.034
ATOM   4721  N   GLN B  10      32.545  19.157 -22.442
ATOM   4722  CA  GLN B  10      31.856  17.924 -22.793
ATOM   4723  C   GLN B  10      32.786  16.764 -22.492
ATOM   4724  O   GLN B  10      34.014  16.771 -22.416
ATOM   4725  CB  GLN B  10      30.649  18.802 -25.856
ATOM   4726  N   GLU B  11      32.172  15.597 -22.286
ATOM   4727  CA  GLU B  11      32.848  14.303 -22.291
ATOM   4728  C   GLU B  11      31.893  13.266 -22.842
ATOM   4729  O   GLU B  11      31.116  12.423 -23.290
ATOM   4730  CB  GLU B  11      33.356  13.506 -19.290
ATOM   4731  N   GLU B   1      41.323  34.755 -96.753
ATOM   4732  CA  GLU B   1      42.425  33.861 -96.593
ATOM   4733  C   GLU B   1      43.427  33.902 -97.713
ATOM   4734  O   GLU B   1      43.812  32.962 -98.407
ATOM   4735  CB  GLU B   1      40.730  31.085 -96.738
ATOM   4736  N   GLN B   2      43.968  35.070 -98.002
ATOM   4737  CA  GLN B   2      45.222  35.099 -98.752
ATOM   4738  C   GLN B   2      46.322  35.589 -97.873
ATOM   4739  O   GLN B   2      46.198  36.075 -96.749
ATOM   4740  CB  GLN B   2      44.394  36.258  98.202
ATOM   4741  N   GLU B   3      47.570  35.494 -98.349
ATOM   4742  CA  GLU B   3      48.797  35.746 -97.534
ATOM   4743  C   GLU B   3      49.933  36.134 -98.501
ATOM   4744  O   GLU B   3      50.072  35.820 -99.683
ATOM   4745  CB  GLU B   3      49.567  32.993 -96.270
ATOM   4746  N   PHE B   4      50.899  36.904 -98.023
ATOM   4747  CA  PHE B   4      52.279  36.955 -98.538
ATOM   4748  C   PHE B   4      53.284  37.211 -97.449
ATOM   4749  O   PHE B   4      53.409  38.208 -96.738
ATOM   4750  CB  PHE B   4      51.795  40.086 -99.748
ATOM   4751  N   GLU B   5      54.126  36.169 -97.285
ATOM   4752  CA  GLU B   5      55.284  36.228 -96.398
ATOM   4753  C   GLU B   5      56.490  36.682 -97.158
ATOM   4754  O   GLU B   5      56.801  36.337 -98.298
ATOM   4755  CB  GLU B   5      55.648  33.054 -95.860
ATOM   4756  N   PHE B   6      57.336  37.537 -96.593
ATOM   4757  CA  PHE B   6      58.708  37.701 -97.007
ATOM   4758  C   PHE B   6      59.751  37.593 -95.937
ATOM   4759  O   PHE B   6      59.904  38.389 -95.010
ATOM   4760  CB  PHE B   6      58.037  41.108 -96.704
ATOM   4761  N   GLU B   7      60.618  36.577 -95.924
ATOM   4762  CA  GLU B   7      61.255  36.250 -94.626
ATOM   4763  C   GLU B   7      62.723  35.942 -94.949
ATOM   4764  O   GLU B   7      63.230  35.696 -96.044
ATOM   4765  CB  GLU B   7      60.004  33.393 -93.949
ATOM   4766  N   PHE B   8      63.538  35.951 -93.862
ATOM   4767  CA  PHE B   8      64.974  36.054 -93.951
ATOM   4768  C   PHE B   8      65.734  35.402 -92.861
ATOM   4769  O   PHE B   8      66.174  35.954 -91.853
ATOM   4770  CB  PHE B   8      64.895  39.331 -93.078
ATOM   4771  N   GLU B   9      65.973  34.095 -92.968
ATOM   4772  CA  GLU B   9      66.219  33.291 -91.738
ATOM   4773  C   GLU B   9      67.591  32.705 -91.732
ATOM   4774  O   GLU B   9      68.102  31.950 -92.559
ATOM   4775  CB  GLU B   9      63.840  31.282 -91.520
ATOM   4776  N   GLN B  10      68.309  33.081 -90.669
ATOM   4777  CA  GLN B  10      69.603  32.373 -90.473
ATOM   4778  C   GLN B  10      69.589  31.625 -89.198
ATOM   4779  O   GLN B  10      69.786  32.106 -88.082
ATOM   4780  CB  GLN B  10      71.662  34.668 -91.929
ATOM   4781  N   GLU B  11      69.351  30.331 -89.190
ATOM   4782  CA  GLU B  11      69.868  29.316 -88.320
ATOM   4783  C   GLU B  11      70.972  28.487 -88.898
ATOM   4784  O   GLU B  11      71.880  27.806 -89.374
ATOM   4785  CB  GLU B  11      67.525  27.508 -87.366
ATOM   4786  N   GLU B   1     -73.709 -52.794 -69.019
ATOM   4787  CA  GLU B   1     -73.936 -53.778 -70.033
ATOM   4788  C   GLU B   1     -74.107 -53.274 -71.436
ATOM   4789  O   GLU B   1     -75.151 -53.116 -72.068
ATOM   4790  CB  GLU B   1     -76.550 -55.223 -68.903
ATOM   4791  N   GLN B   2     -72.918 -52.976 -72.016
ATOM   4792  CA  GLN B   2     -72.889 -52.645 -73.427
ATOM   4793  C   GLN B   2     -71.885 -53.482 -74.201
ATOM   4794  O   GLN B   2     -70.656 -53.456 -74.133
ATOM   4795  CB  GLN B   2     -73.915 -49.406 -73.599
ATOM   4796  N   GLU B   3     -72.347 -54.350 -75.057
ATOM   4797  CA  GLU B   3     -71.771 -55.711 -75.236
ATOM   4798  C   GLU B   3     -71.002 -55.717 -76.516
ATOM   4799  O   GLU B   3     -70.991 -54.846 -77.385
ATOM   4800  CB  GLU B   3     -74.517 -57.200 -76.089
ATOM   4801  N   PHE B   4     -70.245 -56.745 -76.774
ATOM   4802  CA  PHE B   4     -69.336 -56.959 -77.863
ATOM   4803  C   PHE B   4     -69.009 -58.393 -78.204
ATOM   4804  O   PHE B   4     -69.689 -59.387 -77.949
ATOM   4805  CB  PHE B   4     -66.677 -55.999 -75.982
ATOM   4806  N   GLU B   5     -67.872 -58.647 -78.850
ATOM   4807  CA  GLU B   5     -67.352 -59.997 -79.143
ATOM   4808  C   GLU B   5     -65.856 -59.950 -79.417
ATOM   4809  O   GLU B   5     -65.224 -59.084 -80.022
ATOM   4810  CB  GLU B   5     -68.840 -60.994 -81.751
ATOM   4811  N   PHE B   6     -65.139 -60.968 -78.946
ATOM   4812  CA  PHE B   6     -63.798 -61.285 -79.399
ATOM   4813  C   PHE B   6     -63.791 -62.492 -80.274
ATOM   4814  O   PHE B   6     -64.744 -63.219 -80.554
ATOM   4815  CB  PHE B   6     -63.302 -62.809 -76.331
ATOM   4816  N   GLU B   7     -62.650 -62.836 -80.817
ATOM   4817  CA  GLU B   7     -62.335 -64.131 -81.396
ATOM   4818  C   GLU B   7     -61.099 -64.742 -80.849
ATOM   4819  O   GLU B   7     -60.064 -64.123 -80.602
ATOM   4820  CB  GLU B   7     -62.171 -63.372 -84.471
ATOM   4821  N   PHE B   8     -61.016 -66.044 -80.578
ATOM   4822  CA  PHE B   8     -59.789 -66.811 -80.459
ATOM   4823  C   PHE B   8     -59.715 -67.874 -81.521
ATOM   4824  O   PHE B   8     -60.574 -68.214 -82.334
ATOM   4825  CB  PHE B   8     -60.748 -68.243 -77.575
ATOM   4826  N   GLU B   9     -58.553 -68.505 -81.552
ATOM   4827  CA  GLU B   9     -58.128 -69.432 -82.570
ATOM   4828  C   GLU B   9     -57.188 -70.482 -82.099
ATOM   4829  O   GLU B   9     -56.229 -70.288 -81.352
ATOM   4830  CB  GLU B   9     -56.469 -67.497 -84.502
ATOM   4831  N   GLN B  10     -57.359 -71.757 -82.494
ATOM   4832  CA  GLN B  10     -56.305 -72.802 -82.457
ATOM   4833  C   GLN B  10     -55.636 -72.969 -83.826
ATOM   4834  O   GLN B  10     -56.161 -72.993 -84.939
ATOM   4835  CB  GLN B  10     -57.827 -75.252 -80.554
ATOM   4836  N   GLU B  11     -54.324 -73.108 -83.831
ATOM   4837  CA  GLU B  11     -53.503 -73.021 -85.038
ATOM   4838  C   GLU B  11     -52.186 -73.791 -84.874
ATOM   4839  O   GLU B  11     -51.130 -74.409 -84.743
ATOM   4840  CB  GLU B  11     -52.580 -69.924 -85.037
ATOM   4841  N   GLU B   1      38.879  49.315 -84.033
ATOM   4842  CA  GLU B   1      39.533  48.265 -84.784
ATOM   4843  C   GLU B   1      40.795  48.780 -85.386
ATOM   4844  O   GLU B   1      41.303  48.409 -86.444
ATOM   4845  CB  GLU B   1      37.398  47.730 -87.135
ATOM   4846  N   GLN B   2      41.473  49.720 -84.773
ATOM   4847  CA  GLN B   2      42.899  50.067 -85.029
ATOM   4848  C   GLN B   2      43.775  49.620 -83.913
ATOM   4849  O   GLN B   2      44.068  50.248 -82.896
ATOM   4850  CB  GLN B   2      42.422  53.300 -85.981
ATOM   4851  N   GLU B   3      44.306  48.433 -83.996
ATOM   4852  CA  GLU B   3      44.688  47.593 -82.889
ATOM   4853  C   GLU B   3      46.204  47.396 -82.922
ATOM   4854  O   GLU B   3      46.916  47.264 -83.917
ATOM   4855  CB  GLU B   3      43.183  44.859 -83.198
ATOM   4856  N   PHE B   4      46.849  47.361 -81.738
ATOM   4857  CA  PHE B   4      48.211  47.022 -81.488
ATOM   4858  C   PHE B   4      48.506  46.060 -80.395
ATOM   4859  O   PHE B   4      48.433  46.260 -79.183
ATOM   4860  CB  PHE B   4      48.317  49.989 -79.819
ATOM   4861  N   GLU B   5      48.892  44.850 -80.810
ATOM   4862  CA  GLU B   5      48.930  43.730 -79.901
ATOM   4863  C   GLU B   5      50.386  43.298 -79.733
ATOM   4864  O   GLU B   5      51.022  42.500 -80.421
ATOM   4865  CB  GLU B   5      47.402  41.549 -81.681
ATOM   4866  N   PHE B   6      51.060  43.847 -78.718
ATOM   4867  CA  PHE B   6      52.438  43.469 -78.489
ATOM   4868  C   PHE B   6      52.573  42.239 -77.639
ATOM   4869  O   PHE B   6      51.826  41.894 -76.723
ATOM   4870  CB  PHE B   6      52.512  46.082 -76.205
ATOM   4871  N   GLU B   7      53.549  41.397 -77.821
ATOM   4872  CA  GLU B   7      53.791  40.194 -76.998
ATOM   4873  C   GLU B   7      55.263  39.774 -77.005
ATOM   4874  O   GLU B   7      55.946  39.394 -77.956
ATOM   4875  CB  GLU B   7      52.008  37.969 -78.281
ATOM   4876  N   PHE B   8      55.888  39.827 -75.833
ATOM   4877  CA  PHE B   8      57.340  40.039 -75.629
ATOM   4878  C   PHE B   8      57.866  39.094 -74.539
ATOM   4879  O   PHE B   8      57.706  39.170 -73.321
ATOM   4880  CB  PHE B   8      56.655  42.973 -74.063
ATOM   4881  N   GLU B   9      58.589  38.056 -74.951
ATOM   4882  CA  GLU B   9      58.515  36.792 -74.163
ATOM   4883  C   GLU B   9      59.920  36.211 -74.088
ATOM   4884  O   GLU B   9      60.816  36.272 -74.930
ATOM   4885  CB  GLU B   9      56.593  34.921 -75.726
ATOM   4886  N   GLN B  10      60.239  35.554 -72.995
ATOM   4887  CA  GLN B  10      61.189  34.419 -73.020
ATOM   4888  C   GLN B  10      60.585  33.161 -72.408
ATOM   4889  O   GLN B  10      60.415  32.859 -71.227
ATOM   4890  CB  GLN B  10      64.105  36.101 -72.338
ATOM   4891  N   GLU B  11      60.202  32.293 -73.326
ATOM   4892  CA  GLU B  11      59.526  31.064 -73.008
ATOM   4893  C   GLU B  11      60.375  29.930 -72.543
ATOM   4894  O   GLU B  11      61.076  28.993 -72.159
ATOM   4895  CB  GLU B  11      57.945  30.094 -75.555
ATOM   4896  N   GLU B   1     -63.793 -53.054 -59.876
ATOM   4897  CA  GLU B   1     -63.178 -53.942 -60.887
ATOM   4898  C   GLU B   1     -64.240 -54.819 -61.509
ATOM   4899  O   GLU B   1     -64.939 -55.649 -60.928
ATOM   4900  CB  GLU B   1     -61.482 -55.920 -58.959
ATOM   4901  N   GLN B   2     -64.455 -54.693 -62.834
ATOM   4902  CA  GLN B   2     -65.583 -55.247 -63.518
ATOM   4903  C   GLN B   2     -65.626 -56.742 -63.618
ATOM   4904  O   GLN B   2     -64.809 -57.550 -63.176
ATOM   4905  CB  GLN B   2     -66.856 -52.718 -65.372
ATOM   4906  N   GLU B   3     -66.677 -57.238 -64.263
ATOM   4907  CA  GLU B   3     -66.686 -58.559 -64.890
ATOM   4908  C   GLU B   3     -67.249 -58.511 -66.293
ATOM   4909  O   GLU B   3     -68.289 -57.957 -66.650
ATOM   4910  CB  GLU B   3     -68.804 -60.076 -63.070
ATOM   4911  N   PHE B   4     -66.588 -59.116 -67.274
ATOM   4912  CA  PHE B   4     -67.051 -59.335 -68.610
ATOM   4913  C   PHE B   4     -67.324 -60.820 -68.860
ATOM   4914  O   PHE B   4     -66.513 -61.746 -68.859
ATOM   4915  CB  PHE B   4     -63.696 -58.956 -69.476
ATOM   4916  N   GLU B   5     -68.582 -61.180 -69.110
ATOM   4917  CA  GLU B   5     -69.109 -62.500 -68.904
ATOM   4918  C   GLU B   5     -69.718 -63.055 -70.131
ATOM   4919  O   GLU B   5     -70.760 -62.640 -70.638
ATOM   4920  CB  GLU B   5     -71.285 -62.006 -66.665
ATOM   4921  N   PHE B   6     -69.116 -64.092 -70.767
ATOM   4922  CA  PHE B   6     -69.359 -64.555 -72.095
ATOM   4923  C   PHE B   6     -69.411 -66.038 -72.309
ATOM   4924  O   PHE B   6     -69.106 -66.910 -71.495
ATOM   4925  CB  PHE B   6     -66.103 -63.794 -72.760
ATOM   4926  N   GLU B   7     -69.815 -66.514 -73.465
ATOM   4927  CA  GLU B   7     -70.328 -67.819 -73.777
ATOM   4928  C   GLU B   7     -70.271 -68.057 -75.277
ATOM   4929  O   GLU B   7     -70.960 -67.500 -76.132
ATOM   4930  CB  GLU B   7     -73.305 -68.034 -72.868
ATOM   4931  N   PHE B   8     -69.374 -68.973 -75.735
ATOM   4932  CA  PHE B   8     -68.993 -68.836 -77.152
ATOM   4933  C   PHE B   8     -69.104 -70.181 -77.821
ATOM   4934  O   PHE B   8     -69.137 -71.302 -77.314
ATOM   4935  CB  PHE B   8     -65.697 -68.835 -75.967
ATOM   4936  N   GLU B   9     -69.171 -70.084 -79.140
ATOM   4937  CA  GLU B   9     -69.467 -71.256 -80.010
ATOM   4938  C   GLU B   9     -68.201 -71.798 -80.584
ATOM   4939  O   GLU B   9     -67.251 -71.179 -81.064
ATOM   4940  CB  GLU B   9     -70.909 -69.796 -82.463
ATOM   4941  N   GLN B  10     -68.115 -73.108 -80.562
ATOM   4942  CA  GLN B  10     -67.006 -73.845 -81.224
ATOM   4943  C   GLN B  10     -67.191 -74.094 -82.671
ATOM   4944  O   GLN B  10     -68.282 -74.133 -83.239
ATOM   4945  CB  GLN B  10     -65.393 -75.297 -78.655
ATOM   4946  N   GLU B  11     -66.182 -74.299 -83.499
ATOM   4947  CA  GLU B  11     -66.251 -74.687 -84.917
ATOM   4948  C   GLU B  11     -65.143 -75.672 -85.282
ATOM   4949  O   GLU B  11     -64.249 -76.466 -85.576
ATOM   4950  CB  GLU B  11     -65.804 -71.930 -86.450
ATOM   4951  N   GLU B   1      38.993  42.587 -91.838
ATOM   4952  CA  GLU B   1      39.989  42.712 -90.812
ATOM   4953  C   GLU B   1      41.361  42.158 -91.200
ATOM   4954  O   GLU B   1      41.839  41.051 -90.952
ATOM   4955  CB  GLU B   1      38.814  40.672 -88.603
ATOM   4956  N   GLN B   2      42.156  42.940 -91.887
ATOM   4957  CA  GLN B   2      43.495  42.568 -92.310
ATOM   4958  C   GLN B   2      44.474  42.599 -91.200
ATOM   4959  O   GLN B   2      44.261  43.127 -90.109
ATOM   4960  CB  GLN B   2      43.751  44.301 -95.247
ATOM   4961  N   GLU B   3      45.697  42.026 -91.343
ATOM   4962  CA  GLU B   3      46.715  42.120 -90.283
ATOM   4963  C   GLU B   3      48.135  42.044 -90.837
ATOM   4964  O   GLU B   3      48.481  41.709 -91.970
ATOM   4965  CB  GLU B   3      46.096  39.942 -88.110
ATOM   4966  N   PHE B   4      49.125  42.383 -89.986
ATOM   4967  CA  PHE B   4      50.474  41.964 -90.216
ATOM   4968  C   PHE B   4      51.235  41.484 -89.031
ATOM   4969  O   PHE B   4      51.411  42.090 -87.974
ATOM   4970  CB  PHE B   4      51.394  45.158 -90.788
ATOM   4971  N   GLU B   5      51.777  40.249 -89.162
ATOM   4972  CA  GLU B   5      52.559  39.621 -88.065
ATOM   4973  C   GLU B   5      54.005  39.904 -88.331
ATOM   4974  O   GLU B   5      54.634  39.604 -89.346
ATOM   4975  CB  GLU B   5      51.843  36.528 -88.399
ATOM   4976  N   PHE B   6      54.704  40.545 -87.390
ATOM   4977  CA  PHE B   6      56.126  40.878 -87.475
ATOM   4978  C   PHE B   6      56.858  40.188 -86.392
ATOM   4979  O   PHE B   6      57.010  40.599 -85.241
ATOM   4980  CB  PHE B   6      55.364  44.035 -86.493
ATOM   4981  N   GLU B   7      57.411  39.009 -86.674
ATOM   4982  CA  GLU B   7      57.874  38.079 -85.602
ATOM   4983  C   GLU B   7      59.345  37.916 -85.682
ATOM   4984  O   GLU B   7      60.025  37.778 -86.700
ATOM   4985  CB  GLU B   7      56.470  35.324 -86.189
ATOM   4986  N   PHE B   8      60.002  37.919 -84.543
ATOM   4987  CA  PHE B   8      61.408  37.682 -84.491
ATOM   4988  C   PHE B   8      61.755  36.648 -83.442
ATOM   4989  O   PHE B   8      61.781  36.780 -82.218
ATOM   4990  CB  PHE B   8      61.605  40.547 -82.503
ATOM   4991  N   GLU B   9      62.069  35.455 -83.863
ATOM   4992  CA  GLU B   9      62.357  34.302 -83.008
ATOM   4993  C   GLU B   9      63.831  33.977 -82.905
ATOM   4994  O   GLU B   9      64.662  34.000 -83.813
ATOM   4995  CB  GLU B   9      60.671  31.899 -84.167
ATOM   4996  N   GLN B  10      64.349  33.625 -81.755
ATOM   4997  CA  GLN B  10      65.760  33.283 -81.522
ATOM   4998  C   GLN B  10      65.858  31.874 -80.925
ATOM   4999  O   GLN B  10      65.334  31.427 -79.905
ATOM   5000  CB  GLN B  10      67.059  36.301 -81.028
ATOM   5001  N   GLU B  11      66.614  31.027 -81.608
ATOM   5002  CA  GLU B  11      67.210  29.868 -80.906
ATOM   5003  C   GLU B  11      68.683  29.983 -80.913
ATOM   5004  O   GLU B  11      69.910  30.079 -80.919
ATOM   5005  CB  GLU B  11      66.130  27.432 -82.562
ATOM   5006  N   GLU B   1      68.272  38.742 -57.076
ATOM   5007  CA  GLU B   1      67.226  39.690 -56.835
ATOM   5008  C   GLU B   1      66.162  39.692 -57.898
ATOM   5009  O   GLU B   1      66.323  39.652 -59.118
ATOM   5010  CB  GLU B   1      68.785  42.522 -57.050
ATOM   5011  N   GLN B   2      64.907  39.741 -57.521
ATOM   5012  CA  GLN B   2      63.797  39.546 -58.484
ATOM   5013  C   GLN B   2      62.732  40.554 -58.191
ATOM   5014  O   GLN B   2      61.693  40.364 -57.558
ATOM   5015  CB  GLN B   2      63.471  36.185 -58.520
ATOM   5016  N   GLU B   3      62.917  41.791 -58.659
ATOM   5017  CA  GLU B   3      62.111  42.954 -58.461
ATOM   5018  C   GLU B   3      61.297  43.431 -59.611
ATOM   5019  O   GLU B   3      61.543  43.281 -60.807
ATOM   5020  CB  GLU B   3      64.245  45.117 -57.683
ATOM   5021  N   PHE B   4      60.184  44.091 -59.313
ATOM   5022  CA  PHE B   4      59.081  44.440 -60.181
ATOM   5023  C   PHE B   4      58.250  45.514 -59.554
ATOM   5024  O   PHE B   4      57.434  45.382 -58.642
ATOM   5025  CB  PHE B   4      57.524  41.566 -58.981
ATOM   5026  N   GLU B   5      58.402  46.748 -60.028
ATOM   5027  CA  GLU B   5      57.682  47.948 -59.640
ATOM   5028  C   GLU B   5      57.074  48.573 -60.916
ATOM   5029  O   GLU B   5      57.623  48.840 -61.985
ATOM   5030  CB  GLU B   5      59.949  49.861 -58.494
ATOM   5031  N   PHE B   6      55.799  48.874 -60.889
ATOM   5032  CA  PHE B   6      55.219  49.776 -61.903
ATOM   5033  C   PHE B   6      54.289  50.789 -61.260
ATOM   5034  O   PHE B   6      53.976  50.879 -60.073
ATOM   5035  CB  PHE B   6      53.270  47.192 -62.994
ATOM   5036  N   GLU B   7      53.757  51.687 -62.134
ATOM   5037  CA  GLU B   7      52.834  52.750 -61.673
ATOM   5038  C   GLU B   7      52.093  53.447 -62.747
ATOM   5039  O   GLU B   7      52.471  53.557 -63.913
ATOM   5040  CB  GLU B   7      54.890  54.981 -60.577
ATOM   5041  N   PHE B   8      50.926  54.018 -62.506
ATOM   5042  CA  PHE B   8      50.064  54.664 -63.515
ATOM   5043  C   PHE B   8      49.396  55.910 -62.997
ATOM   5044  O   PHE B   8      48.543  55.992 -62.113
ATOM   5045  CB  PHE B   8      47.745  52.197 -62.637
ATOM   5046  N   GLU B   9      49.807  57.054 -63.596
ATOM   5047  CA  GLU B   9      49.313  58.326 -63.063
ATOM   5048  C   GLU B   9      48.607  59.117 -64.128
ATOM   5049  O   GLU B   9      48.958  59.246 -65.301
ATOM   5050  CB  GLU B   9      51.575  59.784 -61.501
ATOM   5051  N   GLN B  10      47.486  59.754 -63.799
ATOM   5052  CA  GLN B  10      46.721  60.431 -64.864
ATOM   5053  C   GLN B  10      46.510  61.887 -64.464
ATOM   5054  O   GLN B  10      46.712  62.417 -63.371
ATOM   5055  CB  GLN B  10      44.129  58.145 -65.139
ATOM   5056  N   GLU B  11      46.055  62.699 -65.387
ATOM   5057  CA  GLU B  11      45.629  64.058 -65.068
ATOM   5058  C   GLU B  11      45.064  64.779 -66.280
ATOM   5059  O   GLU B  11      44.606  65.364 -67.262
ATOM   5060  CB  GLU B  11      48.421  65.643 -64.556
ATOM   5061  N   GLU B   1     -46.861 -81.702   5.912
ATOM   5062  CA  GLU B   1     -47.495 -80.585   5.265
ATOM   5063  C   GLU B   1     -47.626 -80.758   3.758
ATOM   5064  O   GLU B   1     -48.643 -80.649   3.074
ATOM   5065  CB  GLU B   1     -45.514 -78.212   5.987
ATOM   5066  N   GLN B   2     -46.511 -81.065   3.091
ATOM   5067  CA  GLN B   2     -46.511 -81.482   1.713
ATOM   5068  C   GLN B   2     -45.267 -82.248   1.342
ATOM   5069  O   GLN B   2     -45.186 -83.302   0.711
ATOM   5070  CB  GLN B   2     -47.300 -78.486   0.151
ATOM   5071  N   GLU B   3     -44.123 -81.721   1.745
ATOM   5072  CA  GLU B   3     -42.846 -82.005   1.127
ATOM   5073  C   GLU B   3     -41.733 -82.173   2.108
ATOM   5074  O   GLU B   3     -41.424 -81.360   2.979
ATOM   5075  CB  GLU B   3     -42.159 -79.306  -0.515
ATOM   5076  N   PHE B   4     -40.967 -83.257   2.108
ATOM   5077  CA  PHE B   4     -40.055 -83.658   3.208
ATOM   5078  C   PHE B   4     -38.666 -83.765   2.641
ATOM   5079  O   PHE B   4     -38.305 -83.491   1.496
ATOM   5080  CB  PHE B   4     -41.367 -86.845   3.042
ATOM   5081  N   GLU B   5     -37.719 -84.207   3.474
ATOM   5082  CA  GLU B   5     -36.437 -84.669   2.947
ATOM   5083  C   GLU B   5     -35.787 -85.743   3.754
ATOM   5084  O   GLU B   5     -36.125 -86.186   4.851
ATOM   5085  CB  GLU B   5     -34.547 -82.051   3.124
ATOM   5086  N   PHE B   6     -34.710 -86.256   3.172
ATOM   5087  CA  PHE B   6     -34.022 -87.425   3.692
ATOM   5088  C   PHE B   6     -32.548 -87.406   3.477
ATOM   5089  O   PHE B   6     -31.902 -86.454   3.038
ATOM   5090  CB  PHE B   6     -35.024 -89.015   0.778
ATOM   5091  N   GLU B   7     -31.844 -88.524   3.784
ATOM   5092  CA  GLU B   7     -30.430 -88.602   3.353
ATOM   5093  C   GLU B   7     -30.045 -89.877   2.685
ATOM   5094  O   GLU B   7     -30.362 -91.000   3.075
ATOM   5095  CB  GLU B   7     -28.813 -88.564   6.162
ATOM   5096  N   PHE B   8     -29.295 -89.863   1.569
ATOM   5097  CA  PHE B   8     -28.862 -91.119   0.997
ATOM   5098  C   PHE B   8     -27.407 -91.347   0.877
ATOM   5099  O   PHE B   8     -26.495 -90.664   1.342
ATOM   5100  CB  PHE B   8     -29.835 -90.082  -2.043
ATOM   5101  N   GLU B   9     -27.071 -92.413   0.187
ATOM   5102  CA  GLU B   9     -25.778 -92.878  -0.252
ATOM   5103  C   GLU B   9     -25.701 -93.512  -1.589
ATOM   5104  O   GLU B   9     -26.634 -94.014  -2.215
ATOM   5105  CB  GLU B   9     -24.770 -94.900   2.009
ATOM   5106  N   GLN B  10     -24.481 -93.530  -2.160
ATOM   5107  CA  GLN B  10     -24.122 -94.467  -3.234
ATOM   5108  C   GLN B  10     -23.020 -95.410  -2.904
ATOM   5109  O   GLN B  10     -21.845 -95.132  -2.663
ATOM   5110  CB  GLN B  10     -23.983 -92.420  -5.976
ATOM   5111  N   GLU B  11     -23.412 -96.707  -2.883
ATOM   5112  CA  GLU B  11     -22.399 -97.713  -2.543
ATOM   5113  C   GLU B  11     -22.341 -98.870  -3.551
ATOM   5114  O   GLU B  11     -22.294 -99.797  -4.359
ATOM   5115  CB  GLU B  11     -23.434 -98.968   0.143
ATOM   5116  N   GLU B   1      19.124  41.008   5.310
ATOM   5117  CA  GLU B   1      18.934  39.948   6.307
ATOM   5118  C   GLU B   1      19.590  38.653   5.784
ATOM   5119  O   GLU B   1      20.069  38.387   4.681
ATOM   5120  CB  GLU B   1      15.900  39.391   6.685
ATOM   5121  N   GLN B   2      19.637  37.695   6.662
ATOM   5122  CA  GLN B   2      20.029  36.325   6.390
ATOM   5123  C   GLN B   2      19.037  35.568   5.483
ATOM   5124  O   GLN B   2      18.158  36.021   4.750
ATOM   5125  CB  GLN B   2      21.762  35.554   9.192
ATOM   5126  N   GLU B   3      19.122  34.257   5.474
ATOM   5127  CA  GLU B   3      18.887  33.472   4.245
ATOM   5128  C   GLU B   3      17.665  32.598   4.537
ATOM   5129  O   GLU B   3      17.388  31.997   5.575
ATOM   5130  CB  GLU B   3      21.461  31.521   4.269
ATOM   5131  N   PHE B   4      16.793  32.482   3.520
ATOM   5132  CA  PHE B   4      15.408  32.026   3.658
ATOM   5133  C   PHE B   4      14.944  31.368   2.359
ATOM   5134  O   PHE B   4      15.024  31.767   1.197
ATOM   5135  CB  PHE B   4      14.309  35.260   3.517
ATOM   5136  N   GLU B   5      14.379  30.209   2.519
ATOM   5137  CA  GLU B   5      14.193  29.123   1.562
ATOM   5138  C   GLU B   5      12.767  28.736   1.424
ATOM   5139  O   GLU B   5      11.990  28.371   2.306
ATOM   5140  CB  GLU B   5      15.518  26.670   3.159
ATOM   5141  N   PHE B   6      12.308  28.803   0.189
ATOM   5142  CA  PHE B   6      10.951  28.428  -0.106
ATOM   5143  C   PHE B   6      10.903  27.570  -1.307
ATOM   5144  O   PHE B   6      11.145  27.911  -2.465
ATOM   5145  CB  PHE B   6      10.621  31.631  -1.322
ATOM   5146  N   GLU B   7      10.568  26.309  -1.133
ATOM   5147  CA  GLU B   7      10.849  25.256  -2.128
ATOM   5148  C   GLU B   7       9.650  24.335  -2.184
ATOM   5149  O   GLU B   7       8.796  24.133  -1.321
ATOM   5150  CB  GLU B   7      13.308  23.804  -0.744
ATOM   5151  N   PHE B   8       9.535  23.672  -3.338
ATOM   5152  CA  PHE B   8       8.524  22.616  -3.572
ATOM   5153  C   PHE B   8       9.013  21.651  -4.582
ATOM   5154  O   PHE B   8       9.735  21.897  -5.548
ATOM   5155  CB  PHE B   8       6.770  24.864  -5.345
ATOM   5156  N   GLU B   9       8.626  20.385  -4.417
ATOM   5157  CA  GLU B   9       8.748  19.459  -5.520
ATOM   5158  C   GLU B   9       7.405  18.830  -5.907
ATOM   5159  O   GLU B   9       6.302  18.937  -5.370
ATOM   5160  CB  GLU B   9      10.491  17.127  -4.116
ATOM   5161  N   GLN B  10       7.472  18.065  -6.980
ATOM   5162  CA  GLN B  10       6.352  17.274  -7.464
ATOM   5163  C   GLN B  10       6.694  15.806  -7.724
ATOM   5164  O   GLN B  10       7.292  15.334  -8.692
ATOM   5165  CB  GLN B  10       4.767  19.369  -9.660
ATOM   5166  N   GLU B  11       6.293  14.927  -6.779
ATOM   5167  CA  GLU B  11       6.103  13.482  -7.003
ATOM   5168  C   GLU B  11       4.637  13.185  -7.231
ATOM   5169  O   GLU B  11       3.444  12.944  -7.417
ATOM   5170  CB  GLU B  11       6.990  12.287  -4.265
ATOM   5171  N   GLU B   1      57.347  40.349 -50.700
ATOM   5172  CA  GLU B   1      56.638  41.570 -50.223
ATOM   5173  C   GLU B   1      55.939  42.270 -51.343
ATOM   5174  O   GLU B   1      56.405  42.603 -52.433
ATOM   5175  CB  GLU B   1      58.987  43.505 -49.275
ATOM   5176  N   GLN B   2      54.686  42.577 -51.168
ATOM   5177  CA  GLN B   2      53.957  43.564 -51.972
ATOM   5178  C   GLN B   2      53.553  44.685 -51.053
ATOM   5179  O   GLN B   2      52.804  44.620 -50.079
ATOM   5180  CB  GLN B   2      52.064  41.685 -54.021
ATOM   5181  N   GLU B   3      54.038  45.883 -51.289
ATOM   5182  CA  GLU B   3      53.686  47.019 -50.471
ATOM   5183  C   GLU B   3      53.466  48.204 -51.385
ATOM   5184  O   GLU B   3      54.300  48.791 -52.075
ATOM   5185  CB  GLU B   3      56.556  47.517 -49.020
ATOM   5186  N   PHE B   4      52.235  48.676 -51.461
ATOM   5187  CA  PHE B   4      51.776  49.620 -52.522
ATOM   5188  C   PHE B   4      51.266  50.904 -51.834
ATOM   5189  O   PHE B   4      50.697  51.017 -50.748
ATOM   5190  CB  PHE B   4      49.022  47.714 -52.877
ATOM   5191  N   GLU B   5      51.428  52.053 -52.429
ATOM   5192  CA  GLU B   5      51.307  53.356 -51.801
ATOM   5193  C   GLU B   5      50.911  54.442 -52.753
ATOM   5194  O   GLU B   5      51.541  54.829 -53.737
ATOM   5195  CB  GLU B   5      54.257  53.963 -50.712
ATOM   5196  N   PHE B   6      49.742  55.054 -52.499
ATOM   5197  CA  PHE B   6      48.838  55.563 -53.557
ATOM   5198  C   PHE B   6      48.170  56.811 -53.102
ATOM   5199  O   PHE B   6      48.183  57.269 -51.959
ATOM   5200  CB  PHE B   6      46.657  53.104 -52.913
ATOM   5201  N   GLU B   7      47.488  57.539 -53.943
ATOM   5202  CA  GLU B   7      46.616  58.655 -53.747
ATOM   5203  C   GLU B   7      45.374  58.624 -54.546
ATOM   5204  O   GLU B   7      45.332  58.522 -55.772
ATOM   5205  CB  GLU B   7      48.321  61.281 -54.147
ATOM   5206  N   PHE B   8      44.180  58.708 -53.970
ATOM   5207  CA  PHE B   8      43.060  59.380 -54.665
ATOM   5208  C   PHE B   8      42.598  60.650 -54.043
ATOM   5209  O   PHE B   8      42.596  60.886 -52.835
ATOM   5210  CB  PHE B   8      40.956  57.217 -52.944
ATOM   5211  N   GLU B   9      42.140  61.664 -54.734
ATOM   5212  CA  GLU B   9      41.893  63.003 -54.244
ATOM   5213  C   GLU B   9      40.432  63.189 -53.902
ATOM   5214  O   GLU B   9      39.528  63.464 -54.691
ATOM   5215  CB  GLU B   9      42.741  64.907 -56.571
ATOM   5216  N   GLN B  10      40.054  63.045 -52.614
ATOM   5217  CA  GLN B  10      38.877  63.568 -51.999
ATOM   5218  C   GLN B  10      39.005  64.860 -51.299
ATOM   5219  O   GLN B  10      39.461  65.026 -50.167
ATOM   5220  CB  GLN B  10      36.992  60.778 -51.409
ATOM   5221  N   GLU B  11      38.581  65.951 -51.969
ATOM   5222  CA  GLU B  11      38.743  67.276 -51.348
ATOM   5223  C   GLU B  11      37.604  68.187 -51.620
ATOM   5224  O   GLU B  11      36.659  68.943 -51.846
ATOM   5225  CB  GLU B  11      41.591  68.354 -52.039
ATOM   5226  N   GLU B   1     -60.007 -47.945 -75.378
ATOM   5227  CA  GLU B   1     -58.924 -47.737 -76.363
ATOM   5228  C   GLU B   1     -57.722 -48.616 -75.950
ATOM   5229  O   GLU B   1     -56.578 -48.282 -75.642
ATOM   5230  CB  GLU B   1     -57.958 -44.738 -75.666
ATOM   5231  N   GLN B   2     -58.028 -49.934 -75.944
ATOM   5232  CA  GLN B   2     -57.011 -50.923 -76.099
ATOM   5233  C   GLN B   2     -57.673 -52.205 -76.643
ATOM   5234  O   GLN B   2     -58.850 -52.448 -76.910
ATOM   5235  CB  GLN B   2     -55.156 -50.492 -73.222
ATOM   5236  N   GLU B   3     -56.821 -53.172 -76.846
ATOM   5237  CA  GLU B   3     -57.251 -54.575 -76.850
ATOM   5238  C   GLU B   3     -56.509 -55.329 -75.822
ATOM   5239  O   GLU B   3     -55.445 -55.009 -75.292
ATOM   5240  CB  GLU B   3     -56.288 -55.745 -79.642
ATOM   5241  N   PHE B   4     -57.061 -56.470 -75.437
ATOM   5242  CA  PHE B   4     -56.344 -57.491 -74.708
ATOM   5243  C   PHE B   4     -56.179 -58.732 -75.557
ATOM   5244  O   PHE B   4     -57.013 -59.249 -76.300
ATOM   5245  CB  PHE B   4     -59.438 -58.156 -73.349
ATOM   5246  N   GLU B   5     -55.048 -59.376 -75.545
ATOM   5247  CA  GLU B   5     -54.478 -60.310 -76.478
ATOM   5248  C   GLU B   5     -53.428 -61.140 -75.734
ATOM   5249  O   GLU B   5     -52.370 -60.756 -75.235
ATOM   5250  CB  GLU B   5     -53.242 -58.560 -78.755
ATOM   5251  N   PHE B   6     -53.725 -62.460 -75.627
ATOM   5252  CA  PHE B   6     -52.915 -63.302 -74.806
ATOM   5253  C   PHE B   6     -52.847 -64.747 -75.225
ATOM   5254  O   PHE B   6     -53.657 -65.393 -75.889
ATOM   5255  CB  PHE B   6     -55.356 -63.144 -72.342
ATOM   5256  N   GLU B   7     -51.795 -65.407 -74.837
ATOM   5257  CA  GLU B   7     -51.490 -66.781 -75.262
ATOM   5258  C   GLU B   7     -51.930 -67.790 -74.263
ATOM   5259  O   GLU B   7     -52.503 -67.549 -73.201
ATOM   5260  CB  GLU B   7     -48.260 -66.786 -75.260
ATOM   5261  N   PHE B   8     -51.719 -69.074 -74.470
ATOM   5262  CA  PHE B   8     -52.148 -70.120 -73.560
ATOM   5263  C   PHE B   8     -51.453 -71.419 -73.999
ATOM   5264  O   PHE B   8     -51.577 -72.043 -75.053
ATOM   5265  CB  PHE B   8     -55.210 -70.329 -74.914
ATOM   5266  N   GLU B   9     -50.603 -71.945 -73.128
ATOM   5267  CA  GLU B   9     -49.806 -73.109 -73.418
ATOM   5268  C   GLU B   9     -50.234 -74.272 -72.496
ATOM   5269  O   GLU B   9     -50.239 -74.377 -71.269
ATOM   5270  CB  GLU B   9     -46.884 -72.312 -72.612
ATOM   5271  N   GLN B  10     -50.655 -75.298 -73.183
ATOM   5272  CA  GLN B  10     -51.199 -76.506 -72.572
ATOM   5273  C   GLN B  10     -50.015 -77.433 -72.276
ATOM   5274  O   GLN B  10     -49.131 -77.836 -73.033
ATOM   5275  CB  GLN B  10     -53.647 -77.422 -74.818
ATOM   5276  N   GLU B  11     -49.931 -77.861 -71.041
ATOM   5277  CA  GLU B  11     -49.216 -79.090 -70.672
ATOM   5278  C   GLU B  11     -50.249 -80.149 -70.249
ATOM   5279  O   GLU B  11     -51.076 -80.996 -69.911
ATOM   5280  CB  GLU B  11     -47.897 -78.193 -67.925
